# Supplementary material for: Ploidy level enhances the photosynthetic capacity of a tetraploid variety of Acer buergerianum Miq
Source: PeerJ. 2021 Dec 16;9:e12620. doi: 10.7717/peerj.12620 (PMC8684723; doi:10.7717/peerj.12620)
Supplement: Supplemental Information 3 — Gene ID, and the annotation results of KEGG, GO, NR, NT, Swissprot, Pfam, KOG. [file peerj-09-12620-s003.csv]

Gene ID	KEGG	GO	NR	NT	Swissprot	Pfam	KOG
CL1.Contig1_All	K00028//malate dehydrogenase (decarboxylating) [EC:1.1.1.39]+ko01100//Metabolic pathways+ko00710//Carbon fixation in photosynthetic organisms+ko00620//Pyruvate metabolism+ko01200//Carbon metabolism;K14564//nucleolar protein 56+ko03008//Ribosome biogenesis in eukaryotes;K01410//mitochondrial intermediate peptidase [EC:3.4.24.59]		hypothetical protein CICLE_v10024484mg [Citrus clementina] >ESR53395.1 hypothetical protein CICLE_v10024484mg [Citrus clementina]		F-box protein SKIP23 OS=Arabidopsis thaliana GN=SKIP23 PE=1 SV=1	Protein of unknown function (DUF295)	[R] LSE0007 A F-box domain
CL1.Contig2_All	K00028//malate dehydrogenase (decarboxylating) [EC:1.1.1.39]+ko01100//Metabolic pathways+ko00710//Carbon fixation in photosynthetic organisms+ko00620//Pyruvate metabolism+ko01200//Carbon metabolism;K14564//nucleolar protein 56+ko03008//Ribosome biogenesis in eukaryotes		hypothetical protein CICLE_v10024484mg [Citrus clementina] >ESR53395.1 hypothetical protein CICLE_v10024484mg [Citrus clementina]		F-box protein At2g17036 OS=Arabidopsis thaliana GN=At2g17036 PE=2 SV=1	Protein of unknown function (DUF295)	[R] LSE0007 A F-box domain
CL1.Contig3_All			hypothetical protein CICLE_v10020625mg [Citrus clementina] >ESR55040.1 hypothetical protein CICLE_v10020625mg [Citrus clementina]
CL1.Contig4_All	K00028//malate dehydrogenase (decarboxylating) [EC:1.1.1.39]+ko01100//Metabolic pathways+ko00710//Carbon fixation in photosynthetic organisms+ko00620//Pyruvate metabolism+ko01200//Carbon metabolism;K14564//nucleolar protein 56+ko03008//Ribosome biogenesis in eukaryotes		hypothetical protein CICLE_v10024484mg [Citrus clementina] >ESR53395.1 hypothetical protein CICLE_v10024484mg [Citrus clementina]		F-box protein At2g17036 OS=Arabidopsis thaliana GN=At2g17036 PE=2 SV=1	Protein of unknown function (DUF295)	[R] LSE0007 A F-box domain
CL1.Contig5_All	K00028//malate dehydrogenase (decarboxylating) [EC:1.1.1.39]+ko01100//Metabolic pathways+ko00710//Carbon fixation in photosynthetic organisms+ko00620//Pyruvate metabolism+ko01200//Carbon metabolism;K14564//nucleolar protein 56+ko03008//Ribosome biogenesis in eukaryotes		hypothetical protein CICLE_v10024484mg [Citrus clementina] >ESR53395.1 hypothetical protein CICLE_v10024484mg [Citrus clementina]		F-box protein SKIP23 OS=Arabidopsis thaliana GN=SKIP23 PE=1 SV=1	Protein of unknown function (DUF295)	[R] LSE0007 A F-box domain
CL1.Contig6_All	K00028//malate dehydrogenase (decarboxylating) [EC:1.1.1.39]+ko01100//Metabolic pathways+ko00710//Carbon fixation in photosynthetic organisms+ko00620//Pyruvate metabolism+ko01200//Carbon metabolism;K14564//nucleolar protein 56+ko03008//Ribosome biogenesis in eukaryotes;K01410//mitochondrial intermediate peptidase [EC:3.4.24.59]		hypothetical protein CICLE_v10024484mg [Citrus clementina] >ESR53395.1 hypothetical protein CICLE_v10024484mg [Citrus clementina]		F-box protein At2g17036 OS=Arabidopsis thaliana GN=At2g17036 PE=2 SV=1	Protein of unknown function (DUF295)	[R] LSE0007 A F-box domain
CL10.Contig1_All	K11275//histone H1/5	GO:0003677//DNA binding;GO:0005634//nucleus;GO:0006334//nucleosome assembly;GO:0000786//nucleosome	hypothetical protein CICLE_v10021453mg [Citrus clementina] >XP_006479577.1 PREDICTED: histone H1.2 [Citrus sinensis] >ESR57136.1 hypothetical protein CICLE_v10021453mg [Citrus clementina]	XM_020377767.1 PREDICTED: Cajanus cajan histone H1-like (LOC109813564), mRNA	Histone H1 OS=Pisum sativum PE=2 SV=1	linker histone H1 and H5 family	[J] KOG3434 60S ribosomal protein L22
CL10.Contig2_All	K11275//histone H1/5	GO:0003677//DNA binding;GO:0005634//nucleus;GO:0006334//nucleosome assembly;GO:0000786//nucleosome	hypothetical protein CICLE_v10021453mg [Citrus clementina] >XP_006479577.1 PREDICTED: histone H1.2 [Citrus sinensis] >ESR57136.1 hypothetical protein CICLE_v10021453mg [Citrus clementina]	XM_020377767.1 PREDICTED: Cajanus cajan histone H1-like (LOC109813564), mRNA	Histone H1.2 OS=Arabidopsis thaliana GN=At2g30620 PE=1 SV=1	linker histone H1 and H5 family	[B] KOG4012 Histone H1
CL10.Contig3_All	K11275//histone H1/5	GO:0003677//DNA binding;GO:0005634//nucleus;GO:0006334//nucleosome assembly;GO:0000786//nucleosome	hypothetical protein CICLE_v10021453mg [Citrus clementina] >XP_006479577.1 PREDICTED: histone H1.2 [Citrus sinensis] >ESR57136.1 hypothetical protein CICLE_v10021453mg [Citrus clementina]	XM_020377767.1 PREDICTED: Cajanus cajan histone H1-like (LOC109813564), mRNA	Histone H1 OS=Pisum sativum PE=2 SV=1	linker histone H1 and H5 family	[J] KOG3434 60S ribosomal protein L22
CL10.Contig4_All	K11275//histone H1/5	GO:0003677//DNA binding;GO:0005634//nucleus;GO:0006334//nucleosome assembly;GO:0000786//nucleosome	hypothetical protein CICLE_v10021453mg [Citrus clementina] >XP_006479577.1 PREDICTED: histone H1.2 [Citrus sinensis] >ESR57136.1 hypothetical protein CICLE_v10021453mg [Citrus clementina]	XM_020377767.1 PREDICTED: Cajanus cajan histone H1-like (LOC109813564), mRNA	Histone H1.2 OS=Arabidopsis thaliana GN=At2g30620 PE=1 SV=1	linker histone H1 and H5 family	[B] KOG4012 Histone H1
CL10.Contig5_All	K11275//histone H1/5	GO:0003677//DNA binding;GO:0005634//nucleus;GO:0006334//nucleosome assembly;GO:0000786//nucleosome	hypothetical protein CICLE_v10021453mg [Citrus clementina] >XP_006479577.1 PREDICTED: histone H1.2 [Citrus sinensis] >ESR57136.1 hypothetical protein CICLE_v10021453mg [Citrus clementina]	XM_020377767.1 PREDICTED: Cajanus cajan histone H1-like (LOC109813564), mRNA	Histone H1 OS=Pisum sativum PE=2 SV=1	linker histone H1 and H5 family	[J] KOG3434 60S ribosomal protein L22
CL10.Contig6_All	K11275//histone H1/5	GO:0003677//DNA binding;GO:0005634//nucleus;GO:0006334//nucleosome assembly;GO:0000786//nucleosome	hypothetical protein CICLE_v10021453mg [Citrus clementina] >XP_006479577.1 PREDICTED: histone H1.2 [Citrus sinensis] >ESR57136.1 hypothetical protein CICLE_v10021453mg [Citrus clementina]	XM_020377767.1 PREDICTED: Cajanus cajan histone H1-like (LOC109813564), mRNA	Histone H1 OS=Solanum lycopersicum PE=3 SV=1	linker histone H1 and H5 family	[B] KOG4012 Histone H1
CL100.Contig1_All	K11984//U4/U6.U5 tri-snRNP-associated protein 1+ko03040//Spliceosome;K13091//RNA-binding protein 39;K16628//collagen, type VII, alpha;K08827//serine/threonine-protein kinase PRP4 [EC:2.7.11.1]		hypothetical protein CICLE_v10011438mg [Citrus clementina] >XP_006430549.1 hypothetical protein CICLE_v10011438mg [Citrus clementina] >ESR43788.1 hypothetical protein CICLE_v10011438mg [Citrus clementina] >ESR43789.1 hypothetical protein CICLE_v10011438mg [Citrus clementina]	XM_002266506.3 PREDICTED: Vitis vinifera arginine/serine-rich coiled-coil protein 2 (LOC100257160), transcript variant X6, mRNA	Splicing factor U2af large subunit B OS=Oryza sativa subsp. japonica GN=U2AF65B PE=3 SV=2	Small acidic protein family	[A] KOG2202 U2 snRNP splicing factor, small subunit, and related proteins
CL100.Contig2_All	K11984//U4/U6.U5 tri-snRNP-associated protein 1+ko03040//Spliceosome;K13091//RNA-binding protein 39;K08827//serine/threonine-protein kinase PRP4 [EC:2.7.11.1]		hypothetical protein CICLE_v10011438mg [Citrus clementina] >ESR43790.1 hypothetical protein CICLE_v10011438mg [Citrus clementina]	LT594792.1 Theobroma cacao genome assembly, chromosome: V	Splicing factor U2af large subunit B OS=Oryza sativa subsp. japonica GN=U2AF65B PE=3 SV=2	Zonular occludens toxin (Zot)	[A] KOG2202 U2 snRNP splicing factor, small subunit, and related proteins
CL100.Contig3_All	K08827//serine/threonine-protein kinase PRP4 [EC:2.7.11.1];K11984//U4/U6.U5 tri-snRNP-associated protein 1+ko03040//Spliceosome;K13100//pre-mRNA-splicing factor CWC22;K13091//RNA-binding protein 39		hypothetical protein CICLE_v10011438mg [Citrus clementina] >ESR43790.1 hypothetical protein CICLE_v10011438mg [Citrus clementina]	XM_002266506.3 PREDICTED: Vitis vinifera arginine/serine-rich coiled-coil protein 2 (LOC100257160), transcript variant X6, mRNA	Splicing factor U2af large subunit A OS=Oryza sativa subsp. japonica GN=U2AF65A PE=2 SV=2	Zonular occludens toxin (Zot)	[A] KOG2202 U2 snRNP splicing factor, small subunit, and related proteins
CL100.Contig4_All	K11984//U4/U6.U5 tri-snRNP-associated protein 1+ko03040//Spliceosome;K13091//RNA-binding protein 39;K16628//collagen, type VII, alpha;K08827//serine/threonine-protein kinase PRP4 [EC:2.7.11.1]		hypothetical protein CICLE_v10011438mg [Citrus clementina] >XP_006430549.1 hypothetical protein CICLE_v10011438mg [Citrus clementina] >ESR43788.1 hypothetical protein CICLE_v10011438mg [Citrus clementina] >ESR43789.1 hypothetical protein CICLE_v10011438mg [Citrus clementina]	XM_002266506.3 PREDICTED: Vitis vinifera arginine/serine-rich coiled-coil protein 2 (LOC100257160), transcript variant X6, mRNA	Splicing factor U2af large subunit B OS=Oryza sativa subsp. japonica GN=U2AF65B PE=3 SV=2	Small acidic protein family	[A] KOG2202 U2 snRNP splicing factor, small subunit, and related proteins
CL100.Contig5_All	K11984//U4/U6.U5 tri-snRNP-associated protein 1+ko03040//Spliceosome;K13091//RNA-binding protein 39;K08827//serine/threonine-protein kinase PRP4 [EC:2.7.11.1]		hypothetical protein CICLE_v10011438mg [Citrus clementina] >ESR43790.1 hypothetical protein CICLE_v10011438mg [Citrus clementina]	LT594792.1 Theobroma cacao genome assembly, chromosome: V	Splicing factor U2af large subunit B OS=Oryza sativa subsp. japonica GN=U2AF65B PE=3 SV=2	Zonular occludens toxin (Zot)	[A] KOG2202 U2 snRNP splicing factor, small subunit, and related proteins
CL100.Contig6_All	K08827//serine/threonine-protein kinase PRP4 [EC:2.7.11.1];K11984//U4/U6.U5 tri-snRNP-associated protein 1+ko03040//Spliceosome;K13100//pre-mRNA-splicing factor CWC22;K13091//RNA-binding protein 39		hypothetical protein CICLE_v10011438mg [Citrus clementina] >ESR43790.1 hypothetical protein CICLE_v10011438mg [Citrus clementina]	XM_018995403.1 PREDICTED: Juglans regia arginine/serine-rich coiled-coil protein 2 (LOC109013352), transcript variant X1, mRNA	Zinc finger CCCH domain-containing protein 5 OS=Arabidopsis thaliana GN=At1g10320 PE=2 SV=2	Zonular occludens toxin (Zot)	[A] KOG2202 U2 snRNP splicing factor, small subunit, and related proteins
CL100.Contig7_All	K11984//U4/U6.U5 tri-snRNP-associated protein 1+ko03040//Spliceosome;K13172//serine/arginine repetitive matrix protein 2;K08827//serine/threonine-protein kinase PRP4 [EC:2.7.11.1]		hypothetical protein CICLE_v10011438mg [Citrus clementina] >ESR43790.1 hypothetical protein CICLE_v10011438mg [Citrus clementina]	XM_006430487.1 Citrus clementina hypothetical protein (CICLE_v10011438mg) mRNA, complete cds	Splicing factor U2af large subunit A OS=Oryza sativa subsp. japonica GN=U2AF65A PE=2 SV=2	Zonular occludens toxin (Zot)	[A] KOG2202 U2 snRNP splicing factor, small subunit, and related proteins
CL1001.Contig10_All		GO:0016021//integral component of membrane	Glycosyl transferase, family 1, partial [Corchorus capsularis]	XM_006491147.2 PREDICTED: Citrus sinensis uncharacterized LOC102628793 (LOC102628793), mRNA		Piccolo Zn-finger
CL1001.Contig1_All			Glycos_transf_1 domain-containing protein [Cephalotus follicularis]	AM432660.2 Vitis vinifera contig VV78X129281.4, whole genome shotgun sequence
CL1001.Contig2_All		GO:0016021//integral component of membrane	hypothetical protein CICLE_v10018649mg [Citrus clementina] >XP_006491210.1 PREDICTED: uncharacterized protein LOC102628793 [Citrus sinensis] >ESR58156.1 hypothetical protein CICLE_v10018649mg [Citrus clementina]	CP023121.1 Lupinus angustiflorus cultivar Tanjil chromosome LG-09		Piccolo Zn-finger
CL1001.Contig3_All			PREDICTED: uncharacterized protein LOC107423728 isoform X3 [Ziziphus jujuba]	XM_019600957.1 PREDICTED: Lupinus angustifolius uncharacterized LOC109357179 (LOC109357179), mRNA		Piccolo Zn-finger
CL1001.Contig4_All			PREDICTED: uncharacterized protein LOC107423728 isoform X1 [Ziziphus jujuba]	AM432660.2 Vitis vinifera contig VV78X129281.4, whole genome shotgun sequence		Piccolo Zn-finger
CL1001.Contig5_All			PREDICTED: uncharacterized protein LOC107423728 isoform X1 [Ziziphus jujuba]	XM_019600957.1 PREDICTED: Lupinus angustifolius uncharacterized LOC109357179 (LOC109357179), mRNA
CL1001.Contig6_All		GO:0016021//integral component of membrane	uncharacterized protein LOC110638026 [Hevea brasiliensis]	XM_010263133.2 PREDICTED: Nelumbo nucifera uncharacterized LOC104600272 (LOC104600272), mRNA		Domain of unknown function (DUF4578)
CL1001.Contig8_All		GO:0016021//integral component of membrane	Glycosyl transferase, family 1, partial [Corchorus capsularis]	XM_006491147.2 PREDICTED: Citrus sinensis uncharacterized LOC102628793 (LOC102628793), mRNA
CL1001.Contig9_All		GO:0016021//integral component of membrane	uncharacterized protein LOC110638026 [Hevea brasiliensis]	XM_010263133.2 PREDICTED: Nelumbo nucifera uncharacterized LOC104600272 (LOC104600272), mRNA		Domain of unknown function (DUF4578)
CL1002.Contig1_All	K10576//ubiquitin-conjugating enzyme E2 H [EC:2.3.2.23]+ko04120//Ubiquitin mediated proteolysis	GO:0005524//ATP binding	PREDICTED: ubiquitin-conjugating enzyme E2-23 kDa-like isoform X1 [Citrus sinensis]	XM_006470316.2 PREDICTED: Citrus sinensis ubiquitin-conjugating enzyme E2-23 kDa-like (LOC102631116), transcript variant X1, mRNA	Ubiquitin-conjugating enzyme E2-23 kDa OS=Triticum aestivum GN=UBC4 PE=1 SV=1	Ubiquitin-conjugating enzyme	[O] KOG0416 Ubiquitin-protein ligase
CL1002.Contig2_All	K10576//ubiquitin-conjugating enzyme E2 H [EC:2.3.2.23]+ko04120//Ubiquitin mediated proteolysis	GO:0005524//ATP binding	hypothetical protein CISIN_1g030996mg [Citrus sinensis]	XM_006470316.2 PREDICTED: Citrus sinensis ubiquitin-conjugating enzyme E2-23 kDa-like (LOC102631116), transcript variant X1, mRNA	Ubiquitin-conjugating enzyme E2 4 OS=Arabidopsis thaliana GN=UBC4 PE=2 SV=2	Ubiquitin-conjugating enzyme	[O] KOG0416 Ubiquitin-protein ligase
CL1002.Contig3_All	K10576//ubiquitin-conjugating enzyme E2 H [EC:2.3.2.23]+ko04120//Ubiquitin mediated proteolysis	GO:0005524//ATP binding	PREDICTED: ubiquitin-conjugating enzyme E2-23 kDa-like isoform X1 [Citrus sinensis]	XM_006470316.2 PREDICTED: Citrus sinensis ubiquitin-conjugating enzyme E2-23 kDa-like (LOC102631116), transcript variant X1, mRNA	Ubiquitin-conjugating enzyme E2 4 OS=Arabidopsis thaliana GN=UBC4 PE=2 SV=2		[O] KOG0416 Ubiquitin-protein ligase
CL1002.Contig4_All	K10576//ubiquitin-conjugating enzyme E2 H [EC:2.3.2.23]+ko04120//Ubiquitin mediated proteolysis	GO:0005524//ATP binding	PREDICTED: ubiquitin-conjugating enzyme E2-23 kDa-like isoform X2 [Citrus sinensis]	XM_006470317.2 PREDICTED: Citrus sinensis ubiquitin-conjugating enzyme E2-23 kDa-like (LOC102631116), transcript variant X2, mRNA	Ubiquitin-conjugating enzyme E2 4 OS=Arabidopsis thaliana GN=UBC4 PE=2 SV=2		[O] KOG0416 Ubiquitin-protein ligase
CL1002.Contig5_All	K10576//ubiquitin-conjugating enzyme E2 H [EC:2.3.2.23]+ko04120//Ubiquitin mediated proteolysis	GO:0005524//ATP binding	PREDICTED: ubiquitin-conjugating enzyme E2-23 kDa-like isoform X1 [Citrus sinensis]	XM_006470316.2 PREDICTED: Citrus sinensis ubiquitin-conjugating enzyme E2-23 kDa-like (LOC102631116), transcript variant X1, mRNA	Ubiquitin-conjugating enzyme E2 4 OS=Arabidopsis thaliana GN=UBC4 PE=2 SV=2		[O] KOG0416 Ubiquitin-protein ligase
CL1002.Contig6_All	K10576//ubiquitin-conjugating enzyme E2 H [EC:2.3.2.23]+ko04120//Ubiquitin mediated proteolysis	GO:0005524//ATP binding	PREDICTED: ubiquitin-conjugating enzyme E2-23 kDa-like isoform X1 [Citrus sinensis]	XM_006470316.2 PREDICTED: Citrus sinensis ubiquitin-conjugating enzyme E2-23 kDa-like (LOC102631116), transcript variant X1, mRNA	Ubiquitin-conjugating enzyme E2 4 OS=Arabidopsis thaliana GN=UBC4 PE=2 SV=2	Ubiquitin-conjugating enzyme	[O] KOG0416 Ubiquitin-protein ligase
CL1002.Contig7_All	K10576//ubiquitin-conjugating enzyme E2 H [EC:2.3.2.23]+ko04120//Ubiquitin mediated proteolysis	GO:0005524//ATP binding	PREDICTED: ubiquitin-conjugating enzyme E2-23 kDa-like isoform X1 [Citrus sinensis]	XM_006470317.2 PREDICTED: Citrus sinensis ubiquitin-conjugating enzyme E2-23 kDa-like (LOC102631116), transcript variant X2, mRNA	Ubiquitin-conjugating enzyme E2-23 kDa OS=Triticum aestivum GN=UBC4 PE=1 SV=1		[O] KOG0416 Ubiquitin-protein ligase
CL1003.Contig1_All	K21374//7-deoxyloganetin glucosyltransferase [EC:2.4.1.324]	GO:0080043//quercetin 3-O-glucosyltransferase activity;GO:0043231//intracellular membrane-bounded organelle;GO:0008152//metabolic process;GO:0080044//quercetin 7-O-glucosyltransferase activity;GO:0016758//transferase activity, transferring hexosyl groups;GO:0016021//integral component of membrane	7-deoxyloganetin glucosyltransferase-like [Manihot esculenta] >OAY58117.1 hypothetical protein MANES_02G151400 [Manihot esculenta]	XM_021763002.1 PREDICTED: Manihot esculenta 7-deoxyloganetin glucosyltransferase-like (LOC110619500), transcript variant X2, mRNA	7-deoxyloganetin glucosyltransferase OS=Gardenia jasminoides GN=UGT85A24 PE=1 SV=1		[GC] KOG1192 UDP-glucuronosyl and UDP-glucosyl transferase
CL1003.Contig2_All	K21374//7-deoxyloganetin glucosyltransferase [EC:2.4.1.324]	GO:0080043//quercetin 3-O-glucosyltransferase activity;GO:0043231//intracellular membrane-bounded organelle;GO:0008152//metabolic process;GO:0080044//quercetin 7-O-glucosyltransferase activity;GO:0016758//transferase activity, transferring hexosyl groups;GO:0016021//integral component of membrane	hypothetical protein POPTR_0002s09850g [Populus trichocarpa] >EEE80333.1 hypothetical protein POPTR_0002s09850g [Populus trichocarpa]	XM_021763002.1 PREDICTED: Manihot esculenta 7-deoxyloganetin glucosyltransferase-like (LOC110619500), transcript variant X2, mRNA	7-deoxyloganetin glucosyltransferase OS=Catharanthus roseus GN=UGT85A23 PE=1 SV=1	UDP-glucoronosyl and UDP-glucosyl transferase	[GC] KOG1192 UDP-glucuronosyl and UDP-glucosyl transferase
CL1003.Contig3_All	K21374//7-deoxyloganetin glucosyltransferase [EC:2.4.1.324]	GO:0080043//quercetin 3-O-glucosyltransferase activity;GO:0043231//intracellular membrane-bounded organelle;GO:0008152//metabolic process;GO:0080044//quercetin 7-O-glucosyltransferase activity;GO:0016758//transferase activity, transferring hexosyl groups;GO:0016021//integral component of membrane	hypothetical protein POPTR_0002s09850g [Populus trichocarpa] >EEE80333.1 hypothetical protein POPTR_0002s09850g [Populus trichocarpa]	XM_006433901.1 Citrus clementina hypothetical protein (CICLE_v10004031mg) mRNA, complete cds	7-deoxyloganetin glucosyltransferase OS=Catharanthus roseus GN=UGT85A23 PE=1 SV=1	UDP-glucoronosyl and UDP-glucosyl transferase	[GC] KOG1192 UDP-glucuronosyl and UDP-glucosyl transferase
CL1003.Contig4_All	K21374//7-deoxyloganetin glucosyltransferase [EC:2.4.1.324]	GO:0080043//quercetin 3-O-glucosyltransferase activity;GO:0043231//intracellular membrane-bounded organelle;GO:0008152//metabolic process;GO:0080044//quercetin 7-O-glucosyltransferase activity;GO:0016758//transferase activity, transferring hexosyl groups	hypothetical protein POPTR_0002s09850g [Populus trichocarpa] >EEE80333.1 hypothetical protein POPTR_0002s09850g [Populus trichocarpa]	XM_006433901.1 Citrus clementina hypothetical protein (CICLE_v10004031mg) mRNA, complete cds	7-deoxyloganetin glucosyltransferase OS=Catharanthus roseus GN=UGT85A23 PE=1 SV=1	UDP-glucoronosyl and UDP-glucosyl transferase	[GC] KOG1192 UDP-glucuronosyl and UDP-glucosyl transferase
CL1003.Contig5_All	K21374//7-deoxyloganetin glucosyltransferase [EC:2.4.1.324]	GO:0080043//quercetin 3-O-glucosyltransferase activity;GO:0043231//intracellular membrane-bounded organelle;GO:0008152//metabolic process;GO:0080044//quercetin 7-O-glucosyltransferase activity;GO:0016758//transferase activity, transferring hexosyl groups;GO:0016021//integral component of membrane	hypothetical protein POPTR_0002s09850g [Populus trichocarpa] >EEE80333.1 hypothetical protein POPTR_0002s09850g [Populus trichocarpa]	XR_002524776.1 PREDICTED: Prunus avium 7-deoxyloganetin glucosyltransferase-like (LOC110745243), misc_RNA	7-deoxyloganetin glucosyltransferase OS=Catharanthus roseus GN=UGT85A23 PE=1 SV=1	UDP-glucoronosyl and UDP-glucosyl transferase	[GC] KOG1192 UDP-glucuronosyl and UDP-glucosyl transferase
CL1004.Contig1_All				XM_010035704.2 PREDICTED: Eucalyptus grandis uncharacterized LOC104423213 (LOC104423213), transcript variant X3, mRNA
CL1005.Contig10_All	K06110//exocyst complex component 3	GO:0000149//SNARE binding;GO:0000145//exocyst;GO:0051601//exocyst localization;GO:0006887//exocytosis	PREDICTED: exocyst complex component SEC6 [Theobroma cacao] >XP_017969404.1 PREDICTED: exocyst complex component SEC6 [Theobroma cacao] >XP_007048533.2 PREDICTED: exocyst complex component SEC6 [Theobroma cacao]	XM_006434596.1 Citrus clementina hypothetical protein (CICLE_v10000395mg) mRNA, complete cds	Exocyst complex component SEC6 OS=Arabidopsis thaliana GN=SEC6 PE=1 SV=1	Exocyst complex component Sec6	[U] KOG2286 Exocyst complex subunit SEC6
CL1005.Contig11_All	K06110//exocyst complex component 3	GO:0000145//exocyst;GO:0006887//exocytosis	exocyst complex component SEC6 [Herrania umbratica] >XP_021275386.1 exocyst complex component SEC6 [Herrania umbratica]	XM_006473173.2 PREDICTED: Citrus sinensis exocyst complex component SEC6 (LOC102611657), mRNA	Exocyst complex component SEC6 OS=Arabidopsis thaliana GN=SEC6 PE=1 SV=1	Exocyst complex component Sec6	[U] KOG2286 Exocyst complex subunit SEC6
CL1005.Contig12_All	K06110//exocyst complex component 3	GO:0009506//plasmodesma;GO:0000145//exocyst;GO:0005829//cytosol;GO:0060321//acceptance of pollen;GO:0005886//plasma membrane;GO:0006887//exocytosis	PREDICTED: exocyst complex component SEC6 [Cucumis melo]	XM_006473173.2 PREDICTED: Citrus sinensis exocyst complex component SEC6 (LOC102611657), mRNA	Exocyst complex component SEC6 OS=Arabidopsis thaliana GN=SEC6 PE=1 SV=1	Exocyst complex component Sec6	[U] KOG2286 Exocyst complex subunit SEC6
CL1005.Contig13_All	K06110//exocyst complex component 3	GO:0000145//exocyst;GO:0006887//exocytosis	PREDICTED: exocyst complex component SEC6 [Theobroma cacao] >XP_017969404.1 PREDICTED: exocyst complex component SEC6 [Theobroma cacao] >XP_007048533.2 PREDICTED: exocyst complex component SEC6 [Theobroma cacao]	XM_006473173.2 PREDICTED: Citrus sinensis exocyst complex component SEC6 (LOC102611657), mRNA	Exocyst complex component SEC6 OS=Arabidopsis thaliana GN=SEC6 PE=1 SV=1	Exocyst complex component Sec6	[U] KOG2286 Exocyst complex subunit SEC6
CL1005.Contig14_All	K06110//exocyst complex component 3	GO:0000149//SNARE binding;GO:0000145//exocyst;GO:0051601//exocyst localization;GO:0006887//exocytosis	PREDICTED: exocyst complex component SEC6 [Theobroma cacao] >XP_017969404.1 PREDICTED: exocyst complex component SEC6 [Theobroma cacao] >XP_007048533.2 PREDICTED: exocyst complex component SEC6 [Theobroma cacao]	XM_006473174.2 PREDICTED: Citrus sinensis exocyst complex component SEC6-like (LOC102611956), mRNA	Exocyst complex component SEC6 OS=Arabidopsis thaliana GN=SEC6 PE=1 SV=1	Exocyst complex component Sec6	[U] KOG2286 Exocyst complex subunit SEC6
CL1005.Contig15_All	K06110//exocyst complex component 3	GO:0000149//SNARE binding;GO:0000145//exocyst;GO:0051601//exocyst localization;GO:0006887//exocytosis	PREDICTED: exocyst complex component SEC6 [Theobroma cacao] >XP_017969404.1 PREDICTED: exocyst complex component SEC6 [Theobroma cacao] >XP_007048533.2 PREDICTED: exocyst complex component SEC6 [Theobroma cacao]	XM_006473174.2 PREDICTED: Citrus sinensis exocyst complex component SEC6-like (LOC102611956), mRNA	Exocyst complex component SEC6 OS=Arabidopsis thaliana GN=SEC6 PE=1 SV=1	Exocyst complex component Sec6	[U] KOG2286 Exocyst complex subunit SEC6
CL1005.Contig1_All	K06110//exocyst complex component 3	GO:0009506//plasmodesma;GO:0000145//exocyst;GO:0005829//cytosol;GO:0060321//acceptance of pollen;GO:0005886//plasma membrane;GO:0006887//exocytosis	exocyst complex component SEC6 [Herrania umbratica] >XP_021275386.1 exocyst complex component SEC6 [Herrania umbratica]	XM_006473173.2 PREDICTED: Citrus sinensis exocyst complex component SEC6 (LOC102611657), mRNA	Exocyst complex component SEC6 OS=Arabidopsis thaliana GN=SEC6 PE=1 SV=1	Exocyst complex component Sec6	[U] KOG2286 Exocyst complex subunit SEC6
CL1005.Contig2_All	K06110//exocyst complex component 3	GO:0009506//plasmodesma;GO:0000145//exocyst;GO:0005829//cytosol;GO:0060321//acceptance of pollen;GO:0005886//plasma membrane;GO:0006887//exocytosis	PREDICTED: exocyst complex component SEC6 [Theobroma cacao] >XP_017969404.1 PREDICTED: exocyst complex component SEC6 [Theobroma cacao] >XP_007048533.2 PREDICTED: exocyst complex component SEC6 [Theobroma cacao]	XM_006473173.2 PREDICTED: Citrus sinensis exocyst complex component SEC6 (LOC102611657), mRNA	Exocyst complex component SEC6 OS=Arabidopsis thaliana GN=SEC6 PE=1 SV=1	Exocyst complex component Sec6	[U] KOG2286 Exocyst complex subunit SEC6
CL1005.Contig3_All	K06110//exocyst complex component 3	GO:0000149//SNARE binding;GO:0009506//plasmodesma;GO:0000145//exocyst;GO:0005829//cytosol;GO:0051601//exocyst localization;GO:0060321//acceptance of pollen;GO:0005886//plasma membrane;GO:0006887//exocytosis	PREDICTED: exocyst complex component SEC6 [Theobroma cacao] >XP_017969404.1 PREDICTED: exocyst complex component SEC6 [Theobroma cacao] >XP_007048533.2 PREDICTED: exocyst complex component SEC6 [Theobroma cacao]	XM_006473173.2 PREDICTED: Citrus sinensis exocyst complex component SEC6 (LOC102611657), mRNA	Exocyst complex component SEC6 OS=Arabidopsis thaliana GN=SEC6 PE=1 SV=1	Exocyst complex component Sec6	[U] KOG2286 Exocyst complex subunit SEC6
CL1005.Contig4_All	K06110//exocyst complex component 3	GO:0009506//plasmodesma;GO:0000145//exocyst;GO:0005829//cytosol;GO:0060321//acceptance of pollen;GO:0005886//plasma membrane;GO:0006887//exocytosis	PREDICTED: exocyst complex component SEC6 [Theobroma cacao] >XP_017969404.1 PREDICTED: exocyst complex component SEC6 [Theobroma cacao] >XP_007048533.2 PREDICTED: exocyst complex component SEC6 [Theobroma cacao]	XM_006473173.2 PREDICTED: Citrus sinensis exocyst complex component SEC6 (LOC102611657), mRNA	Exocyst complex component SEC6 OS=Arabidopsis thaliana GN=SEC6 PE=1 SV=1	Exocyst complex component Sec6	[U] KOG2286 Exocyst complex subunit SEC6
CL1005.Contig5_All	K06110//exocyst complex component 3	GO:0000149//SNARE binding;GO:0000145//exocyst;GO:0051601//exocyst localization;GO:0006887//exocytosis	PREDICTED: exocyst complex component SEC6 [Theobroma cacao] >XP_017969404.1 PREDICTED: exocyst complex component SEC6 [Theobroma cacao] >XP_007048533.2 PREDICTED: exocyst complex component SEC6 [Theobroma cacao]	XM_006473173.2 PREDICTED: Citrus sinensis exocyst complex component SEC6 (LOC102611657), mRNA	Exocyst complex component SEC6 OS=Arabidopsis thaliana GN=SEC6 PE=1 SV=1	Exocyst complex component Sec6	[U] KOG2286 Exocyst complex subunit SEC6
CL1005.Contig6_All	K06110//exocyst complex component 3	GO:0000149//SNARE binding;GO:0000145//exocyst;GO:0051601//exocyst localization;GO:0006887//exocytosis	PREDICTED: exocyst complex component SEC6 [Theobroma cacao] >XP_017969404.1 PREDICTED: exocyst complex component SEC6 [Theobroma cacao] >XP_007048533.2 PREDICTED: exocyst complex component SEC6 [Theobroma cacao]	XM_006473173.2 PREDICTED: Citrus sinensis exocyst complex component SEC6 (LOC102611657), mRNA	Exocyst complex component SEC6 OS=Arabidopsis thaliana GN=SEC6 PE=1 SV=1	Exocyst complex component Sec6	[U] KOG2286 Exocyst complex subunit SEC6
CL1005.Contig7_All	K06110//exocyst complex component 3	GO:0000149//SNARE binding;GO:0000145//exocyst;GO:0051601//exocyst localization;GO:0006887//exocytosis	PREDICTED: exocyst complex component SEC6 [Theobroma cacao] >XP_017969404.1 PREDICTED: exocyst complex component SEC6 [Theobroma cacao] >XP_007048533.2 PREDICTED: exocyst complex component SEC6 [Theobroma cacao]	XM_006434596.1 Citrus clementina hypothetical protein (CICLE_v10000395mg) mRNA, complete cds	Exocyst complex component SEC6 OS=Arabidopsis thaliana GN=SEC6 PE=1 SV=1	Exocyst complex component Sec6	[U] KOG2286 Exocyst complex subunit SEC6
CL1005.Contig8_All	K06110//exocyst complex component 3	GO:0000149//SNARE binding;GO:0000145//exocyst;GO:0051601//exocyst localization;GO:0006887//exocytosis	exocyst complex component SEC6 [Herrania umbratica] >XP_021275386.1 exocyst complex component SEC6 [Herrania umbratica]	XM_006473173.2 PREDICTED: Citrus sinensis exocyst complex component SEC6 (LOC102611657), mRNA	Exocyst complex component SEC6 OS=Arabidopsis thaliana GN=SEC6 PE=1 SV=1	Exocyst complex component Sec6	[U] KOG2286 Exocyst complex subunit SEC6
CL1005.Contig9_All	K06110//exocyst complex component 3	GO:0000149//SNARE binding;GO:0000145//exocyst;GO:0051601//exocyst localization;GO:0006887//exocytosis	PREDICTED: exocyst complex component SEC6 [Theobroma cacao] >XP_017969404.1 PREDICTED: exocyst complex component SEC6 [Theobroma cacao] >XP_007048533.2 PREDICTED: exocyst complex component SEC6 [Theobroma cacao]	XM_006434596.1 Citrus clementina hypothetical protein (CICLE_v10000395mg) mRNA, complete cds	Exocyst complex component SEC6 OS=Arabidopsis thaliana GN=SEC6 PE=1 SV=1	Exocyst complex component Sec6	[U] KOG2286 Exocyst complex subunit SEC6
CL1006.Contig1_All				XM_021889449.1 PREDICTED: Chenopodium quinoa protein ALTERED XYLOGLUCAN 4-like (LOC110711080), mRNA
CL1006.Contig2_All				AM459391.1 Vitis vinifera, whole genome shotgun sequence, contig VV78X197341.5, clone ENTAV 115
CL1007.Contig1_All	K16743//abnormal spindle-like microcephaly-associated protein	GO:0007051//spindle organization	hypothetical protein CICLE_v10014034mg [Citrus clementina] >ESR62284.1 hypothetical protein CICLE_v10014034mg [Citrus clementina]	XM_006448981.1 Citrus clementina hypothetical protein (CICLE_v10014034mg) mRNA, complete cds		Calponin homology (CH) domain	[Z] KOG0165 Microtubule-associated protein Asp
CL1007.Contig2_All	K16743//abnormal spindle-like microcephaly-associated protein	GO:0007051//spindle organization	hypothetical protein CICLE_v10014034mg [Citrus clementina] >ESR62284.1 hypothetical protein CICLE_v10014034mg [Citrus clementina]	XM_006448981.1 Citrus clementina hypothetical protein (CICLE_v10014034mg) mRNA, complete cds		Calponin homology (CH) domain	[Z] KOG0165 Microtubule-associated protein Asp
CL1007.Contig3_All	K16743//abnormal spindle-like microcephaly-associated protein		PREDICTED: abnormal spindle-like microcephaly-associated protein homolog [Citrus sinensis]	JN193031.1 Oryza sativa Indica Group isolate IND8 F-box domain-containing protein (FBO10) gene, 5' UTR			[Z] KOG0165 Microtubule-associated protein Asp
CL1007.Contig4_All	K16743//abnormal spindle-like microcephaly-associated protein	GO:0007051//spindle organization	hypothetical protein CICLE_v10014034mg [Citrus clementina] >ESR62284.1 hypothetical protein CICLE_v10014034mg [Citrus clementina]	XM_006448981.1 Citrus clementina hypothetical protein (CICLE_v10014034mg) mRNA, complete cds		Calponin homology (CH) domain	[Z] KOG0165 Microtubule-associated protein Asp
CL1007.Contig5_All	K16743//abnormal spindle-like microcephaly-associated protein	GO:0007051//spindle organization	hypothetical protein CICLE_v10014034mg [Citrus clementina] >ESR62284.1 hypothetical protein CICLE_v10014034mg [Citrus clementina]	XM_006448981.1 Citrus clementina hypothetical protein (CICLE_v10014034mg) mRNA, complete cds	Calmodulin-binding transcription activator 5 OS=Arabidopsis thaliana GN=CMTA5 PE=2 SV=2	IQ calmodulin-binding motif	[Z] KOG0165 Microtubule-associated protein Asp
CL1007.Contig6_All	K16743//abnormal spindle-like microcephaly-associated protein		PREDICTED: abnormal spindle-like microcephaly-associated protein homolog [Vitis vinifera]	XM_006448981.1 Citrus clementina hypothetical protein (CICLE_v10014034mg) mRNA, complete cds	Myosin-13 OS=Arabidopsis thaliana GN=XI-G PE=3 SV=1	IQ calmodulin-binding motif	[Z] KOG0165 Microtubule-associated protein Asp
CL1007.Contig7_All	K16743//abnormal spindle-like microcephaly-associated protein	GO:0007051//spindle organization	hypothetical protein CICLE_v10014034mg [Citrus clementina] >ESR62284.1 hypothetical protein CICLE_v10014034mg [Citrus clementina]	XM_006448981.1 Citrus clementina hypothetical protein (CICLE_v10014034mg) mRNA, complete cds	Taxoid 7-beta-hydroxylase OS=Taxus cuspidata PE=1 SV=1	Calponin homology (CH) domain	[Z] KOG0165 Microtubule-associated protein Asp
CL1007.Contig8_All	K16743//abnormal spindle-like microcephaly-associated protein	GO:0007051//spindle organization	hypothetical protein CISIN_1g001148mg [Citrus sinensis]				[Z] KOG0165 Microtubule-associated protein Asp
CL1007.Contig9_All	K16743//abnormal spindle-like microcephaly-associated protein		PREDICTED: abnormal spindle-like microcephaly-associated protein homolog [Citrus sinensis]				[Z] KOG0165 Microtubule-associated protein Asp
CL1008.Contig1_All	K15407//queuine tRNA-ribosyltransferase subunit QTRTD1 [EC:2.4.2.29]	GO:0016763//transferase activity, transferring pentosyl groups;GO:0006400//tRNA modification	hypothetical protein CICLE_v100245821mg, partial [Citrus clementina] >ESR54856.1 hypothetical protein CICLE_v100245821mg, partial [Citrus clementina]	XM_006478201.2 PREDICTED: Citrus sinensis queuine tRNA-ribosyltransferase subunit QTRTD1 homolog (LOC102624314), mRNA		Queuine tRNA-ribosyltransferase	[A] KOG3909 Queuine-tRNA ribosyltransferase
CL1008.Contig2_All	K15407//queuine tRNA-ribosyltransferase subunit QTRTD1 [EC:2.4.2.29]		PREDICTED: queuine tRNA-ribosyltransferase subunit QTRTD1 homolog [Citrus sinensis]	XM_006478201.2 PREDICTED: Citrus sinensis queuine tRNA-ribosyltransferase subunit QTRTD1 homolog (LOC102624314), mRNA		Queuine tRNA-ribosyltransferase	[A] KOG3909 Queuine-tRNA ribosyltransferase
CL1008.Contig3_All	K15407//queuine tRNA-ribosyltransferase subunit QTRTD1 [EC:2.4.2.29]		PREDICTED: queuine tRNA-ribosyltransferase subunit QTRTD1 homolog [Citrus sinensis]	XM_006478201.2 PREDICTED: Citrus sinensis queuine tRNA-ribosyltransferase subunit QTRTD1 homolog (LOC102624314), mRNA		Queuine tRNA-ribosyltransferase	[A] KOG3909 Queuine-tRNA ribosyltransferase
CL1009.Contig1_All	K14863//ribosome biogenesis protein YTM1		PREDICTED: uncharacterized hydrolase YugF isoform X1 [Theobroma cacao]	XM_006484137.2 PREDICTED: Citrus sinensis uncharacterized hydrolase YugF (LOC102609217), mRNA		alpha/beta hydrolase fold	[R] KOG1454 Predicted hydrolase/acyltransferase (alpha/beta hydrolase superfamily)
CL1009.Contig2_All	K14863//ribosome biogenesis protein YTM1	GO:0003824//catalytic activity	PREDICTED: uncharacterized protein LOC109000893 isoform X1 [Juglans regia]	XM_006484137.2 PREDICTED: Citrus sinensis uncharacterized hydrolase YugF (LOC102609217), mRNA		alpha/beta hydrolase fold	[R] KOG1454 Predicted hydrolase/acyltransferase (alpha/beta hydrolase superfamily)
CL1009.Contig3_All	K14863//ribosome biogenesis protein YTM1	GO:0003824//catalytic activity	PREDICTED: uncharacterized hydrolase YugF [Citrus sinensis]	XM_006484137.2 PREDICTED: Citrus sinensis uncharacterized hydrolase YugF (LOC102609217), mRNA		alpha/beta hydrolase fold	[R] KOG1454 Predicted hydrolase/acyltransferase (alpha/beta hydrolase superfamily)
CL1009.Contig4_All	K14863//ribosome biogenesis protein YTM1	GO:0016787//hydrolase activity;GO:0003824//catalytic activity	PREDICTED: uncharacterized hydrolase YugF [Citrus sinensis]	XM_006484137.2 PREDICTED: Citrus sinensis uncharacterized hydrolase YugF (LOC102609217), mRNA		Alpha/beta hydrolase family	[R] KOG1454 Predicted hydrolase/acyltransferase (alpha/beta hydrolase superfamily)
CL1009.Contig5_All	K14863//ribosome biogenesis protein YTM1	GO:0003824//catalytic activity	PREDICTED: uncharacterized hydrolase YugF isoform X1 [Theobroma cacao]	XM_006484137.2 PREDICTED: Citrus sinensis uncharacterized hydrolase YugF (LOC102609217), mRNA		alpha/beta hydrolase fold	[R] KOG1454 Predicted hydrolase/acyltransferase (alpha/beta hydrolase superfamily)
CL1009.Contig6_All	K14863//ribosome biogenesis protein YTM1		uncharacterized protein LOC111004671 isoform X2 [Momordica charantia]	XM_006484137.2 PREDICTED: Citrus sinensis uncharacterized hydrolase YugF (LOC102609217), mRNA			[R] KOG1454 Predicted hydrolase/acyltransferase (alpha/beta hydrolase superfamily)
CL101.Contig1_All	K13096//splicing factor 4	GO:0006396//RNA processing;GO:0003723//RNA binding	hypothetical protein CISIN_1g017463mg [Citrus sinensis]	XM_011009044.1 PREDICTED: Populus euphratica SURP and G-patch domain-containing protein 1-like protein (LOC105113047), transcript variant X2, mRNA	SURP and G-patch domain-containing protein 1-like protein OS=Arabidopsis thaliana GN=At3g52120 PE=2 SV=1	G-patch domain	[R] KOG0154 RNA-binding protein RBM5 and related proteins, contain G-patch and RRM domains
CL101.Contig2_All	K13096//splicing factor 4	GO:0006396//RNA processing;GO:0003723//RNA binding	hypothetical protein CISIN_1g017463mg [Citrus sinensis]	XM_011009044.1 PREDICTED: Populus euphratica SURP and G-patch domain-containing protein 1-like protein (LOC105113047), transcript variant X2, mRNA	SURP and G-patch domain-containing protein 1-like protein OS=Arabidopsis thaliana GN=At3g52120 PE=2 SV=1	G-patch domain	[R] KOG0154 RNA-binding protein RBM5 and related proteins, contain G-patch and RRM domains
CL101.Contig3_All	K13096//splicing factor 4	GO:0006396//RNA processing;GO:0003723//RNA binding	hypothetical protein CICLE_v10031609mg [Citrus clementina] >XP_006438977.1 hypothetical protein CICLE_v10031609mg [Citrus clementina] >XP_006482908.1 PREDICTED: SURP and G-patch domain-containing protein 1-like protein [Citrus sinensis] >XP_006482910.1 PREDICTED: SURP and G-patch domain-containing protein 1-like protein [Citrus sinensis] >ESR52216.1 hypothetical protein CICLE_v10031609mg [Citrus …	XM_011009043.1 PREDICTED: Populus euphratica SURP and G-patch domain-containing protein 1-like protein (LOC105113047), transcript variant X1, mRNA	SURP and G-patch domain-containing protein 1-like protein OS=Arabidopsis thaliana GN=At3g52120 PE=2 SV=1	G-patch domain	[R] KOG0154 RNA-binding protein RBM5 and related proteins, contain G-patch and RRM domains
CL101.Contig4_All	K13096//splicing factor 4	GO:0006396//RNA processing;GO:0003723//RNA binding	hypothetical protein CICLE_v10031609mg [Citrus clementina] >XP_006438977.1 hypothetical protein CICLE_v10031609mg [Citrus clementina] >XP_006482908.1 PREDICTED: SURP and G-patch domain-containing protein 1-like protein [Citrus sinensis] >XP_006482910.1 PREDICTED: SURP and G-patch domain-containing protein 1-like protein [Citrus sinensis] >ESR52216.1 hypothetical protein CICLE_v10031609mg [Citrus …	XM_006482845.2 PREDICTED: Citrus sinensis SURP and G-patch domain-containing protein 1-like protein (LOC102626511), transcript variant X2, mRNA	SURP and G-patch domain-containing protein 1-like protein OS=Arabidopsis thaliana GN=At3g52120 PE=2 SV=1	G-patch domain	[R] KOG0154 RNA-binding protein RBM5 and related proteins, contain G-patch and RRM domains
CL101.Contig5_All	K13096//splicing factor 4	GO:0006396//RNA processing;GO:0003723//RNA binding	G-patch domain-containing protein, partial [Cynara cardunculus var. scolymus]	XM_011009044.1 PREDICTED: Populus euphratica SURP and G-patch domain-containing protein 1-like protein (LOC105113047), transcript variant X2, mRNA	SURP and G-patch domain-containing protein 1-like protein OS=Arabidopsis thaliana GN=At3g52120 PE=2 SV=1	G-patch domain	[R] KOG0154 RNA-binding protein RBM5 and related proteins, contain G-patch and RRM domains
CL101.Contig6_All	K13096//splicing factor 4	GO:0006396//RNA processing;GO:0003723//RNA binding	hypothetical protein CICLE_v10031609mg [Citrus clementina] >XP_006438977.1 hypothetical protein CICLE_v10031609mg [Citrus clementina] >XP_006482908.1 PREDICTED: SURP and G-patch domain-containing protein 1-like protein [Citrus sinensis] >XP_006482910.1 PREDICTED: SURP and G-patch domain-containing protein 1-like protein [Citrus sinensis] >ESR52216.1 hypothetical protein CICLE_v10031609mg [Citrus …	XM_011009044.1 PREDICTED: Populus euphratica SURP and G-patch domain-containing protein 1-like protein (LOC105113047), transcript variant X2, mRNA	SURP and G-patch domain-containing protein 1-like protein OS=Arabidopsis thaliana GN=At3g52120 PE=2 SV=1	G-patch domain	[R] KOG0154 RNA-binding protein RBM5 and related proteins, contain G-patch and RRM domains
CL101.Contig7_All	K13096//splicing factor 4	GO:0006396//RNA processing;GO:0003723//RNA binding	hypothetical protein CICLE_v10031609mg [Citrus clementina] >XP_006438977.1 hypothetical protein CICLE_v10031609mg [Citrus clementina] >XP_006482908.1 PREDICTED: SURP and G-patch domain-containing protein 1-like protein [Citrus sinensis] >XP_006482910.1 PREDICTED: SURP and G-patch domain-containing protein 1-like protein [Citrus sinensis] >ESR52216.1 hypothetical protein CICLE_v10031609mg [Citrus …	LT594788.1 Theobroma cacao genome assembly, chromosome: I	SURP and G-patch domain-containing protein 1-like protein OS=Arabidopsis thaliana GN=At3g52120 PE=2 SV=1		[R] KOG0965 Predicted RNA-binding protein, contains SWAP and G-patch domains
CL1010.Contig1_All		GO:0006952//defense response	PREDICTED: defensin Ec-AMP-D2 [Vitis vinifera] >CBI27507.3 unnamed protein product, partial [Vitis vinifera]		Defensin-like protein 2 OS=Arabidopsis thaliana GN=PDF2.2 PE=2 SV=1
CL1010.Contig2_All		GO:0006952//defense response	PREDICTED: defensin Ec-AMP-D2 [Vitis vinifera] >CBI27507.3 unnamed protein product, partial [Vitis vinifera]	AB211362.1 Camellia japonica DNA, microsatellite CjaR02	Defensin-like protein OS=Nelumbo nucifera PE=3 SV=1	Centromere protein M (CENP-M)
CL1010.Contig3_All		GO:0006952//defense response	putative defensin protein 1, partial [Olea europaea]		Defensin J1-2 OS=Capsicum annuum PE=1 SV=1
CL1011.Contig1_All	K01373//cathepsin F [EC:3.4.22.41]	GO:0008234//cysteine-type peptidase activity	PREDICTED: cysteine proteinase 15A-like [Populus euphratica]		Cysteine protease RD19A OS=Arabidopsis thaliana GN=RD19A PE=1 SV=1	Papain family cysteine protease	[O] KOG1542 Cysteine proteinase Cathepsin F
CL1011.Contig2_All	K01373//cathepsin F [EC:3.4.22.41]	GO:0008234//cysteine-type peptidase activity	cysteine proteinase 15A [Prunus avium]		Cysteine proteinase 15A OS=Pisum sativum PE=2 SV=1	Papain family cysteine protease	[O] KOG1542 Cysteine proteinase Cathepsin F
CL1011.Contig3_All	K01373//cathepsin F [EC:3.4.22.41]	GO:0008234//cysteine-type peptidase activity	PREDICTED: probable cysteine protease RD19C [Malus domestica]		Cysteine proteinase 15A OS=Pisum sativum PE=2 SV=1	Papain family cysteine protease	[O] KOG1542 Cysteine proteinase Cathepsin F
CL1011.Contig4_All	K01373//cathepsin F [EC:3.4.22.41]		PREDICTED: probable cysteine protease RD19C [Pyrus x bretschneideri]		Cysteine proteinase 15A OS=Pisum sativum PE=2 SV=1	Papain family cysteine protease	[O] KOG1542 Cysteine proteinase Cathepsin F
CL1012.Contig1_All	K08334//beclin+ko04136//Autophagy - other	GO:0009846//pollen germination;GO:0050832//defense response to fungus;GO:0006623//protein targeting to vacuole;GO:0006914//autophagy;GO:0000407//phagophore assembly site;GO:0000045//autophagosome assembly	hypothetical protein CICLE_v10019746mg [Citrus clementina] >XP_006491266.1 PREDICTED: beclin-1-like protein isoform X1 [Citrus sinensis] >ESR58097.1 hypothetical protein CICLE_v10019746mg [Citrus clementina] >KDO86451.1 hypothetical protein CISIN_1g010177mg [Citrus sinensis]	XM_006491203.2 PREDICTED: Citrus sinensis beclin-1-like protein (LOC102619358), transcript variant X1, mRNA	Beclin-1-like protein OS=Arabidopsis thaliana GN=ATG6 PE=1 SV=2	Autophagy protein Apg6	[T] KOG2751 Beclin-like protein
CL1012.Contig2_All	K08334//beclin+ko04136//Autophagy - other	GO:0006914//autophagy	beclin-1-like protein [Prunus avium]	XM_006491203.2 PREDICTED: Citrus sinensis beclin-1-like protein (LOC102619358), transcript variant X1, mRNA	Beclin-1-like protein OS=Arabidopsis thaliana GN=ATG6 PE=1 SV=2	Autophagy protein Apg6	[T] KOG2751 Beclin-like protein
CL1012.Contig3_All	K08334//beclin+ko04136//Autophagy - other	GO:0006914//autophagy	hypothetical protein CICLE_v10019746mg [Citrus clementina] >XP_006491266.1 PREDICTED: beclin-1-like protein isoform X1 [Citrus sinensis] >ESR58097.1 hypothetical protein CICLE_v10019746mg [Citrus clementina] >KDO86451.1 hypothetical protein CISIN_1g010177mg [Citrus sinensis]	XM_006491203.2 PREDICTED: Citrus sinensis beclin-1-like protein (LOC102619358), transcript variant X1, mRNA	Beclin-1-like protein OS=Arabidopsis thaliana GN=ATG6 PE=1 SV=2	Autophagy protein Apg6	[T] KOG2751 Beclin-like protein
CL1013.Contig1_All			hypothetical protein CICLE_v10025358mg [Citrus clementina] >XP_006466675.1 PREDICTED: protein root UVB sensitive 4 [Citrus sinensis] >ESR39039.1 hypothetical protein CICLE_v10025358mg [Citrus clementina]	XM_006466612.2 PREDICTED: Citrus sinensis protein root UVB sensitive 4 (LOC102617325), mRNA	Protein root UVB sensitive 4 OS=Arabidopsis thaliana GN=RUS4 PE=2 SV=1	Vitamin B6 photo-protection and homoeostasis	[S] KOG4249 Uncharacterized conserved protein
CL1013.Contig2_All			hypothetical protein CICLE_v10025358mg [Citrus clementina] >XP_006466675.1 PREDICTED: protein root UVB sensitive 4 [Citrus sinensis] >ESR39039.1 hypothetical protein CICLE_v10025358mg [Citrus clementina]	XM_006466612.2 PREDICTED: Citrus sinensis protein root UVB sensitive 4 (LOC102617325), mRNA	Protein root UVB sensitive 4 OS=Arabidopsis thaliana GN=RUS4 PE=2 SV=1	Vitamin B6 photo-protection and homoeostasis	[S] KOG4249 Uncharacterized conserved protein
CL1013.Contig3_All			protein root UVB sensitive 4 isoform X2 [Hevea brasiliensis]	XM_006466612.2 PREDICTED: Citrus sinensis protein root UVB sensitive 4 (LOC102617325), mRNA	Protein root UVB sensitive 4 OS=Arabidopsis thaliana GN=RUS4 PE=2 SV=1	Vitamin B6 photo-protection and homoeostasis	[S] KOG4249 Uncharacterized conserved protein
CL1013.Contig4_All	K04630//guanine nucleotide-binding protein G(i) subunit alpha	GO:0007186//G-protein coupled receptor signaling pathway;GO:0031683//G-protein beta/gamma-subunit complex binding;GO:0004871//signal transducer activity;GO:0005525//GTP binding;GO:0003924//GTPase activity	PREDICTED: extra-large guanine nucleotide-binding protein 1 [Citrus sinensis]	XM_006466611.2 PREDICTED: Citrus sinensis extra-large guanine nucleotide-binding protein 1 (LOC102617025), mRNA	Extra-large guanine nucleotide-binding protein 1 OS=Arabidopsis thaliana GN=XLG1 PE=1 SV=2	G-protein alpha subunit	[DT] KOG0082 G-protein alpha subunit (small G protein superfamily)
CL1014.Contig1_All	K16865//programmed cell death protein 4		hypothetical protein CICLE_v10019069mg [Citrus clementina] >XP_006439998.1 hypothetical protein CICLE_v10019069mg [Citrus clementina] >ESR53237.1 hypothetical protein CICLE_v10019069mg [Citrus clementina] >ESR53238.1 hypothetical protein CICLE_v10019069mg [Citrus clementina]	XM_006476878.2 PREDICTED: Citrus sinensis uncharacterized LOC102613560 (LOC102613560), mRNA	Eukaryotic translation initiation factor isoform 4G-1 OS=Arabidopsis thaliana GN=EIF(ISO)4G1 PE=1 SV=1	MA3 domain	[T] KOG0403 Neoplastic transformation suppressor Pdcd4/MA-3, contains MA3 domain
CL1014.Contig2_All	K16865//programmed cell death protein 4		hypothetical protein CICLE_v10019069mg [Citrus clementina] >XP_006439998.1 hypothetical protein CICLE_v10019069mg [Citrus clementina] >ESR53237.1 hypothetical protein CICLE_v10019069mg [Citrus clementina] >ESR53238.1 hypothetical protein CICLE_v10019069mg [Citrus clementina]	XM_006476878.2 PREDICTED: Citrus sinensis uncharacterized LOC102613560 (LOC102613560), mRNA	Eukaryotic translation initiation factor isoform 4G-1 OS=Arabidopsis thaliana GN=EIF(ISO)4G1 PE=1 SV=1	MA3 domain	[T] KOG0403 Neoplastic transformation suppressor Pdcd4/MA-3, contains MA3 domain
CL1015.Contig10_All			PREDICTED: uncharacterized protein LOC102613048 [Citrus sinensis]	XM_006472027.2 PREDICTED: Citrus sinensis uncharacterized LOC102613048 (LOC102613048), mRNA
CL1015.Contig11_All			hypothetical protein CICLE_v10001711mg [Citrus clementina] >ESR46651.1 hypothetical protein CICLE_v10001711mg [Citrus clementina]	XM_006472027.2 PREDICTED: Citrus sinensis uncharacterized LOC102613048 (LOC102613048), mRNA		Transmembrane protein 231
CL1015.Contig12_All	K01358//ATP-dependent Clp protease, protease subunit [EC:3.4.21.92]		PREDICTED: uncharacterized protein LOC102613048 [Citrus sinensis]	XM_006472027.2 PREDICTED: Citrus sinensis uncharacterized LOC102613048 (LOC102613048), mRNA	ATP-dependent Clp protease proteolytic subunit-related protein 3, chloroplastic OS=Arabidopsis thaliana GN=CLPR3 PE=1 SV=1	Transmembrane protein 231	[O] KOG0840 ATP-dependent Clp protease, proteolytic subunit
CL1015.Contig1_All			PREDICTED: uncharacterized protein LOC101309846 [Fragaria vesca subsp. vesca] >XP_011466275.1 PREDICTED: uncharacterized protein LOC101309846 [Fragaria vesca subsp. vesca]	XM_006472027.2 PREDICTED: Citrus sinensis uncharacterized LOC102613048 (LOC102613048), mRNA
CL1015.Contig2_All			PREDICTED: uncharacterized protein LOC101309846 [Fragaria vesca subsp. vesca] >XP_011466275.1 PREDICTED: uncharacterized protein LOC101309846 [Fragaria vesca subsp. vesca]	XM_006472027.2 PREDICTED: Citrus sinensis uncharacterized LOC102613048 (LOC102613048), mRNA		Transmembrane protein 231
CL1015.Contig3_All			PREDICTED: uncharacterized protein LOC102613048 [Citrus sinensis]	XM_006472027.2 PREDICTED: Citrus sinensis uncharacterized LOC102613048 (LOC102613048), mRNA
CL1015.Contig4_All			PREDICTED: uncharacterized protein LOC101309846 [Fragaria vesca subsp. vesca] >XP_011466275.1 PREDICTED: uncharacterized protein LOC101309846 [Fragaria vesca subsp. vesca]	XM_006472027.2 PREDICTED: Citrus sinensis uncharacterized LOC102613048 (LOC102613048), mRNA		Transmembrane protein 231
CL1015.Contig5_All			hypothetical protein CICLE_v10001711mg [Citrus clementina] >ESR46651.1 hypothetical protein CICLE_v10001711mg [Citrus clementina]	XM_006472027.2 PREDICTED: Citrus sinensis uncharacterized LOC102613048 (LOC102613048), mRNA		Transmembrane protein 231
CL1015.Contig6_All			PREDICTED: uncharacterized protein LOC101309846 [Fragaria vesca subsp. vesca] >XP_011466275.1 PREDICTED: uncharacterized protein LOC101309846 [Fragaria vesca subsp. vesca]	XM_006472027.2 PREDICTED: Citrus sinensis uncharacterized LOC102613048 (LOC102613048), mRNA		Transmembrane protein 231
CL1015.Contig7_All	K01358//ATP-dependent Clp protease, protease subunit [EC:3.4.21.92]		hypothetical protein CICLE_v10001711mg [Citrus clementina] >ESR46651.1 hypothetical protein CICLE_v10001711mg [Citrus clementina]	XM_006472027.2 PREDICTED: Citrus sinensis uncharacterized LOC102613048 (LOC102613048), mRNA	ATP-dependent Clp protease proteolytic subunit-related protein 3, chloroplastic OS=Arabidopsis thaliana GN=CLPR3 PE=1 SV=1	Transmembrane protein 231	[O] KOG0840 ATP-dependent Clp protease, proteolytic subunit
CL1015.Contig8_All	K01358//ATP-dependent Clp protease, protease subunit [EC:3.4.21.92]		hypothetical protein CICLE_v10001711mg [Citrus clementina] >ESR46651.1 hypothetical protein CICLE_v10001711mg [Citrus clementina]	XM_006472027.2 PREDICTED: Citrus sinensis uncharacterized LOC102613048 (LOC102613048), mRNA	ATP-dependent Clp protease proteolytic subunit-related protein 3, chloroplastic OS=Arabidopsis thaliana GN=CLPR3 PE=1 SV=1		[O] KOG0840 ATP-dependent Clp protease, proteolytic subunit
CL1015.Contig9_All			hypothetical protein CICLE_v10001711mg [Citrus clementina] >ESR46651.1 hypothetical protein CICLE_v10001711mg [Citrus clementina]	XM_006472027.2 PREDICTED: Citrus sinensis uncharacterized LOC102613048 (LOC102613048), mRNA		Transmembrane protein 231
CL1016.Contig1_All	K09260//MADS-box transcription enhancer factor 2A;K04454//MADS-box transcription enhancer factor 2C		SOC1-1 [Litchi chinensis]	KP404094.1 Mangifera indica cultivar Carabao SOC1 protein (SOC1) mRNA, complete cds	MADS-box protein SOC1 OS=Arabidopsis thaliana GN=SOC1 PE=1 SV=1	SRF-type transcription factor (DNA-binding and dimerisation domain)	[K] KOG0014 MADS box transcription factor
CL1016.Contig2_All	K04454//MADS-box transcription enhancer factor 2C;K09260//MADS-box transcription enhancer factor 2A	GO:0005634//nucleus;GO:0045944//positive regulation of transcription from RNA polymerase II promoter;GO:0000977//RNA polymerase II regulatory region sequence-specific DNA binding;GO:0016021//integral component of membrane;GO:0006351//transcription, DNA-templated;GO:0003700//DNA binding transcription factor activity;GO:0046983//protein dimerization activity	SOC1-1 [Litchi chinensis]	KC877998.1 Litchi chinensis SOC1-1 mRNA, complete cds	MADS-box protein SOC1 OS=Arabidopsis thaliana GN=SOC1 PE=1 SV=1	K-box region	[K] KOG0014 MADS box transcription factor
CL1016.Contig3_All	K09260//MADS-box transcription enhancer factor 2A		SOC1-1 [Litchi chinensis]	KP404094.1 Mangifera indica cultivar Carabao SOC1 protein (SOC1) mRNA, complete cds	MADS-box protein SOC1 OS=Arabidopsis thaliana GN=SOC1 PE=1 SV=1	K-box region	[K] KOG0014 MADS box transcription factor
CL1016.Contig4_All	K09260//MADS-box transcription enhancer factor 2A;K04454//MADS-box transcription enhancer factor 2C	GO:0005634//nucleus;GO:0045944//positive regulation of transcription from RNA polymerase II promoter;GO:0000977//RNA polymerase II regulatory region sequence-specific DNA binding;GO:0016021//integral component of membrane;GO:0006351//transcription, DNA-templated;GO:0003700//DNA binding transcription factor activity;GO:0046983//protein dimerization activity	SOC1-1 [Litchi chinensis]	KP404094.1 Mangifera indica cultivar Carabao SOC1 protein (SOC1) mRNA, complete cds	MADS-box protein SOC1 OS=Arabidopsis thaliana GN=SOC1 PE=1 SV=1	SRF-type transcription factor (DNA-binding and dimerisation domain)	[K] KOG0014 MADS box transcription factor
CL1016.Contig5_All	K09260//MADS-box transcription enhancer factor 2A;K04454//MADS-box transcription enhancer factor 2C	GO:0005634//nucleus;GO:0045944//positive regulation of transcription from RNA polymerase II promoter;GO:0000977//RNA polymerase II regulatory region sequence-specific DNA binding;GO:0016021//integral component of membrane;GO:0006351//transcription, DNA-templated;GO:0003700//DNA binding transcription factor activity;GO:0046983//protein dimerization activity	SOC1-1 [Litchi chinensis]	KC877998.1 Litchi chinensis SOC1-1 mRNA, complete cds	MADS-box protein SOC1 OS=Arabidopsis thaliana GN=SOC1 PE=1 SV=1	K-box region	[K] KOG0014 MADS box transcription factor
CL1016.Contig6_All	K09260//MADS-box transcription enhancer factor 2A;K04454//MADS-box transcription enhancer factor 2C		SOC1-1 [Litchi chinensis]	KP404094.1 Mangifera indica cultivar Carabao SOC1 protein (SOC1) mRNA, complete cds	MADS-box protein SOC1 OS=Arabidopsis thaliana GN=SOC1 PE=1 SV=1	SRF-type transcription factor (DNA-binding and dimerisation domain)	[K] KOG0014 MADS box transcription factor
CL1016.Contig7_All	K04454//MADS-box transcription enhancer factor 2C;K09260//MADS-box transcription enhancer factor 2A	GO:0005634//nucleus;GO:0045944//positive regulation of transcription from RNA polymerase II promoter;GO:0000977//RNA polymerase II regulatory region sequence-specific DNA binding;GO:0016021//integral component of membrane;GO:0006351//transcription, DNA-templated;GO:0003700//DNA binding transcription factor activity;GO:0046983//protein dimerization activity	SOC1-1 [Litchi chinensis]	KC877998.1 Litchi chinensis SOC1-1 mRNA, complete cds	MADS-box protein SOC1 OS=Arabidopsis thaliana GN=SOC1 PE=1 SV=1	K-box region	[K] KOG0014 MADS box transcription factor
CL1016.Contig8_All	K09260//MADS-box transcription enhancer factor 2A;K04454//MADS-box transcription enhancer factor 2C	GO:0005634//nucleus;GO:0045944//positive regulation of transcription from RNA polymerase II promoter;GO:0000977//RNA polymerase II regulatory region sequence-specific DNA binding;GO:0016021//integral component of membrane;GO:0006351//transcription, DNA-templated;GO:0003700//DNA binding transcription factor activity;GO:0046983//protein dimerization activity	SOC1-1 [Litchi chinensis]	KC877998.1 Litchi chinensis SOC1-1 mRNA, complete cds	MADS-box protein SOC1 OS=Arabidopsis thaliana GN=SOC1 PE=1 SV=1	K-box region	[K] KOG0014 MADS box transcription factor
CL1017.Contig1_All	K00939//adenylate kinase [EC:2.7.4.3]+ko00230//Purine metabolism+ko01100//Metabolic pathways+ko01110//Biosynthesis of secondary metabolites+ko00730//Thiamine metabolism	GO:0005524//ATP binding;GO:0004017//adenylate kinase activity	PREDICTED: adenylate kinase 5, chloroplastic isoform X1 [Citrus sinensis]	XM_006473887.2 PREDICTED: Citrus sinensis adenylate kinase 5, chloroplastic (LOC102619587), transcript variant X1, mRNA	Adenylate kinase 5, chloroplastic OS=Arabidopsis thaliana GN=At5g35170 PE=1 SV=1	Adenylate kinase	[F] KOG3078 Adenylate kinase
CL1017.Contig2_All	K00939//adenylate kinase [EC:2.7.4.3]+ko00230//Purine metabolism+ko01100//Metabolic pathways+ko01110//Biosynthesis of secondary metabolites+ko00730//Thiamine metabolism	GO:0005524//ATP binding;GO:0004017//adenylate kinase activity	PREDICTED: adenylate kinase 5, chloroplastic isoform X1 [Citrus sinensis]	XM_006473887.2 PREDICTED: Citrus sinensis adenylate kinase 5, chloroplastic (LOC102619587), transcript variant X1, mRNA	Adenylate kinase 5, chloroplastic OS=Arabidopsis thaliana GN=At5g35170 PE=1 SV=1	Adenylate kinase	[F] KOG3078 Adenylate kinase
CL1017.Contig3_All	K00939//adenylate kinase [EC:2.7.4.3]+ko00230//Purine metabolism+ko01100//Metabolic pathways+ko01110//Biosynthesis of secondary metabolites+ko00730//Thiamine metabolism	GO:0005524//ATP binding;GO:0004017//adenylate kinase activity	PREDICTED: adenylate kinase 5, chloroplastic isoform X1 [Citrus sinensis]	XM_006473887.2 PREDICTED: Citrus sinensis adenylate kinase 5, chloroplastic (LOC102619587), transcript variant X1, mRNA	Adenylate kinase 5, chloroplastic OS=Arabidopsis thaliana GN=At5g35170 PE=1 SV=1	Adenylate kinase	[F] KOG3078 Adenylate kinase
CL1017.Contig4_All	K00939//adenylate kinase [EC:2.7.4.3]+ko00230//Purine metabolism+ko01100//Metabolic pathways+ko01110//Biosynthesis of secondary metabolites+ko00730//Thiamine metabolism	GO:0005524//ATP binding;GO:0004017//adenylate kinase activity	PREDICTED: adenylate kinase 5, chloroplastic isoform X1 [Citrus sinensis]	XM_006473887.2 PREDICTED: Citrus sinensis adenylate kinase 5, chloroplastic (LOC102619587), transcript variant X1, mRNA	Adenylate kinase 5, chloroplastic OS=Arabidopsis thaliana GN=At5g35170 PE=1 SV=1	Adenylate kinase	[F] KOG3078 Adenylate kinase
CL1017.Contig5_All	K00939//adenylate kinase [EC:2.7.4.3]+ko00230//Purine metabolism+ko01100//Metabolic pathways+ko01110//Biosynthesis of secondary metabolites+ko00730//Thiamine metabolism	GO:0005524//ATP binding;GO:0004017//adenylate kinase activity	PREDICTED: adenylate kinase 5, chloroplastic isoform X1 [Citrus sinensis]	XM_006473887.2 PREDICTED: Citrus sinensis adenylate kinase 5, chloroplastic (LOC102619587), transcript variant X1, mRNA	Adenylate kinase 5, chloroplastic OS=Arabidopsis thaliana GN=At5g35170 PE=1 SV=1	Adenylate kinase	[F] KOG3078 Adenylate kinase
CL1018.Contig1_All				XM_015528135.1 PREDICTED: Citrus sinensis uncharacterized LOC102622436 (LOC102622436), mRNA
CL1018.Contig2_All				XM_015528135.1 PREDICTED: Citrus sinensis uncharacterized LOC102622436 (LOC102622436), mRNA
CL1018.Contig3_All				XM_015528135.1 PREDICTED: Citrus sinensis uncharacterized LOC102622436 (LOC102622436), mRNA
CL1018.Contig4_All				XM_015528135.1 PREDICTED: Citrus sinensis uncharacterized LOC102622436 (LOC102622436), mRNA
CL1019.Contig1_All	K12823//ATP-dependent RNA helicase DDX5/DBP2 [EC:3.6.4.13]+ko03040//Spliceosome	GO:0005524//ATP binding;GO:0003676//nucleic acid binding	hypothetical protein CICLE_v10004187mg [Citrus clementina] >ESR32518.1 hypothetical protein CICLE_v10004187mg [Citrus clementina]	XM_022033845.1 PREDICTED: Carica papaya DEAD-box ATP-dependent RNA helicase 46 (LOC110808362), transcript variant X3, mRNA	DEAD-box ATP-dependent RNA helicase 40 OS=Arabidopsis thaliana GN=RH40 PE=2 SV=1	Helicase conserved C-terminal domain	[A] KOG0331 ATP-dependent RNA helicase
CL1019.Contig2_All	K12823//ATP-dependent RNA helicase DDX5/DBP2 [EC:3.6.4.13]+ko03040//Spliceosome	GO:0005524//ATP binding;GO:0003676//nucleic acid binding	hypothetical protein CICLE_v10004187mg [Citrus clementina] >ESR32518.1 hypothetical protein CICLE_v10004187mg [Citrus clementina]	XM_022033845.1 PREDICTED: Carica papaya DEAD-box ATP-dependent RNA helicase 46 (LOC110808362), transcript variant X3, mRNA	DEAD-box ATP-dependent RNA helicase 40 OS=Arabidopsis thaliana GN=RH40 PE=2 SV=1	Helicase conserved C-terminal domain	[A] KOG0331 ATP-dependent RNA helicase
CL1019.Contig3_All	K12823//ATP-dependent RNA helicase DDX5/DBP2 [EC:3.6.4.13]+ko03040//Spliceosome	GO:0005524//ATP binding;GO:0003676//nucleic acid binding	hypothetical protein CICLE_v10004187mg [Citrus clementina] >ESR32518.1 hypothetical protein CICLE_v10004187mg [Citrus clementina]	XM_022033845.1 PREDICTED: Carica papaya DEAD-box ATP-dependent RNA helicase 46 (LOC110808362), transcript variant X3, mRNA	DEAD-box ATP-dependent RNA helicase 40 OS=Arabidopsis thaliana GN=RH40 PE=2 SV=1	DEAD/DEAH box helicase	[A] KOG0331 ATP-dependent RNA helicase
CL1019.Contig4_All	K12823//ATP-dependent RNA helicase DDX5/DBP2 [EC:3.6.4.13]+ko03040//Spliceosome	GO:0005524//ATP binding;GO:0003676//nucleic acid binding	hypothetical protein CISIN_1g047890mg [Citrus sinensis]	XM_006419215.1 Citrus clementina hypothetical protein (CICLE_v10004187mg) mRNA, complete cds	DEAD-box ATP-dependent RNA helicase 40 OS=Arabidopsis thaliana GN=RH40 PE=2 SV=1	Helicase conserved C-terminal domain	[A] KOG0331 ATP-dependent RNA helicase
CL1019.Contig5_All	K12823//ATP-dependent RNA helicase DDX5/DBP2 [EC:3.6.4.13]+ko03040//Spliceosome	GO:0005524//ATP binding;GO:0003676//nucleic acid binding	hypothetical protein CICLE_v10004187mg [Citrus clementina] >ESR32518.1 hypothetical protein CICLE_v10004187mg [Citrus clementina]	XM_006419215.1 Citrus clementina hypothetical protein (CICLE_v10004187mg) mRNA, complete cds	DEAD-box ATP-dependent RNA helicase 40 OS=Arabidopsis thaliana GN=RH40 PE=2 SV=1	DEAD/DEAH box helicase	[A] KOG0331 ATP-dependent RNA helicase
CL1019.Contig6_All	K12823//ATP-dependent RNA helicase DDX5/DBP2 [EC:3.6.4.13]+ko03040//Spliceosome	GO:0005524//ATP binding;GO:0003676//nucleic acid binding	hypothetical protein CICLE_v10004187mg [Citrus clementina] >ESR32518.1 hypothetical protein CICLE_v10004187mg [Citrus clementina]	XM_006419215.1 Citrus clementina hypothetical protein (CICLE_v10004187mg) mRNA, complete cds	DEAD-box ATP-dependent RNA helicase 40 OS=Arabidopsis thaliana GN=RH40 PE=2 SV=1	DEAD/DEAH box helicase	[A] KOG0331 ATP-dependent RNA helicase
CL1019.Contig7_All	K12823//ATP-dependent RNA helicase DDX5/DBP2 [EC:3.6.4.13]+ko03040//Spliceosome	GO:0005524//ATP binding;GO:0003676//nucleic acid binding	hypothetical protein CISIN_1g047890mg [Citrus sinensis]	XM_006419215.1 Citrus clementina hypothetical protein (CICLE_v10004187mg) mRNA, complete cds	DEAD-box ATP-dependent RNA helicase 40 OS=Arabidopsis thaliana GN=RH40 PE=2 SV=1	Helicase conserved C-terminal domain	[A] KOG0331 ATP-dependent RNA helicase
CL102.Contig10_All	K20780//mediator of DNA damage checkpoint protein 1		hypothetical protein CICLE_v10004184mg [Citrus clementina] >ESR32934.1 hypothetical protein CICLE_v10004184mg [Citrus clementina]				[KTDL] KOG2043 Signaling protein SWIFT and related BRCT domain proteins
CL102.Contig1_All	K20780//mediator of DNA damage checkpoint protein 1		hypothetical protein CISIN_1g002240mg [Citrus sinensis]	XM_006489116.2 PREDICTED: Citrus sinensis uncharacterized LOC102618575 (LOC102618575), mRNA		Regulator of Ty1 transposition protein 107 BRCT domain	[KTDL] KOG2043 Signaling protein SWIFT and related BRCT domain proteins
CL102.Contig2_All	K20780//mediator of DNA damage checkpoint protein 1		hypothetical protein CICLE_v10004184mg [Citrus clementina] >ESR32934.1 hypothetical protein CICLE_v10004184mg [Citrus clementina]	XM_006489116.2 PREDICTED: Citrus sinensis uncharacterized LOC102618575 (LOC102618575), mRNA		Regulator of Ty1 transposition protein 107 BRCT domain	[KTDL] KOG2043 Signaling protein SWIFT and related BRCT domain proteins
CL102.Contig3_All	K20780//mediator of DNA damage checkpoint protein 1		hypothetical protein CICLE_v10004184mg [Citrus clementina] >ESR32934.1 hypothetical protein CICLE_v10004184mg [Citrus clementina]	XM_006489116.2 PREDICTED: Citrus sinensis uncharacterized LOC102618575 (LOC102618575), mRNA		Regulator of Ty1 transposition protein 107 BRCT domain	[KTDL] KOG2043 Signaling protein SWIFT and related BRCT domain proteins
CL102.Contig4_All	K20780//mediator of DNA damage checkpoint protein 1		PREDICTED: uncharacterized protein LOC102618575 [Citrus sinensis]	XM_006489116.2 PREDICTED: Citrus sinensis uncharacterized LOC102618575 (LOC102618575), mRNA		Regulator of Ty1 transposition protein 107 BRCT domain	[KTDL] KOG2043 Signaling protein SWIFT and related BRCT domain proteins
CL102.Contig5_All	K20780//mediator of DNA damage checkpoint protein 1		hypothetical protein CICLE_v10004184mg [Citrus clementina] >ESR32934.1 hypothetical protein CICLE_v10004184mg [Citrus clementina]	XM_006489116.2 PREDICTED: Citrus sinensis uncharacterized LOC102618575 (LOC102618575), mRNA		Regulator of Ty1 transposition protein 107 BRCT domain	[KTDL] KOG2043 Signaling protein SWIFT and related BRCT domain proteins
CL102.Contig6_All	K20780//mediator of DNA damage checkpoint protein 1		hypothetical protein CISIN_1g002240mg [Citrus sinensis]	XM_006489116.2 PREDICTED: Citrus sinensis uncharacterized LOC102618575 (LOC102618575), mRNA		Regulator of Ty1 transposition protein 107 BRCT domain	[KTDL] KOG2043 Signaling protein SWIFT and related BRCT domain proteins
CL102.Contig7_All	K20780//mediator of DNA damage checkpoint protein 1		hypothetical protein CISIN_1g002240mg [Citrus sinensis]	XM_006489116.2 PREDICTED: Citrus sinensis uncharacterized LOC102618575 (LOC102618575), mRNA		Regulator of Ty1 transposition protein 107 BRCT domain	[KTDL] KOG2043 Signaling protein SWIFT and related BRCT domain proteins
CL102.Contig8_All	K20780//mediator of DNA damage checkpoint protein 1		hypothetical protein CICLE_v10004184mg [Citrus clementina] >ESR32934.1 hypothetical protein CICLE_v10004184mg [Citrus clementina]	XM_006489116.2 PREDICTED: Citrus sinensis uncharacterized LOC102618575 (LOC102618575), mRNA		Regulator of Ty1 transposition protein 107 BRCT domain	[KTDL] KOG2043 Signaling protein SWIFT and related BRCT domain proteins
CL102.Contig9_All	K20780//mediator of DNA damage checkpoint protein 1		hypothetical protein CICLE_v10004184mg [Citrus clementina] >ESR32934.1 hypothetical protein CICLE_v10004184mg [Citrus clementina]	XM_006489116.2 PREDICTED: Citrus sinensis uncharacterized LOC102618575 (LOC102618575), mRNA		Regulator of Ty1 transposition protein 107 BRCT domain	[KTDL] KOG2043 Signaling protein SWIFT and related BRCT domain proteins
CL1020.Contig1_All	K15115//solute carrier family 25 (mitochondrial folate transporter), member 32;K15113//solute carrier family 25 (mitochondrial iron transporter), member 28/37;K15111//solute carrier family 25 (mitochondrial S-adenosylmethionine transporter), member 26	GO:0006810//transport;GO:0055085//transmembrane transport;GO:0016021//integral component of membrane	hypothetical protein CICLE_v10020739mg [Citrus clementina] >ESR53989.1 hypothetical protein CICLE_v10020739mg [Citrus clementina]	XM_006440686.1 Citrus clementina hypothetical protein (CICLE_v10020739mg) mRNA, complete cds	S-adenosylmethionine carrier 1, chloroplastic/mitochondrial OS=Arabidopsis thaliana GN=SAMC1 PE=1 SV=1	Mitochondrial carrier protein	[C] KOG0768 Mitochondrial carrier protein PET8
CL1020.Contig2_All	K15115//solute carrier family 25 (mitochondrial folate transporter), member 32;K15113//solute carrier family 25 (mitochondrial iron transporter), member 28/37;K04460//serine/threonine-protein phosphatase 5 [EC:3.1.3.16]	GO:0055085//transmembrane transport;GO:0016021//integral component of membrane	PREDICTED: mitochondrial substrate carrier family protein E isoform X1 [Citrus sinensis]	XM_006440686.1 Citrus clementina hypothetical protein (CICLE_v10020739mg) mRNA, complete cds	S-adenosylmethionine carrier 1, chloroplastic/mitochondrial OS=Arabidopsis thaliana GN=SAMC1 PE=1 SV=1	Mitochondrial carrier protein	[C] KOG0768 Mitochondrial carrier protein PET8
CL1020.Contig3_All	K15115//solute carrier family 25 (mitochondrial folate transporter), member 32;K15113//solute carrier family 25 (mitochondrial iron transporter), member 28/37;K04460//serine/threonine-protein phosphatase 5 [EC:3.1.3.16]	GO:0055085//transmembrane transport;GO:0016021//integral component of membrane	hypothetical protein CICLE_v10020739mg [Citrus clementina] >ESR53989.1 hypothetical protein CICLE_v10020739mg [Citrus clementina]	XM_006440686.1 Citrus clementina hypothetical protein (CICLE_v10020739mg) mRNA, complete cds	S-adenosylmethionine carrier 1, chloroplastic/mitochondrial OS=Arabidopsis thaliana GN=SAMC1 PE=1 SV=1	Mitochondrial carrier protein	[C] KOG0768 Mitochondrial carrier protein PET8
CL1020.Contig4_All	K15113//solute carrier family 25 (mitochondrial iron transporter), member 28/37;K15115//solute carrier family 25 (mitochondrial folate transporter), member 32	GO:0055085//transmembrane transport;GO:0016021//integral component of membrane	hypothetical protein CICLE_v10020739mg [Citrus clementina] >ESR53989.1 hypothetical protein CICLE_v10020739mg [Citrus clementina]	XM_018969309.1 PREDICTED: Juglans regia mitochondrial substrate carrier family protein E (LOC108994191), transcript variant X2, mRNA			[C] KOG0770 Predicted mitochondrial carrier protein
CL1021.Contig10_All	K12891//splicing factor, arginine/serine-rich 2+ko03040//Spliceosome	GO:0003723//RNA binding	PREDICTED: serine/arginine-rich splicing factor SC35-like [Citrus sinensis] >XP_006487651.1 PREDICTED: serine/arginine-rich splicing factor SC35-like [Citrus sinensis]	XM_008372735.2 PREDICTED: Malus x domestica serine/arginine-rich splicing factor SC35-like (LOC103434397), transcript variant X3, mRNA	Serine/arginine-rich splicing factor SC35 OS=Arabidopsis thaliana GN=SC35 PE=1 SV=1	RNA recognition motif. (a.k.a. RRM, RBD, or RNP domain)	[R] KOG0118 FOG: RRM domain
CL1021.Contig1_All	K12891//splicing factor, arginine/serine-rich 2+ko03040//Spliceosome	GO:0003723//RNA binding	PREDICTED: serine/arginine-rich splicing factor SC35-like [Citrus sinensis] >XP_006487651.1 PREDICTED: serine/arginine-rich splicing factor SC35-like [Citrus sinensis]	XM_008372735.2 PREDICTED: Malus x domestica serine/arginine-rich splicing factor SC35-like (LOC103434397), transcript variant X3, mRNA	Serine/arginine-rich splicing factor SC35 OS=Arabidopsis thaliana GN=SC35 PE=1 SV=1	RNA recognition motif. (a.k.a. RRM, RBD, or RNP domain)	[R] KOG0118 FOG: RRM domain
CL1021.Contig2_All	K12891//splicing factor, arginine/serine-rich 2+ko03040//Spliceosome	GO:0003723//RNA binding	PREDICTED: serine/arginine-rich splicing factor SC35-like [Citrus sinensis] >XP_006487651.1 PREDICTED: serine/arginine-rich splicing factor SC35-like [Citrus sinensis]	XM_008372735.2 PREDICTED: Malus x domestica serine/arginine-rich splicing factor SC35-like (LOC103434397), transcript variant X3, mRNA	Serine/arginine-rich splicing factor SC35 OS=Arabidopsis thaliana GN=SC35 PE=1 SV=1	RNA recognition motif. (a.k.a. RRM, RBD, or RNP domain)	[R] KOG0118 FOG: RRM domain
CL1021.Contig3_All	K12891//splicing factor, arginine/serine-rich 2+ko03040//Spliceosome	GO:0003723//RNA binding	PREDICTED: serine/arginine-rich splicing factor SC35-like [Citrus sinensis] >XP_006487651.1 PREDICTED: serine/arginine-rich splicing factor SC35-like [Citrus sinensis]	XM_008372735.2 PREDICTED: Malus x domestica serine/arginine-rich splicing factor SC35-like (LOC103434397), transcript variant X3, mRNA	Serine/arginine-rich splicing factor SC35 OS=Arabidopsis thaliana GN=SC35 PE=1 SV=1	RNA recognition motif. (a.k.a. RRM, RBD, or RNP domain)	[R] KOG0118 FOG: RRM domain
CL1021.Contig4_All	K12891//splicing factor, arginine/serine-rich 2+ko03040//Spliceosome	GO:0003723//RNA binding	PREDICTED: serine/arginine-rich splicing factor SC35-like [Citrus sinensis] >XP_006487651.1 PREDICTED: serine/arginine-rich splicing factor SC35-like [Citrus sinensis]	XM_008372735.2 PREDICTED: Malus x domestica serine/arginine-rich splicing factor SC35-like (LOC103434397), transcript variant X3, mRNA	Serine/arginine-rich splicing factor SC35 OS=Arabidopsis thaliana GN=SC35 PE=1 SV=1	RNA recognition motif. (a.k.a. RRM, RBD, or RNP domain)	[R] KOG0118 FOG: RRM domain
CL1021.Contig5_All	K12891//splicing factor, arginine/serine-rich 2+ko03040//Spliceosome	GO:0003723//RNA binding	PREDICTED: serine/arginine-rich splicing factor SC35-like [Citrus sinensis] >XP_006487651.1 PREDICTED: serine/arginine-rich splicing factor SC35-like [Citrus sinensis]	XM_008372735.2 PREDICTED: Malus x domestica serine/arginine-rich splicing factor SC35-like (LOC103434397), transcript variant X3, mRNA	Serine/arginine-rich splicing factor SC35 OS=Arabidopsis thaliana GN=SC35 PE=1 SV=1	RNA recognition motif. (a.k.a. RRM, RBD, or RNP domain)	[R] KOG0118 FOG: RRM domain
CL1021.Contig6_All	K12891//splicing factor, arginine/serine-rich 2+ko03040//Spliceosome	GO:0003723//RNA binding	PREDICTED: serine/arginine-rich splicing factor SC35-like [Citrus sinensis] >XP_006487651.1 PREDICTED: serine/arginine-rich splicing factor SC35-like [Citrus sinensis]	XM_008372735.2 PREDICTED: Malus x domestica serine/arginine-rich splicing factor SC35-like (LOC103434397), transcript variant X3, mRNA	Serine/arginine-rich splicing factor SC35 OS=Arabidopsis thaliana GN=SC35 PE=1 SV=1	RNA recognition motif. (a.k.a. RRM, RBD, or RNP domain)	[R] KOG0118 FOG: RRM domain
CL1021.Contig7_All	K12891//splicing factor, arginine/serine-rich 2+ko03040//Spliceosome	GO:0003723//RNA binding	PREDICTED: serine/arginine-rich splicing factor SC35-like [Citrus sinensis] >XP_006487651.1 PREDICTED: serine/arginine-rich splicing factor SC35-like [Citrus sinensis]	XM_008372735.2 PREDICTED: Malus x domestica serine/arginine-rich splicing factor SC35-like (LOC103434397), transcript variant X3, mRNA	Serine/arginine-rich splicing factor SC35 OS=Arabidopsis thaliana GN=SC35 PE=1 SV=1	RNA recognition motif. (a.k.a. RRM, RBD, or RNP domain)	[R] KOG0118 FOG: RRM domain
CL1021.Contig8_All	K12891//splicing factor, arginine/serine-rich 2+ko03040//Spliceosome	GO:0003723//RNA binding	PREDICTED: serine/arginine-rich splicing factor SC35-like [Citrus sinensis] >XP_006487651.1 PREDICTED: serine/arginine-rich splicing factor SC35-like [Citrus sinensis]	XM_008372735.2 PREDICTED: Malus x domestica serine/arginine-rich splicing factor SC35-like (LOC103434397), transcript variant X3, mRNA	Serine/arginine-rich splicing factor SC35 OS=Arabidopsis thaliana GN=SC35 PE=1 SV=1	RNA recognition motif. (a.k.a. RRM, RBD, or RNP domain)	[R] KOG0118 FOG: RRM domain
CL1021.Contig9_All	K12891//splicing factor, arginine/serine-rich 2+ko03040//Spliceosome	GO:0003723//RNA binding	PREDICTED: serine/arginine-rich splicing factor SC35-like [Citrus sinensis] >XP_006487651.1 PREDICTED: serine/arginine-rich splicing factor SC35-like [Citrus sinensis]	XM_008372735.2 PREDICTED: Malus x domestica serine/arginine-rich splicing factor SC35-like (LOC103434397), transcript variant X3, mRNA	Serine/arginine-rich splicing factor SC35 OS=Arabidopsis thaliana GN=SC35 PE=1 SV=1	RNA recognition motif. (a.k.a. RRM, RBD, or RNP domain)	[R] KOG0118 FOG: RRM domain
CL1022.Contig1_All	K04733//interleukin-1 receptor-associated kinase 4 [EC:2.7.11.1]	GO:0004674//protein serine/threonine kinase activity;GO:0005524//ATP binding	hypothetical protein CICLE_v10011776mg [Citrus clementina] >XP_006481270.1 PREDICTED: serine/threonine-protein kinase At5g01020 [Citrus sinensis] >ESR42909.1 hypothetical protein CICLE_v10011776mg [Citrus clementina] >KDO64217.1 hypothetical protein CISIN_1g014079mg [Citrus sinensis]	XM_006481207.2 PREDICTED: Citrus sinensis serine/threonine-protein kinase At5g01020 (LOC102623453), mRNA	Probable serine/threonine-protein kinase PBL8 OS=Arabidopsis thaliana GN=PBL8 PE=1 SV=1	Protein tyrosine kinase	[T] KOG1187 Serine/threonine protein kinase
CL1022.Contig2_All	K04733//interleukin-1 receptor-associated kinase 4 [EC:2.7.11.1]	GO:0004674//protein serine/threonine kinase activity;GO:0005524//ATP binding	hypothetical protein CICLE_v10011776mg [Citrus clementina] >XP_006481270.1 PREDICTED: serine/threonine-protein kinase At5g01020 [Citrus sinensis] >ESR42909.1 hypothetical protein CICLE_v10011776mg [Citrus clementina] >KDO64217.1 hypothetical protein CISIN_1g014079mg [Citrus sinensis]	XM_006481207.2 PREDICTED: Citrus sinensis serine/threonine-protein kinase At5g01020 (LOC102623453), mRNA	Probable serine/threonine-protein kinase PBL8 OS=Arabidopsis thaliana GN=PBL8 PE=1 SV=1	Protein tyrosine kinase	[T] KOG1187 Serine/threonine protein kinase
CL1023.Contig1_All	K07447//putative holliday junction resolvase [EC:3.1.-.-]	GO:0006364//rRNA processing	uncharacterized LOC103454749 [Malus domestica] >ADL36700.1 GRF domain class transcription factor [Malus domestica]			Holliday junction resolvase	[S] LSE0397 A Uncharacterized protein
CL1023.Contig2_All	K07447//putative holliday junction resolvase [EC:3.1.-.-]	GO:0006364//rRNA processing	uncharacterized protein LOC110643494 isoform X1 [Hevea brasiliensis] >XP_021651572.1 uncharacterized protein LOC110643494 isoform X1 [Hevea brasiliensis] >XP_021651573.1 uncharacterized protein LOC110643494 isoform X1 [Hevea brasiliensis]			Holliday junction resolvase	[S] LSE0397 A Uncharacterized protein
CL1023.Contig3_All	K07447//putative holliday junction resolvase [EC:3.1.-.-]	GO:0006364//rRNA processing	uncharacterized LOC103454749 [Malus domestica] >ADL36700.1 GRF domain class transcription factor [Malus domestica]			Phycobilisome Linker polypeptide	[S] LSE0397 A Uncharacterized protein
CL1023.Contig4_All	K07447//putative holliday junction resolvase [EC:3.1.-.-]	GO:0006364//rRNA processing	uncharacterized LOC103454749 [Malus domestica] >ADL36700.1 GRF domain class transcription factor [Malus domestica]			Holliday junction resolvase	[S] LSE0397 A Uncharacterized protein
CL1023.Contig5_All	K07447//putative holliday junction resolvase [EC:3.1.-.-]	GO:0006364//rRNA processing	PREDICTED: uncharacterized protein LOC103954805 isoform X1 [Pyrus x bretschneideri] >XP_009364912.1 PREDICTED: uncharacterized protein LOC103954811 isoform X1 [Pyrus x bretschneideri] >XP_009346759.1 PREDICTED: uncharacterized protein LOC103938484 isoform X1 [Pyrus x bretschneideri]			Holliday junction resolvase	[S] LSE0397 A Uncharacterized protein
CL1023.Contig6_All	K07447//putative holliday junction resolvase [EC:3.1.-.-]	GO:0006364//rRNA processing	uncharacterized protein LOC110758019 [Prunus avium]			Holliday junction resolvase	[S] LSE0397 A Uncharacterized protein
CL1023.Contig7_All	K07447//putative holliday junction resolvase [EC:3.1.-.-]	GO:0006364//rRNA processing	uncharacterized protein LOC110643494 isoform X1 [Hevea brasiliensis] >XP_021651572.1 uncharacterized protein LOC110643494 isoform X1 [Hevea brasiliensis] >XP_021651573.1 uncharacterized protein LOC110643494 isoform X1 [Hevea brasiliensis]			Holliday junction resolvase	[S] LSE0397 A Uncharacterized protein
CL1023.Contig8_All	K07447//putative holliday junction resolvase [EC:3.1.-.-]	GO:0006364//rRNA processing	PREDICTED: uncharacterized protein LOC103954805 isoform X1 [Pyrus x bretschneideri] >XP_009364912.1 PREDICTED: uncharacterized protein LOC103954811 isoform X1 [Pyrus x bretschneideri] >XP_009346759.1 PREDICTED: uncharacterized protein LOC103938484 isoform X1 [Pyrus x bretschneideri]			Holliday junction resolvase	[S] LSE0397 A Uncharacterized protein
CL1024.Contig1_All	K00720//ceramide glucosyltransferase [EC:2.4.1.80]+ko00600//Sphingolipid metabolism+ko01100//Metabolic pathways	GO:0016757//transferase activity, transferring glycosyl groups;GO:0016021//integral component of membrane	hypothetical protein CICLE_v10008006mg [Citrus clementina] >XP_015384949.1 PREDICTED: uncharacterized protein LOC102624878 [Citrus sinensis] >XP_015384950.1 PREDICTED: uncharacterized protein LOC102624878 [Citrus sinensis] >ESR64533.1 hypothetical protein CICLE_v10008006mg [Citrus clementina] >KDO66573.1 hypothetical protein CISIN_1g010062mg [Citrus sinensis]	XM_015529464.1 PREDICTED: Citrus sinensis hypothetical protein (LOC102624878), transcript variant X2, mRNA		Glycosyl transferase family 21	[IM] KOG2547 Ceramide glucosyltransferase
CL1024.Contig2_All	K00720//ceramide glucosyltransferase [EC:2.4.1.80]+ko00600//Sphingolipid metabolism+ko01100//Metabolic pathways	GO:0016757//transferase activity, transferring glycosyl groups;GO:0016021//integral component of membrane	uncharacterized protein LOC110816269 isoform X1 [Carica papaya]	XM_015529464.1 PREDICTED: Citrus sinensis hypothetical protein (LOC102624878), transcript variant X2, mRNA		Glycosyl transferase family 21	[IM] KOG2547 Ceramide glucosyltransferase
CL1024.Contig3_All	K00720//ceramide glucosyltransferase [EC:2.4.1.80]+ko00600//Sphingolipid metabolism+ko01100//Metabolic pathways	GO:0016757//transferase activity, transferring glycosyl groups;GO:0016021//integral component of membrane	hypothetical protein CICLE_v10008006mg [Citrus clementina] >XP_015384949.1 PREDICTED: uncharacterized protein LOC102624878 [Citrus sinensis] >XP_015384950.1 PREDICTED: uncharacterized protein LOC102624878 [Citrus sinensis] >ESR64533.1 hypothetical protein CICLE_v10008006mg [Citrus clementina] >KDO66573.1 hypothetical protein CISIN_1g010062mg [Citrus sinensis]	XM_015529464.1 PREDICTED: Citrus sinensis hypothetical protein (LOC102624878), transcript variant X2, mRNA		Glycosyl transferase family 21	[IM] KOG2547 Ceramide glucosyltransferase
CL1025.Contig1_All				AC145330.19 Medicago truncatula clone mth2-17l1, complete sequence
CL1025.Contig4_All				AC145330.19 Medicago truncatula clone mth2-17l1, complete sequence		Protein of unknown function (DUF2474)
CL1025.Contig6_All				AC145330.19 Medicago truncatula clone mth2-17l1, complete sequence
CL1026.Contig3_All	K11804//WD repeat-containing protein 42A;K18647//acidic leucine-rich nuclear phosphoprotein 32 family member B		PREDICTED: histone H2A.Z-specific chaperone CHZ1 [Citrus sinensis]	XM_006446903.1 Citrus clementina hypothetical protein (CICLE_v10016987mg) mRNA, complete cds			[TD] TWOG0148 Cip1-interacting Zn-finger protein
CL1027.Contig1_All	K03252//translation initiation factor 3 subunit C+ko03013//RNA transport		uncharacterized protein LOC110649595 isoform X2 [Hevea brasiliensis]	XM_015527701.1 PREDICTED: Citrus sinensis uncharacterized LOC102609262 (LOC102609262), mRNA		Protein of unknown function (DUF707)	[S] LSE0393 A Uncharacterized protein
CL1027.Contig2_All			uncharacterized protein LOC110649595 isoform X2 [Hevea brasiliensis]	XM_015527701.1 PREDICTED: Citrus sinensis uncharacterized LOC102609262 (LOC102609262), mRNA		Protein of unknown function (DUF707)	[S] LSE0393 A Uncharacterized protein
CL1028.Contig1_All	K14491//two-component response regulator ARR-B family+ko04075//Plant hormone signal transduction	GO:0003677//DNA binding;GO:0005634//nucleus;GO:0006355//regulation of transcription, DNA-templated;GO:0006351//transcription, DNA-templated	transcription factor MYBC1-like isoform X1 [Herrania umbratica] >XP_021297460.1 transcription factor MYBC1-like isoform X1 [Herrania umbratica]	XM_018122123.1 PREDICTED: Theobroma cacao transcription factor PCL1 (LOC18507262), transcript variant X3, mRNA	Transcription factor MYBC1 OS=Arabidopsis thaliana GN=MYBC1 PE=1 SV=1	Myb-like DNA-binding domain	[RK] LSE0452 A MYB transcription factor
CL1028.Contig2_All	K14491//two-component response regulator ARR-B family+ko04075//Plant hormone signal transduction		hypothetical protein COLO4_33266 [Corchorus olitorius]	XM_012588848.1 PREDICTED: Gossypium raimondii uncharacterized LOC105768724 (LOC105768724), transcript variant X2, mRNA	Transcription factor MYBC1 OS=Arabidopsis thaliana GN=MYBC1 PE=1 SV=1	Myb-like DNA-binding domain	[RK] LSE0452 A MYB transcription factor
CL1028.Contig3_All	K14491//two-component response regulator ARR-B family+ko04075//Plant hormone signal transduction	GO:0003677//DNA binding;GO:0005634//nucleus;GO:0006355//regulation of transcription, DNA-templated;GO:0006351//transcription, DNA-templated	transcription factor MYBC1-like isoform X1 [Herrania umbratica] >XP_021297460.1 transcription factor MYBC1-like isoform X1 [Herrania umbratica]	XM_018122123.1 PREDICTED: Theobroma cacao transcription factor PCL1 (LOC18507262), transcript variant X3, mRNA	Transcription factor MYBC1 OS=Arabidopsis thaliana GN=MYBC1 PE=1 SV=1	Myb-like DNA-binding domain	[RK] LSE0452 A MYB transcription factor
CL1029.Contig3_All	K00705//4-alpha-glucanotransferase [EC:2.4.1.25]+ko01100//Metabolic pathways+ko00500//Starch and sucrose metabolism	GO:0102500//beta-maltose 4-alpha-glucanotransferase activity;GO:0004134//4-alpha-glucanotransferase activity	hypothetical protein Ccrd_013054 [Cynara cardunculus var. scolymus]		4-alpha-glucanotransferase, chloroplastic/amyloplastic OS=Solanum tuberosum GN=DPEP PE=1 SV=1		[G] LSE0250 A 4-alpha-glucanotransferase involved in glycogen metabolism
CL103.Contig1_All	K00213//7-dehydrocholesterol reductase [EC:1.3.1.21]+ko01100//Metabolic pathways+ko01110//Biosynthesis of secondary metabolites+ko00100//Steroid biosynthesis	GO:0016628//oxidoreductase activity, acting on the CH-CH group of donors, NAD or NADP as acceptor;GO:0016021//integral component of membrane	7-dehydrocholesterol reductase [Prunus avium]	XM_006465077.2 PREDICTED: Citrus sinensis 7-dehydrocholesterol reductase (LOC102631279), mRNA	7-dehydrocholesterol reductase OS=Arabidopsis thaliana GN=DWF5 PE=1 SV=1	Ergosterol biosynthesis ERG4/ERG24 family	[IT] KOG1435 Sterol reductase/lamin B receptor
CL103.Contig2_All	K00213//7-dehydrocholesterol reductase [EC:1.3.1.21]+ko01100//Metabolic pathways+ko01110//Biosynthesis of secondary metabolites+ko00100//Steroid biosynthesis	GO:0016126//sterol biosynthetic process;GO:0016132//brassinosteroid biosynthetic process;GO:0030176//integral component of endoplasmic reticulum membrane;GO:0016628//oxidoreductase activity, acting on the CH-CH group of donors, NAD or NADP as acceptor;GO:0009918//sterol delta7 reductase activity	putative delta-7-sterol reductase family protein [Populus trichocarpa] >EEF02606.1 putative delta-7-sterol reductase family protein [Populus trichocarpa]	XM_011048238.1 PREDICTED: Populus euphratica 7-dehydrocholesterol reductase (LOC105141128), mRNA	7-dehydrocholesterol reductase OS=Arabidopsis thaliana GN=DWF5 PE=1 SV=1	Ergosterol biosynthesis ERG4/ERG24 family	[IT] KOG1435 Sterol reductase/lamin B receptor
CL1031.Contig1_All	K04733//interleukin-1 receptor-associated kinase 4 [EC:2.7.11.1]	GO:0004674//protein serine/threonine kinase activity;GO:0005524//ATP binding;GO:0048544//recognition of pollen;GO:0016021//integral component of membrane	hypothetical protein CICLE_v10007490mg [Citrus clementina] >ESR65309.1 hypothetical protein CICLE_v10007490mg [Citrus clementina]	XM_017773939.1 PREDICTED: Gossypium arboreum G-type lectin S-receptor-like serine/threonine-protein kinase At4g27290 (LOC108472423), mRNA	G-type lectin S-receptor-like serine/threonine-protein kinase At4g27290 OS=Arabidopsis thaliana GN=At4g27290 PE=3 SV=4	Protein tyrosine kinase	[T] LSE0015 A Receptor-like protein kinase, contains lectin domains
CL1031.Contig2_All	K04733//interleukin-1 receptor-associated kinase 4 [EC:2.7.11.1]	GO:0004674//protein serine/threonine kinase activity;GO:0005524//ATP binding;GO:0048544//recognition of pollen;GO:0016021//integral component of membrane	hypothetical protein CICLE_v10007490mg [Citrus clementina] >ESR65309.1 hypothetical protein CICLE_v10007490mg [Citrus clementina]	XM_006452006.1 Citrus clementina hypothetical protein (CICLE_v10007490mg) mRNA, complete cds	G-type lectin S-receptor-like serine/threonine-protein kinase At4g27290 OS=Arabidopsis thaliana GN=At4g27290 PE=3 SV=4	D-mannose binding lectin	[T] LSE0015 A Receptor-like protein kinase, contains lectin domains
CL1031.Contig3_All	K04733//interleukin-1 receptor-associated kinase 4 [EC:2.7.11.1]	GO:0004674//protein serine/threonine kinase activity;GO:0005524//ATP binding;GO:0048544//recognition of pollen;GO:0016021//integral component of membrane	hypothetical protein CICLE_v10007490mg [Citrus clementina] >ESR65309.1 hypothetical protein CICLE_v10007490mg [Citrus clementina]	XM_022036373.1 PREDICTED: Carica papaya G-type lectin S-receptor-like serine/threonine-protein kinase At4g27290 (LOC110810267), mRNA	G-type lectin S-receptor-like serine/threonine-protein kinase At4g27290 OS=Arabidopsis thaliana GN=At4g27290 PE=3 SV=4	D-mannose binding lectin	[T] LSE0015 A Receptor-like protein kinase, contains lectin domains
CL1031.Contig4_All	K04733//interleukin-1 receptor-associated kinase 4 [EC:2.7.11.1]		PREDICTED: receptor-like serine/threonine-protein kinase SD1-6 [Citrus sinensis]	XM_015529302.1 PREDICTED: Citrus sinensis receptor-like serine/threonine-protein kinase SD1-6 (LOC102626299), mRNA	G-type lectin S-receptor-like serine/threonine-protein kinase SD1-1 OS=Arabidopsis thaliana GN=SD11 PE=1 SV=1	Protein tyrosine kinase	[T] LSE0015 A Receptor-like protein kinase, contains lectin domains
CL1031.Contig5_All	K04733//interleukin-1 receptor-associated kinase 4 [EC:2.7.11.1]	GO:0004674//protein serine/threonine kinase activity;GO:0005524//ATP binding;GO:0048544//recognition of pollen;GO:0016021//integral component of membrane	PREDICTED: receptor-like serine/threonine-protein kinase SD1-6 [Citrus sinensis]	XM_006452006.1 Citrus clementina hypothetical protein (CICLE_v10007490mg) mRNA, complete cds	G-type lectin S-receptor-like serine/threonine-protein kinase At4g27290 OS=Arabidopsis thaliana GN=At4g27290 PE=3 SV=4	Protein tyrosine kinase	[T] LSE0015 A Receptor-like protein kinase, contains lectin domains
CL1031.Contig6_All		GO:0004674//protein serine/threonine kinase activity;GO:0005524//ATP binding;GO:0048544//recognition of pollen;GO:0016021//integral component of membrane	hypothetical protein CICLE_v10007490mg [Citrus clementina] >ESR65309.1 hypothetical protein CICLE_v10007490mg [Citrus clementina]
CL1032.Contig1_All	K12655//OTU domain-containing protein 5 [EC:3.4.19.12];K16743//abnormal spindle-like microcephaly-associated protein;K13717//OTU domain-containing protein 3 [EC:3.4.19.12]		PREDICTED: OTU domain-containing protein DDB_G0284757-like [Citrus sinensis] >XP_006488049.1 PREDICTED: OTU domain-containing protein DDB_G0284757-like [Citrus sinensis] >XP_006488051.1 PREDICTED: OTU domain-containing protein DDB_G0284757-like [Citrus sinensis]	XM_006487988.2 PREDICTED: Citrus sinensis OTU domain-containing protein DDB_G0284757-like (LOC102615448), transcript variant X3, mRNA		OTU-like cysteine protease	[TO] KOG2605 OTU (ovarian tumor)-like cysteine protease
CL1032.Contig2_All	K12655//OTU domain-containing protein 5 [EC:3.4.19.12];K16743//abnormal spindle-like microcephaly-associated protein;K13717//OTU domain-containing protein 3 [EC:3.4.19.12]		PREDICTED: OTU domain-containing protein DDB_G0284757-like [Citrus sinensis] >XP_006488049.1 PREDICTED: OTU domain-containing protein DDB_G0284757-like [Citrus sinensis] >XP_006488051.1 PREDICTED: OTU domain-containing protein DDB_G0284757-like [Citrus sinensis]	XM_006487988.2 PREDICTED: Citrus sinensis OTU domain-containing protein DDB_G0284757-like (LOC102615448), transcript variant X3, mRNA		OTU-like cysteine protease	[TO] KOG2605 OTU (ovarian tumor)-like cysteine protease
CL1032.Contig3_All	K12655//OTU domain-containing protein 5 [EC:3.4.19.12];K16743//abnormal spindle-like microcephaly-associated protein;K13717//OTU domain-containing protein 3 [EC:3.4.19.12]		PREDICTED: OTU domain-containing protein DDB_G0284757-like [Citrus sinensis] >XP_006488049.1 PREDICTED: OTU domain-containing protein DDB_G0284757-like [Citrus sinensis] >XP_006488051.1 PREDICTED: OTU domain-containing protein DDB_G0284757-like [Citrus sinensis]	XM_006487988.2 PREDICTED: Citrus sinensis OTU domain-containing protein DDB_G0284757-like (LOC102615448), transcript variant X3, mRNA		OTU-like cysteine protease	[TO] KOG2605 OTU (ovarian tumor)-like cysteine protease
CL1032.Contig4_All	K12655//OTU domain-containing protein 5 [EC:3.4.19.12];K16743//abnormal spindle-like microcephaly-associated protein;K13717//OTU domain-containing protein 3 [EC:3.4.19.12]		PREDICTED: OTU domain-containing protein DDB_G0284757-like [Citrus sinensis] >XP_006488049.1 PREDICTED: OTU domain-containing protein DDB_G0284757-like [Citrus sinensis] >XP_006488051.1 PREDICTED: OTU domain-containing protein DDB_G0284757-like [Citrus sinensis]	XM_006487988.2 PREDICTED: Citrus sinensis OTU domain-containing protein DDB_G0284757-like (LOC102615448), transcript variant X3, mRNA		OTU-like cysteine protease	[TO] KOG2605 OTU (ovarian tumor)-like cysteine protease
CL1032.Contig5_All	K12655//OTU domain-containing protein 5 [EC:3.4.19.12];K16743//abnormal spindle-like microcephaly-associated protein;K13717//OTU domain-containing protein 3 [EC:3.4.19.12]		PREDICTED: OTU domain-containing protein DDB_G0284757-like [Citrus sinensis] >XP_006488049.1 PREDICTED: OTU domain-containing protein DDB_G0284757-like [Citrus sinensis] >XP_006488051.1 PREDICTED: OTU domain-containing protein DDB_G0284757-like [Citrus sinensis]	XM_006487988.2 PREDICTED: Citrus sinensis OTU domain-containing protein DDB_G0284757-like (LOC102615448), transcript variant X3, mRNA		OTU-like cysteine protease	[TO] KOG2605 OTU (ovarian tumor)-like cysteine protease
CL1033.Contig11_All	K14301//nuclear pore complex protein Nup107+ko03013//RNA transport;K01535//H+-transporting ATPase [EC:3.6.3.6]+ko00190//Oxidative phosphorylation;K14638//solute carrier family 15 (peptide/histidine transporter), member 3/4;K21594//translation factor GUF1, mitochondrial [EC:3.6.5.-]		PREDICTED: uncharacterized protein LOC108991242 [Juglans regia]	XM_006482487.2 PREDICTED: Citrus sinensis translation factor GUF1 homolog, mitochondrial (LOC102624139), transcript variant X1, mRNA	Translation factor GUF1 homolog, mitochondrial OS=Ricinus communis GN=RCOM_0855130 PE=3 SV=1	Domain of unknown function (DUF4716)	[J] KOG0462 Elongation factor-type GTP-binding protein
CL1033.Contig12_All						Transmembrane protein 138
CL1033.Contig14_All			PREDICTED: uncharacterized protein C9orf78 homolog [Ziziphus jujuba]				[S] KOG3345 Uncharacterized conserved protein
CL1033.Contig15_All			hypothetical protein CICLE_v10021552mg [Citrus clementina] >XP_006491443.1 PREDICTED: uncharacterized protein C9orf78 [Citrus sinensis] >ESR57895.1 hypothetical protein CICLE_v10021552mg [Citrus clementina] >KDO86728.1 hypothetical protein CISIN_1g023468mg [Citrus sinensis]				[S] KOG3345 Uncharacterized conserved protein
CL1033.Contig16_All			PREDICTED: uncharacterized protein C9orf78 homolog [Ziziphus jujuba]				[S] KOG3345 Uncharacterized conserved protein
CL1033.Contig18_All				CP019098.1 Spirodela polyrhiza strain 9509 chromosome 6 sequence
CL1033.Contig1_All			PREDICTED: uncharacterized protein C9orf78 homolog [Ziziphus jujuba]				[S] KOG3345 Uncharacterized conserved protein
CL1033.Contig5_All	K21594//translation factor GUF1, mitochondrial [EC:3.6.5.-]	GO:0043022//ribosome binding;GO:0005759//mitochondrial matrix;GO:0006412//translation;GO:0005743//mitochondrial inner membrane;GO:0045727//positive regulation of translation;GO:0005525//GTP binding;GO:0003924//GTPase activity	hypothetical protein CICLE_v10011231mg [Citrus clementina] >ESR44339.1 hypothetical protein CICLE_v10011231mg [Citrus clementina]	XM_006482487.2 PREDICTED: Citrus sinensis translation factor GUF1 homolog, mitochondrial (LOC102624139), transcript variant X1, mRNA	Translation factor GUF1 homolog, mitochondrial OS=Ricinus communis GN=RCOM_0855130 PE=3 SV=1	GTP-binding protein LepA C-terminus	[J] KOG0462 Elongation factor-type GTP-binding protein
CL1034.Contig1_All		GO:0016021//integral component of membrane;GO:0022857//transmembrane transporter activity	EamA domain-containing protein [Cephalotus follicularis]	XM_021958734.1 PREDICTED: Prunus avium WAT1-related protein At5g47470 (LOC110757173), mRNA	WAT1-related protein At5g47470 OS=Arabidopsis thaliana GN=At5g47470 PE=3 SV=1	EamA-like transporter family	[R] LSE0148 A Nodulin-like protein
CL1034.Contig2_All	K17500//integrin-linked kinase-associated serine/threonine phosphatase 2C [EC:3.1.3.16];K07874//Ras-related protein Rab-1A	GO:0016021//integral component of membrane;GO:0022857//transmembrane transporter activity	EamA domain-containing protein [Cephalotus follicularis]	XM_021958734.1 PREDICTED: Prunus avium WAT1-related protein At5g47470 (LOC110757173), mRNA	WAT1-related protein At5g47470 OS=Arabidopsis thaliana GN=At5g47470 PE=3 SV=1	EamA-like transporter family	[R] LSE0148 A Nodulin-like protein
CL1035.Contig10_All	K11593//eukaryotic translation initiation factor 2C		argonaute 5 [Dimocarpus longan]		Protein argonaute 5 OS=Arabidopsis thaliana GN=AGO5 PE=1 SV=2		[J] KOG1041 Translation initiation factor 2C (eIF-2C) and related proteins
CL1035.Contig11_All	K11593//eukaryotic translation initiation factor 2C		argonaute 5 [Dimocarpus longan]		Protein argonaute 5 OS=Arabidopsis thaliana GN=AGO5 PE=1 SV=2		[J] KOG1041 Translation initiation factor 2C (eIF-2C) and related proteins
CL1035.Contig1_All	K11593//eukaryotic translation initiation factor 2C	GO:0031047//gene silencing by RNA;GO:0003676//nucleic acid binding	argonaute 5 [Dimocarpus longan]		Protein argonaute 14 OS=Oryza sativa subsp. japonica GN=AGO14 PE=2 SV=1		[J] KOG1041 Translation initiation factor 2C (eIF-2C) and related proteins
CL1035.Contig2_All	K11593//eukaryotic translation initiation factor 2C		argonaute 5 [Dimocarpus longan]		Protein argonaute 5 OS=Arabidopsis thaliana GN=AGO5 PE=1 SV=2	PAZ domain	[J] KOG1041 Translation initiation factor 2C (eIF-2C) and related proteins
CL1035.Contig3_All	K11593//eukaryotic translation initiation factor 2C		argonaute 5 [Dimocarpus longan]		Protein argonaute 5 OS=Arabidopsis thaliana GN=AGO5 PE=1 SV=2	PAZ domain	[J] KOG1041 Translation initiation factor 2C (eIF-2C) and related proteins
CL1035.Contig4_All	K11593//eukaryotic translation initiation factor 2C	GO:0031047//gene silencing by RNA;GO:0003676//nucleic acid binding	argonaute 5 [Dimocarpus longan]		Protein argonaute 14 OS=Oryza sativa subsp. japonica GN=AGO14 PE=2 SV=1	PAZ domain	[J] KOG1041 Translation initiation factor 2C (eIF-2C) and related proteins
CL1035.Contig5_All	K11593//eukaryotic translation initiation factor 2C		hypothetical protein CICLE_v10027752mg [Citrus clementina] >ESR37632.1 hypothetical protein CICLE_v10027752mg [Citrus clementina]		Protein argonaute 14 OS=Oryza sativa subsp. japonica GN=AGO14 PE=2 SV=1	PAZ domain	[J] KOG1041 Translation initiation factor 2C (eIF-2C) and related proteins
CL1035.Contig6_All	K11593//eukaryotic translation initiation factor 2C	GO:0031047//gene silencing by RNA;GO:0003676//nucleic acid binding	argonaute 5 [Dimocarpus longan]		Protein argonaute 14 OS=Oryza sativa subsp. japonica GN=AGO14 PE=2 SV=1		[J] KOG1041 Translation initiation factor 2C (eIF-2C) and related proteins
CL1035.Contig7_All	K11593//eukaryotic translation initiation factor 2C		argonaute 5 [Dimocarpus longan]		Protein argonaute 14 OS=Oryza sativa subsp. japonica GN=AGO14 PE=2 SV=1		[J] KOG1041 Translation initiation factor 2C (eIF-2C) and related proteins
CL1035.Contig8_All	K11593//eukaryotic translation initiation factor 2C		argonaute 5 [Dimocarpus longan]		Protein argonaute 5 OS=Arabidopsis thaliana GN=AGO5 PE=1 SV=2		[J] KOG1041 Translation initiation factor 2C (eIF-2C) and related proteins
CL1035.Contig9_All	K11593//eukaryotic translation initiation factor 2C	GO:0031047//gene silencing by RNA;GO:0003676//nucleic acid binding	argonaute 5 [Dimocarpus longan]		Protein argonaute 14 OS=Oryza sativa subsp. japonica GN=AGO14 PE=2 SV=1		[J] KOG1041 Translation initiation factor 2C (eIF-2C) and related proteins
CL1036.Contig10_All	K08678//UDP-glucuronate decarboxylase [EC:4.1.1.35]+ko00520//Amino sugar and nucleotide sugar metabolism+ko01100//Metabolic pathways		NAD-dependent epimerase/dehydratase [Corchorus olitorius]	XM_015533276.1 PREDICTED: Citrus sinensis UDP-glucuronic acid decarboxylase 6 (LOC102630895), transcript variant X3, mRNA	UDP-glucuronic acid decarboxylase 6 OS=Arabidopsis thaliana GN=UXS6 PE=2 SV=1	GDP-mannose 4,6 dehydratase	[GM] KOG1429 dTDP-glucose 4-6-dehydratase/UDP-glucuronic acid decarboxylase
CL1036.Contig11_All	K08678//UDP-glucuronate decarboxylase [EC:4.1.1.35]+ko00520//Amino sugar and nucleotide sugar metabolism+ko01100//Metabolic pathways		NAD-dependent epimerase/dehydratase [Corchorus olitorius]	XM_015533276.1 PREDICTED: Citrus sinensis UDP-glucuronic acid decarboxylase 6 (LOC102630895), transcript variant X3, mRNA	UDP-glucuronic acid decarboxylase 6 OS=Arabidopsis thaliana GN=UXS6 PE=2 SV=1	GDP-mannose 4,6 dehydratase	[GM] KOG1429 dTDP-glucose 4-6-dehydratase/UDP-glucuronic acid decarboxylase
CL1036.Contig12_All	K08678//UDP-glucuronate decarboxylase [EC:4.1.1.35]+ko00520//Amino sugar and nucleotide sugar metabolism+ko01100//Metabolic pathways		NAD-dependent epimerase/dehydratase [Corchorus olitorius]	XM_015533276.1 PREDICTED: Citrus sinensis UDP-glucuronic acid decarboxylase 6 (LOC102630895), transcript variant X3, mRNA	UDP-glucuronic acid decarboxylase 6 OS=Arabidopsis thaliana GN=UXS6 PE=2 SV=1	GDP-mannose 4,6 dehydratase	[GM] KOG1429 dTDP-glucose 4-6-dehydratase/UDP-glucuronic acid decarboxylase
CL1036.Contig1_All	K08678//UDP-glucuronate decarboxylase [EC:4.1.1.35]+ko00520//Amino sugar and nucleotide sugar metabolism+ko01100//Metabolic pathways		NAD-dependent epimerase/dehydratase [Corchorus olitorius]	XM_015533276.1 PREDICTED: Citrus sinensis UDP-glucuronic acid decarboxylase 6 (LOC102630895), transcript variant X3, mRNA	UDP-glucuronic acid decarboxylase 6 OS=Arabidopsis thaliana GN=UXS6 PE=2 SV=1	GDP-mannose 4,6 dehydratase	[GM] KOG1429 dTDP-glucose 4-6-dehydratase/UDP-glucuronic acid decarboxylase
CL1036.Contig2_All	K08678//UDP-glucuronate decarboxylase [EC:4.1.1.35]+ko00520//Amino sugar and nucleotide sugar metabolism+ko01100//Metabolic pathways		NAD-dependent epimerase/dehydratase [Corchorus olitorius]	XM_015533276.1 PREDICTED: Citrus sinensis UDP-glucuronic acid decarboxylase 6 (LOC102630895), transcript variant X3, mRNA	UDP-glucuronic acid decarboxylase 6 OS=Arabidopsis thaliana GN=UXS6 PE=2 SV=1	GDP-mannose 4,6 dehydratase	[GM] KOG1429 dTDP-glucose 4-6-dehydratase/UDP-glucuronic acid decarboxylase
CL1036.Contig3_All	K08678//UDP-glucuronate decarboxylase [EC:4.1.1.35]+ko00520//Amino sugar and nucleotide sugar metabolism+ko01100//Metabolic pathways		NAD-dependent epimerase/dehydratase [Corchorus olitorius]	XM_015533276.1 PREDICTED: Citrus sinensis UDP-glucuronic acid decarboxylase 6 (LOC102630895), transcript variant X3, mRNA	UDP-glucuronic acid decarboxylase 6 OS=Arabidopsis thaliana GN=UXS6 PE=2 SV=1	GDP-mannose 4,6 dehydratase	[GM] KOG1429 dTDP-glucose 4-6-dehydratase/UDP-glucuronic acid decarboxylase
CL1036.Contig4_All	K08678//UDP-glucuronate decarboxylase [EC:4.1.1.35]+ko00520//Amino sugar and nucleotide sugar metabolism+ko01100//Metabolic pathways		NAD-dependent epimerase/dehydratase [Corchorus olitorius]	XM_015533276.1 PREDICTED: Citrus sinensis UDP-glucuronic acid decarboxylase 6 (LOC102630895), transcript variant X3, mRNA	UDP-glucuronic acid decarboxylase 6 OS=Arabidopsis thaliana GN=UXS6 PE=2 SV=1	GDP-mannose 4,6 dehydratase	[GM] KOG1429 dTDP-glucose 4-6-dehydratase/UDP-glucuronic acid decarboxylase
CL1036.Contig5_All	K08678//UDP-glucuronate decarboxylase [EC:4.1.1.35]+ko00520//Amino sugar and nucleotide sugar metabolism+ko01100//Metabolic pathways		NAD-dependent epimerase/dehydratase [Corchorus olitorius]	XM_015533276.1 PREDICTED: Citrus sinensis UDP-glucuronic acid decarboxylase 6 (LOC102630895), transcript variant X3, mRNA	UDP-glucuronic acid decarboxylase 6 OS=Arabidopsis thaliana GN=UXS6 PE=2 SV=1	GDP-mannose 4,6 dehydratase	[GM] KOG1429 dTDP-glucose 4-6-dehydratase/UDP-glucuronic acid decarboxylase
CL1036.Contig6_All	K08678//UDP-glucuronate decarboxylase [EC:4.1.1.35]+ko00520//Amino sugar and nucleotide sugar metabolism+ko01100//Metabolic pathways		NAD-dependent epimerase/dehydratase [Corchorus olitorius]	XM_015533276.1 PREDICTED: Citrus sinensis UDP-glucuronic acid decarboxylase 6 (LOC102630895), transcript variant X3, mRNA	UDP-glucuronic acid decarboxylase 6 OS=Arabidopsis thaliana GN=UXS6 PE=2 SV=1	GDP-mannose 4,6 dehydratase	[GM] KOG1429 dTDP-glucose 4-6-dehydratase/UDP-glucuronic acid decarboxylase
CL1036.Contig7_All	K08678//UDP-glucuronate decarboxylase [EC:4.1.1.35]+ko00520//Amino sugar and nucleotide sugar metabolism+ko01100//Metabolic pathways		NAD-dependent epimerase/dehydratase [Corchorus olitorius]	XM_015533276.1 PREDICTED: Citrus sinensis UDP-glucuronic acid decarboxylase 6 (LOC102630895), transcript variant X3, mRNA	UDP-glucuronic acid decarboxylase 6 OS=Arabidopsis thaliana GN=UXS6 PE=2 SV=1	GDP-mannose 4,6 dehydratase	[GM] KOG1429 dTDP-glucose 4-6-dehydratase/UDP-glucuronic acid decarboxylase
CL1036.Contig8_All	K08678//UDP-glucuronate decarboxylase [EC:4.1.1.35]+ko00520//Amino sugar and nucleotide sugar metabolism+ko01100//Metabolic pathways		hypothetical protein CICLE_v10028768mg [Citrus clementina] >XP_006424786.1 hypothetical protein CICLE_v10028768mg [Citrus clementina] >XP_006488286.1 PREDICTED: UDP-glucuronic acid decarboxylase 6 [Citrus sinensis] >XP_006488287.1 PREDICTED: UDP-glucuronic acid decarboxylase 6 [Citrus sinensis] >XP_015388762.1 PREDICTED: UDP-glucuronic acid decarboxylase 6 [Citrus sinensis] >ESR38025.1 hypothetic…	XM_015533276.1 PREDICTED: Citrus sinensis UDP-glucuronic acid decarboxylase 6 (LOC102630895), transcript variant X3, mRNA	UDP-glucuronic acid decarboxylase 6 OS=Arabidopsis thaliana GN=UXS6 PE=2 SV=1	GDP-mannose 4,6 dehydratase	[GM] KOG1429 dTDP-glucose 4-6-dehydratase/UDP-glucuronic acid decarboxylase
CL1036.Contig9_All	K08678//UDP-glucuronate decarboxylase [EC:4.1.1.35]+ko00520//Amino sugar and nucleotide sugar metabolism+ko01100//Metabolic pathways		hypothetical protein CICLE_v10028768mg [Citrus clementina] >XP_006424786.1 hypothetical protein CICLE_v10028768mg [Citrus clementina] >XP_006488286.1 PREDICTED: UDP-glucuronic acid decarboxylase 6 [Citrus sinensis] >XP_006488287.1 PREDICTED: UDP-glucuronic acid decarboxylase 6 [Citrus sinensis] >XP_015388762.1 PREDICTED: UDP-glucuronic acid decarboxylase 6 [Citrus sinensis] >ESR38025.1 hypothetic…	XM_015533276.1 PREDICTED: Citrus sinensis UDP-glucuronic acid decarboxylase 6 (LOC102630895), transcript variant X3, mRNA	UDP-glucuronic acid decarboxylase 6 OS=Arabidopsis thaliana GN=UXS6 PE=2 SV=1	GDP-mannose 4,6 dehydratase	[GM] KOG1429 dTDP-glucose 4-6-dehydratase/UDP-glucuronic acid decarboxylase
CL1037.Contig1_All		GO:0048364//root development;GO:0050355//triphosphatase activity	hypothetical protein CICLE_v10026249mg [Citrus clementina] >ESR40690.1 hypothetical protein CICLE_v10026249mg [Citrus clementina]	XM_006427387.1 Citrus clementina hypothetical protein (CICLE_v10026249mg) mRNA, complete cds	Triphosphate tunel metalloenzyme 3 OS=Arabidopsis thaliana GN=TTM3 PE=1 SV=1	CYTH domain
CL1037.Contig2_All		GO:0048364//root development;GO:0050355//triphosphatase activity	hypothetical protein CICLE_v10026249mg [Citrus clementina] >ESR40690.1 hypothetical protein CICLE_v10026249mg [Citrus clementina]	XM_006427387.1 Citrus clementina hypothetical protein (CICLE_v10026249mg) mRNA, complete cds	Triphosphate tunel metalloenzyme 3 OS=Arabidopsis thaliana GN=TTM3 PE=1 SV=1	CYTH domain
CL1038.Contig1_All	K01673//carbonic anhydrase [EC:4.2.1.1]+ko00910//Nitrogen metabolism	GO:0015976//carbon utilization;GO:0008270//zinc ion binding;GO:0004089//carbonate dehydratase activity	PREDICTED: beta carbonic anhydrase 5, chloroplastic-like [Juglans regia]	XM_006472420.2 PREDICTED: Citrus sinensis beta carbonic anhydrase 5, chloroplastic-like (LOC102624289), transcript variant X2, mRNA	Beta carbonic anhydrase 5, chloroplastic OS=Arabidopsis thaliana GN=BCA5 PE=2 SV=1	Carbonic anhydrase	[P] KOG1578 Predicted carbonic anhydrase involved in protection against oxidative damage
CL1038.Contig2_All	K01673//carbonic anhydrase [EC:4.2.1.1]+ko00910//Nitrogen metabolism	GO:0015976//carbon utilization;GO:0008270//zinc ion binding;GO:0004089//carbonate dehydratase activity	PREDICTED: beta carbonic anhydrase 5, chloroplastic-like isoform X2 [Citrus sinensis]	XM_006472420.2 PREDICTED: Citrus sinensis beta carbonic anhydrase 5, chloroplastic-like (LOC102624289), transcript variant X2, mRNA	Beta carbonic anhydrase 6, mitochondrial OS=Arabidopsis thaliana GN=BCA6 PE=2 SV=1	Carbonic anhydrase	[P] KOG1578 Predicted carbonic anhydrase involved in protection against oxidative damage
CL1039.Contig1_All	K04079//molecular chaperone HtpG+ko04141//Protein processing in endoplasmic reticulum+ko04626//Plant-pathogen interaction	GO:0006457//protein folding;GO:0005524//ATP binding;GO:0051082//unfolded protein binding;GO:0006950//response to stress	hypothetical protein CICLE_v10007633mg [Citrus clementina] >AFF58923.1 Hsp90 [Citrus sinensis] >ESR65904.1 hypothetical protein CICLE_v10007633mg [Citrus clementina] >KDO59214.1 hypothetical protein CISIN_1g045760mg [Citrus sinensis]	XM_006452601.1 Citrus clementina hypothetical protein (CICLE_v10007633mg) mRNA, complete cds	Heat shock protein 81-1 OS=Oryza sativa subsp. japonica GN=HSP81-1 PE=3 SV=2	Hsp90 protein	[O] KOG0019 Molecular chaperone (HSP90 family)
CL1039.Contig2_All	K04079//molecular chaperone HtpG+ko04141//Protein processing in endoplasmic reticulum+ko04626//Plant-pathogen interaction	GO:0006457//protein folding;GO:0005524//ATP binding;GO:0051082//unfolded protein binding;GO:0006950//response to stress	hypothetical protein CICLE_v10004456mg [Citrus clementina] >XP_006490631.1 PREDICTED: heat shock protein 83 [Citrus sinensis] >ESR35276.1 hypothetical protein CICLE_v10004456mg [Citrus clementina]	KU517851.1 Citrus maxima cultivar shatinyu Hsp90 mRNA, complete cds	Heat shock protein 90-1 OS=Arabidopsis thaliana GN=HSP90-1 PE=1 SV=3	Hsp90 protein	[O] KOG0019 Molecular chaperone (HSP90 family)
CL1039.Contig3_All	K04079//molecular chaperone HtpG+ko04141//Protein processing in endoplasmic reticulum+ko04626//Plant-pathogen interaction	GO:0006457//protein folding;GO:0005524//ATP binding;GO:0051082//unfolded protein binding;GO:0006950//response to stress	PREDICTED: heat shock protein 83 [Vigna radiata var. radiata]	KU517851.1 Citrus maxima cultivar shatinyu Hsp90 mRNA, complete cds	Heat shock protein 90-1 OS=Arabidopsis thaliana GN=HSP90-1 PE=1 SV=3	Hsp90 protein	[O] KOG0019 Molecular chaperone (HSP90 family)
CL1039.Contig4_All	K04079//molecular chaperone HtpG+ko04141//Protein processing in endoplasmic reticulum+ko04626//Plant-pathogen interaction	GO:0006457//protein folding;GO:0005524//ATP binding;GO:0051082//unfolded protein binding;GO:0006950//response to stress	hypothetical protein CICLE_v10007633mg [Citrus clementina] >AFF58923.1 Hsp90 [Citrus sinensis] >ESR65904.1 hypothetical protein CICLE_v10007633mg [Citrus clementina] >KDO59214.1 hypothetical protein CISIN_1g045760mg [Citrus sinensis]	XM_006452601.1 Citrus clementina hypothetical protein (CICLE_v10007633mg) mRNA, complete cds	Heat shock protein 81-1 OS=Oryza sativa subsp. japonica GN=HSP81-1 PE=3 SV=2	Hsp90 protein	[O] KOG0019 Molecular chaperone (HSP90 family)
CL1039.Contig5_All	K04079//molecular chaperone HtpG+ko04141//Protein processing in endoplasmic reticulum+ko04626//Plant-pathogen interaction	GO:0006457//protein folding;GO:0005524//ATP binding;GO:0051082//unfolded protein binding;GO:0006950//response to stress	PREDICTED: heat shock protein 90-2 [Prunus mume]	KU517851.1 Citrus maxima cultivar shatinyu Hsp90 mRNA, complete cds	Heat shock protein 90-1 OS=Arabidopsis thaliana GN=HSP90-1 PE=1 SV=3	Hsp90 protein	[O] KOG0019 Molecular chaperone (HSP90 family)
CL104.Contig1_All	K13421//uridine monophosphate synthetase [EC:2.4.2.10 4.1.1.23]+ko01100//Metabolic pathways+ko00240//Pyrimidine metabolism	GO:0044205//'de novo' UMP biosynthetic process;GO:0004590//orotidine-5'-phosphate decarboxylase activity;GO:0006207//'de novo' pyrimidine nucleobase biosynthetic process;GO:0004588//orotate phosphoribosyltransferase activity	hypothetical protein CICLE_v10001014mg [Citrus clementina] >ESR44657.1 hypothetical protein CICLE_v10001014mg [Citrus clementina]	XM_006431354.1 Citrus clementina hypothetical protein (CICLE_v10001014mg) mRNA, complete cds	Uridine 5'-monophosphate synthase (Fragment) OS=Nicotiana tabacum GN=PYR5-6 PE=2 SV=1	Orotidine 5'-phosphate decarboxylase / HUMPS family	[F] KOG1377 Uridine 5'- monophosphate synthase/orotate phosphoribosyltransferase
CL104.Contig2_All	K13421//uridine monophosphate synthetase [EC:2.4.2.10 4.1.1.23]+ko01100//Metabolic pathways+ko00240//Pyrimidine metabolism		PREDICTED: protein FAM91A1 [Citrus sinensis]	XM_006472484.2 PREDICTED: Citrus sinensis protein FAM91A1 (LOC102616370), mRNA	Uridine 5'-monophosphate synthase OS=Oryza sativa subsp. japonica GN=UMPS1 PE=2 SV=1	FAM91 N-terminus	[S] KOG3707 Uncharacterized conserved protein
CL104.Contig3_All	K13421//uridine monophosphate synthetase [EC:2.4.2.10 4.1.1.23]+ko01100//Metabolic pathways+ko00240//Pyrimidine metabolism	GO:0044205//'de novo' UMP biosynthetic process;GO:0004590//orotidine-5'-phosphate decarboxylase activity;GO:0006207//'de novo' pyrimidine nucleobase biosynthetic process;GO:0004588//orotate phosphoribosyltransferase activity	hypothetical protein CDL15_Pgr016166 [Punica granatum]	XM_006431354.1 Citrus clementina hypothetical protein (CICLE_v10001014mg) mRNA, complete cds	Uridine 5'-monophosphate synthase OS=Oryza sativa subsp. japonica GN=UMPS1 PE=2 SV=1	Orotidine 5'-phosphate decarboxylase / HUMPS family	[F] KOG1377 Uridine 5'- monophosphate synthase/orotate phosphoribosyltransferase
CL104.Contig4_All	K13421//uridine monophosphate synthetase [EC:2.4.2.10 4.1.1.23]+ko01100//Metabolic pathways+ko00240//Pyrimidine metabolism	GO:0044205//'de novo' UMP biosynthetic process;GO:0004590//orotidine-5'-phosphate decarboxylase activity;GO:0006207//'de novo' pyrimidine nucleobase biosynthetic process;GO:0004588//orotate phosphoribosyltransferase activity	hypothetical protein CICLE_v10001014mg [Citrus clementina] >ESR44657.1 hypothetical protein CICLE_v10001014mg [Citrus clementina]	XM_006431354.1 Citrus clementina hypothetical protein (CICLE_v10001014mg) mRNA, complete cds	Uridine 5'-monophosphate synthase (Fragment) OS=Nicotiana tabacum GN=PYR5-6 PE=2 SV=1	Orotidine 5'-phosphate decarboxylase / HUMPS family	[F] KOG1377 Uridine 5'- monophosphate synthase/orotate phosphoribosyltransferase
CL104.Contig5_All	K13421//uridine monophosphate synthetase [EC:2.4.2.10 4.1.1.23]+ko01100//Metabolic pathways+ko00240//Pyrimidine metabolism	GO:0044205//'de novo' UMP biosynthetic process;GO:0004590//orotidine-5'-phosphate decarboxylase activity;GO:0006207//'de novo' pyrimidine nucleobase biosynthetic process;GO:0004588//orotate phosphoribosyltransferase activity	hypothetical protein CICLE_v10001014mg [Citrus clementina] >ESR44657.1 hypothetical protein CICLE_v10001014mg [Citrus clementina]	XM_006431354.1 Citrus clementina hypothetical protein (CICLE_v10001014mg) mRNA, complete cds	Uridine 5'-monophosphate synthase (Fragment) OS=Nicotiana tabacum GN=PYR5-6 PE=2 SV=1	Orotidine 5'-phosphate decarboxylase / HUMPS family	[F] KOG1377 Uridine 5'- monophosphate synthase/orotate phosphoribosyltransferase
CL104.Contig6_All	K13421//uridine monophosphate synthetase [EC:2.4.2.10 4.1.1.23]+ko01100//Metabolic pathways+ko00240//Pyrimidine metabolism	GO:0044205//'de novo' UMP biosynthetic process;GO:0004590//orotidine-5'-phosphate decarboxylase activity;GO:0006207//'de novo' pyrimidine nucleobase biosynthetic process;GO:0004588//orotate phosphoribosyltransferase activity	hypothetical protein CICLE_v10001014mg [Citrus clementina] >ESR44657.1 hypothetical protein CICLE_v10001014mg [Citrus clementina]	XM_006431354.1 Citrus clementina hypothetical protein (CICLE_v10001014mg) mRNA, complete cds	Uridine 5'-monophosphate synthase (Fragment) OS=Nicotiana tabacum GN=PYR5-6 PE=2 SV=1	Orotidine 5'-phosphate decarboxylase / HUMPS family	[F] KOG1377 Uridine 5'- monophosphate synthase/orotate phosphoribosyltransferase
CL104.Contig7_All	K13421//uridine monophosphate synthetase [EC:2.4.2.10 4.1.1.23]+ko01100//Metabolic pathways+ko00240//Pyrimidine metabolism	GO:0044205//'de novo' UMP biosynthetic process;GO:0004590//orotidine-5'-phosphate decarboxylase activity;GO:0006207//'de novo' pyrimidine nucleobase biosynthetic process;GO:0004588//orotate phosphoribosyltransferase activity	hypothetical protein CICLE_v10001014mg [Citrus clementina] >ESR44657.1 hypothetical protein CICLE_v10001014mg [Citrus clementina]	XM_006431354.1 Citrus clementina hypothetical protein (CICLE_v10001014mg) mRNA, complete cds	Uridine 5'-monophosphate synthase (Fragment) OS=Nicotiana tabacum GN=PYR5-6 PE=2 SV=1	Orotidine 5'-phosphate decarboxylase / HUMPS family	[F] KOG1377 Uridine 5'- monophosphate synthase/orotate phosphoribosyltransferase
CL1040.Contig1_All	K02183//calmodulin+ko04016//MAPK signaling pathway - plant+ko04626//Plant-pathogen interaction+ko04070//Phosphatidylinositol signaling system		PREDICTED: dihydrofolate reductase-like [Populus euphratica]	XM_006430374.1 Citrus clementina hypothetical protein (CICLE_v10012464mg) mRNA, complete cds	Rhodanese-like domain-containing protein 6 OS=Arabidopsis thaliana GN=STR6 PE=2 SV=1	Serine hydrolase (FSH1)	[E] KOG2551 Phospholipase/carboxyhydrolase
CL1040.Contig2_All	K02183//calmodulin+ko04016//MAPK signaling pathway - plant+ko04626//Plant-pathogen interaction+ko04070//Phosphatidylinositol signaling system		PREDICTED: dihydrofolate reductase-like [Populus euphratica]	XM_002307901.2 Populus trichocarpa hypothetical protein (POPTR_0006s02780g) mRNA, complete cds		Serine hydrolase (FSH1)	[E] KOG2551 Phospholipase/carboxyhydrolase
CL1040.Contig3_All	K02183//calmodulin+ko04016//MAPK signaling pathway - plant+ko04626//Plant-pathogen interaction+ko04070//Phosphatidylinositol signaling system		hypothetical protein EUGRSUZ_A02175 [Eucalyptus grandis]	XM_002307901.2 Populus trichocarpa hypothetical protein (POPTR_0006s02780g) mRNA, complete cds	Rhodanese-like domain-containing protein 6 OS=Arabidopsis thaliana GN=STR6 PE=2 SV=1	Serine hydrolase (FSH1)	[E] KOG2551 Phospholipase/carboxyhydrolase
CL1040.Contig4_All	K02183//calmodulin+ko04016//MAPK signaling pathway - plant+ko04626//Plant-pathogen interaction+ko04070//Phosphatidylinositol signaling system		PREDICTED: dihydrofolate reductase [Vitis vinifera] >CBI32856.3 unnamed protein product, partial [Vitis vinifera]	XM_021769223.1 PREDICTED: Manihot esculenta dihydrofolate reductase-like (LOC110624120), transcript variant X2, mRNA		Serine hydrolase (FSH1)	[E] KOG2551 Phospholipase/carboxyhydrolase
CL1041.Contig5_All	K07088//uncharacterized protein	GO:0055085//transmembrane transport;GO:0016021//integral component of membrane	protein PIN-LIKES 2-like [Hevea brasiliensis]	XM_015527314.1 PREDICTED: Citrus sinensis uncharacterized transporter YBR287W (LOC102628002), transcript variant X2, mRNA	Protein PIN-LIKES 2 OS=Arabidopsis thaliana GN=PILS2 PE=2 SV=1	Membrane transport protein	[S] KOG2722 Predicted membrane protein
CL1042.Contig1_All	K14787//multiple RNA-binding domain-containing protein 1	GO:0003723//RNA binding	PREDICTED: multiple RNA-binding domain-containing protein 1 isoform X3 [Citrus sinensis]	XM_018955009.1 PREDICTED: Juglans regia multiple RNA-binding domain-containing protein 1 (LOC108983398), transcript variant X2, mRNA	Polyadenylate-binding protein 4 OS=Arabidopsis thaliana GN=PAB4 PE=1 SV=1	RNA recognition motif. (a.k.a. RRM, RBD, or RNP domain)	[R] KOG0110 RNA-binding protein (RRM superfamily)
CL1042.Contig2_All	K14787//multiple RNA-binding domain-containing protein 1		PREDICTED: multiple RNA-binding domain-containing protein 1 isoform X4 [Citrus sinensis]	XM_018955009.1 PREDICTED: Juglans regia multiple RNA-binding domain-containing protein 1 (LOC108983398), transcript variant X2, mRNA	Polyadenylate-binding protein 2 OS=Arabidopsis thaliana GN=PAB2 PE=1 SV=1	RNA recognition motif. (a.k.a. RRM, RBD, or RNP domain)	[R] KOG0110 RNA-binding protein (RRM superfamily)
CL1042.Contig3_All	K14787//multiple RNA-binding domain-containing protein 1	GO:0003723//RNA binding	PREDICTED: multiple RNA-binding domain-containing protein 1 isoform X3 [Citrus sinensis]	XM_018955009.1 PREDICTED: Juglans regia multiple RNA-binding domain-containing protein 1 (LOC108983398), transcript variant X2, mRNA	Polyadenylate-binding protein 4 OS=Arabidopsis thaliana GN=PAB4 PE=1 SV=1	RNA recognition motif. (a.k.a. RRM, RBD, or RNP domain)	[R] KOG0110 RNA-binding protein (RRM superfamily)
CL1042.Contig4_All	K14787//multiple RNA-binding domain-containing protein 1		PREDICTED: multiple RNA-binding domain-containing protein 1 isoform X3 [Citrus sinensis]	XM_022031884.1 PREDICTED: Carica papaya multiple RNA-binding domain-containing protein 1 (LOC110806896), mRNA	Glycine-rich RNA-binding protein 5, mitochondrial OS=Arabidopsis thaliana GN=RBG5 PE=1 SV=1	RNA recognition motif. (a.k.a. RRM, RBD, or RNP domain)	[R] KOG0110 RNA-binding protein (RRM superfamily)
CL1042.Contig5_All	K14787//multiple RNA-binding domain-containing protein 1		PREDICTED: multiple RNA-binding domain-containing protein 1 isoform X2 [Citrus sinensis]	XM_006470682.2 PREDICTED: Citrus sinensis multiple RNA-binding domain-containing protein 1 (LOC102613427), transcript variant X4, mRNA			[R] KOG0110 RNA-binding protein (RRM superfamily)
CL1043.Contig1_All	K22389//phospholipase A1 [EC:3.1.1.32]+ko00592//alpha-Linolenic acid metabolism+ko01100//Metabolic pathways+ko01110//Biosynthesis of secondary metabolites+ko00564//Glycerophospholipid metabolism	GO:0006629//lipid metabolic process;GO:0008374//O-acyltransferase activity	PREDICTED: phospholipase A(1) LCAT3 isoform X1 [Citrus sinensis]	XM_006480433.2 PREDICTED: Citrus sinensis phospholipase A(1) LCAT3 (LOC102619715), transcript variant X2, mRNA	Phospholipase A(1) LCAT3 OS=Arabidopsis thaliana GN=LCAT3 PE=1 SV=1	Lecithin:cholesterol acyltransferase	[I] KOG2369 Lecithin:cholesterol acyltransferase (LCAT)/Acyl-ceramide synthase
CL1043.Contig2_All	K22389//phospholipase A1 [EC:3.1.1.32]+ko00592//alpha-Linolenic acid metabolism+ko01100//Metabolic pathways+ko01110//Biosynthesis of secondary metabolites+ko00564//Glycerophospholipid metabolism		PREDICTED: phospholipase A(1) LCAT3 isoform X4 [Citrus sinensis]	XM_006480435.2 PREDICTED: Citrus sinensis phospholipase A(1) LCAT3 (LOC102619715), transcript variant X4, mRNA	Phospholipase A(1) LCAT3 OS=Arabidopsis thaliana GN=LCAT3 PE=1 SV=1		[I] KOG2369 Lecithin:cholesterol acyltransferase (LCAT)/Acyl-ceramide synthase
CL1043.Contig3_All	K22389//phospholipase A1 [EC:3.1.1.32]+ko00592//alpha-Linolenic acid metabolism+ko01100//Metabolic pathways+ko01110//Biosynthesis of secondary metabolites+ko00564//Glycerophospholipid metabolism		PREDICTED: phospholipase A(1) LCAT3 isoform X4 [Citrus sinensis]	XM_006480435.2 PREDICTED: Citrus sinensis phospholipase A(1) LCAT3 (LOC102619715), transcript variant X4, mRNA	Phospholipase A(1) LCAT3 OS=Arabidopsis thaliana GN=LCAT3 PE=1 SV=1		[I] KOG2369 Lecithin:cholesterol acyltransferase (LCAT)/Acyl-ceramide synthase
CL1043.Contig4_All	K22389//phospholipase A1 [EC:3.1.1.32]+ko00592//alpha-Linolenic acid metabolism+ko01100//Metabolic pathways+ko01110//Biosynthesis of secondary metabolites+ko00564//Glycerophospholipid metabolism	GO:0006629//lipid metabolic process;GO:0008374//O-acyltransferase activity	PREDICTED: phospholipase A(1) LCAT3 isoform X1 [Citrus sinensis]	XM_006480432.2 PREDICTED: Citrus sinensis phospholipase A(1) LCAT3 (LOC102619715), transcript variant X1, mRNA	Phospholipase A(1) LCAT3 OS=Arabidopsis thaliana GN=LCAT3 PE=1 SV=1	Lecithin:cholesterol acyltransferase	[I] KOG2369 Lecithin:cholesterol acyltransferase (LCAT)/Acyl-ceramide synthase
CL1043.Contig5_All	K22389//phospholipase A1 [EC:3.1.1.32]+ko00592//alpha-Linolenic acid metabolism+ko01100//Metabolic pathways+ko01110//Biosynthesis of secondary metabolites+ko00564//Glycerophospholipid metabolism		PREDICTED: phospholipase A(1) LCAT3 isoform X1 [Citrus sinensis]	XM_006480435.2 PREDICTED: Citrus sinensis phospholipase A(1) LCAT3 (LOC102619715), transcript variant X4, mRNA	Phospholipase A(1) LCAT3 OS=Arabidopsis thaliana GN=LCAT3 PE=1 SV=1		[I] KOG2369 Lecithin:cholesterol acyltransferase (LCAT)/Acyl-ceramide synthase
CL1043.Contig6_All	K22389//phospholipase A1 [EC:3.1.1.32]+ko00592//alpha-Linolenic acid metabolism+ko01100//Metabolic pathways+ko01110//Biosynthesis of secondary metabolites+ko00564//Glycerophospholipid metabolism		PREDICTED: phospholipase A(1) LCAT3 isoform X1 [Citrus sinensis]	XM_006480435.2 PREDICTED: Citrus sinensis phospholipase A(1) LCAT3 (LOC102619715), transcript variant X4, mRNA	Phospholipase A(1) LCAT3 OS=Arabidopsis thaliana GN=LCAT3 PE=1 SV=1	Lecithin:cholesterol acyltransferase	[I] KOG2369 Lecithin:cholesterol acyltransferase (LCAT)/Acyl-ceramide synthase
CL1043.Contig7_All	K22389//phospholipase A1 [EC:3.1.1.32]+ko00592//alpha-Linolenic acid metabolism+ko01100//Metabolic pathways+ko01110//Biosynthesis of secondary metabolites+ko00564//Glycerophospholipid metabolism		PREDICTED: phospholipase A(1) LCAT3 isoform X4 [Citrus sinensis]	XM_006480435.2 PREDICTED: Citrus sinensis phospholipase A(1) LCAT3 (LOC102619715), transcript variant X4, mRNA	Phospholipase A(1) LCAT3 OS=Arabidopsis thaliana GN=LCAT3 PE=1 SV=1	Lecithin:cholesterol acyltransferase	[I] KOG2369 Lecithin:cholesterol acyltransferase (LCAT)/Acyl-ceramide synthase
CL1043.Contig8_All	K22389//phospholipase A1 [EC:3.1.1.32]+ko00592//alpha-Linolenic acid metabolism+ko01100//Metabolic pathways+ko01110//Biosynthesis of secondary metabolites+ko00564//Glycerophospholipid metabolism	GO:0006629//lipid metabolic process;GO:0008374//O-acyltransferase activity	PREDICTED: phospholipase A(1) LCAT3 isoform X1 [Citrus sinensis]	XM_006480432.2 PREDICTED: Citrus sinensis phospholipase A(1) LCAT3 (LOC102619715), transcript variant X1, mRNA	Phospholipase A(1) LCAT3 OS=Arabidopsis thaliana GN=LCAT3 PE=1 SV=1	Lecithin:cholesterol acyltransferase	[I] KOG2369 Lecithin:cholesterol acyltransferase (LCAT)/Acyl-ceramide synthase
CL1043.Contig9_All	K22389//phospholipase A1 [EC:3.1.1.32]+ko00592//alpha-Linolenic acid metabolism+ko01100//Metabolic pathways+ko01110//Biosynthesis of secondary metabolites+ko00564//Glycerophospholipid metabolism	GO:0006629//lipid metabolic process;GO:0008374//O-acyltransferase activity	PREDICTED: phospholipase A(1) LCAT3 isoform X1 [Citrus sinensis]	XM_006480432.2 PREDICTED: Citrus sinensis phospholipase A(1) LCAT3 (LOC102619715), transcript variant X1, mRNA	Phospholipase A(1) LCAT3 OS=Arabidopsis thaliana GN=LCAT3 PE=1 SV=1	Lecithin:cholesterol acyltransferase	[I] KOG2369 Lecithin:cholesterol acyltransferase (LCAT)/Acyl-ceramide synthase
CL1044.Contig1_All	K09287//RAV-like factor	GO:0003677//DNA binding;GO:0005634//nucleus;GO:0006355//regulation of transcription, DNA-templated;GO:0008270//zinc ion binding;GO:0006351//transcription, DNA-templated	hypothetical protein CICLE_v10014219mg [Citrus clementina] >ESR62467.1 hypothetical protein CICLE_v10014219mg [Citrus clementina]	XM_006467824.2 PREDICTED: Citrus sinensis B3 domain-containing protein Os07g0563300 (LOC102625674), transcript variant X1, mRNA	B3 domain-containing protein Os07g0563300 OS=Oryza sativa subsp. japonica GN=Os07g0563300 PE=3 SV=2	B3 DNA binding domain	[TK] LSE0285 A APETALA2 and related transcription factors
CL1044.Contig2_All	K09287//RAV-like factor	GO:0003677//DNA binding;GO:0005634//nucleus;GO:0006355//regulation of transcription, DNA-templated;GO:0008270//zinc ion binding;GO:0006351//transcription, DNA-templated	hypothetical protein CICLE_v10014219mg [Citrus clementina] >ESR62467.1 hypothetical protein CICLE_v10014219mg [Citrus clementina]	XM_006467824.2 PREDICTED: Citrus sinensis B3 domain-containing protein Os07g0563300 (LOC102625674), transcript variant X1, mRNA	B3 domain-containing protein Os07g0563300 OS=Oryza sativa subsp. japonica GN=Os07g0563300 PE=3 SV=2	B3 DNA binding domain	[TK] LSE0285 A APETALA2 and related transcription factors
CL1045.Contig1_All	K20028//palmitoyltransferase ZDHHC2/15/20 [EC:2.3.1.225]		probable protein S-acyltransferase 12 [Carica papaya]	XM_012227731.2 PREDICTED: Jatropha curcas probable protein S-acyltransferase 12 (LOC105642787), transcript variant X2, mRNA	Probable protein S-acyltransferase 12 OS=Arabidopsis thaliana GN=PAT12 PE=2 SV=1	DHHC palmitoyltransferase	[R] KOG1315 Predicted DHHC-type Zn-finger protein
CL1045.Contig2_All	K20028//palmitoyltransferase ZDHHC2/15/20 [EC:2.3.1.225]	GO:0016021//integral component of membrane;GO:0019706//protein-cysteine S-palmitoyltransferase activity	putative S-acyltransferase [Morus notabilis] >EXB83834.1 putative S-acyltransferase [Morus notabilis]	XM_012227731.2 PREDICTED: Jatropha curcas probable protein S-acyltransferase 12 (LOC105642787), transcript variant X2, mRNA	Probable protein S-acyltransferase 12 OS=Arabidopsis thaliana GN=PAT12 PE=2 SV=1	DHHC palmitoyltransferase	[R] KOG1315 Predicted DHHC-type Zn-finger protein
CL1045.Contig3_All	K20028//palmitoyltransferase ZDHHC2/15/20 [EC:2.3.1.225]	GO:0016021//integral component of membrane;GO:0019706//protein-cysteine S-palmitoyltransferase activity	PREDICTED: probable protein S-acyltransferase 12 [Juglans regia] >XP_018812550.1 PREDICTED: probable protein S-acyltransferase 12 [Juglans regia] >XP_018812551.1 PREDICTED: probable protein S-acyltransferase 12 [Juglans regia] >XP_018812552.1 PREDICTED: probable protein S-acyltransferase 12 [Juglans regia]	XM_006491287.2 PREDICTED: Citrus sinensis probable protein S-acyltransferase 12 (LOC102617042), transcript variant X5, mRNA	Probable protein S-acyltransferase 12 OS=Arabidopsis thaliana GN=PAT12 PE=2 SV=1	Protein of unknown function (DUF4199)	[R] KOG1315 Predicted DHHC-type Zn-finger protein
CL1045.Contig4_All	K20028//palmitoyltransferase ZDHHC2/15/20 [EC:2.3.1.225]		probable protein S-acyltransferase 12 [Carica papaya]	XM_006491287.2 PREDICTED: Citrus sinensis probable protein S-acyltransferase 12 (LOC102617042), transcript variant X5, mRNA	Probable protein S-acyltransferase 12 OS=Arabidopsis thaliana GN=PAT12 PE=2 SV=1	DHHC palmitoyltransferase	[R] KOG1315 Predicted DHHC-type Zn-finger protein
CL1045.Contig5_All	K20028//palmitoyltransferase ZDHHC2/15/20 [EC:2.3.1.225]		PREDICTED: probable protein S-acyltransferase 12 [Prunus mume] >XP_008233070.1 PREDICTED: probable protein S-acyltransferase 12 [Prunus mume] >XP_008233071.1 PREDICTED: probable protein S-acyltransferase 12 [Prunus mume]	XM_006491287.2 PREDICTED: Citrus sinensis probable protein S-acyltransferase 12 (LOC102617042), transcript variant X5, mRNA	Probable protein S-acyltransferase 12 OS=Arabidopsis thaliana GN=PAT12 PE=2 SV=1	DHHC palmitoyltransferase	[R] KOG1315 Predicted DHHC-type Zn-finger protein
CL1046.Contig2_All	K18626//trichohyalin	GO:0008171//O-methyltransferase activity;GO:0046983//protein dimerization activity	PREDICTED: caffeic acid 3-O-methyltransferase-like [Ziziphus jujuba]	XM_021434083.1 PREDICTED: Herrania umbratica caffeic acid 3-O-methyltransferase (LOC110420711), mRNA	Vicilin-like seed storage protein At2g18540 OS=Arabidopsis thaliana GN=At2g18540 PE=3 SV=1	O-methyltransferase	[R] KOG3178 Hydroxyindole-O-methyltransferase and related SAM-dependent methyltransferases
CL1046.Contig3_All	K21553//isoliquiritigenin 2'-O-methyltransferase [EC:2.1.1.154];K18626//trichohyalin	GO:0008171//O-methyltransferase activity;GO:0046983//protein dimerization activity	PREDICTED: caffeic acid 3-O-methyltransferase-like [Ziziphus jujuba]	XM_006428461.1 Citrus clementina hypothetical protein (CICLE_v10013655mg) mRNA, complete cds	Caffeic acid 3-O-methyltransferase OS=Ammi majus GN=COMT PE=1 SV=1	O-methyltransferase	[R] KOG3178 Hydroxyindole-O-methyltransferase and related SAM-dependent methyltransferases
CL1047.Contig1_All	K14945//protein quaking	GO:0003723//RNA binding	hypothetical protein CICLE_v10002036mg [Citrus clementina] >XP_006431584.1 hypothetical protein CICLE_v10002036mg [Citrus clementina] >XP_006492553.1 PREDICTED: KH domain-containing protein At1g09660/At1g09670 [Citrus sinensis] >ESR44823.1 hypothetical protein CICLE_v10002036mg [Citrus clementina] >ESR44824.1 hypothetical protein CICLE_v10002036mg [Citrus clementina] >KDO41305.1 hypothetical prot…	XM_006431521.1 Citrus clementina hypothetical protein (CICLE_v10002036mg) mRNA, complete cds	KH domain-containing protein At1g09660/At1g09670 OS=Arabidopsis thaliana GN=At1g09660/At1g09670 PE=2 SV=1	Homodimerisation region of STAR domain protein	[A] KOG1588 RNA-binding protein Sam68 and related KH domain proteins
CL1047.Contig2_All	K14945//protein quaking	GO:0003723//RNA binding	hypothetical protein CICLE_v10002036mg [Citrus clementina] >XP_006431584.1 hypothetical protein CICLE_v10002036mg [Citrus clementina] >XP_006492553.1 PREDICTED: KH domain-containing protein At1g09660/At1g09670 [Citrus sinensis] >ESR44823.1 hypothetical protein CICLE_v10002036mg [Citrus clementina] >ESR44824.1 hypothetical protein CICLE_v10002036mg [Citrus clementina] >KDO41305.1 hypothetical prot…	XM_006431521.1 Citrus clementina hypothetical protein (CICLE_v10002036mg) mRNA, complete cds	KH domain-containing protein At1g09660/At1g09670 OS=Arabidopsis thaliana GN=At1g09660/At1g09670 PE=2 SV=1	Homodimerisation region of STAR domain protein	[A] KOG1588 RNA-binding protein Sam68 and related KH domain proteins
CL1047.Contig3_All	K14945//protein quaking	GO:0003723//RNA binding	hypothetical protein CICLE_v10002036mg [Citrus clementina] >XP_006431584.1 hypothetical protein CICLE_v10002036mg [Citrus clementina] >XP_006492553.1 PREDICTED: KH domain-containing protein At1g09660/At1g09670 [Citrus sinensis] >ESR44823.1 hypothetical protein CICLE_v10002036mg [Citrus clementina] >ESR44824.1 hypothetical protein CICLE_v10002036mg [Citrus clementina] >KDO41305.1 hypothetical prot…	XM_006431521.1 Citrus clementina hypothetical protein (CICLE_v10002036mg) mRNA, complete cds	KH domain-containing protein At1g09660/At1g09670 OS=Arabidopsis thaliana GN=At1g09660/At1g09670 PE=2 SV=1	Homodimerisation region of STAR domain protein	[A] KOG1588 RNA-binding protein Sam68 and related KH domain proteins
CL1048.Contig1_All			PREDICTED: F-box protein At5g07610-like [Gossypium raimondii]		F-box protein At5g07610 OS=Arabidopsis thaliana GN=At5g07610 PE=2 SV=1	BRCA1-associated protein 2	[R] LSE0005 A F-box domain
CL1048.Contig2_All			hypothetical protein CICLE_v10006870mg [Citrus clementina] >ESR34755.1 hypothetical protein CICLE_v10006870mg [Citrus clementina]		F-box protein At5g07610 OS=Arabidopsis thaliana GN=At5g07610 PE=2 SV=1		[R] LSE0005 A F-box domain
CL1048.Contig3_All			hypothetical protein COLO4_37365 [Corchorus olitorius]		F-box protein At5g07610 OS=Arabidopsis thaliana GN=At5g07610 PE=2 SV=1	F-box domain	[R] LSE0005 A F-box domain
CL1048.Contig4_All			hypothetical protein COLO4_37365 [Corchorus olitorius]		F-box/kelch-repeat protein At5g43190 OS=Arabidopsis thaliana GN=At5g43190 PE=2 SV=1	F-box domain	[R] LSE0005 A F-box domain
CL1049.Contig1_All			PREDICTED: phosphoglucomutase isoform X1 [Citrus sinensis]	XM_006485630.2 PREDICTED: Citrus sinensis phosphoglucomutase (LOC102623761), transcript variant X1, mRNA		Phosphoglucomutase/phosphomannomutase, alpha/beta/alpha domain I	[G] KOG1220 Phosphoglucomutase/phosphomannomutase
CL1049.Contig2_All			uncharacterized protein LOC110625013 isoform X1 [Manihot esculenta] >OAY38841.1 hypothetical protein MANES_10G046600 [Manihot esculenta]	XM_006485633.2 PREDICTED: Citrus sinensis phosphoglucomutase (LOC102623761), transcript variant X3, mRNA		Phosphoglucomutase/phosphomannomutase, alpha/beta/alpha domain I	[G] KOG1220 Phosphoglucomutase/phosphomannomutase
CL1049.Contig3_All		GO:0005975//carbohydrate metabolic process;GO:0016868//intramolecular transferase activity, phosphotransferases	PREDICTED: phosphoglucomutase isoform X3 [Citrus sinensis]	XM_006485633.2 PREDICTED: Citrus sinensis phosphoglucomutase (LOC102623761), transcript variant X3, mRNA		Phosphoglucomutase/phosphomannomutase, alpha/beta/alpha domain I	[G] KOG1220 Phosphoglucomutase/phosphomannomutase
CL1049.Contig4_All			PREDICTED: phosphoglucomutase isoform X1 [Citrus sinensis]	XM_006485630.2 PREDICTED: Citrus sinensis phosphoglucomutase (LOC102623761), transcript variant X1, mRNA		Phosphoglucomutase/phosphomannomutase, alpha/beta/alpha domain I	[G] KOG1220 Phosphoglucomutase/phosphomannomutase
CL1049.Contig5_All			PREDICTED: phosphoglucomutase isoform X1 [Citrus sinensis]	XM_006485630.2 PREDICTED: Citrus sinensis phosphoglucomutase (LOC102623761), transcript variant X1, mRNA		Phosphoglucomutase/phosphomannomutase, alpha/beta/alpha domain I	[G] KOG1220 Phosphoglucomutase/phosphomannomutase
CL105.Contig10_All	K04733//interleukin-1 receptor-associated kinase 4 [EC:2.7.11.1]		Serine/threonine kinases,protein kinases,ATP binding,sugar binding,kinases,carbohydrate binding, putative [Theobroma cacao]	XM_006494626.2 PREDICTED: Citrus sinensis G-type lectin S-receptor-like serine/threonine-protein kinase At1g11300 (LOC102626972), transcript variant X2, mRNA	G-type lectin S-receptor-like serine/threonine-protein kinase At1g11300 OS=Arabidopsis thaliana GN=At1g11300 PE=2 SV=1	Protein of unknown function (DUF 659)	[T] LSE0015 A Receptor-like protein kinase, contains lectin domains
CL105.Contig11_All	K04733//interleukin-1 receptor-associated kinase 4 [EC:2.7.11.1]		PREDICTED: G-type lectin S-receptor-like serine/threonine-protein kinase At1g11330 isoform X1 [Citrus sinensis] >XP_015383086.1 PREDICTED: G-type lectin S-receptor-like serine/threonine-protein kinase At1g11330 isoform X1 [Citrus sinensis]	XM_006464525.2 PREDICTED: Citrus sinensis G-type lectin S-receptor-like serine/threonine-protein kinase At1g11330 (LOC102626329), transcript variant X2, mRNA	G-type lectin S-receptor-like serine/threonine-protein kinase At1g11330 OS=Arabidopsis thaliana GN=At1g11330 PE=2 SV=3	Protein tyrosine kinase	[T] LSE0015 A Receptor-like protein kinase, contains lectin domains
CL105.Contig12_All	K04733//interleukin-1 receptor-associated kinase 4 [EC:2.7.11.1]		PREDICTED: G-type lectin S-receptor-like serine/threonine-protein kinase At1g11330 isoform X1 [Citrus sinensis] >XP_015383086.1 PREDICTED: G-type lectin S-receptor-like serine/threonine-protein kinase At1g11330 isoform X1 [Citrus sinensis]	XM_006464525.2 PREDICTED: Citrus sinensis G-type lectin S-receptor-like serine/threonine-protein kinase At1g11330 (LOC102626329), transcript variant X2, mRNA	G-type lectin S-receptor-like serine/threonine-protein kinase At1g11330 OS=Arabidopsis thaliana GN=At1g11330 PE=2 SV=3	Protein tyrosine kinase	[T] LSE0015 A Receptor-like protein kinase, contains lectin domains
CL105.Contig13_All	K04733//interleukin-1 receptor-associated kinase 4 [EC:2.7.11.1]		PREDICTED: LOW QUALITY PROTEIN: receptor-like serine/threonine-protein kinase SD1-8 [Citrus sinensis]	XM_015526979.1 PREDICTED: Citrus sinensis receptor-like serine/threonine-protein kinase SD1-8 (LOC102614004), mRNA	Receptor-like serine/threonine-protein kinase SD1-8 OS=Arabidopsis thaliana GN=SD18 PE=1 SV=1	Protein tyrosine kinase	[T] LSE0015 A Receptor-like protein kinase, contains lectin domains
CL105.Contig14_All	K04733//interleukin-1 receptor-associated kinase 4 [EC:2.7.11.1]	GO:0004674//protein serine/threonine kinase activity;GO:0005524//ATP binding;GO:0048544//recognition of pollen;GO:0006468//protein phosphorylation;GO:0005886//plasma membrane	LOW QUALITY PROTEIN: G-type lectin S-receptor-like serine/threonine-protein kinase At1g11330 [Jatropha curcas]	AC210332.1 Populus trichocarpa clone POP017-D18, complete sequence	G-type lectin S-receptor-like serine/threonine-protein kinase At1g11300 OS=Arabidopsis thaliana GN=At1g11300 PE=2 SV=1		[T] LSE0015 A Receptor-like protein kinase, contains lectin domains
CL105.Contig1_All	K04733//interleukin-1 receptor-associated kinase 4 [EC:2.7.11.1]		PREDICTED: LOW QUALITY PROTEIN: receptor-like serine/threonine-protein kinase SD1-8 [Citrus sinensis]	XM_015526979.1 PREDICTED: Citrus sinensis receptor-like serine/threonine-protein kinase SD1-8 (LOC102614004), mRNA	Receptor-like serine/threonine-protein kinase SD1-8 OS=Arabidopsis thaliana GN=SD18 PE=1 SV=1	Protein tyrosine kinase	[T] LSE0015 A Receptor-like protein kinase, contains lectin domains
CL105.Contig2_All	K04733//interleukin-1 receptor-associated kinase 4 [EC:2.7.11.1]		PREDICTED: G-type lectin S-receptor-like serine/threonine-protein kinase B120 isoform X2 [Citrus sinensis]	XM_010648577.2 PREDICTED: Vitis vinifera G-type lectin S-receptor-like serine/threonine-protein kinase B120 (LOC100853075), transcript variant X3, mRNA	G-type lectin S-receptor-like serine/threonine-protein kinase B120 OS=Arabidopsis thaliana GN=B120 PE=2 SV=1	Protein tyrosine kinase	[T] LSE0015 A Receptor-like protein kinase, contains lectin domains
CL105.Contig3_All	K04733//interleukin-1 receptor-associated kinase 4 [EC:2.7.11.1]		PREDICTED: G-type lectin S-receptor-like serine/threonine-protein kinase At1g11330 isoform X1 [Citrus sinensis] >XP_015383086.1 PREDICTED: G-type lectin S-receptor-like serine/threonine-protein kinase At1g11330 isoform X1 [Citrus sinensis]	XM_006423632.1 Citrus clementina hypothetical protein (CICLE_v10027849mg) mRNA, complete cds	G-type lectin S-receptor-like serine/threonine-protein kinase At1g11300 OS=Arabidopsis thaliana GN=At1g11300 PE=2 SV=1	D-mannose binding lectin	[T] LSE0015 A Receptor-like protein kinase, contains lectin domains
CL105.Contig4_All	K04733//interleukin-1 receptor-associated kinase 4 [EC:2.7.11.1]		PREDICTED: G-type lectin S-receptor-like serine/threonine-protein kinase At1g11330 isoform X1 [Citrus sinensis] >XP_015383086.1 PREDICTED: G-type lectin S-receptor-like serine/threonine-protein kinase At1g11330 isoform X1 [Citrus sinensis]	XM_006423632.1 Citrus clementina hypothetical protein (CICLE_v10027849mg) mRNA, complete cds	G-type lectin S-receptor-like serine/threonine-protein kinase At1g11300 OS=Arabidopsis thaliana GN=At1g11300 PE=2 SV=1	D-mannose binding lectin	[T] LSE0015 A Receptor-like protein kinase, contains lectin domains
CL105.Contig5_All	K04733//interleukin-1 receptor-associated kinase 4 [EC:2.7.11.1]		Serine/threonine kinases,protein kinases,ATP binding,sugar binding,kinases,carbohydrate binding, putative [Theobroma cacao]	XM_006494626.2 PREDICTED: Citrus sinensis G-type lectin S-receptor-like serine/threonine-protein kinase At1g11300 (LOC102626972), transcript variant X2, mRNA	G-type lectin S-receptor-like serine/threonine-protein kinase At1g11300 OS=Arabidopsis thaliana GN=At1g11300 PE=2 SV=1	Protein kinase domain	[T] LSE0015 A Receptor-like protein kinase, contains lectin domains
CL105.Contig6_All	K04733//interleukin-1 receptor-associated kinase 4 [EC:2.7.11.1]		PREDICTED: G-type lectin S-receptor-like serine/threonine-protein kinase At1g11330 isoform X1 [Citrus sinensis] >XP_015383086.1 PREDICTED: G-type lectin S-receptor-like serine/threonine-protein kinase At1g11330 isoform X1 [Citrus sinensis]	XM_006464525.2 PREDICTED: Citrus sinensis G-type lectin S-receptor-like serine/threonine-protein kinase At1g11330 (LOC102626329), transcript variant X2, mRNA	G-type lectin S-receptor-like serine/threonine-protein kinase At1g11300 OS=Arabidopsis thaliana GN=At1g11300 PE=2 SV=1	Protein tyrosine kinase	[T] LSE0015 A Receptor-like protein kinase, contains lectin domains
CL105.Contig7_All	K04733//interleukin-1 receptor-associated kinase 4 [EC:2.7.11.1]	GO:0004674//protein serine/threonine kinase activity;GO:0005524//ATP binding;GO:0048544//recognition of pollen;GO:0006468//protein phosphorylation;GO:0016021//integral component of membrane;GO:0005886//plasma membrane	PREDICTED: G-type lectin S-receptor-like serine/threonine-protein kinase At1g11330 isoform X1 [Citrus sinensis] >XP_015383086.1 PREDICTED: G-type lectin S-receptor-like serine/threonine-protein kinase At1g11330 isoform X1 [Citrus sinensis]	XM_018125114.1 PREDICTED: Theobroma cacao G-type lectin S-receptor-like serine/threonine-protein kinase At1g11330 (LOC18594605), mRNA	G-type lectin S-receptor-like serine/threonine-protein kinase At1g11300 OS=Arabidopsis thaliana GN=At1g11300 PE=2 SV=1	Protein tyrosine kinase	[T] LSE0015 A Receptor-like protein kinase, contains lectin domains
CL105.Contig8_All	K04733//interleukin-1 receptor-associated kinase 4 [EC:2.7.11.1]		PREDICTED: G-type lectin S-receptor-like serine/threonine-protein kinase At1g11300 [Theobroma cacao]	XM_006464525.2 PREDICTED: Citrus sinensis G-type lectin S-receptor-like serine/threonine-protein kinase At1g11330 (LOC102626329), transcript variant X2, mRNA	G-type lectin S-receptor-like serine/threonine-protein kinase At1g11300 OS=Arabidopsis thaliana GN=At1g11300 PE=2 SV=1	Protein tyrosine kinase	[T] LSE0015 A Receptor-like protein kinase, contains lectin domains
CL105.Contig9_All	K04733//interleukin-1 receptor-associated kinase 4 [EC:2.7.11.1]		PREDICTED: G-type lectin S-receptor-like serine/threonine-protein kinase At1g11300 [Theobroma cacao]	XM_011013254.1 PREDICTED: Populus euphratica G-type lectin S-receptor-like serine/threonine-protein kinase At1g11330 (LOC105116073), transcript variant X3, mRNA	G-type lectin S-receptor-like serine/threonine-protein kinase At1g11300 OS=Arabidopsis thaliana GN=At1g11300 PE=2 SV=1	D-mannose binding lectin	[T] LSE0015 A Receptor-like protein kinase, contains lectin domains
CL1050.Contig1_All	K07964//heparanase [EC:3.2.1.166]+ko00531//Glycosaminoglycan degradation+ko01100//Metabolic pathways		hypothetical protein CISIN_1g009385mg [Citrus sinensis] >KDO66844.1 hypothetical protein CISIN_1g009385mg [Citrus sinensis] >KDO66845.1 hypothetical protein CISIN_1g009385mg [Citrus sinensis]	XM_011036880.1 PREDICTED: Populus euphratica uncharacterized LOC105133067 (LOC105133067), transcript variant X1, mRNA		Tetratricopeptide repeat
CL1050.Contig2_All	K07964//heparanase [EC:3.2.1.166]+ko00531//Glycosaminoglycan degradation+ko01100//Metabolic pathways		hypothetical protein CISIN_1g009385mg [Citrus sinensis] >KDO66844.1 hypothetical protein CISIN_1g009385mg [Citrus sinensis] >KDO66845.1 hypothetical protein CISIN_1g009385mg [Citrus sinensis]	XM_010652624.2 PREDICTED: Vitis vinifera uncharacterized LOC100253483 (LOC100253483), mRNA		Tetratricopeptide repeat
CL1051.Contig2_All	K00083//cinnamyl-alcohol dehydrogenase [EC:1.1.1.195]+ko01100//Metabolic pathways+ko01110//Biosynthesis of secondary metabolites+ko00940//Phenylpropanoid biosynthesis	GO:0008270//zinc ion binding;GO:0016491//oxidoreductase activity	hypothetical protein CICLE_v10020847mg [Citrus clementina] >ESR52408.1 hypothetical protein CICLE_v10020847mg [Citrus clementina]	XM_006439105.1 Citrus clementina hypothetical protein (CICLE_v10020847mg) mRNA, complete cds	Probable cinnamyl alcohol dehydrogenase 1 OS=Arabidopsis thaliana GN=CAD1 PE=2 SV=1	Alcohol dehydrogenase GroES-like domain	[Q] KOG0023 Alcohol dehydrogenase, class V
CL1052.Contig1_All		GO:0005768//endosome;GO:0020037//heme binding;GO:0016021//integral component of membrane;GO:0005802//trans-Golgi network	PREDICTED: uncharacterized protein LOC103331666 [Prunus mume]	XM_006492289.2 PREDICTED: Citrus sinensis uncharacterized LOC102610360 (LOC102610360), transcript variant X1, mRNA		Ethylbenzene dehydrogenase
CL1052.Contig2_All		GO:0005768//endosome;GO:0020037//heme binding;GO:0016021//integral component of membrane;GO:0005802//trans-Golgi network	PREDICTED: uncharacterized protein LOC103331666 [Prunus mume]	XM_006492289.2 PREDICTED: Citrus sinensis uncharacterized LOC102610360 (LOC102610360), transcript variant X1, mRNA		Ethylbenzene dehydrogenase
CL1052.Contig3_All			uncharacterized protein LOC110647907 [Hevea brasiliensis]	XM_006492289.2 PREDICTED: Citrus sinensis uncharacterized LOC102610360 (LOC102610360), transcript variant X1, mRNA		Ethylbenzene dehydrogenase
CL1053.Contig1_All			PREDICTED: translin-associated protein X isoform X2 [Ricinus communis]	XM_006437793.1 Citrus clementina hypothetical protein (CICLE_v10032293mg) mRNA, complete cds		Translin family	[R] KOG3066 Translin-associated protein X
CL1053.Contig2_All			PREDICTED: translin-associated protein X isoform X3 [Ricinus communis]	XM_007045696.2 PREDICTED: Theobroma cacao translin-associated protein X (LOC18610177), mRNA		Translin family	[R] KOG3066 Translin-associated protein X
CL1053.Contig3_All			PREDICTED: translin-associated protein X isoform X3 [Ricinus communis]	XM_007045696.2 PREDICTED: Theobroma cacao translin-associated protein X (LOC18610177), mRNA		Translin family	[R] KOG3066 Translin-associated protein X
CL1053.Contig4_All			PREDICTED: translin-associated protein X isoform X2 [Ricinus communis]	XM_006437793.1 Citrus clementina hypothetical protein (CICLE_v10032293mg) mRNA, complete cds		Translin family	[R] KOG3066 Translin-associated protein X
CL1054.Contig1_All	K01817//phosphoribosylanthranilate isomerase [EC:5.3.1.24]+ko01230//Biosynthesis of amino acids+ko01100//Metabolic pathways+ko01110//Biosynthesis of secondary metabolites+ko00400//Phenylalanine, tyrosine and tryptophan biosynthesis	GO:0004640//phosphoribosylanthranilate isomerase activity;GO:0006568//tryptophan metabolic process	hypothetical protein CICLE_v10032361mg [Citrus clementina] >XP_006486307.1 PREDICTED: N-(5'-phosphoribosyl)anthranilate isomerase 1, chloroplastic [Citrus sinensis] >ESR48994.1 hypothetical protein CICLE_v10032361mg [Citrus clementina]	XM_006486244.2 PREDICTED: Citrus sinensis N-(5'-phosphoribosyl)anthranilate isomerase 1, chloroplastic (LOC102627010), mRNA	N-(5'-phosphoribosyl)anthranilate isomerase 1, chloroplastic OS=Arabidopsis thaliana GN=PAI1 PE=2 SV=1	N-(5'phosphoribosyl)anthranilate (PRA) isomerase	[E] KOG4202 Phosphoribosylanthranilate isomerase
CL1054.Contig2_All	K01817//phosphoribosylanthranilate isomerase [EC:5.3.1.24]+ko01230//Biosynthesis of amino acids+ko01100//Metabolic pathways+ko01110//Biosynthesis of secondary metabolites+ko00400//Phenylalanine, tyrosine and tryptophan biosynthesis	GO:0004640//phosphoribosylanthranilate isomerase activity;GO:0006568//tryptophan metabolic process	hypothetical protein CICLE_v10032361mg [Citrus clementina] >XP_006486307.1 PREDICTED: N-(5'-phosphoribosyl)anthranilate isomerase 1, chloroplastic [Citrus sinensis] >ESR48994.1 hypothetical protein CICLE_v10032361mg [Citrus clementina]	XM_006486244.2 PREDICTED: Citrus sinensis N-(5'-phosphoribosyl)anthranilate isomerase 1, chloroplastic (LOC102627010), mRNA	N-(5'-phosphoribosyl)anthranilate isomerase 1, chloroplastic OS=Arabidopsis thaliana GN=PAI1 PE=2 SV=1	N-(5'phosphoribosyl)anthranilate (PRA) isomerase	[E] KOG4202 Phosphoribosylanthranilate isomerase
CL1054.Contig3_All	K01817//phosphoribosylanthranilate isomerase [EC:5.3.1.24]+ko01230//Biosynthesis of amino acids+ko01100//Metabolic pathways+ko01110//Biosynthesis of secondary metabolites+ko00400//Phenylalanine, tyrosine and tryptophan biosynthesis	GO:0004640//phosphoribosylanthranilate isomerase activity;GO:0006568//tryptophan metabolic process	hypothetical protein CICLE_v10032361mg [Citrus clementina] >XP_006486307.1 PREDICTED: N-(5'-phosphoribosyl)anthranilate isomerase 1, chloroplastic [Citrus sinensis] >ESR48994.1 hypothetical protein CICLE_v10032361mg [Citrus clementina]	XM_006486244.2 PREDICTED: Citrus sinensis N-(5'-phosphoribosyl)anthranilate isomerase 1, chloroplastic (LOC102627010), mRNA	N-(5'-phosphoribosyl)anthranilate isomerase 1, chloroplastic OS=Arabidopsis thaliana GN=PAI1 PE=2 SV=1	N-(5'phosphoribosyl)anthranilate (PRA) isomerase	[E] KOG4202 Phosphoribosylanthranilate isomerase
CL1054.Contig4_All	K01817//phosphoribosylanthranilate isomerase [EC:5.3.1.24]+ko01230//Biosynthesis of amino acids+ko01100//Metabolic pathways+ko01110//Biosynthesis of secondary metabolites+ko00400//Phenylalanine, tyrosine and tryptophan biosynthesis	GO:0004640//phosphoribosylanthranilate isomerase activity;GO:0006568//tryptophan metabolic process	hypothetical protein CICLE_v10032361mg [Citrus clementina] >XP_006486307.1 PREDICTED: N-(5'-phosphoribosyl)anthranilate isomerase 1, chloroplastic [Citrus sinensis] >ESR48994.1 hypothetical protein CICLE_v10032361mg [Citrus clementina]	XM_006486244.2 PREDICTED: Citrus sinensis N-(5'-phosphoribosyl)anthranilate isomerase 1, chloroplastic (LOC102627010), mRNA	N-(5'-phosphoribosyl)anthranilate isomerase 1, chloroplastic OS=Arabidopsis thaliana GN=PAI1 PE=2 SV=1	N-(5'phosphoribosyl)anthranilate (PRA) isomerase	[E] KOG4202 Phosphoribosylanthranilate isomerase
CL1054.Contig5_All	K01817//phosphoribosylanthranilate isomerase [EC:5.3.1.24]+ko01230//Biosynthesis of amino acids+ko01100//Metabolic pathways+ko01110//Biosynthesis of secondary metabolites+ko00400//Phenylalanine, tyrosine and tryptophan biosynthesis	GO:0004640//phosphoribosylanthranilate isomerase activity;GO:0006568//tryptophan metabolic process	hypothetical protein CICLE_v10032361mg [Citrus clementina] >XP_006486307.1 PREDICTED: N-(5'-phosphoribosyl)anthranilate isomerase 1, chloroplastic [Citrus sinensis] >ESR48994.1 hypothetical protein CICLE_v10032361mg [Citrus clementina]	XM_006486244.2 PREDICTED: Citrus sinensis N-(5'-phosphoribosyl)anthranilate isomerase 1, chloroplastic (LOC102627010), mRNA	N-(5'-phosphoribosyl)anthranilate isomerase 1, chloroplastic OS=Arabidopsis thaliana GN=PAI1 PE=2 SV=1	N-(5'phosphoribosyl)anthranilate (PRA) isomerase	[E] KOG4202 Phosphoribosylanthranilate isomerase
CL1054.Contig6_All	K01817//phosphoribosylanthranilate isomerase [EC:5.3.1.24]+ko01230//Biosynthesis of amino acids+ko01100//Metabolic pathways+ko01110//Biosynthesis of secondary metabolites+ko00400//Phenylalanine, tyrosine and tryptophan biosynthesis	GO:0004640//phosphoribosylanthranilate isomerase activity;GO:0006568//tryptophan metabolic process	hypothetical protein CICLE_v10032361mg [Citrus clementina] >XP_006486307.1 PREDICTED: N-(5'-phosphoribosyl)anthranilate isomerase 1, chloroplastic [Citrus sinensis] >ESR48994.1 hypothetical protein CICLE_v10032361mg [Citrus clementina]	XM_006486244.2 PREDICTED: Citrus sinensis N-(5'-phosphoribosyl)anthranilate isomerase 1, chloroplastic (LOC102627010), mRNA	N-(5'-phosphoribosyl)anthranilate isomerase 1, chloroplastic OS=Arabidopsis thaliana GN=PAI1 PE=2 SV=1	N-(5'phosphoribosyl)anthranilate (PRA) isomerase	[E] KOG4202 Phosphoribosylanthranilate isomerase
CL1054.Contig7_All	K01817//phosphoribosylanthranilate isomerase [EC:5.3.1.24]+ko01230//Biosynthesis of amino acids+ko01100//Metabolic pathways+ko01110//Biosynthesis of secondary metabolites+ko00400//Phenylalanine, tyrosine and tryptophan biosynthesis	GO:0004640//phosphoribosylanthranilate isomerase activity;GO:0006568//tryptophan metabolic process	hypothetical protein CICLE_v10032361mg [Citrus clementina] >XP_006486307.1 PREDICTED: N-(5'-phosphoribosyl)anthranilate isomerase 1, chloroplastic [Citrus sinensis] >ESR48994.1 hypothetical protein CICLE_v10032361mg [Citrus clementina]	XM_006486244.2 PREDICTED: Citrus sinensis N-(5'-phosphoribosyl)anthranilate isomerase 1, chloroplastic (LOC102627010), mRNA	N-(5'-phosphoribosyl)anthranilate isomerase 1, chloroplastic OS=Arabidopsis thaliana GN=PAI1 PE=2 SV=1	N-(5'phosphoribosyl)anthranilate (PRA) isomerase	[E] KOG4202 Phosphoribosylanthranilate isomerase
CL1055.Contig1_All	K02836//peptide chain release factor 2;K02433//aspartyl-tRNA(Asn)/glutamyl-tRNA(Gln) amidotransferase subunit A [EC:6.3.5.6 6.3.5.7]+ko00970//Aminoacyl-tRNA biosynthesis+ko01100//Metabolic pathways		PREDICTED: uncharacterized protein LOC8262657 [Ricinus communis] >XP_015574776.1 PREDICTED: uncharacterized protein LOC8262657 [Ricinus communis]	XM_015530282.1 PREDICTED: Citrus sinensis peptide chain release factor 1 (LOC102629676), mRNA	Peptide chain release factor PrfB2, chloroplastic OS=Arabidopsis thaliana GN=PRFB2 PE=3 SV=1	RF-1 domain	[J] KOG2726 Mitochondrial polypeptide chain release factor
CL1055.Contig2_All	K02836//peptide chain release factor 2;K02433//aspartyl-tRNA(Asn)/glutamyl-tRNA(Gln) amidotransferase subunit A [EC:6.3.5.6 6.3.5.7]+ko00970//Aminoacyl-tRNA biosynthesis+ko01100//Metabolic pathways		PREDICTED: uncharacterized protein LOC8262657 [Ricinus communis] >XP_015574776.1 PREDICTED: uncharacterized protein LOC8262657 [Ricinus communis]	XM_015530282.1 PREDICTED: Citrus sinensis peptide chain release factor 1 (LOC102629676), mRNA	Peptide chain release factor PrfB2, chloroplastic OS=Arabidopsis thaliana GN=PRFB2 PE=3 SV=1	RF-1 domain	[J] KOG2726 Mitochondrial polypeptide chain release factor
CL1055.Contig3_All	K02836//peptide chain release factor 2;K02433//aspartyl-tRNA(Asn)/glutamyl-tRNA(Gln) amidotransferase subunit A [EC:6.3.5.6 6.3.5.7]+ko00970//Aminoacyl-tRNA biosynthesis+ko01100//Metabolic pathways		PREDICTED: uncharacterized protein LOC8262657 [Ricinus communis] >XP_015574776.1 PREDICTED: uncharacterized protein LOC8262657 [Ricinus communis]	XM_015530282.1 PREDICTED: Citrus sinensis peptide chain release factor 1 (LOC102629676), mRNA	Peptide chain release factor PrfB2, chloroplastic OS=Arabidopsis thaliana GN=PRFB2 PE=3 SV=1	RF-1 domain	[J] KOG2726 Mitochondrial polypeptide chain release factor
CL1055.Contig4_All	K02836//peptide chain release factor 2;K02433//aspartyl-tRNA(Asn)/glutamyl-tRNA(Gln) amidotransferase subunit A [EC:6.3.5.6 6.3.5.7]+ko00970//Aminoacyl-tRNA biosynthesis+ko01100//Metabolic pathways	GO:0003747//translation release factor activity	PREDICTED: uncharacterized protein LOC100244867 [Vitis vinifera] >XP_010665473.1 PREDICTED: uncharacterized protein LOC100244867 [Vitis vinifera] >XP_010665474.1 PREDICTED: uncharacterized protein LOC100244867 [Vitis vinifera] >XP_010665475.1 PREDICTED: uncharacterized protein LOC100244867 [Vitis vinifera] >XP_010665476.1 PREDICTED: uncharacterized protein LOC100244867 [Vitis vinifera] >XP_010665…	XM_015530282.1 PREDICTED: Citrus sinensis peptide chain release factor 1 (LOC102629676), mRNA	Peptide chain release factor PrfB2, chloroplastic OS=Arabidopsis thaliana GN=PRFB2 PE=3 SV=1	RF-1 domain	[J] KOG2726 Mitochondrial polypeptide chain release factor
CL1055.Contig5_All	K02836//peptide chain release factor 2;K02433//aspartyl-tRNA(Asn)/glutamyl-tRNA(Gln) amidotransferase subunit A [EC:6.3.5.6 6.3.5.7]+ko00970//Aminoacyl-tRNA biosynthesis+ko01100//Metabolic pathways	GO:0003747//translation release factor activity	PREDICTED: uncharacterized protein LOC100244867 [Vitis vinifera] >XP_010665473.1 PREDICTED: uncharacterized protein LOC100244867 [Vitis vinifera] >XP_010665474.1 PREDICTED: uncharacterized protein LOC100244867 [Vitis vinifera] >XP_010665475.1 PREDICTED: uncharacterized protein LOC100244867 [Vitis vinifera] >XP_010665476.1 PREDICTED: uncharacterized protein LOC100244867 [Vitis vinifera] >XP_010665…	XM_015530282.1 PREDICTED: Citrus sinensis peptide chain release factor 1 (LOC102629676), mRNA	Peptide chain release factor PrfB2, chloroplastic OS=Arabidopsis thaliana GN=PRFB2 PE=3 SV=1	RF-1 domain	[J] KOG2726 Mitochondrial polypeptide chain release factor
CL1055.Contig6_All	K02836//peptide chain release factor 2;K02433//aspartyl-tRNA(Asn)/glutamyl-tRNA(Gln) amidotransferase subunit A [EC:6.3.5.6 6.3.5.7]+ko00970//Aminoacyl-tRNA biosynthesis+ko01100//Metabolic pathways	GO:0003747//translation release factor activity	PREDICTED: uncharacterized protein LOC100244867 [Vitis vinifera] >XP_010665473.1 PREDICTED: uncharacterized protein LOC100244867 [Vitis vinifera] >XP_010665474.1 PREDICTED: uncharacterized protein LOC100244867 [Vitis vinifera] >XP_010665475.1 PREDICTED: uncharacterized protein LOC100244867 [Vitis vinifera] >XP_010665476.1 PREDICTED: uncharacterized protein LOC100244867 [Vitis vinifera] >XP_010665…	XM_015530282.1 PREDICTED: Citrus sinensis peptide chain release factor 1 (LOC102629676), mRNA	Peptide chain release factor PrfB2, chloroplastic OS=Arabidopsis thaliana GN=PRFB2 PE=3 SV=1	RF-1 domain	[J] KOG2726 Mitochondrial polypeptide chain release factor
CL1055.Contig7_All	K02836//peptide chain release factor 2;K02433//aspartyl-tRNA(Asn)/glutamyl-tRNA(Gln) amidotransferase subunit A [EC:6.3.5.6 6.3.5.7]+ko00970//Aminoacyl-tRNA biosynthesis+ko01100//Metabolic pathways	GO:0003747//translation release factor activity	PREDICTED: uncharacterized protein LOC100244867 [Vitis vinifera] >XP_010665473.1 PREDICTED: uncharacterized protein LOC100244867 [Vitis vinifera] >XP_010665474.1 PREDICTED: uncharacterized protein LOC100244867 [Vitis vinifera] >XP_010665475.1 PREDICTED: uncharacterized protein LOC100244867 [Vitis vinifera] >XP_010665476.1 PREDICTED: uncharacterized protein LOC100244867 [Vitis vinifera] >XP_010665…	XM_021827816.1 PREDICTED: Hevea brasiliensis peptide chain release factor 1 (LOC110667087), transcript variant X10, mRNA	Peptide chain release factor PrfB2, chloroplastic OS=Arabidopsis thaliana GN=PRFB2 PE=3 SV=1	RF-1 domain	[J] KOG2726 Mitochondrial polypeptide chain release factor
CL1056.Contig1_All	K09250//cellular nucleic acid-binding protein		PREDICTED: uncharacterized protein LOC105054087 isoform X2 [Elaeis guineensis]			Zinc knuckle
CL1056.Contig2_All			unnamed protein product [Arabidopsis thaliana]			C2H2 zinc-finger
CL1056.Contig3_All	K17604//zinc finger SWIM domain-containing protein 3		MuDRA-like transposase [Cucumis melo] >AAU04773.1 MuDRA transposase-like [Cucumis melo]			Zinc knuckle	[R] TWOG0131 mutator-like transposase
CL1057.Contig1_All	K11446//histone demethylase JARID1 [EC:1.14.11.-];K11643//chromodomain-helicase-DNA-binding protein 4 [EC:3.6.4.12]	GO:0046872//metal ion binding	hypothetical protein CICLE_v10025879mg [Citrus clementina] >XP_006464618.1 PREDICTED: probable Histone-lysine N-methyltransferase ATXR5 [Citrus sinensis] >ESR41041.1 hypothetical protein CICLE_v10025879mg [Citrus clementina]	XM_006464555.2 PREDICTED: Citrus sinensis probable Histone-lysine N-methyltransferase ATXR5 (LOC102609318), mRNA	Probable Histone-lysine N-methyltransferase ATXR5 OS=Ricinus communis GN=ATXR5 PE=1 SV=1	PHD-finger	[R] KOG0825 PHD Zn-finger protein
CL1057.Contig2_All	K11446//histone demethylase JARID1 [EC:1.14.11.-];K11643//chromodomain-helicase-DNA-binding protein 4 [EC:3.6.4.12]	GO:0046872//metal ion binding	hypothetical protein CICLE_v10025879mg [Citrus clementina] >XP_006464618.1 PREDICTED: probable Histone-lysine N-methyltransferase ATXR5 [Citrus sinensis] >ESR41041.1 hypothetical protein CICLE_v10025879mg [Citrus clementina]	XM_006464555.2 PREDICTED: Citrus sinensis probable Histone-lysine N-methyltransferase ATXR5 (LOC102609318), mRNA	Probable Histone-lysine N-methyltransferase ATXR5 OS=Ricinus communis GN=ATXR5 PE=1 SV=1	PHD-finger	[R] KOG0825 PHD Zn-finger protein
CL1058.Contig1_All		GO:0016021//integral component of membrane	hypothetical protein A4A49_12719 [Nicotiana attenuata]
CL1058.Contig2_All	K17637//exocyst complex component 2		PREDICTED: exocyst complex component SEC5A isoform X3 [Camelina sativa]	XM_006472987.2 PREDICTED: Citrus sinensis exocyst complex component SEC5A (LOC102611852), transcript variant X2, mRNA	Exocyst complex component SEC5B OS=Arabidopsis thaliana GN=SEC5B PE=1 SV=1	Exocyst complex component Sec5	[U] KOG2347 Sec5 subunit of exocyst complex
CL1058.Contig3_All	K17637//exocyst complex component 2		Exocyst complex component, putative [Ricinus communis]	XM_006472987.2 PREDICTED: Citrus sinensis exocyst complex component SEC5A (LOC102611852), transcript variant X2, mRNA	Exocyst complex component SEC5B OS=Arabidopsis thaliana GN=SEC5B PE=1 SV=1	Exocyst complex component Sec5	[U] KOG2347 Sec5 subunit of exocyst complex
CL1058.Contig6_All	K17637//exocyst complex component 2		exocyst complex component SEC5A-like [Prunus avium]	XM_006472987.2 PREDICTED: Citrus sinensis exocyst complex component SEC5A (LOC102611852), transcript variant X2, mRNA	Exocyst complex component SEC5B OS=Arabidopsis thaliana GN=SEC5B PE=1 SV=1		[U] KOG2347 Sec5 subunit of exocyst complex
CL1058.Contig7_All	K17637//exocyst complex component 2		Exocyst complex component, putative [Ricinus communis]	XM_006472987.2 PREDICTED: Citrus sinensis exocyst complex component SEC5A (LOC102611852), transcript variant X2, mRNA	Exocyst complex component SEC5B OS=Arabidopsis thaliana GN=SEC5B PE=1 SV=1		[U] KOG2347 Sec5 subunit of exocyst complex
CL1059.Contig1_All		GO:0003723//RNA binding;GO:0000179//rRNA (adenine-N6,N6-)-dimethyltransferase activity	PREDICTED: ribosomal RNA small subunit methyltransferase, chloroplastic isoform X3 [Citrus sinensis]	XM_006490942.2 PREDICTED: Citrus sinensis ribosomal RNA small subunit methyltransferase, chloroplastic (LOC102623217), transcript variant X3, mRNA	Ribosomal RNA small subunit methyltransferase, chloroplastic OS=Arabidopsis thaliana GN=PFC1 PE=2 SV=1		[A] KOG0820 Ribosomal RNA adenine dimethylase
CL1059.Contig2_All	K14191//18S rRNA (adenine1779-N6/adenine1780-N6)-dimethyltransferase [EC:2.1.1.183]	GO:0003723//RNA binding;GO:0000179//rRNA (adenine-N6,N6-)-dimethyltransferase activity	hypothetical protein CICLE_v10020970mg [Citrus clementina] >XP_006491003.1 PREDICTED: ribosomal RNA small subunit methyltransferase, chloroplastic isoform X1 [Citrus sinensis] >ESR58404.1 hypothetical protein CICLE_v10020970mg [Citrus clementina]	XM_006490940.2 PREDICTED: Citrus sinensis ribosomal RNA small subunit methyltransferase, chloroplastic (LOC102623217), transcript variant X1, mRNA	Ribosomal RNA small subunit methyltransferase, chloroplastic OS=Arabidopsis thaliana GN=PFC1 PE=2 SV=1	Ribosomal RNA adenine dimethylase	[A] KOG0820 Ribosomal RNA adenine dimethylase
CL106.Contig1_All			hypothetical protein CFOL_v3_31848 [Cephalotus follicularis]
CL106.Contig2_All			hypothetical protein CFOL_v3_31848 [Cephalotus follicularis]			Interleukin 2
CL106.Contig3_All			hypothetical protein CICLE_v10016662mg [Citrus clementina] >ESR62823.1 hypothetical protein CICLE_v10016662mg [Citrus clementina]	XM_002522247.2 PREDICTED: Ricinus communis uncharacterized LOC8267206 (LOC8267206), mRNA
CL1060.Contig1_All	K01099//inositol polyphosphate 5-phosphatase INPP5B/F [EC:3.1.3.36]+ko01100//Metabolic pathways+ko04070//Phosphatidylinositol signaling system+ko00562//Inositol phosphate metabolism;K20279//synaptojanin [EC:3.1.3.36]+ko01100//Metabolic pathways+ko04070//Phosphatidylinositol signaling system+ko00562//Inositol phosphate metabolism	GO:0016787//hydrolase activity;GO:0046856//phosphatidylinositol dephosphorylation	PREDICTED: type I inositol polyphosphate 5-phosphatase 12-like isoform X2 [Citrus sinensis]	XM_007026438.2 PREDICTED: Theobroma cacao type I inositol polyphosphate 5-phosphatase 12 (LOC18597404), transcript variant X2, mRNA	Type I inositol polyphosphate 5-phosphatase 12 OS=Arabidopsis thaliana GN=IP5P12 PE=1 SV=2	Endonuclease/Exonuclease/phosphatase family	[U] KOG0565 Inositol polyphosphate 5-phosphatase and related proteins
CL1060.Contig2_All	K01099//inositol polyphosphate 5-phosphatase INPP5B/F [EC:3.1.3.36]+ko01100//Metabolic pathways+ko04070//Phosphatidylinositol signaling system+ko00562//Inositol phosphate metabolism;K20279//synaptojanin [EC:3.1.3.36]+ko01100//Metabolic pathways+ko04070//Phosphatidylinositol signaling system+ko00562//Inositol phosphate metabolism	GO:0016787//hydrolase activity;GO:0046856//phosphatidylinositol dephosphorylation	PREDICTED: type I inositol polyphosphate 5-phosphatase 12-like isoform X2 [Citrus sinensis]	XM_019002423.1 PREDICTED: Juglans regia type I inositol polyphosphate 5-phosphatase 12-like (LOC109020032), transcript variant X2, mRNA	Type I inositol polyphosphate 5-phosphatase 12 OS=Arabidopsis thaliana GN=IP5P12 PE=1 SV=2	Endonuclease/Exonuclease/phosphatase family	[U] KOG0565 Inositol polyphosphate 5-phosphatase and related proteins
CL1060.Contig3_All	K01099//inositol polyphosphate 5-phosphatase INPP5B/F [EC:3.1.3.36]+ko01100//Metabolic pathways+ko04070//Phosphatidylinositol signaling system+ko00562//Inositol phosphate metabolism;K20279//synaptojanin [EC:3.1.3.36]+ko01100//Metabolic pathways+ko04070//Phosphatidylinositol signaling system+ko00562//Inositol phosphate metabolism	GO:0016787//hydrolase activity;GO:0046856//phosphatidylinositol dephosphorylation	PREDICTED: type I inositol polyphosphate 5-phosphatase 12-like isoform X2 [Citrus sinensis]	XM_007026438.2 PREDICTED: Theobroma cacao type I inositol polyphosphate 5-phosphatase 12 (LOC18597404), transcript variant X2, mRNA	Type I inositol polyphosphate 5-phosphatase 12 OS=Arabidopsis thaliana GN=IP5P12 PE=1 SV=2	Endonuclease/Exonuclease/phosphatase family	[U] KOG0565 Inositol polyphosphate 5-phosphatase and related proteins
CL1060.Contig4_All	K01099//inositol polyphosphate 5-phosphatase INPP5B/F [EC:3.1.3.36]+ko01100//Metabolic pathways+ko04070//Phosphatidylinositol signaling system+ko00562//Inositol phosphate metabolism	GO:0016787//hydrolase activity;GO:0046856//phosphatidylinositol dephosphorylation	PREDICTED: type I inositol polyphosphate 5-phosphatase 13-like isoform X1 [Citrus sinensis]	XM_006441978.1 Citrus clementina hypothetical protein (CICLE_v10024293mg) mRNA, complete cds	Type I inositol polyphosphate 5-phosphatase 12 OS=Arabidopsis thaliana GN=IP5P12 PE=1 SV=2	Endonuclease/Exonuclease/phosphatase family	[U] KOG0565 Inositol polyphosphate 5-phosphatase and related proteins
CL1061.Contig1_All	K06678//condensin complex subunit 3	GO:0000796//condensin complex;GO:0007076//mitotic chromosome condensation	PREDICTED: condensin complex subunit 3 [Citrus sinensis]	XM_006482056.2 PREDICTED: Citrus sinensis condensin complex subunit 3 (LOC102626025), mRNA		Nuclear condensing complex subunits, C-term domain	[BD] KOG2025 Chromosome condensation complex Condensin, subunit G
CL1061.Contig2_All	K06678//condensin complex subunit 3	GO:0000796//condensin complex;GO:0007076//mitotic chromosome condensation	PREDICTED: condensin complex subunit 3 [Citrus sinensis]	XM_006482056.2 PREDICTED: Citrus sinensis condensin complex subunit 3 (LOC102626025), mRNA		Nuclear condensing complex subunits, C-term domain	[BD] KOG2025 Chromosome condensation complex Condensin, subunit G
CL1062.Contig1_All	K05391//cyclic nucleotide gated channel, plant+ko04626//Plant-pathogen interaction	GO:0005249//voltage-gated potassium channel activity;GO:0016021//integral component of membrane	hypothetical protein CICLE_v10027932mg [Citrus clementina] >ESR37787.1 hypothetical protein CICLE_v10027932mg [Citrus clementina] >KDO73336.1 hypothetical protein CISIN_1g005422mg [Citrus sinensis]	XM_006488008.2 PREDICTED: Citrus sinensis putative cyclic nucleotide-gated ion channel 15 (LOC102621236), mRNA	Protein CNGC15c OS=Medicago truncatula GN=CNGC15C PE=1 SV=1		[PT] KOG0498 K+-channel ERG and related proteins, contain PAS/PAC sensor domain
CL1062.Contig2_All	K05391//cyclic nucleotide gated channel, plant+ko04626//Plant-pathogen interaction	GO:0005249//voltage-gated potassium channel activity;GO:0016021//integral component of membrane	PREDICTED: putative cyclic nucleotide-gated ion channel 15 [Citrus sinensis]	XM_006488008.2 PREDICTED: Citrus sinensis putative cyclic nucleotide-gated ion channel 15 (LOC102621236), mRNA	Protein CNGC15b OS=Medicago truncatula GN=CNGC15B PE=1 SV=2	Ion transport protein	[PT] KOG0498 K+-channel ERG and related proteins, contain PAS/PAC sensor domain
CL1063.Contig1_All		GO:0016021//integral component of membrane	hypothetical protein CISIN_1g045584mg, partial [Citrus sinensis]			Membrane-associated protein 117 kDa, PDZK1-interacting protein 1	[R] TWOG0789 Predicted hydrolase of the haloacid dehalogenase-like fold
CL1063.Contig2_All		GO:0016021//integral component of membrane	hypothetical protein CISIN_1g045584mg, partial [Citrus sinensis]			Membrane-associated protein 117 kDa, PDZK1-interacting protein 1	[R] TWOG0789 Predicted hydrolase of the haloacid dehalogenase-like fold
CL1064.Contig1_All	K03327//multidrug resistance protein, MATE family	GO:0016021//integral component of membrane;GO:0015238//drug transmembrane transporter activity;GO:0015297//antiporter activity	PREDICTED: protein DETOXIFICATION 41-like [Juglans regia]	XM_006446778.1 Citrus clementina hypothetical protein (CICLE_v10018340mg) mRNA, complete cds	Protein DETOXIFICATION 41 OS=Arabidopsis thaliana GN=DTX41 PE=2 SV=1	MatE	[R] KOG1347 Uncharacterized membrane protein, predicted efflux pump
CL1064.Contig2_All	K03327//multidrug resistance protein, MATE family	GO:0016021//integral component of membrane;GO:0015238//drug transmembrane transporter activity;GO:0015297//antiporter activity	Multi antimicrobial extrusion protein [Corchorus olitorius]	XM_006446778.1 Citrus clementina hypothetical protein (CICLE_v10018340mg) mRNA, complete cds	Protein DETOXIFICATION 41 OS=Arabidopsis thaliana GN=DTX41 PE=2 SV=1	MatE	[R] KOG1347 Uncharacterized membrane protein, predicted efflux pump
CL1064.Contig3_All	K03327//multidrug resistance protein, MATE family		Multi antimicrobial extrusion protein [Corchorus olitorius]	XM_006446778.1 Citrus clementina hypothetical protein (CICLE_v10018340mg) mRNA, complete cds	Protein DETOXIFICATION 41 OS=Arabidopsis thaliana GN=DTX41 PE=2 SV=1	MatE	[R] KOG1347 Uncharacterized membrane protein, predicted efflux pump
CL1064.Contig4_All	K03327//multidrug resistance protein, MATE family	GO:0016021//integral component of membrane;GO:0015238//drug transmembrane transporter activity;GO:0015297//antiporter activity	hypothetical protein CISIN_1g046061mg [Citrus sinensis]	XM_006469055.1 PREDICTED: Citrus sinensis protein DETOXIFICATION 41-like (LOC102613126), mRNA	Protein DETOXIFICATION 41 OS=Arabidopsis thaliana GN=DTX41 PE=2 SV=1	MatE	[R] KOG1347 Uncharacterized membrane protein, predicted efflux pump
CL1064.Contig5_All	K03327//multidrug resistance protein, MATE family	GO:0016021//integral component of membrane;GO:0015238//drug transmembrane transporter activity;GO:0015297//antiporter activity	hypothetical protein CICLE_v10018340mg [Citrus clementina] >ESR60081.1 hypothetical protein CICLE_v10018340mg [Citrus clementina]	XM_006469055.1 PREDICTED: Citrus sinensis protein DETOXIFICATION 41-like (LOC102613126), mRNA	Protein DETOXIFICATION 41 OS=Arabidopsis thaliana GN=DTX41 PE=2 SV=1	MatE	[R] KOG1347 Uncharacterized membrane protein, predicted efflux pump
CL1064.Contig6_All	K03327//multidrug resistance protein, MATE family	GO:0005774//vacuolar membrane;GO:0016021//integral component of membrane;GO:0015299//solute:proton antiporter activity;GO:0015238//drug transmembrane transporter activity;GO:0015297//antiporter activity;GO:0006855//drug transmembrane transport	unnamed protein product, partial [Vitis vinifera]	XM_006469055.1 PREDICTED: Citrus sinensis protein DETOXIFICATION 41-like (LOC102613126), mRNA	Protein DETOXIFICATION 41 OS=Arabidopsis thaliana GN=DTX41 PE=2 SV=1	MatE	[R] KOG1347 Uncharacterized membrane protein, predicted efflux pump
CL1065.Contig1_All	K10801//methyl-CpG-binding domain protein 4 [EC:3.2.2.-]+ko03410//Base excision repair		hypothetical protein MANES_18G143900 [Manihot esculenta]	XM_008229487.1 PREDICTED: Prunus mume glutamic acid-rich protein (LOC103327193), mRNA	Methyl-CpG-binding domain protein 4-like protein OS=Arabidopsis thaliana GN=MBD4L PE=1 SV=1	HhH-GPD superfamily base excision DNA repair protein	[J] KOG1144 Translation initiation factor 5B (eIF-5B)
CL1065.Contig2_All	K10801//methyl-CpG-binding domain protein 4 [EC:3.2.2.-]+ko03410//Base excision repair		PREDICTED: glutamic acid-rich protein [Prunus mume]	XM_008229487.1 PREDICTED: Prunus mume glutamic acid-rich protein (LOC103327193), mRNA	Methyl-CpG-binding domain protein 4-like protein OS=Arabidopsis thaliana GN=MBD4L PE=1 SV=1	HhH-GPD superfamily base excision DNA repair protein	[K] KOG0051 RNA polymerase I termination factor, Myb superfamily
CL1065.Contig3_All	K10801//methyl-CpG-binding domain protein 4 [EC:3.2.2.-]+ko03410//Base excision repair		PREDICTED: uncharacterized protein LOC100793802 isoform X1 [Glycine max] >KRH17712.1 hypothetical protein GLYMA_13G009500 [Glycine max] >KRH17713.1 hypothetical protein GLYMA_13G009500 [Glycine max]		Methyl-CpG-binding domain protein 4-like protein OS=Arabidopsis thaliana GN=MBD4L PE=1 SV=1	Domain of unknown function (DUF4770)
CL1065.Contig4_All	K10801//methyl-CpG-binding domain protein 4 [EC:3.2.2.-]+ko03410//Base excision repair		methyl-CpG-binding domain protein 4-like protein isoform X1 [Jatropha curcas]	XM_008229487.1 PREDICTED: Prunus mume glutamic acid-rich protein (LOC103327193), mRNA	Methyl-CpG-binding domain protein 4-like protein OS=Arabidopsis thaliana GN=MBD4L PE=1 SV=1	HhH-GPD superfamily base excision DNA repair protein	[J] KOG1144 Translation initiation factor 5B (eIF-5B)
CL1066.Contig10_All	K04485//DNA repair protein RadA/Sms	GO:0006281//DNA repair;GO:0003684//damaged DNA binding;GO:0005524//ATP binding;GO:0008094//DNA-dependent ATPase activity	hypothetical protein CICLE_v10025165mg [Citrus clementina] >ESR40146.1 hypothetical protein CICLE_v10025165mg [Citrus clementina]
CL1066.Contig11_All	K04485//DNA repair protein RadA/Sms	GO:0006281//DNA repair;GO:0003684//damaged DNA binding;GO:0005524//ATP binding;GO:0008094//DNA-dependent ATPase activity	PREDICTED: DNA repair protein RadA homolog [Citrus sinensis]	XM_011007162.1 PREDICTED: Populus euphratica uncharacterized LOC105111717 (LOC105111717), transcript variant X1, mRNA		Subunit ChlI of Mg-chelatase
CL1066.Contig12_All	K04485//DNA repair protein RadA/Sms	GO:0006281//DNA repair;GO:0003684//damaged DNA binding;GO:0005524//ATP binding;GO:0008094//DNA-dependent ATPase activity	PREDICTED: DNA repair protein RadA homolog [Citrus sinensis]	XM_004302795.2 PREDICTED: Fragaria vesca subsp. vesca uncharacterized LOC101299495 (LOC101299495), mRNA		AAA domain
CL1066.Contig13_All	K04485//DNA repair protein RadA/Sms	GO:0006281//DNA repair;GO:0003684//damaged DNA binding;GO:0005524//ATP binding;GO:0008094//DNA-dependent ATPase activity	hypothetical protein CICLE_v10025165mg [Citrus clementina] >ESR40146.1 hypothetical protein CICLE_v10025165mg [Citrus clementina]
CL1066.Contig14_All	K04485//DNA repair protein RadA/Sms	GO:0006281//DNA repair;GO:0003684//damaged DNA binding;GO:0005524//ATP binding;GO:0008094//DNA-dependent ATPase activity	PREDICTED: DNA repair protein RadA homolog [Citrus sinensis]	XM_018955554.1 PREDICTED: Juglans regia DNA repair protein RadA (LOC108983790), mRNA		AAA domain
CL1066.Contig15_All	K04485//DNA repair protein RadA/Sms	GO:0006281//DNA repair;GO:0003684//damaged DNA binding;GO:0005524//ATP binding;GO:0008094//DNA-dependent ATPase activity	hypothetical protein CICLE_v10025165mg [Citrus clementina] >ESR40146.1 hypothetical protein CICLE_v10025165mg [Citrus clementina]	XM_018955554.1 PREDICTED: Juglans regia DNA repair protein RadA (LOC108983790), mRNA		AAA domain
CL1066.Contig1_All	K04485//DNA repair protein RadA/Sms	GO:0006281//DNA repair;GO:0003684//damaged DNA binding;GO:0005524//ATP binding;GO:0008094//DNA-dependent ATPase activity	hypothetical protein CICLE_v10025165mg [Citrus clementina] >ESR40146.1 hypothetical protein CICLE_v10025165mg [Citrus clementina]	XM_018955554.1 PREDICTED: Juglans regia DNA repair protein RadA (LOC108983790), mRNA		AAA domain
CL1066.Contig2_All	K04485//DNA repair protein RadA/Sms	GO:0006281//DNA repair;GO:0003684//damaged DNA binding;GO:0005524//ATP binding;GO:0008094//DNA-dependent ATPase activity	PREDICTED: DNA repair protein RadA homolog [Citrus sinensis]	XM_011007162.1 PREDICTED: Populus euphratica uncharacterized LOC105111717 (LOC105111717), transcript variant X1, mRNA		Subunit ChlI of Mg-chelatase
CL1066.Contig3_All	K04485//DNA repair protein RadA/Sms	GO:0006281//DNA repair;GO:0003684//damaged DNA binding;GO:0005524//ATP binding;GO:0008094//DNA-dependent ATPase activity	PREDICTED: DNA repair protein RadA homolog [Citrus sinensis]	XM_018955554.1 PREDICTED: Juglans regia DNA repair protein RadA (LOC108983790), mRNA		AAA domain
CL1066.Contig4_All	K04485//DNA repair protein RadA/Sms	GO:0006281//DNA repair;GO:0003684//damaged DNA binding;GO:0005524//ATP binding;GO:0008094//DNA-dependent ATPase activity	hypothetical protein CICLE_v10025165mg [Citrus clementina] >ESR40146.1 hypothetical protein CICLE_v10025165mg [Citrus clementina]			Erythroid krueppel-like transcription factor, transactivation 1
CL1066.Contig5_All	K04485//DNA repair protein RadA/Sms	GO:0006281//DNA repair;GO:0003684//damaged DNA binding;GO:0005524//ATP binding;GO:0008094//DNA-dependent ATPase activity	PREDICTED: uncharacterized protein LOC105111717 isoform X1 [Populus euphratica]	XM_018955554.1 PREDICTED: Juglans regia DNA repair protein RadA (LOC108983790), mRNA		AAA domain
CL1066.Contig6_All	K04485//DNA repair protein RadA/Sms	GO:0006281//DNA repair;GO:0003684//damaged DNA binding;GO:0005524//ATP binding;GO:0008094//DNA-dependent ATPase activity	PREDICTED: DNA repair protein RadA homolog [Citrus sinensis]	XM_011007162.1 PREDICTED: Populus euphratica uncharacterized LOC105111717 (LOC105111717), transcript variant X1, mRNA		Subunit ChlI of Mg-chelatase
CL1066.Contig7_All	K04485//DNA repair protein RadA/Sms	GO:0006281//DNA repair;GO:0003684//damaged DNA binding;GO:0005524//ATP binding;GO:0008094//DNA-dependent ATPase activity	PREDICTED: DNA repair protein RadA homolog [Citrus sinensis]	XM_018955554.1 PREDICTED: Juglans regia DNA repair protein RadA (LOC108983790), mRNA		AAA domain
CL1066.Contig8_All	K04485//DNA repair protein RadA/Sms	GO:0006281//DNA repair;GO:0003684//damaged DNA binding;GO:0005524//ATP binding;GO:0008094//DNA-dependent ATPase activity	PREDICTED: DNA repair protein RadA homolog [Citrus sinensis]	XM_018955554.1 PREDICTED: Juglans regia DNA repair protein RadA (LOC108983790), mRNA		AAA domain
CL1066.Contig9_All	K04485//DNA repair protein RadA/Sms	GO:0006281//DNA repair;GO:0003684//damaged DNA binding;GO:0005524//ATP binding;GO:0008094//DNA-dependent ATPase activity	hypothetical protein CICLE_v10025165mg [Citrus clementina] >ESR40146.1 hypothetical protein CICLE_v10025165mg [Citrus clementina]
CL1067.Contig1_All	K17506//protein phosphatase 1L [EC:3.1.3.16]	GO:0004722//protein serine/threonine phosphatase activity	probable protein phosphatase 2C 9 isoform X1 [Herrania umbratica] >XP_021275840.1 probable protein phosphatase 2C 9 isoform X1 [Herrania umbratica]	XM_018965002.1 PREDICTED: Juglans regia probable protein phosphatase 2C 9 (LOC108990886), transcript variant X3, mRNA	Probable protein phosphatase 2C 10 OS=Arabidopsis thaliana GN=At1g34750 PE=2 SV=1	Protein phosphatase 2C	[T] KOG0698 Serine/threonine protein phosphatase
CL1067.Contig2_All	K17506//protein phosphatase 1L [EC:3.1.3.16]	GO:0004722//protein serine/threonine phosphatase activity	probable protein phosphatase 2C 9 isoform X1 [Prunus persica] >ONH90538.1 hypothetical protein PRUPE_8G060100 [Prunus persica] >ONH90539.1 hypothetical protein PRUPE_8G060100 [Prunus persica]	XM_018965000.1 PREDICTED: Juglans regia probable protein phosphatase 2C 9 (LOC108990886), transcript variant X1, mRNA	Probable protein phosphatase 2C 10 OS=Arabidopsis thaliana GN=At1g34750 PE=2 SV=1	Protein phosphatase 2C	[T] KOG0698 Serine/threonine protein phosphatase
CL1067.Contig3_All	K17506//protein phosphatase 1L [EC:3.1.3.16]	GO:0004722//protein serine/threonine phosphatase activity	probable protein phosphatase 2C 9 isoform X1 [Prunus persica] >ONH90538.1 hypothetical protein PRUPE_8G060100 [Prunus persica] >ONH90539.1 hypothetical protein PRUPE_8G060100 [Prunus persica]	XM_018965000.1 PREDICTED: Juglans regia probable protein phosphatase 2C 9 (LOC108990886), transcript variant X1, mRNA	Probable protein phosphatase 2C 10 OS=Arabidopsis thaliana GN=At1g34750 PE=2 SV=1	Protein phosphatase 2C	[T] KOG0698 Serine/threonine protein phosphatase
CL1068.Contig1_All	K22138//mitochondrial pyruvate carrier 1	GO:0006850//mitochondrial pyruvate transmembrane transport;GO:0005743//mitochondrial inner membrane	UPF0041 domain-containing protein [Cephalotus follicularis]	XM_006476934.2 PREDICTED: Citrus sinensis mitochondrial pyruvate carrier 1 (LOC102628049), mRNA	Mitochondrial pyruvate carrier 1 OS=Arabidopsis thaliana GN=MPC1 PE=3 SV=1	Uncharacterised protein family (UPF0041)	[S] KOG1590 Uncharacterized conserved protein
CL1068.Contig2_All	K22138//mitochondrial pyruvate carrier 1	GO:0006850//mitochondrial pyruvate transmembrane transport;GO:0005743//mitochondrial inner membrane	UPF0041 domain-containing protein [Cephalotus follicularis]	XM_006476934.2 PREDICTED: Citrus sinensis mitochondrial pyruvate carrier 1 (LOC102628049), mRNA	Mitochondrial pyruvate carrier 1 OS=Arabidopsis thaliana GN=MPC1 PE=3 SV=1	Uncharacterised protein family (UPF0041)	[S] KOG1590 Uncharacterized conserved protein
CL1069.Contig1_All			PREDICTED: dymeclin [Citrus sinensis] >KDO74448.1 hypothetical protein CISIN_1g004889mg [Citrus sinensis]	XM_006419973.1 Citrus clementina hypothetical protein (CICLE_v10004430mg) mRNA, complete cds		Dyggve-Melchior-Clausen syndrome protein	[R] KOG2225 Proteins containing regions of low-complexity
CL1069.Contig2_All			PREDICTED: dymeclin [Citrus sinensis] >KDO74448.1 hypothetical protein CISIN_1g004889mg [Citrus sinensis]	XM_006419973.1 Citrus clementina hypothetical protein (CICLE_v10004430mg) mRNA, complete cds		Dyggve-Melchior-Clausen syndrome protein	[R] KOG2225 Proteins containing regions of low-complexity
CL107.Contig1_All	K02987//small subunit ribosomal protein S4e+ko03010//Ribosome	GO:0005840//ribosome;GO:0006412//translation;GO:0003735//structural constituent of ribosome;GO:0019843//rRNA binding	PREDICTED: 40S ribosomal protein S4-like [Ziziphus jujuba] >XP_015877301.1 PREDICTED: 40S ribosomal protein S4-like [Ziziphus jujuba]	XM_006481039.2 PREDICTED: Citrus sinensis 40S ribosomal protein S4-2 (LOC102626610), mRNA	40S ribosomal protein S4-3 OS=Arabidopsis thaliana GN=RPS4D PE=2 SV=2	Ribosomal family S4e	[J] KOG0378 40S ribosomal protein S4
CL107.Contig2_All	K02987//small subunit ribosomal protein S4e+ko03010//Ribosome	GO:0005840//ribosome;GO:0006412//translation;GO:0003735//structural constituent of ribosome;GO:0019843//rRNA binding	PREDICTED: 40S ribosomal protein S4-like [Ziziphus jujuba] >XP_015877301.1 PREDICTED: 40S ribosomal protein S4-like [Ziziphus jujuba]	XM_006481039.2 PREDICTED: Citrus sinensis 40S ribosomal protein S4-2 (LOC102626610), mRNA	40S ribosomal protein S4-3 OS=Arabidopsis thaliana GN=RPS4D PE=2 SV=2	Ribosomal family S4e	[J] KOG0378 40S ribosomal protein S4
CL107.Contig3_All	K02987//small subunit ribosomal protein S4e+ko03010//Ribosome	GO:0005840//ribosome;GO:0006412//translation;GO:0003735//structural constituent of ribosome;GO:0019843//rRNA binding	PREDICTED: 40S ribosomal protein S4-like [Ziziphus jujuba] >XP_015877301.1 PREDICTED: 40S ribosomal protein S4-like [Ziziphus jujuba]	XM_006481039.2 PREDICTED: Citrus sinensis 40S ribosomal protein S4-2 (LOC102626610), mRNA	40S ribosomal protein S4-3 OS=Arabidopsis thaliana GN=RPS4D PE=2 SV=2	Ribosomal family S4e	[J] KOG0378 40S ribosomal protein S4
CL1070.Contig1_All			LOW QUALITY PROTEIN: uncharacterized protein LOC110815030 [Carica papaya]	XM_016082167.2 PREDICTED: Arachis duranensis uncharacterized LOC107463379 (LOC107463379), mRNA
CL1070.Contig2_All			LOW QUALITY PROTEIN: uncharacterized protein LOC110815030 [Carica papaya]	XM_010695290.2 PREDICTED: Beta vulgaris subsp. vulgaris hypothetical protein (LOC104906525), mRNA
CL1071.Contig1_All	K11267//sister chromatid cohesion protein PDS5	GO:0050832//defense response to fungus	hypothetical protein CICLE_v10011900mg [Citrus clementina] >ESR43093.1 hypothetical protein CICLE_v10011900mg [Citrus clementina]	XM_006492815.1 PREDICTED: Citrus sinensis protein EMSY-LIKE 1 (LOC102631217), transcript variant X1, mRNA	Protein EMSY-LIKE 1 OS=Arabidopsis thaliana GN=EML1 PE=1 SV=1	ENT domain	[R] KOG4675 Uncharacterized conserved protein, contains ENT domain
CL1071.Contig2_All	K11267//sister chromatid cohesion protein PDS5	GO:0050832//defense response to fungus	hypothetical protein CICLE_v10011900mg [Citrus clementina] >ESR43093.1 hypothetical protein CICLE_v10011900mg [Citrus clementina]	XM_006492815.1 PREDICTED: Citrus sinensis protein EMSY-LIKE 1 (LOC102631217), transcript variant X1, mRNA	Protein EMSY-LIKE 1 OS=Arabidopsis thaliana GN=EML1 PE=1 SV=1	ENT domain	[R] KOG4675 Uncharacterized conserved protein, contains ENT domain
CL1071.Contig3_All	K11267//sister chromatid cohesion protein PDS5	GO:0050832//defense response to fungus	hypothetical protein CICLE_v10011900mg [Citrus clementina] >ESR43093.1 hypothetical protein CICLE_v10011900mg [Citrus clementina]	XM_006492815.1 PREDICTED: Citrus sinensis protein EMSY-LIKE 1 (LOC102631217), transcript variant X1, mRNA	Protein EMSY-LIKE 1 OS=Arabidopsis thaliana GN=EML1 PE=1 SV=1	ENT domain	[R] KOG4675 Uncharacterized conserved protein, contains ENT domain
CL1071.Contig4_All	K11267//sister chromatid cohesion protein PDS5	GO:0050832//defense response to fungus	hypothetical protein CICLE_v10011900mg [Citrus clementina] >ESR43093.1 hypothetical protein CICLE_v10011900mg [Citrus clementina]	XM_006492815.1 PREDICTED: Citrus sinensis protein EMSY-LIKE 1 (LOC102631217), transcript variant X1, mRNA	Protein EMSY-LIKE 1 OS=Arabidopsis thaliana GN=EML1 PE=1 SV=1	ENT domain	[R] KOG4675 Uncharacterized conserved protein, contains ENT domain
CL1071.Contig5_All	K11267//sister chromatid cohesion protein PDS5	GO:0050832//defense response to fungus	hypothetical protein CICLE_v10011900mg [Citrus clementina] >ESR43093.1 hypothetical protein CICLE_v10011900mg [Citrus clementina]	XM_006492815.1 PREDICTED: Citrus sinensis protein EMSY-LIKE 1 (LOC102631217), transcript variant X1, mRNA	Protein EMSY-LIKE 1 OS=Arabidopsis thaliana GN=EML1 PE=1 SV=1	ENT domain	[R] KOG4675 Uncharacterized conserved protein, contains ENT domain
CL1071.Contig6_All	K11267//sister chromatid cohesion protein PDS5	GO:0050832//defense response to fungus	hypothetical protein CICLE_v10011900mg [Citrus clementina] >ESR43093.1 hypothetical protein CICLE_v10011900mg [Citrus clementina]	XM_006429790.1 Citrus clementina hypothetical protein (CICLE_v10011900mg) mRNA, complete cds	Protein EMSY-LIKE 1 OS=Arabidopsis thaliana GN=EML1 PE=1 SV=1	ENT domain	[R] KOG4675 Uncharacterized conserved protein, contains ENT domain
CL1071.Contig7_All	K11267//sister chromatid cohesion protein PDS5	GO:0050832//defense response to fungus	hypothetical protein CICLE_v10011900mg [Citrus clementina] >ESR43093.1 hypothetical protein CICLE_v10011900mg [Citrus clementina]	XM_006492815.1 PREDICTED: Citrus sinensis protein EMSY-LIKE 1 (LOC102631217), transcript variant X1, mRNA	Protein EMSY-LIKE 1 OS=Arabidopsis thaliana GN=EML1 PE=1 SV=1	ENT domain	[R] KOG4675 Uncharacterized conserved protein, contains ENT domain
CL1071.Contig8_All	K11267//sister chromatid cohesion protein PDS5	GO:0050832//defense response to fungus	hypothetical protein CICLE_v10011900mg [Citrus clementina] >ESR43093.1 hypothetical protein CICLE_v10011900mg [Citrus clementina]	XM_006492815.1 PREDICTED: Citrus sinensis protein EMSY-LIKE 1 (LOC102631217), transcript variant X1, mRNA	Protein EMSY-LIKE 1 OS=Arabidopsis thaliana GN=EML1 PE=1 SV=1	ENT domain	[R] KOG4675 Uncharacterized conserved protein, contains ENT domain
CL1072.Contig10_All	K12837//splicing factor U2AF 65 kDa subunit+ko03040//Spliceosome	GO:0003723//RNA binding	PREDICTED: uncharacterized protein LOC102614681 isoform X2 [Citrus sinensis]	XM_006427551.1 Citrus clementina hypothetical protein (CICLE_v10024823mg) mRNA, complete cds	Histone-lysine N-methyltransferase ATX1 OS=Arabidopsis thaliana GN=ATX1 PE=1 SV=2		[D] KOG1525 Sister chromatid cohesion complex Cohesin, subunit PDS5
CL1072.Contig11_All	K02146//V-type H+-transporting ATPase subunit d+ko04145//Phagosome+ko01100//Metabolic pathways+ko00190//Oxidative phosphorylation	GO:0033179//proton-transporting V-type ATPase, V0 domain;GO:0015991//ATP hydrolysis coupled proton transport;GO:0015078//hydrogen ion transmembrane transporter activity	PREDICTED: V-type proton ATPase subunit d2 [Theobroma cacao] >XP_012443506.1 PREDICTED: V-type proton ATPase subunit d2-like [Gossypium raimondii] >XP_021297612.1 V-type proton ATPase subunit d2 [Herrania umbratica] >EOY03385.1 ATPase, V0/A0 complex, subunit C/D isoform 1 [Theobroma cacao] >KJB11407.1 hypothetical protein B456_001G257000 [Gossypium raimondii]	XM_006431031.1 Citrus clementina hypothetical protein (CICLE_v10012084mg) mRNA, complete cds	V-type proton ATPase subunit d1 OS=Arabidopsis thaliana GN=VHA-d1 PE=2 SV=1	ATP synthase (C/AC39) subunit	[C] KOG2957 Vacuolar H+-ATPase V0 sector, subunit d
CL1072.Contig12_All		GO:0016021//integral component of membrane	uncharacterized protein LOC110427243 [Herrania umbratica]	XM_020677867.1 PREDICTED: Jatropha curcas uncharacterized LOC105630326 (LOC105630326), mRNA
CL1072.Contig13_All	K11267//sister chromatid cohesion protein PDS5		hypothetical protein CICLE_v10024823mg [Citrus clementina] >ESR40852.1 hypothetical protein CICLE_v10024823mg [Citrus clementina]	XM_006427551.1 Citrus clementina hypothetical protein (CICLE_v10024823mg) mRNA, complete cds	DNA mismatch repair protein MSH6 OS=Arabidopsis thaliana GN=MSH6 PE=1 SV=2		[D] KOG1525 Sister chromatid cohesion complex Cohesin, subunit PDS5
CL1072.Contig14_All	K12837//splicing factor U2AF 65 kDa subunit+ko03040//Spliceosome		hypothetical protein CISIN_1g002093mg [Citrus sinensis]	XM_006427551.1 Citrus clementina hypothetical protein (CICLE_v10024823mg) mRNA, complete cds	Histone-lysine N-methyltransferase ATX1 OS=Arabidopsis thaliana GN=ATX1 PE=1 SV=2		[D] KOG1525 Sister chromatid cohesion complex Cohesin, subunit PDS5
CL1072.Contig15_All	K11267//sister chromatid cohesion protein PDS5		PREDICTED: uncharacterized protein LOC102614026 isoform X2 [Citrus sinensis]	XM_006427551.1 Citrus clementina hypothetical protein (CICLE_v10024823mg) mRNA, complete cds	Histone-lysine N-methyltransferase TRX1 OS=Oryza sativa subsp. japonica GN=TRX1 PE=1 SV=1	Lamin-B receptor of TUDOR domain	[D] KOG1525 Sister chromatid cohesion complex Cohesin, subunit PDS5
CL1072.Contig16_All	K03798//cell division protease FtsH [EC:3.4.24.-]		PREDICTED: pentatricopeptide repeat-containing protein At3g53360, mitochondrial-like [Citrus sinensis] >XP_006480655.1 PREDICTED: pentatricopeptide repeat-containing protein At3g53360, mitochondrial-like [Citrus sinensis] >XP_015386585.1 PREDICTED: pentatricopeptide repeat-containing protein At3g53360, mitochondrial-like [Citrus sinensis] >XP_015386586.1 PREDICTED: pentatricopeptide repeat-contai…	XM_015531100.1 PREDICTED: Citrus sinensis pentatricopeptide repeat-containing protein At3g53360, mitochondrial-like (LOC102616208), transcript variant X4, mRNA	Pentatricopeptide repeat-containing protein At3g53360, mitochondrial OS=Arabidopsis thaliana GN=PCMP-E86 PE=2 SV=1	PPR repeat family	[R] KOG4197 FOG: PPR repeat
CL1072.Contig17_All	K11267//sister chromatid cohesion protein PDS5		hypothetical protein CICLE_v10024823mg [Citrus clementina] >ESR40854.1 hypothetical protein CICLE_v10024823mg [Citrus clementina]	XM_006427551.1 Citrus clementina hypothetical protein (CICLE_v10024823mg) mRNA, complete cds	DNA mismatch repair protein MSH6 OS=Arabidopsis thaliana GN=MSH6 PE=1 SV=2		[D] KOG1525 Sister chromatid cohesion complex Cohesin, subunit PDS5
CL1072.Contig18_All	K12837//splicing factor U2AF 65 kDa subunit+ko03040//Spliceosome		hypothetical protein CISIN_1g002093mg [Citrus sinensis]	XM_006427551.1 Citrus clementina hypothetical protein (CICLE_v10024823mg) mRNA, complete cds	DNA mismatch repair protein MSH6 OS=Arabidopsis thaliana GN=MSH6 PE=1 SV=2		[D] KOG1525 Sister chromatid cohesion complex Cohesin, subunit PDS5
CL1072.Contig19_All	K11267//sister chromatid cohesion protein PDS5		PREDICTED: uncharacterized protein LOC102614026 isoform X1 [Citrus sinensis]	XM_006427551.1 Citrus clementina hypothetical protein (CICLE_v10024823mg) mRNA, complete cds	DNA mismatch repair protein MSH6 OS=Arabidopsis thaliana GN=MSH6 PE=1 SV=2	Nucleoplasmin/nucleophosmin domain	[D] KOG1525 Sister chromatid cohesion complex Cohesin, subunit PDS5
CL1072.Contig1_All	K11267//sister chromatid cohesion protein PDS5		hypothetical protein CICLE_v10024823mg [Citrus clementina] >ESR40851.1 hypothetical protein CICLE_v10024823mg [Citrus clementina]	XM_006427551.1 Citrus clementina hypothetical protein (CICLE_v10024823mg) mRNA, complete cds			[D] KOG1525 Sister chromatid cohesion complex Cohesin, subunit PDS5
CL1072.Contig20_All	K02146//V-type H+-transporting ATPase subunit d+ko04145//Phagosome+ko01100//Metabolic pathways+ko00190//Oxidative phosphorylation	GO:0033179//proton-transporting V-type ATPase, V0 domain;GO:0015991//ATP hydrolysis coupled proton transport;GO:0015078//hydrogen ion transmembrane transporter activity	PREDICTED: V-type proton ATPase subunit d2 [Theobroma cacao] >XP_012443506.1 PREDICTED: V-type proton ATPase subunit d2-like [Gossypium raimondii] >XP_021297612.1 V-type proton ATPase subunit d2 [Herrania umbratica] >EOY03385.1 ATPase, V0/A0 complex, subunit C/D isoform 1 [Theobroma cacao] >KJB11407.1 hypothetical protein B456_001G257000 [Gossypium raimondii]	XM_006482485.2 PREDICTED: Citrus sinensis V-type proton ATPase subunit d2 (LOC102623564), mRNA	V-type proton ATPase subunit d1 OS=Arabidopsis thaliana GN=VHA-d1 PE=2 SV=1	ATP synthase (C/AC39) subunit	[C] KOG2957 Vacuolar H+-ATPase V0 sector, subunit d
CL1072.Contig21_All	K11267//sister chromatid cohesion protein PDS5		hypothetical protein CICLE_v10024823mg [Citrus clementina] >ESR40853.1 hypothetical protein CICLE_v10024823mg [Citrus clementina]	XM_015531093.1 PREDICTED: Citrus sinensis pentatricopeptide repeat-containing protein At3g53360, mitochondrial-like (LOC102617202), mRNA	Pentatricopeptide repeat-containing protein At3g53360, mitochondrial OS=Arabidopsis thaliana GN=PCMP-E86 PE=2 SV=1	Lamin-B receptor of TUDOR domain	[R] KOG4197 FOG: PPR repeat
CL1072.Contig22_All	K11267//sister chromatid cohesion protein PDS5		hypothetical protein CICLE_v10024823mg [Citrus clementina] >ESR40853.1 hypothetical protein CICLE_v10024823mg [Citrus clementina]	XM_006427551.1 Citrus clementina hypothetical protein (CICLE_v10024823mg) mRNA, complete cds	Histone-lysine N-methyltransferase ATX1 OS=Arabidopsis thaliana GN=ATX1 PE=1 SV=2		[D] KOG1525 Sister chromatid cohesion complex Cohesin, subunit PDS5
CL1072.Contig23_All	K12837//splicing factor U2AF 65 kDa subunit+ko03040//Spliceosome	GO:0003723//RNA binding	hypothetical protein CISIN_1g002093mg [Citrus sinensis]	XM_006489608.2 PREDICTED: Citrus sinensis splicing factor U2af large subunit B-like (LOC102614681), transcript variant X1, mRNA	Splicing factor U2af large subunit A OS=Oryza sativa subsp. japonica GN=U2AF65A PE=2 SV=2		[D] KOG1525 Sister chromatid cohesion complex Cohesin, subunit PDS5
CL1072.Contig24_All	K02146//V-type H+-transporting ATPase subunit d+ko04145//Phagosome+ko01100//Metabolic pathways+ko00190//Oxidative phosphorylation	GO:0033179//proton-transporting V-type ATPase, V0 domain;GO:0015991//ATP hydrolysis coupled proton transport;GO:0015078//hydrogen ion transmembrane transporter activity	PREDICTED: V-type proton ATPase subunit d2 [Theobroma cacao] >XP_012443506.1 PREDICTED: V-type proton ATPase subunit d2-like [Gossypium raimondii] >XP_021297612.1 V-type proton ATPase subunit d2 [Herrania umbratica] >EOY03385.1 ATPase, V0/A0 complex, subunit C/D isoform 1 [Theobroma cacao] >KJB11407.1 hypothetical protein B456_001G257000 [Gossypium raimondii]	XM_006482485.2 PREDICTED: Citrus sinensis V-type proton ATPase subunit d2 (LOC102623564), mRNA	V-type proton ATPase subunit d1 OS=Arabidopsis thaliana GN=VHA-d1 PE=2 SV=1	ATP synthase (C/AC39) subunit	[C] KOG2957 Vacuolar H+-ATPase V0 sector, subunit d
CL1072.Contig25_All	K02146//V-type H+-transporting ATPase subunit d+ko04145//Phagosome+ko01100//Metabolic pathways+ko00190//Oxidative phosphorylation	GO:0033179//proton-transporting V-type ATPase, V0 domain;GO:0015991//ATP hydrolysis coupled proton transport;GO:0015078//hydrogen ion transmembrane transporter activity	PREDICTED: V-type proton ATPase subunit d2 [Theobroma cacao] >XP_012443506.1 PREDICTED: V-type proton ATPase subunit d2-like [Gossypium raimondii] >XP_021297612.1 V-type proton ATPase subunit d2 [Herrania umbratica] >EOY03385.1 ATPase, V0/A0 complex, subunit C/D isoform 1 [Theobroma cacao] >KJB11407.1 hypothetical protein B456_001G257000 [Gossypium raimondii]	XM_006431031.1 Citrus clementina hypothetical protein (CICLE_v10012084mg) mRNA, complete cds	V-type proton ATPase subunit d2 OS=Arabidopsis thaliana GN=VHA-d2 PE=2 SV=1	ATP synthase (C/AC39) subunit	[C] KOG2957 Vacuolar H+-ATPase V0 sector, subunit d
CL1072.Contig26_All				AY144113.1 Arabidopsis thaliana hypothetical protein (At2g15590/F9O13.14) mRNA, complete cds
CL1072.Contig27_All	K11267//sister chromatid cohesion protein PDS5		hypothetical protein CICLE_v10024823mg [Citrus clementina] >ESR40851.1 hypothetical protein CICLE_v10024823mg [Citrus clementina]				[D] KOG1525 Sister chromatid cohesion complex Cohesin, subunit PDS5
CL1072.Contig2_All	K11267//sister chromatid cohesion protein PDS5		PREDICTED: uncharacterized protein LOC102614026 isoform X1 [Citrus sinensis]	XM_006427551.1 Citrus clementina hypothetical protein (CICLE_v10024823mg) mRNA, complete cds		Major ampullate spidroin 1, spider silk protein 1, N-term	[D] KOG1525 Sister chromatid cohesion complex Cohesin, subunit PDS5
CL1072.Contig3_All	K11267//sister chromatid cohesion protein PDS5		hypothetical protein CICLE_v10024823mg [Citrus clementina] >ESR40853.1 hypothetical protein CICLE_v10024823mg [Citrus clementina]	XM_006427551.1 Citrus clementina hypothetical protein (CICLE_v10024823mg) mRNA, complete cds	DNA mismatch repair protein MSH6 OS=Arabidopsis thaliana GN=MSH6 PE=1 SV=2	Nucleoplasmin/nucleophosmin domain	[D] KOG1525 Sister chromatid cohesion complex Cohesin, subunit PDS5
CL1072.Contig4_All	K12837//splicing factor U2AF 65 kDa subunit+ko03040//Spliceosome	GO:0003723//RNA binding	hypothetical protein CISIN_1g002093mg [Citrus sinensis]	XM_006489608.2 PREDICTED: Citrus sinensis splicing factor U2af large subunit B-like (LOC102614681), transcript variant X1, mRNA	DNA mismatch repair protein MSH6 OS=Arabidopsis thaliana GN=MSH6 PE=1 SV=2	Lamin-B receptor of TUDOR domain	[D] KOG1525 Sister chromatid cohesion complex Cohesin, subunit PDS5
CL1072.Contig5_All	K11267//sister chromatid cohesion protein PDS5		uncharacterized protein LOC110650663 isoform X2 [Hevea brasiliensis]	XM_006427551.1 Citrus clementina hypothetical protein (CICLE_v10024823mg) mRNA, complete cds	DNA mismatch repair protein MSH6 OS=Arabidopsis thaliana GN=MSH6 PE=1 SV=2	Major ampullate spidroin 1, spider silk protein 1, N-term	[D] KOG1525 Sister chromatid cohesion complex Cohesin, subunit PDS5
CL1072.Contig6_All	K11267//sister chromatid cohesion protein PDS5		PREDICTED: uncharacterized protein LOC102614026 isoform X1 [Citrus sinensis]	XM_006427551.1 Citrus clementina hypothetical protein (CICLE_v10024823mg) mRNA, complete cds	DNA mismatch repair protein MSH6 OS=Arabidopsis thaliana GN=MSH6 PE=1 SV=2	Lamin-B receptor of TUDOR domain	[D] KOG1525 Sister chromatid cohesion complex Cohesin, subunit PDS5
CL1072.Contig7_All	K11267//sister chromatid cohesion protein PDS5		hypothetical protein CICLE_v10024823mg [Citrus clementina] >ESR40853.1 hypothetical protein CICLE_v10024823mg [Citrus clementina]	XM_015531093.1 PREDICTED: Citrus sinensis pentatricopeptide repeat-containing protein At3g53360, mitochondrial-like (LOC102617202), mRNA	Pentatricopeptide repeat-containing protein At3g53360, mitochondrial OS=Arabidopsis thaliana GN=PCMP-E86 PE=2 SV=1		[R] KOG4197 FOG: PPR repeat
CL1072.Contig8_All	K11267//sister chromatid cohesion protein PDS5		PREDICTED: uncharacterized protein LOC102614026 isoform X2 [Citrus sinensis]	XM_006427551.1 Citrus clementina hypothetical protein (CICLE_v10024823mg) mRNA, complete cds	Histone-lysine N-methyltransferase TRX1 OS=Oryza sativa subsp. japonica GN=TRX1 PE=1 SV=1	Lamin-B receptor of TUDOR domain	[D] KOG1525 Sister chromatid cohesion complex Cohesin, subunit PDS5
CL1072.Contig9_All	K12837//splicing factor U2AF 65 kDa subunit+ko03040//Spliceosome	GO:0003723//RNA binding	hypothetical protein CISIN_1g002093mg [Citrus sinensis]	XM_006489608.2 PREDICTED: Citrus sinensis splicing factor U2af large subunit B-like (LOC102614681), transcript variant X1, mRNA	Splicing factor U2af large subunit A OS=Oryza sativa subsp. japonica GN=U2AF65A PE=2 SV=2	Mitochondrial ATP synthase coupling factor 6	[D] KOG1525 Sister chromatid cohesion complex Cohesin, subunit PDS5
CL1073.Contig1_All			hypothetical protein CICLE_v10021762mg [Citrus clementina] >ESR53112.1 hypothetical protein CICLE_v10021762mg [Citrus clementina]	XM_021794990.1 PREDICTED: Hevea brasiliensis CRAL-TRIO domain-containing protein C3H8.02 (LOC110642823), transcript variant X2, mRNA		CRAL/TRIO, N-terminal domain	[I] KOG1470 Phosphatidylinositol transfer protein PDR16 and related proteins
CL1073.Contig2_All			hypothetical protein CICLE_v10021762mg [Citrus clementina] >ESR53112.1 hypothetical protein CICLE_v10021762mg [Citrus clementina]	XM_006439809.1 Citrus clementina hypothetical protein (CICLE_v10021762mg) mRNA, complete cds			[I] KOG1470 Phosphatidylinositol transfer protein PDR16 and related proteins
CL1073.Contig3_All			hypothetical protein CICLE_v10021762mg [Citrus clementina] >ESR53112.1 hypothetical protein CICLE_v10021762mg [Citrus clementina]	XM_006439809.1 Citrus clementina hypothetical protein (CICLE_v10021762mg) mRNA, complete cds	Phosphatidylinositol/phosphatidylcholine transfer protein SFH12 OS=Arabidopsis thaliana GN=SFH12 PE=2 SV=1	CRAL/TRIO domain	[I] KOG1470 Phosphatidylinositol transfer protein PDR16 and related proteins
CL1073.Contig4_All	K19996//phosphatidylinositol transfer protein SFH5		hypothetical protein CICLE_v10021762mg [Citrus clementina] >ESR53112.1 hypothetical protein CICLE_v10021762mg [Citrus clementina]	XM_006439809.1 Citrus clementina hypothetical protein (CICLE_v10021762mg) mRNA, complete cds	Phosphatidylinositol/phosphatidylcholine transfer protein SFH12 OS=Arabidopsis thaliana GN=SFH12 PE=2 SV=1	CRAL/TRIO domain	[I] KOG1470 Phosphatidylinositol transfer protein PDR16 and related proteins
CL1073.Contig5_All	K19996//phosphatidylinositol transfer protein SFH5		hypothetical protein CICLE_v10021762mg [Citrus clementina] >ESR53112.1 hypothetical protein CICLE_v10021762mg [Citrus clementina]	XM_006476771.2 PREDICTED: Citrus sinensis phosphatidylinositol transfer protein CSR1 (LOC102608422), transcript variant X2, mRNA	Phosphatidylinositol/phosphatidylcholine transfer protein SFH12 OS=Arabidopsis thaliana GN=SFH12 PE=2 SV=1	CRAL/TRIO domain	[I] KOG1470 Phosphatidylinositol transfer protein PDR16 and related proteins
CL1073.Contig6_All		GO:0009507//chloroplast	hypothetical protein CISIN_1g0231751mg, partial [Citrus sinensis] >KDO69556.1 hypothetical protein CISIN_1g0231751mg, partial [Citrus sinensis]	XM_017753506.1 PREDICTED: Gossypium arboreum CRAL-TRIO domain-containing protein C3H8.02 (LOC108454894), transcript variant X5, mRNA		CRAL/TRIO domain	[I] KOG1470 Phosphatidylinositol transfer protein PDR16 and related proteins
CL1073.Contig7_All			hypothetical protein CICLE_v10021762mg [Citrus clementina] >ESR53112.1 hypothetical protein CICLE_v10021762mg [Citrus clementina]	XM_006476771.2 PREDICTED: Citrus sinensis phosphatidylinositol transfer protein CSR1 (LOC102608422), transcript variant X2, mRNA		CRAL/TRIO domain	[I] KOG1470 Phosphatidylinositol transfer protein PDR16 and related proteins
CL1075.Contig1_All	K03349//anaphase-promoting complex subunit 2+ko04120//Ubiquitin mediated proteolysis	GO:0006511//ubiquitin-dependent protein catabolic process;GO:0031625//ubiquitin protein ligase binding	PREDICTED: anaphase-promoting complex subunit 2 [Citrus sinensis]	XM_006483057.2 PREDICTED: Citrus sinensis anaphase-promoting complex subunit 2 (LOC102607463), mRNA	Anaphase-promoting complex subunit 2 OS=Arabidopsis thaliana GN=APC2 PE=1 SV=1	Cullin family	[DO] KOG2165 Anaphase-promoting complex (APC), subunit 2
CL1075.Contig2_All	K03349//anaphase-promoting complex subunit 2+ko04120//Ubiquitin mediated proteolysis	GO:0006511//ubiquitin-dependent protein catabolic process;GO:0031625//ubiquitin protein ligase binding	PREDICTED: anaphase-promoting complex subunit 2 [Citrus sinensis]	XM_006483057.2 PREDICTED: Citrus sinensis anaphase-promoting complex subunit 2 (LOC102607463), mRNA	Anaphase-promoting complex subunit 2 OS=Arabidopsis thaliana GN=APC2 PE=1 SV=1	Cullin family	[DO] KOG2165 Anaphase-promoting complex (APC), subunit 2
CL1075.Contig3_All	K03349//anaphase-promoting complex subunit 2+ko04120//Ubiquitin mediated proteolysis	GO:0006511//ubiquitin-dependent protein catabolic process;GO:0031625//ubiquitin protein ligase binding	PREDICTED: anaphase-promoting complex subunit 2 [Citrus sinensis]	XM_006483057.2 PREDICTED: Citrus sinensis anaphase-promoting complex subunit 2 (LOC102607463), mRNA	Anaphase-promoting complex subunit 2 OS=Arabidopsis thaliana GN=APC2 PE=1 SV=1	Cullin family	[DO] KOG2165 Anaphase-promoting complex (APC), subunit 2
CL1075.Contig4_All	K03349//anaphase-promoting complex subunit 2+ko04120//Ubiquitin mediated proteolysis	GO:0006511//ubiquitin-dependent protein catabolic process;GO:0031625//ubiquitin protein ligase binding	PREDICTED: anaphase-promoting complex subunit 2 [Citrus sinensis]	XM_006483057.2 PREDICTED: Citrus sinensis anaphase-promoting complex subunit 2 (LOC102607463), mRNA	Anaphase-promoting complex subunit 2 OS=Arabidopsis thaliana GN=APC2 PE=1 SV=1	Cullin family	[DO] KOG2165 Anaphase-promoting complex (APC), subunit 2
CL1075.Contig5_All	K03349//anaphase-promoting complex subunit 2+ko04120//Ubiquitin mediated proteolysis	GO:0006511//ubiquitin-dependent protein catabolic process;GO:0031625//ubiquitin protein ligase binding	PREDICTED: anaphase-promoting complex subunit 2 [Citrus sinensis]	XM_006483057.2 PREDICTED: Citrus sinensis anaphase-promoting complex subunit 2 (LOC102607463), mRNA	Anaphase-promoting complex subunit 2 OS=Arabidopsis thaliana GN=APC2 PE=1 SV=1	Cullin family	[DO] KOG2165 Anaphase-promoting complex (APC), subunit 2
CL1075.Contig6_All	K03349//anaphase-promoting complex subunit 2+ko04120//Ubiquitin mediated proteolysis	GO:0006511//ubiquitin-dependent protein catabolic process;GO:0031625//ubiquitin protein ligase binding	PREDICTED: anaphase-promoting complex subunit 2 [Citrus sinensis]	XM_006483057.2 PREDICTED: Citrus sinensis anaphase-promoting complex subunit 2 (LOC102607463), mRNA	Anaphase-promoting complex subunit 2 OS=Arabidopsis thaliana GN=APC2 PE=1 SV=1	Cullin family	[DO] KOG2165 Anaphase-promoting complex (APC), subunit 2
CL1075.Contig7_All	K03349//anaphase-promoting complex subunit 2+ko04120//Ubiquitin mediated proteolysis	GO:0006511//ubiquitin-dependent protein catabolic process;GO:0031625//ubiquitin protein ligase binding	PREDICTED: anaphase-promoting complex subunit 2 [Citrus sinensis]	XM_006438669.1 Citrus clementina hypothetical protein (CICLE_v10030675mg) mRNA, complete cds	Anaphase-promoting complex subunit 2 OS=Arabidopsis thaliana GN=APC2 PE=1 SV=1	Cullin family	[DO] KOG2165 Anaphase-promoting complex (APC), subunit 2
CL1076.Contig1_All	K06630//14-3-3 protein epsilon;K04733//interleukin-1 receptor-associated kinase 4 [EC:2.7.11.1]		hypothetical protein CICLE_v10008657mg [Citrus clementina] >XP_006451570.1 hypothetical protein CICLE_v10008657mg [Citrus clementina] >XP_006490815.1 PREDICTED: protein Brevis radix-like 4 [Citrus sinensis] >ESR64809.1 hypothetical protein CICLE_v10008657mg [Citrus clementina] >ESR64810.1 hypothetical protein CICLE_v10008657mg [Citrus clementina] >KDO62760.1 hypothetical protein CISIN_1g017074mg …	XM_006451506.1 Citrus clementina hypothetical protein (CICLE_v10008657mg) mRNA, complete cds	Protein Brevis radix-like 4 OS=Arabidopsis thaliana GN=BRXL4 PE=2 SV=1	Transcription factor regulating root and shoot growth via Pin3
CL1076.Contig2_All	K06630//14-3-3 protein epsilon;K04733//interleukin-1 receptor-associated kinase 4 [EC:2.7.11.1]		hypothetical protein CICLE_v10008657mg [Citrus clementina] >XP_006451570.1 hypothetical protein CICLE_v10008657mg [Citrus clementina] >XP_006490815.1 PREDICTED: protein Brevis radix-like 4 [Citrus sinensis] >ESR64809.1 hypothetical protein CICLE_v10008657mg [Citrus clementina] >ESR64810.1 hypothetical protein CICLE_v10008657mg [Citrus clementina] >KDO62760.1 hypothetical protein CISIN_1g017074mg …	XM_006451507.1 Citrus clementina hypothetical protein (CICLE_v10008657mg) mRNA, complete cds	Protein Brevis radix-like 4 OS=Arabidopsis thaliana GN=BRXL4 PE=2 SV=1	Transcription factor regulating root and shoot growth via Pin3
CL1077.Contig1_All		GO:0046872//metal ion binding	PREDICTED: uncharacterized protein LOC102628629 [Citrus sinensis]	XM_006439140.1 Citrus clementina hypothetical protein (CICLE_v100185871mg) mRNA, partial cds	PHD finger protein MALE STERILITY 1 OS=Arabidopsis thaliana GN=MS1 PE=1 SV=1	PHD-finger	[R] KOG1844 PHD Zn-finger proteins
CL1077.Contig2_All		GO:0046872//metal ion binding	PREDICTED: uncharacterized protein LOC102628629 [Citrus sinensis]	XM_006439140.1 Citrus clementina hypothetical protein (CICLE_v100185871mg) mRNA, partial cds	PHD finger protein MALE STERILITY 1 OS=Arabidopsis thaliana GN=MS1 PE=1 SV=1	PHD-finger	[R] KOG1844 PHD Zn-finger proteins
CL1077.Contig3_All		GO:0046872//metal ion binding	PREDICTED: uncharacterized protein LOC102628629 [Citrus sinensis]	XM_006439140.1 Citrus clementina hypothetical protein (CICLE_v100185871mg) mRNA, partial cds	PHD finger protein MALE STERILITY 1 OS=Arabidopsis thaliana GN=MS1 PE=1 SV=1	PHD-finger	[R] KOG1844 PHD Zn-finger proteins
CL1077.Contig4_All		GO:0046872//metal ion binding	PREDICTED: uncharacterized protein LOC102628629 [Citrus sinensis]	XM_006439140.1 Citrus clementina hypothetical protein (CICLE_v100185871mg) mRNA, partial cds	PHD finger protein MALE STERILITY 1 OS=Arabidopsis thaliana GN=MS1 PE=1 SV=1	PHD-finger	[R] KOG1844 PHD Zn-finger proteins
CL1077.Contig5_All		GO:0046872//metal ion binding	PREDICTED: uncharacterized protein LOC102628629 [Citrus sinensis]	XM_006439140.1 Citrus clementina hypothetical protein (CICLE_v100185871mg) mRNA, partial cds	PHD finger protein MALE STERILITY 1 OS=Arabidopsis thaliana GN=MS1 PE=1 SV=1	PHD-finger	[R] KOG1844 PHD Zn-finger proteins
CL1077.Contig6_All		GO:0046872//metal ion binding	PREDICTED: uncharacterized protein LOC102628629 [Citrus sinensis]	XM_006439140.1 Citrus clementina hypothetical protein (CICLE_v100185871mg) mRNA, partial cds	PHD finger protein MALE STERILITY 1 OS=Arabidopsis thaliana GN=MS1 PE=1 SV=1	PHD-finger	[R] KOG1844 PHD Zn-finger proteins
CL1077.Contig7_All		GO:0046872//metal ion binding	PREDICTED: uncharacterized protein LOC102628629 [Citrus sinensis]	XM_006439140.1 Citrus clementina hypothetical protein (CICLE_v100185871mg) mRNA, partial cds	PHD finger protein MALE STERILITY 1 OS=Arabidopsis thaliana GN=MS1 PE=1 SV=1	PHD-finger	[R] KOG1844 PHD Zn-finger proteins
CL1077.Contig8_All		GO:0046872//metal ion binding	PREDICTED: uncharacterized protein LOC102628629 [Citrus sinensis]	XM_006439140.1 Citrus clementina hypothetical protein (CICLE_v100185871mg) mRNA, partial cds	PHD finger protein MALE STERILITY 1 OS=Arabidopsis thaliana GN=MS1 PE=1 SV=1	PHD-finger	[R] KOG1844 PHD Zn-finger proteins
CL1078.Contig1_All	K14396//polyadenylate-binding protein 2+ko03015//mRNA surveillance pathway		uncharacterized protein LOC110752351 [Prunus avium]		Polyadenylate-binding protein 2 OS=Arabidopsis thaliana GN=PABN2 PE=1 SV=1	PWI domain	[R] KOG0118 FOG: RRM domain
CL1078.Contig2_All	K14396//polyadenylate-binding protein 2+ko03015//mRNA surveillance pathway		uncharacterized protein LOC18781638 isoform X2 [Prunus persica]		Polyadenylate-binding protein 2 OS=Arabidopsis thaliana GN=PABN2 PE=1 SV=1	RNA recognition motif. (a.k.a. RRM, RBD, or RNP domain)	[A] KOG4209 Splicing factor RNPS1, SR protein superfamily
CL1079.Contig1_All	K21952//CASK-interacting protein		classical arabinogalactan protein 9-like [Hevea brasiliensis]	XM_021769752.1 PREDICTED: Manihot esculenta classical arabinogalactan protein 9 (LOC110624556), mRNA	Classical arabinogalactan protein 9 OS=Arabidopsis thaliana GN=AGP9 PE=1 SV=2		[T] KOG1187 Serine/threonine protein kinase
CL1079.Contig2_All	K04733//interleukin-1 receptor-associated kinase 4 [EC:2.7.11.1];K21952//CASK-interacting protein		classical arabinogalactan protein 9-like [Manihot esculenta] >OAY45474.1 hypothetical protein MANES_07G063600 [Manihot esculenta]	XM_021761797.1 PREDICTED: Manihot esculenta classical arabinogalactan protein 9-like (LOC110618624), mRNA	Classical arabinogalactan protein 9 OS=Arabidopsis thaliana GN=AGP9 PE=1 SV=2		[T] KOG1187 Serine/threonine protein kinase
CL1079.Contig3_All	K04733//interleukin-1 receptor-associated kinase 4 [EC:2.7.11.1];K21952//CASK-interacting protein		PREDICTED: classical arabinogalactan protein 9-like [Pyrus x bretschneideri]	XM_006484321.2 PREDICTED: Citrus sinensis lysine-rich arabinogalactan protein 19 (LOC102614462), mRNA	Lysine-rich arabinogalactan protein 19 OS=Arabidopsis thaliana GN=AGP19 PE=2 SV=2		[T] KOG1187 Serine/threonine protein kinase
CL108.Contig1_All	K08235//xyloglucan:xyloglucosyl transferase [EC:2.4.1.207]	GO:0016762//xyloglucan:xyloglucosyl transferase activity;GO:0004553//hydrolase activity, hydrolyzing O-glycosyl compounds;GO:0048046//apoplast;GO:0005618//cell wall;GO:0010411//xyloglucan metabolic process;GO:0042546//cell wall biogenesis;GO:0071555//cell wall organization	hypothetical protein CICLE_v10032164mg [Citrus clementina] >XP_006483829.1 PREDICTED: probable xyloglucan endotransglucosylase/hydrolase protein 33 [Citrus sinensis] >ESR51661.1 hypothetical protein CICLE_v10032164mg [Citrus clementina] >KDO82483.1 hypothetical protein CISIN_1g021307mg [Citrus sinensis]	XM_006483766.2 PREDICTED: Citrus sinensis probable xyloglucan endotransglucosylase/hydrolase protein 33 (LOC102608350), mRNA	Probable xyloglucan endotransglucosylase/hydrolase protein 33 OS=Arabidopsis thaliana GN=XTH33 PE=2 SV=2	Glycosyl hydrolases family 16	[M] TWOG0096 Xyloglucan endotransglycosylase
CL108.Contig2_All	K08235//xyloglucan:xyloglucosyl transferase [EC:2.4.1.207]	GO:0016762//xyloglucan:xyloglucosyl transferase activity;GO:0004553//hydrolase activity, hydrolyzing O-glycosyl compounds;GO:0048046//apoplast;GO:0005618//cell wall;GO:0010411//xyloglucan metabolic process;GO:0042546//cell wall biogenesis;GO:0071555//cell wall organization	hypothetical protein CICLE_v10032164mg [Citrus clementina] >XP_006483829.1 PREDICTED: probable xyloglucan endotransglucosylase/hydrolase protein 33 [Citrus sinensis] >ESR51661.1 hypothetical protein CICLE_v10032164mg [Citrus clementina] >KDO82483.1 hypothetical protein CISIN_1g021307mg [Citrus sinensis]	XM_006483766.2 PREDICTED: Citrus sinensis probable xyloglucan endotransglucosylase/hydrolase protein 33 (LOC102608350), mRNA	Probable xyloglucan endotransglucosylase/hydrolase protein 33 OS=Arabidopsis thaliana GN=XTH33 PE=2 SV=2	Glycosyl hydrolases family 16	[M] TWOG0096 Xyloglucan endotransglycosylase
CL1080.Contig1_All	K20884//riboflavin kinase / FMN hydrolase [EC:2.7.1.26 3.1.3.102]+ko00740//Riboflavin metabolism+ko01100//Metabolic pathways+ko01110//Biosynthesis of secondary metabolites	GO:0016787//hydrolase activity;GO:0009231//riboflavin biosynthetic process;GO:0008531//riboflavin kinase activity	PREDICTED: bifunctional riboflavin kinase/FMN phosphatase isoform X2 [Gossypium raimondii] >KJB57655.1 hypothetical protein B456_009G173700 [Gossypium raimondii]	XM_021438958.1 PREDICTED: Herrania umbratica bifunctional riboflavin kinase/FMN phosphatase (LOC110424404), mRNA	Bifunctional riboflavin kinase/FMN phosphatase OS=Arabidopsis thaliana GN=FHY PE=1 SV=1	Riboflavin kinase	[H] KOG3110 Riboflavin kinase
CL1080.Contig2_All	K20884//riboflavin kinase / FMN hydrolase [EC:2.7.1.26 3.1.3.102]+ko00740//Riboflavin metabolism+ko01100//Metabolic pathways+ko01110//Biosynthesis of secondary metabolites	GO:0016787//hydrolase activity;GO:0009231//riboflavin biosynthetic process;GO:0008531//riboflavin kinase activity	Flavokinase domain-containing protein/HAD_2 domain-containing protein [Cephalotus follicularis]	XM_017748405.1 PREDICTED: Gossypium arboreum bifunctional riboflavin kinase/FMN phosphatase (LOC108450678), transcript variant X1, mRNA	Bifunctional riboflavin kinase/FMN phosphatase OS=Arabidopsis thaliana GN=FHY PE=1 SV=1	Haloacid dehalogenase-like hydrolase	[H] KOG3110 Riboflavin kinase
CL1080.Contig3_All	K20884//riboflavin kinase / FMN hydrolase [EC:2.7.1.26 3.1.3.102]+ko00740//Riboflavin metabolism+ko01100//Metabolic pathways+ko01110//Biosynthesis of secondary metabolites	GO:0016787//hydrolase activity;GO:0009231//riboflavin biosynthetic process;GO:0008531//riboflavin kinase activity	PREDICTED: bifunctional riboflavin kinase/FMN phosphatase isoform X1 [Eucalyptus grandis]	XM_006467831.2 PREDICTED: Citrus sinensis bifunctional riboflavin kinase/FMN phosphatase (LOC102627707), transcript variant X1, mRNA	Bifunctional riboflavin kinase/FMN phosphatase OS=Arabidopsis thaliana GN=FHY PE=1 SV=1	Haloacid dehalogenase-like hydrolase	[H] KOG3110 Riboflavin kinase
CL1080.Contig4_All	K20884//riboflavin kinase / FMN hydrolase [EC:2.7.1.26 3.1.3.102]+ko00740//Riboflavin metabolism+ko01100//Metabolic pathways+ko01110//Biosynthesis of secondary metabolites	GO:0016787//hydrolase activity;GO:0009231//riboflavin biosynthetic process;GO:0008531//riboflavin kinase activity	Flavokinase domain-containing protein/HAD_2 domain-containing protein [Cephalotus follicularis]	XM_017748405.1 PREDICTED: Gossypium arboreum bifunctional riboflavin kinase/FMN phosphatase (LOC108450678), transcript variant X1, mRNA	Bifunctional riboflavin kinase/FMN phosphatase OS=Arabidopsis thaliana GN=FHY PE=1 SV=1	Haloacid dehalogenase-like hydrolase	[H] KOG3110 Riboflavin kinase
CL1080.Contig5_All	K20884//riboflavin kinase / FMN hydrolase [EC:2.7.1.26 3.1.3.102]+ko00740//Riboflavin metabolism+ko01100//Metabolic pathways+ko01110//Biosynthesis of secondary metabolites	GO:0016787//hydrolase activity;GO:0009231//riboflavin biosynthetic process;GO:0008531//riboflavin kinase activity	PREDICTED: bifunctional riboflavin kinase/FMN phosphatase isoform X1 [Eucalyptus grandis]	XM_012591378.1 PREDICTED: Gossypium raimondii bifunctional riboflavin kinase/FMN phosphatase (LOC105770260), transcript variant X1, mRNA	Bifunctional riboflavin kinase/FMN phosphatase OS=Arabidopsis thaliana GN=FHY PE=1 SV=1	Haloacid dehalogenase-like hydrolase	[H] KOG3110 Riboflavin kinase
CL1080.Contig6_All	K20884//riboflavin kinase / FMN hydrolase [EC:2.7.1.26 3.1.3.102]+ko00740//Riboflavin metabolism+ko01100//Metabolic pathways+ko01110//Biosynthesis of secondary metabolites	GO:0016787//hydrolase activity;GO:0009231//riboflavin biosynthetic process;GO:0008531//riboflavin kinase activity	PREDICTED: bifunctional riboflavin kinase/FMN phosphatase isoform X1 [Eucalyptus grandis]	XM_006467831.2 PREDICTED: Citrus sinensis bifunctional riboflavin kinase/FMN phosphatase (LOC102627707), transcript variant X1, mRNA	Bifunctional riboflavin kinase/FMN phosphatase OS=Arabidopsis thaliana GN=FHY PE=1 SV=1	Riboflavin kinase	[H] KOG3110 Riboflavin kinase
CL1081.Contig1_All	K03695//ATP-dependent Clp protease ATP-binding subunit ClpB	GO:0005524//ATP binding;GO:0019538//protein metabolic process;GO:0034605//cellular response to heat	PREDICTED: chaperone protein ClpB1 [Citrus sinensis] >XP_006477654.1 PREDICTED: chaperone protein ClpB1 [Citrus sinensis]	XM_006477591.2 PREDICTED: Citrus sinensis chaperone protein ClpB1 (LOC102620452), transcript variant X2, mRNA	Chaperone protein ClpB1 OS=Arabidopsis thaliana GN=CLPB1 PE=1 SV=2	AAA domain (Cdc48 subfamily)	[O] KOG1051 Chaperone HSP104 and related ATP-dependent Clp proteases
CL1081.Contig2_All	K03695//ATP-dependent Clp protease ATP-binding subunit ClpB	GO:0005524//ATP binding;GO:0019538//protein metabolic process	hypothetical protein CICLE_v10018766mg [Citrus clementina] >XP_006440731.1 hypothetical protein CICLE_v10018766mg [Citrus clementina] >XP_006440732.1 hypothetical protein CICLE_v10018766mg [Citrus clementina] >XP_006440733.1 hypothetical protein CICLE_v10018766mg [Citrus clementina] >ESR53970.1 hypothetical protein CICLE_v10018766mg [Citrus clementina] >ESR53971.1 hypothetical protein CICLE_v1001…	XM_006477591.2 PREDICTED: Citrus sinensis chaperone protein ClpB1 (LOC102620452), transcript variant X2, mRNA	Chaperone protein ClpB1 OS=Arabidopsis thaliana GN=CLPB1 PE=1 SV=2	AAA domain (Cdc48 subfamily)	[O] KOG1051 Chaperone HSP104 and related ATP-dependent Clp proteases
CL1082.Contig10_All	K22200//2-carboxy-D-arabinitol-1-phosphatase [EC:3.1.3.63]	GO:0008152//metabolic process;GO:0003824//catalytic activity	PREDICTED: probable 2-carboxy-D-arabinitol-1-phosphatase [Fragaria vesca subsp. vesca]	XM_006424261.1 Citrus clementina hypothetical protein (CICLE_v10028226mg) mRNA, complete cds	Probable 2-carboxy-D-arabinitol-1-phosphatase OS=Arabidopsis thaliana GN=At5g22620 PE=1 SV=1	Histidine phosphatase superfamily (branch 1)	[G] KOG0235 Phosphoglycerate mutase
CL1082.Contig11_All	K22200//2-carboxy-D-arabinitol-1-phosphatase [EC:3.1.3.63]	GO:0008152//metabolic process;GO:0003824//catalytic activity	PREDICTED: probable 2-carboxy-D-arabinitol-1-phosphatase [Citrus sinensis]	XM_006424261.1 Citrus clementina hypothetical protein (CICLE_v10028226mg) mRNA, complete cds	Probable 2-carboxy-D-arabinitol-1-phosphatase OS=Arabidopsis thaliana GN=At5g22620 PE=1 SV=1	Histidine phosphatase superfamily (branch 1)	[G] KOG0235 Phosphoglycerate mutase
CL1082.Contig12_All	K22200//2-carboxy-D-arabinitol-1-phosphatase [EC:3.1.3.63]	GO:0008152//metabolic process;GO:0003824//catalytic activity	probable 2-carboxy-D-arabinitol-1-phosphatase isoform X1 [Jatropha curcas] >KDP34378.1 hypothetical protein JCGZ_11261 [Jatropha curcas]	XM_006424261.1 Citrus clementina hypothetical protein (CICLE_v10028226mg) mRNA, complete cds	Probable 2-carboxy-D-arabinitol-1-phosphatase OS=Arabidopsis thaliana GN=At5g22620 PE=1 SV=1	Histidine phosphatase superfamily (branch 1)	[G] KOG0235 Phosphoglycerate mutase
CL1082.Contig13_All	K22200//2-carboxy-D-arabinitol-1-phosphatase [EC:3.1.3.63]	GO:0008152//metabolic process;GO:0003824//catalytic activity	probable 2-carboxy-D-arabinitol-1-phosphatase isoform X1 [Jatropha curcas] >KDP34378.1 hypothetical protein JCGZ_11261 [Jatropha curcas]	XM_006424261.1 Citrus clementina hypothetical protein (CICLE_v10028226mg) mRNA, complete cds	Probable 2-carboxy-D-arabinitol-1-phosphatase OS=Arabidopsis thaliana GN=At5g22620 PE=1 SV=1	Histidine phosphatase superfamily (branch 1)	[G] KOG0235 Phosphoglycerate mutase
CL1082.Contig14_All	K22200//2-carboxy-D-arabinitol-1-phosphatase [EC:3.1.3.63]	GO:0008152//metabolic process;GO:0003824//catalytic activity	PREDICTED: probable 2-carboxy-D-arabinitol-1-phosphatase isoform X2 [Juglans regia]	XM_006424261.1 Citrus clementina hypothetical protein (CICLE_v10028226mg) mRNA, complete cds	Probable 2-carboxy-D-arabinitol-1-phosphatase OS=Arabidopsis thaliana GN=At5g22620 PE=1 SV=1	Histidine phosphatase superfamily (branch 1)	[G] KOG0235 Phosphoglycerate mutase
CL1082.Contig15_All	K22200//2-carboxy-D-arabinitol-1-phosphatase [EC:3.1.3.63]	GO:0008152//metabolic process;GO:0003824//catalytic activity	PREDICTED: probable 2-carboxy-D-arabinitol-1-phosphatase isoform X2 [Juglans regia]	XM_006424261.1 Citrus clementina hypothetical protein (CICLE_v10028226mg) mRNA, complete cds	Probable 2-carboxy-D-arabinitol-1-phosphatase OS=Arabidopsis thaliana GN=At5g22620 PE=1 SV=1	Histidine phosphatase superfamily (branch 1)	[G] KOG0235 Phosphoglycerate mutase
CL1082.Contig16_All	K22200//2-carboxy-D-arabinitol-1-phosphatase [EC:3.1.3.63]	GO:0008152//metabolic process;GO:0003824//catalytic activity	PREDICTED: probable 2-carboxy-D-arabinitol-1-phosphatase [Citrus sinensis]	XM_006424261.1 Citrus clementina hypothetical protein (CICLE_v10028226mg) mRNA, complete cds	Probable 2-carboxy-D-arabinitol-1-phosphatase OS=Arabidopsis thaliana GN=At5g22620 PE=1 SV=1	Histidine phosphatase superfamily (branch 1)	[G] KOG0235 Phosphoglycerate mutase
CL1082.Contig17_All	K22200//2-carboxy-D-arabinitol-1-phosphatase [EC:3.1.3.63]	GO:0008152//metabolic process;GO:0003824//catalytic activity	PREDICTED: probable 2-carboxy-D-arabinitol-1-phosphatase [Citrus sinensis]	XM_006424261.1 Citrus clementina hypothetical protein (CICLE_v10028226mg) mRNA, complete cds	Probable 2-carboxy-D-arabinitol-1-phosphatase OS=Arabidopsis thaliana GN=At5g22620 PE=1 SV=1	Histidine phosphatase superfamily (branch 1)	[G] KOG0235 Phosphoglycerate mutase
CL1082.Contig18_All	K22200//2-carboxy-D-arabinitol-1-phosphatase [EC:3.1.3.63]	GO:0008152//metabolic process;GO:0003824//catalytic activity	PREDICTED: probable 2-carboxy-D-arabinitol-1-phosphatase [Citrus sinensis]	XM_006424261.1 Citrus clementina hypothetical protein (CICLE_v10028226mg) mRNA, complete cds	Probable 2-carboxy-D-arabinitol-1-phosphatase OS=Arabidopsis thaliana GN=At5g22620 PE=1 SV=1	Histidine phosphatase superfamily (branch 1)	[G] KOG0235 Phosphoglycerate mutase
CL1082.Contig1_All	K22200//2-carboxy-D-arabinitol-1-phosphatase [EC:3.1.3.63]	GO:0008152//metabolic process;GO:0003824//catalytic activity	PREDICTED: probable 2-carboxy-D-arabinitol-1-phosphatase [Citrus sinensis]	XM_006424261.1 Citrus clementina hypothetical protein (CICLE_v10028226mg) mRNA, complete cds	Probable 2-carboxy-D-arabinitol-1-phosphatase OS=Arabidopsis thaliana GN=At5g22620 PE=1 SV=1	Histidine phosphatase superfamily (branch 1)	[G] KOG0235 Phosphoglycerate mutase
CL1082.Contig2_All	K22200//2-carboxy-D-arabinitol-1-phosphatase [EC:3.1.3.63]	GO:0008152//metabolic process;GO:0003824//catalytic activity	hypothetical protein CICLE_v10028226mg [Citrus clementina] >ESR37564.1 hypothetical protein CICLE_v10028226mg [Citrus clementina]	XM_006424261.1 Citrus clementina hypothetical protein (CICLE_v10028226mg) mRNA, complete cds	Probable 2-carboxy-D-arabinitol-1-phosphatase OS=Arabidopsis thaliana GN=At5g22620 PE=1 SV=1	Histidine phosphatase superfamily (branch 1)	[G] KOG0235 Phosphoglycerate mutase
CL1082.Contig3_All	K22200//2-carboxy-D-arabinitol-1-phosphatase [EC:3.1.3.63]	GO:0008152//metabolic process;GO:0003824//catalytic activity	hypothetical protein CISIN_1g010288mg [Citrus sinensis]	XM_006424261.1 Citrus clementina hypothetical protein (CICLE_v10028226mg) mRNA, complete cds	Probable 2-carboxy-D-arabinitol-1-phosphatase OS=Arabidopsis thaliana GN=At5g22620 PE=1 SV=1	Histidine phosphatase superfamily (branch 1)	[G] KOG0235 Phosphoglycerate mutase
CL1082.Contig4_All	K22200//2-carboxy-D-arabinitol-1-phosphatase [EC:3.1.3.63]	GO:0008152//metabolic process;GO:0003824//catalytic activity	PREDICTED: probable 2-carboxy-D-arabinitol-1-phosphatase isoform X2 [Juglans regia]	XM_006424261.1 Citrus clementina hypothetical protein (CICLE_v10028226mg) mRNA, complete cds	Probable 2-carboxy-D-arabinitol-1-phosphatase OS=Arabidopsis thaliana GN=At5g22620 PE=1 SV=1	Histidine phosphatase superfamily (branch 1)	[G] KOG0235 Phosphoglycerate mutase
CL1082.Contig5_All	K22200//2-carboxy-D-arabinitol-1-phosphatase [EC:3.1.3.63]	GO:0008152//metabolic process;GO:0003824//catalytic activity	PREDICTED: probable 2-carboxy-D-arabinitol-1-phosphatase [Citrus sinensis]	XM_006424261.1 Citrus clementina hypothetical protein (CICLE_v10028226mg) mRNA, complete cds	Probable 2-carboxy-D-arabinitol-1-phosphatase OS=Arabidopsis thaliana GN=At5g22620 PE=1 SV=1	Histidine phosphatase superfamily (branch 1)	[G] KOG0235 Phosphoglycerate mutase
CL1082.Contig6_All	K22200//2-carboxy-D-arabinitol-1-phosphatase [EC:3.1.3.63]	GO:0008152//metabolic process;GO:0003824//catalytic activity	probable 2-carboxy-D-arabinitol-1-phosphatase isoform X1 [Jatropha curcas] >KDP34378.1 hypothetical protein JCGZ_11261 [Jatropha curcas]	XM_006424261.1 Citrus clementina hypothetical protein (CICLE_v10028226mg) mRNA, complete cds	Probable 2-carboxy-D-arabinitol-1-phosphatase OS=Arabidopsis thaliana GN=At5g22620 PE=1 SV=1	Histidine phosphatase superfamily (branch 1)	[G] KOG0235 Phosphoglycerate mutase
CL1082.Contig7_All	K22200//2-carboxy-D-arabinitol-1-phosphatase [EC:3.1.3.63]	GO:0008152//metabolic process;GO:0003824//catalytic activity	hypothetical protein CISIN_1g010288mg [Citrus sinensis]	XM_006424261.1 Citrus clementina hypothetical protein (CICLE_v10028226mg) mRNA, complete cds	Probable 2-carboxy-D-arabinitol-1-phosphatase OS=Arabidopsis thaliana GN=At5g22620 PE=1 SV=1	Histidine phosphatase superfamily (branch 1)	[G] KOG0235 Phosphoglycerate mutase
CL1082.Contig8_All	K22200//2-carboxy-D-arabinitol-1-phosphatase [EC:3.1.3.63]	GO:0008152//metabolic process;GO:0003824//catalytic activity	hypothetical protein CICLE_v10028226mg [Citrus clementina] >ESR37564.1 hypothetical protein CICLE_v10028226mg [Citrus clementina]	XM_006424261.1 Citrus clementina hypothetical protein (CICLE_v10028226mg) mRNA, complete cds	Probable 2-carboxy-D-arabinitol-1-phosphatase OS=Arabidopsis thaliana GN=At5g22620 PE=1 SV=1	Histidine phosphatase superfamily (branch 1)	[G] KOG0235 Phosphoglycerate mutase
CL1082.Contig9_All	K22200//2-carboxy-D-arabinitol-1-phosphatase [EC:3.1.3.63]	GO:0008152//metabolic process;GO:0003824//catalytic activity	PREDICTED: probable 2-carboxy-D-arabinitol-1-phosphatase [Citrus sinensis]	XM_006424261.1 Citrus clementina hypothetical protein (CICLE_v10028226mg) mRNA, complete cds	Probable 2-carboxy-D-arabinitol-1-phosphatase OS=Arabidopsis thaliana GN=At5g22620 PE=1 SV=1	Histidine phosphatase superfamily (branch 1)	[G] KOG0235 Phosphoglycerate mutase
CL1084.Contig1_All	K00767//nicotinate-nucleotide pyrophosphorylase (carboxylating) [EC:2.4.2.19]+ko01100//Metabolic pathways+ko00760//Nicotinate and nicotinamide metabolism	GO:0004514//nicotinate-nucleotide diphosphorylase (carboxylating) activity;GO:0009435//NAD biosynthetic process	QRPTase_C domain-containing protein/QRPTase_N domain-containing protein [Cephalotus follicularis]	XM_006494979.2 PREDICTED: Citrus sinensis nicotinate-nucleotide pyrophosphorylase [carboxylating], chloroplastic (LOC102622350), transcript variant X4, mRNA	Nicotinate-nucleotide pyrophosphorylase [carboxylating], chloroplastic OS=Arabidopsis thaliana GN=QPT PE=2 SV=2	Quinolinate phosphoribosyl transferase, C-terminal domain	[F] KOG3008 Quinolinate phosphoribosyl transferase
CL1084.Contig2_All	K00767//nicotinate-nucleotide pyrophosphorylase (carboxylating) [EC:2.4.2.19]+ko01100//Metabolic pathways+ko00760//Nicotinate and nicotinamide metabolism	GO:0004514//nicotinate-nucleotide diphosphorylase (carboxylating) activity;GO:0009435//NAD biosynthetic process	QRPTase_C domain-containing protein/QRPTase_N domain-containing protein [Cephalotus follicularis]	XM_006494979.2 PREDICTED: Citrus sinensis nicotinate-nucleotide pyrophosphorylase [carboxylating], chloroplastic (LOC102622350), transcript variant X4, mRNA	Nicotinate-nucleotide pyrophosphorylase [carboxylating], chloroplastic OS=Arabidopsis thaliana GN=QPT PE=2 SV=2	Quinolinate phosphoribosyl transferase, C-terminal domain	[F] KOG3008 Quinolinate phosphoribosyl transferase
CL1084.Contig3_All	K00767//nicotinate-nucleotide pyrophosphorylase (carboxylating) [EC:2.4.2.19]+ko01100//Metabolic pathways+ko00760//Nicotinate and nicotinamide metabolism	GO:0004514//nicotinate-nucleotide diphosphorylase (carboxylating) activity;GO:0009435//NAD biosynthetic process	QRPTase_C domain-containing protein/QRPTase_N domain-containing protein [Cephalotus follicularis]	XM_006494979.2 PREDICTED: Citrus sinensis nicotinate-nucleotide pyrophosphorylase [carboxylating], chloroplastic (LOC102622350), transcript variant X4, mRNA	Nicotinate-nucleotide pyrophosphorylase [carboxylating], chloroplastic OS=Arabidopsis thaliana GN=QPT PE=2 SV=2	Quinolinate phosphoribosyl transferase, C-terminal domain	[F] KOG3008 Quinolinate phosphoribosyl transferase
CL1084.Contig4_All	K00767//nicotinate-nucleotide pyrophosphorylase (carboxylating) [EC:2.4.2.19]+ko01100//Metabolic pathways+ko00760//Nicotinate and nicotinamide metabolism	GO:0004514//nicotinate-nucleotide diphosphorylase (carboxylating) activity;GO:0009435//NAD biosynthetic process	QRPTase_C domain-containing protein/QRPTase_N domain-containing protein [Cephalotus follicularis]	XM_006494979.2 PREDICTED: Citrus sinensis nicotinate-nucleotide pyrophosphorylase [carboxylating], chloroplastic (LOC102622350), transcript variant X4, mRNA	Nicotinate-nucleotide pyrophosphorylase [carboxylating], chloroplastic OS=Arabidopsis thaliana GN=QPT PE=2 SV=2	Quinolinate phosphoribosyl transferase, C-terminal domain	[F] KOG3008 Quinolinate phosphoribosyl transferase
CL1084.Contig5_All	K00767//nicotinate-nucleotide pyrophosphorylase (carboxylating) [EC:2.4.2.19]+ko01100//Metabolic pathways+ko00760//Nicotinate and nicotinamide metabolism	GO:0004514//nicotinate-nucleotide diphosphorylase (carboxylating) activity;GO:0009435//NAD biosynthetic process	QRPTase_C domain-containing protein/QRPTase_N domain-containing protein [Cephalotus follicularis]	XM_006494979.2 PREDICTED: Citrus sinensis nicotinate-nucleotide pyrophosphorylase [carboxylating], chloroplastic (LOC102622350), transcript variant X4, mRNA	Nicotinate-nucleotide pyrophosphorylase [carboxylating], chloroplastic OS=Arabidopsis thaliana GN=QPT PE=2 SV=2	Quinolinate phosphoribosyl transferase, C-terminal domain	[F] KOG3008 Quinolinate phosphoribosyl transferase
CL1085.Contig1_All	K13083//flavonoid 3',5'-hydroxylase [EC:1.14.14.81]+ko01110//Biosynthesis of secondary metabolites+ko00941//Flavonoid biosynthesis+ko00944//Flavone and flavonol biosynthesis	GO:0016705//oxidoreductase activity, acting on paired donors, with incorporation or reduction of molecular oxygen;GO:0020037//heme binding;GO:0005506//iron ion binding;GO:0016021//integral component of membrane;GO:0004497//monooxygenase activity	flavonoid 3',5'-hydroxylase 2 [Jatropha curcas] >KDP43193.1 hypothetical protein JCGZ_22745 [Jatropha curcas]	XM_017751622.1 PREDICTED: Gossypium arboreum flavonoid 3',5'-hydroxylase 2-like (LOC108453491), mRNA	Flavonoid 3',5'-hydroxylase 2 OS=Petunia hybrida GN=CYP75A3 PE=2 SV=1	Cytochrome P450	[Q] KOG0156 Cytochrome P450 CYP2 subfamily
CL1085.Contig2_All	K13083//flavonoid 3',5'-hydroxylase [EC:1.14.14.81]+ko01110//Biosynthesis of secondary metabolites+ko00941//Flavonoid biosynthesis+ko00944//Flavone and flavonol biosynthesis	GO:0016705//oxidoreductase activity, acting on paired donors, with incorporation or reduction of molecular oxygen;GO:0020037//heme binding;GO:0005506//iron ion binding;GO:0016021//integral component of membrane;GO:0004497//monooxygenase activity	flavonoid 3',5'-hydroxylase 2 [Jatropha curcas] >KDP43193.1 hypothetical protein JCGZ_22745 [Jatropha curcas]	XM_017751622.1 PREDICTED: Gossypium arboreum flavonoid 3',5'-hydroxylase 2-like (LOC108453491), mRNA	Flavonoid 3',5'-hydroxylase 2 OS=Petunia hybrida GN=CYP75A3 PE=2 SV=1	Cytochrome P450	[Q] KOG0156 Cytochrome P450 CYP2 subfamily
CL1085.Contig3_All	K13083//flavonoid 3',5'-hydroxylase [EC:1.14.14.81]+ko01110//Biosynthesis of secondary metabolites+ko00941//Flavonoid biosynthesis+ko00944//Flavone and flavonol biosynthesis	GO:0016705//oxidoreductase activity, acting on paired donors, with incorporation or reduction of molecular oxygen;GO:0020037//heme binding;GO:0005506//iron ion binding;GO:0016021//integral component of membrane;GO:0004497//monooxygenase activity	flavonoid 3',5'-hydroxylase 2 [Jatropha curcas] >KDP43193.1 hypothetical protein JCGZ_22745 [Jatropha curcas]	XM_018977514.1 PREDICTED: Juglans regia flavonoid 3',5'-hydroxylase 2-like (LOC109000585), mRNA	Flavonoid 3',5'-hydroxylase 2 OS=Petunia hybrida GN=CYP75A3 PE=2 SV=1	Cytochrome P450	[Q] KOG0156 Cytochrome P450 CYP2 subfamily
CL1086.Contig1_All	K05359//arogenate/prephenate dehydratase [EC:4.2.1.91 4.2.1.51]+ko01230//Biosynthesis of amino acids+ko01100//Metabolic pathways+ko01110//Biosynthesis of secondary metabolites+ko00400//Phenylalanine, tyrosine and tryptophan biosynthesis	GO:0004664//prephenate dehydratase activity;GO:0009094//L-phenylalanine biosynthetic process;GO:0047769//arogenate dehydratase activity;GO:0009570//chloroplast stroma	PREDICTED: arogenate dehydratase/prephenate dehydratase 1, chloroplastic [Ricinus communis] >EEF43858.1 prephenate dehydratase, putative [Ricinus communis]	XM_021828759.1 PREDICTED: Hevea brasiliensis arogenate dehydratase/prephenate dehydratase 1, chloroplastic-like (LOC110667795), mRNA	Arogenate dehydratase/prephenate dehydratase 1, chloroplastic OS=Arabidopsis thaliana GN=ADT1 PE=1 SV=1		[E] KOG2797 Prephenate dehydratase
CL1086.Contig2_All	K05359//arogenate/prephenate dehydratase [EC:4.2.1.91 4.2.1.51]+ko01230//Biosynthesis of amino acids+ko01100//Metabolic pathways+ko01110//Biosynthesis of secondary metabolites+ko00400//Phenylalanine, tyrosine and tryptophan biosynthesis	GO:0004664//prephenate dehydratase activity;GO:0009094//L-phenylalanine biosynthetic process;GO:0047769//arogenate dehydratase activity;GO:0009507//chloroplast;GO:0009570//chloroplast stroma	hypothetical protein CICLE_v10015580mg [Citrus clementina] >XP_006469675.1 PREDICTED: arogenate dehydratase/prephenate dehydratase 1, chloroplastic-like [Citrus sinensis] >ESR60818.1 hypothetical protein CICLE_v10015580mg [Citrus clementina]	XM_006469612.2 PREDICTED: Citrus sinensis arogenate dehydratase/prephenate dehydratase 1, chloroplastic-like (LOC102607115), mRNA	Arogenate dehydratase/prephenate dehydratase 1, chloroplastic OS=Arabidopsis thaliana GN=ADT1 PE=1 SV=1	Prephenate dehydratase	[E] KOG2797 Prephenate dehydratase
CL1086.Contig3_All	K05359//arogenate/prephenate dehydratase [EC:4.2.1.91 4.2.1.51]+ko01230//Biosynthesis of amino acids+ko01100//Metabolic pathways+ko01110//Biosynthesis of secondary metabolites+ko00400//Phenylalanine, tyrosine and tryptophan biosynthesis	GO:0004664//prephenate dehydratase activity;GO:0009094//L-phenylalanine biosynthetic process;GO:0047769//arogenate dehydratase activity;GO:0009507//chloroplast;GO:0009570//chloroplast stroma	hypothetical protein CICLE_v10015580mg [Citrus clementina] >XP_006469675.1 PREDICTED: arogenate dehydratase/prephenate dehydratase 1, chloroplastic-like [Citrus sinensis] >ESR60818.1 hypothetical protein CICLE_v10015580mg [Citrus clementina]	XM_002269427.3 PREDICTED: Vitis vinifera arogenate dehydratase/prephenate dehydratase 1, chloroplastic (LOC100265426), transcript variant X2, mRNA	Arogenate dehydratase/prephenate dehydratase 1, chloroplastic OS=Arabidopsis thaliana GN=ADT1 PE=1 SV=1	Prephenate dehydratase	[E] KOG2797 Prephenate dehydratase
CL1086.Contig4_All	K05359//arogenate/prephenate dehydratase [EC:4.2.1.91 4.2.1.51]+ko01230//Biosynthesis of amino acids+ko01100//Metabolic pathways+ko01110//Biosynthesis of secondary metabolites+ko00400//Phenylalanine, tyrosine and tryptophan biosynthesis	GO:0004664//prephenate dehydratase activity;GO:0009094//L-phenylalanine biosynthetic process;GO:0047769//arogenate dehydratase activity;GO:0009570//chloroplast stroma	hypothetical protein CICLE_v10015580mg [Citrus clementina] >XP_006469675.1 PREDICTED: arogenate dehydratase/prephenate dehydratase 1, chloroplastic-like [Citrus sinensis] >ESR60818.1 hypothetical protein CICLE_v10015580mg [Citrus clementina]	XM_006469612.2 PREDICTED: Citrus sinensis arogenate dehydratase/prephenate dehydratase 1, chloroplastic-like (LOC102607115), mRNA	Arogenate dehydratase/prephenate dehydratase 1, chloroplastic OS=Arabidopsis thaliana GN=ADT1 PE=1 SV=1	Prephenate dehydratase	[E] KOG2797 Prephenate dehydratase
CL1087.Contig1_All	K09422//transcription factor MYB, plant	GO:0016021//integral component of membrane	PREDICTED: putative UPF0481 protein At3g02645 [Citrus sinensis]		UPF0481 protein At3g47200 OS=Arabidopsis thaliana GN=At3g47200 PE=2 SV=1	Plant protein of unknown function	[S] LSE0031 A Uncharacterized protein
CL1087.Contig2_All	K22530//ATPase family AAA domain-containing protein 1 [EC:3.6.1.-];K07393//glutathionyl-hydroquinone reductase [EC:1.8.5.7];K09422//transcription factor MYB, plant		hypothetical protein CICLE_v100185461mg, partial [Citrus clementina] >ESR53335.1 hypothetical protein CICLE_v100185461mg, partial [Citrus clementina]	XM_006440032.1 Citrus clementina hypothetical protein (CICLE_v100185461mg) mRNA, partial cds	UPF0481 protein At3g47200 OS=Arabidopsis thaliana GN=At3g47200 PE=2 SV=1	Plant protein of unknown function	[S] LSE0031 A Uncharacterized protein
CL1087.Contig3_All	K07393//glutathionyl-hydroquinone reductase [EC:1.8.5.7];K01193//beta-fructofuranosidase [EC:3.2.1.26]+ko01100//Metabolic pathways+ko00052//Galactose metabolism+ko00500//Starch and sucrose metabolism;K09422//transcription factor MYB, plant	GO:0016021//integral component of membrane	PREDICTED: putative UPF0481 protein At3g02645 [Citrus sinensis]		UPF0481 protein At3g47200 OS=Arabidopsis thaliana GN=At3g47200 PE=2 SV=1	Plant protein of unknown function	[S] LSE0031 A Uncharacterized protein
CL1087.Contig4_All	K22530//ATPase family AAA domain-containing protein 1 [EC:3.6.1.-];K07393//glutathionyl-hydroquinone reductase [EC:1.8.5.7];K09422//transcription factor MYB, plant		hypothetical protein CICLE_v100185461mg, partial [Citrus clementina] >ESR53336.1 hypothetical protein CICLE_v100185461mg, partial [Citrus clementina]	XM_006440033.1 Citrus clementina hypothetical protein (CICLE_v100185461mg) mRNA, partial cds	UPF0481 protein At3g47200 OS=Arabidopsis thaliana GN=At3g47200 PE=2 SV=1	Plant protein of unknown function	[S] LSE0031 A Uncharacterized protein
CL1088.Contig1_All		GO:0006355//regulation of transcription, DNA-templated	hypothetical protein CICLE_v10015509mg [Citrus clementina] >ESR62761.1 hypothetical protein CICLE_v10015509mg [Citrus clementina]	XM_006449458.1 Citrus clementina hypothetical protein (CICLE_v10015509mg) mRNA, complete cds		HCNGP-like protein	[K] KOG2959 Transcriptional regulator
CL1088.Contig2_All		GO:0006355//regulation of transcription, DNA-templated	hypothetical protein CICLE_v10015509mg [Citrus clementina] >ESR62761.1 hypothetical protein CICLE_v10015509mg [Citrus clementina]	XM_006449458.1 Citrus clementina hypothetical protein (CICLE_v10015509mg) mRNA, complete cds		HCNGP-like protein	[K] KOG2959 Transcriptional regulator
CL1088.Contig3_All	K00759//adenine phosphoribosyltransferase [EC:2.4.2.7]+ko00230//Purine metabolism+ko01100//Metabolic pathways	GO:0006355//regulation of transcription, DNA-templated	hypothetical protein CICLE_v10015509mg [Citrus clementina] >ESR62761.1 hypothetical protein CICLE_v10015509mg [Citrus clementina]	XM_006477174.2 PREDICTED: Citrus sinensis adenine phosphoribosyltransferase 4 (LOC102619309), mRNA	Adenine phosphoribosyltransferase 4 OS=Arabidopsis thaliana GN=APT4 PE=1 SV=1	HCNGP-like protein	[F] KOG1712 Adenine phosphoribosyl transferases
CL1089.Contig1_All	K07575//PUA domain protein	GO:0003723//RNA binding;GO:0002188//translation reinitiation;GO:0022627//cytosolic small ribosomal subunit;GO:0005737//cytoplasm;GO:0001731//formation of translation preinitiation complex	malignant T-cell-amplified sequence 1 homolog [Sesamum indicum]	XM_006472069.2 PREDICTED: Citrus sinensis malignant T-cell-amplified sequence 1 homolog (LOC102626962), mRNA		PUA domain	[J] KOG2523 Predicted RNA-binding protein with PUA domain
CL1089.Contig2_All	K07575//PUA domain protein	GO:0003723//RNA binding;GO:0002188//translation reinitiation;GO:0022627//cytosolic small ribosomal subunit;GO:0005737//cytoplasm;GO:0001731//formation of translation preinitiation complex	pseudouridine synthase and archaeosine transglycosylase domain-containing family protein [Populus trichocarpa] >ABK94158.1 unknown [Populus trichocarpa] >ERP60252.1 pseudouridine synthase and archaeosine transglycosylase domain-containing family protein [Populus trichocarpa]	XM_006472069.2 PREDICTED: Citrus sinensis malignant T-cell-amplified sequence 1 homolog (LOC102626962), mRNA		PUA domain	[J] KOG2523 Predicted RNA-binding protein with PUA domain
CL1089.Contig3_All	K07575//PUA domain protein	GO:0003723//RNA binding;GO:0002188//translation reinitiation;GO:0022627//cytosolic small ribosomal subunit;GO:0005737//cytoplasm;GO:0001731//formation of translation preinitiation complex	malignant T-cell-amplified sequence 1 homolog [Sesamum indicum]	XM_006472069.2 PREDICTED: Citrus sinensis malignant T-cell-amplified sequence 1 homolog (LOC102626962), mRNA		PUA domain	[J] KOG2523 Predicted RNA-binding protein with PUA domain
CL1089.Contig4_All	K07575//PUA domain protein	GO:0003723//RNA binding;GO:0002188//translation reinitiation;GO:0022627//cytosolic small ribosomal subunit;GO:0005737//cytoplasm;GO:0001731//formation of translation preinitiation complex	malignant T-cell-amplified sequence 1 homolog [Sesamum indicum]	XM_006472069.2 PREDICTED: Citrus sinensis malignant T-cell-amplified sequence 1 homolog (LOC102626962), mRNA		PUA domain	[J] KOG2523 Predicted RNA-binding protein with PUA domain
CL109.Contig10_All	K03453//bile acid:Na+ symporter, BASS family		hypothetical protein B456_013G231400 [Gossypium raimondii]	XM_002284884.4 PREDICTED: Vitis vinifera sodium/pyruvate cotransporter BASS2, chloroplastic (LOC100254194), transcript variant X1, mRNA	Sodium/pyruvate cotransporter BASS2, chloroplastic OS=Arabidopsis thaliana GN=BASS2 PE=1 SV=1	Sodium Bile acid symporter family	[P] KOG2718 Na+-bile acid cotransporter
CL109.Contig11_All	K03453//bile acid:Na+ symporter, BASS family	GO:0016021//integral component of membrane	hypothetical protein CICLE_v10008416mg [Citrus clementina] >ESR64276.1 hypothetical protein CICLE_v10008416mg [Citrus clementina]	XM_002284884.4 PREDICTED: Vitis vinifera sodium/pyruvate cotransporter BASS2, chloroplastic (LOC100254194), transcript variant X1, mRNA	Sodium/pyruvate cotransporter BASS2, chloroplastic OS=Arabidopsis thaliana GN=BASS2 PE=1 SV=1	Sodium Bile acid symporter family	[P] KOG2718 Na+-bile acid cotransporter
CL109.Contig12_All	K03453//bile acid:Na+ symporter, BASS family	GO:0016021//integral component of membrane	hypothetical protein CICLE_v10008416mg [Citrus clementina] >ESR64276.1 hypothetical protein CICLE_v10008416mg [Citrus clementina]	XM_002284884.4 PREDICTED: Vitis vinifera sodium/pyruvate cotransporter BASS2, chloroplastic (LOC100254194), transcript variant X1, mRNA	Sodium/pyruvate cotransporter BASS2, chloroplastic OS=Arabidopsis thaliana GN=BASS2 PE=1 SV=1	Sodium Bile acid symporter family	[P] KOG2718 Na+-bile acid cotransporter
CL109.Contig13_All	K03453//bile acid:Na+ symporter, BASS family	GO:0016021//integral component of membrane	hypothetical protein TSUD_194060 [Trifolium subterraneum]	XM_006450973.1 Citrus clementina hypothetical protein (CICLE_v10008416mg) mRNA, complete cds	Sodium/pyruvate cotransporter BASS2, chloroplastic OS=Arabidopsis thaliana GN=BASS2 PE=1 SV=1	Sodium Bile acid symporter family	[P] KOG2718 Na+-bile acid cotransporter
CL109.Contig14_All	K03453//bile acid:Na+ symporter, BASS family	GO:0016021//integral component of membrane	hypothetical protein TSUD_194060 [Trifolium subterraneum]	XM_006450973.1 Citrus clementina hypothetical protein (CICLE_v10008416mg) mRNA, complete cds	Sodium/pyruvate cotransporter BASS2, chloroplastic OS=Arabidopsis thaliana GN=BASS2 PE=1 SV=1	Sodium Bile acid symporter family	[P] KOG2718 Na+-bile acid cotransporter
CL109.Contig15_All	K03453//bile acid:Na+ symporter, BASS family	GO:0016021//integral component of membrane	unknown [Lotus japonicus]	XM_006450973.1 Citrus clementina hypothetical protein (CICLE_v10008416mg) mRNA, complete cds	Sodium/pyruvate cotransporter BASS2, chloroplastic OS=Arabidopsis thaliana GN=BASS2 PE=1 SV=1	Sodium Bile acid symporter family	[P] KOG2718 Na+-bile acid cotransporter
CL109.Contig16_All	K03453//bile acid:Na+ symporter, BASS family	GO:0016021//integral component of membrane	hypothetical protein EUGRSUZ_C01098 [Eucalyptus grandis]	XR_002494294.1 PREDICTED: Hevea brasiliensis sodium/pyruvate cotransporter BASS2, chloroplastic (LOC110651980), transcript variant X2, misc_RNA	Sodium/pyruvate cotransporter BASS2, chloroplastic OS=Arabidopsis thaliana GN=BASS2 PE=1 SV=1	Sodium Bile acid symporter family	[P] KOG2718 Na+-bile acid cotransporter
CL109.Contig1_All	K03453//bile acid:Na+ symporter, BASS family		Putative sodium-dependent transporter yocS [Aegilops tauschii]	XM_006450973.1 Citrus clementina hypothetical protein (CICLE_v10008416mg) mRNA, complete cds	Sodium/pyruvate cotransporter BASS2, chloroplastic OS=Arabidopsis thaliana GN=BASS2 PE=1 SV=1	Sodium Bile acid symporter family	[P] KOG2718 Na+-bile acid cotransporter
CL109.Contig2_All	K03453//bile acid:Na+ symporter, BASS family	GO:0016021//integral component of membrane	putative sodium-dependent transporter yocS [Triticum urartu]	XM_006450973.1 Citrus clementina hypothetical protein (CICLE_v10008416mg) mRNA, complete cds	Sodium/pyruvate cotransporter BASS2, chloroplastic OS=Arabidopsis thaliana GN=BASS2 PE=1 SV=1	Sodium Bile acid symporter family	[P] KOG2718 Na+-bile acid cotransporter
CL109.Contig3_All	K03453//bile acid:Na+ symporter, BASS family	GO:0016021//integral component of membrane	hypothetical protein CICLE_v10008416mg [Citrus clementina] >ESR64276.1 hypothetical protein CICLE_v10008416mg [Citrus clementina]	XM_006450973.1 Citrus clementina hypothetical protein (CICLE_v10008416mg) mRNA, complete cds	Sodium/pyruvate cotransporter BASS2, chloroplastic OS=Arabidopsis thaliana GN=BASS2 PE=1 SV=1	Sodium Bile acid symporter family	[P] KOG2718 Na+-bile acid cotransporter
CL109.Contig4_All	K03453//bile acid:Na+ symporter, BASS family	GO:0016021//integral component of membrane	sodium/pyruvate cotransporter BASS2, chloroplastic [Jatropha curcas] >KDP32335.1 hypothetical protein JCGZ_13260 [Jatropha curcas]	XM_006450973.1 Citrus clementina hypothetical protein (CICLE_v10008416mg) mRNA, complete cds	Sodium/pyruvate cotransporter BASS2, chloroplastic OS=Arabidopsis thaliana GN=BASS2 PE=1 SV=1	Sodium Bile acid symporter family	[P] KOG2718 Na+-bile acid cotransporter
CL109.Contig5_All	K03453//bile acid:Na+ symporter, BASS family	GO:0016021//integral component of membrane	unknown [Lotus japonicus]	XM_006450973.1 Citrus clementina hypothetical protein (CICLE_v10008416mg) mRNA, complete cds	Sodium/pyruvate cotransporter BASS2, chloroplastic OS=Arabidopsis thaliana GN=BASS2 PE=1 SV=1	Ethanolamine utilisation - propanediol utilisation	[P] KOG2718 Na+-bile acid cotransporter
CL109.Contig6_All	K03453//bile acid:Na+ symporter, BASS family	GO:0016021//integral component of membrane	transmembrane domain protein [Malus domestica]	XM_002284884.4 PREDICTED: Vitis vinifera sodium/pyruvate cotransporter BASS2, chloroplastic (LOC100254194), transcript variant X1, mRNA	Sodium/pyruvate cotransporter BASS2, chloroplastic OS=Arabidopsis thaliana GN=BASS2 PE=1 SV=1	Sodium Bile acid symporter family	[P] KOG2718 Na+-bile acid cotransporter
CL109.Contig7_All	K03453//bile acid:Na+ symporter, BASS family	GO:0016021//integral component of membrane	hypothetical protein CICLE_v10008416mg [Citrus clementina] >ESR64276.1 hypothetical protein CICLE_v10008416mg [Citrus clementina]	XM_006450973.1 Citrus clementina hypothetical protein (CICLE_v10008416mg) mRNA, complete cds	Sodium/pyruvate cotransporter BASS2, chloroplastic OS=Arabidopsis thaliana GN=BASS2 PE=1 SV=1	Sodium Bile acid symporter family	[P] KOG2718 Na+-bile acid cotransporter
CL109.Contig8_All	K03453//bile acid:Na+ symporter, BASS family	GO:0016021//integral component of membrane	hypothetical protein CICLE_v10008416mg [Citrus clementina] >ESR64276.1 hypothetical protein CICLE_v10008416mg [Citrus clementina]	XM_002284884.4 PREDICTED: Vitis vinifera sodium/pyruvate cotransporter BASS2, chloroplastic (LOC100254194), transcript variant X1, mRNA	Sodium/pyruvate cotransporter BASS2, chloroplastic OS=Arabidopsis thaliana GN=BASS2 PE=1 SV=1	Sodium Bile acid symporter family	[P] KOG2718 Na+-bile acid cotransporter
CL109.Contig9_All	K03453//bile acid:Na+ symporter, BASS family	GO:0016021//integral component of membrane	transmembrane domain protein [Malus domestica]	XM_002284884.4 PREDICTED: Vitis vinifera sodium/pyruvate cotransporter BASS2, chloroplastic (LOC100254194), transcript variant X1, mRNA	Sodium/pyruvate cotransporter BASS2, chloroplastic OS=Arabidopsis thaliana GN=BASS2 PE=1 SV=1	Sodium Bile acid symporter family	[P] KOG2718 Na+-bile acid cotransporter
CL1090.Contig1_All	K07300//Ca2+:H+ antiporter	GO:0015369//calcium:proton antiporter activity;GO:0016021//integral component of membrane	PREDICTED: vacuolar cation/proton exchanger 5 isoform X2 [Citrus sinensis]	XM_006452665.1 Citrus clementina hypothetical protein (CICLE_v10008243mg) mRNA, complete cds	Vacuolar cation/proton exchanger 5 OS=Arabidopsis thaliana GN=CAX5 PE=2 SV=1	Sodium/calcium exchanger protein	[P] KOG1397 Ca2+/H+ antiporter VCX1 and related proteins
CL1090.Contig2_All	K07300//Ca2+:H+ antiporter	GO:0015369//calcium:proton antiporter activity;GO:0016021//integral component of membrane	PREDICTED: vacuolar cation/proton exchanger 5 isoform X2 [Citrus sinensis]	XM_006452665.1 Citrus clementina hypothetical protein (CICLE_v10008243mg) mRNA, complete cds	Vacuolar cation/proton exchanger 5 OS=Arabidopsis thaliana GN=CAX5 PE=2 SV=1	Sodium/calcium exchanger protein	[P] KOG1397 Ca2+/H+ antiporter VCX1 and related proteins
CL1090.Contig3_All	K07300//Ca2+:H+ antiporter	GO:0015369//calcium:proton antiporter activity;GO:0016021//integral component of membrane	PREDICTED: vacuolar cation/proton exchanger 5 isoform X2 [Citrus sinensis]	XM_006452665.1 Citrus clementina hypothetical protein (CICLE_v10008243mg) mRNA, complete cds	Vacuolar cation/proton exchanger 5 OS=Arabidopsis thaliana GN=CAX5 PE=2 SV=1	Sodium/calcium exchanger protein	[P] KOG1397 Ca2+/H+ antiporter VCX1 and related proteins
CL1091.Contig1_All		GO:0003676//nucleic acid binding	hypothetical protein CICLE_v10001224mg [Citrus clementina] >ESR47370.1 hypothetical protein CICLE_v10001224mg [Citrus clementina]	XM_006472658.2 PREDICTED: Citrus sinensis uncharacterized LOC102614418 (LOC102614418), mRNA		Zinc finger, C2H2 type	[R] LSE0419 A Predicted C2H2-type Zn-finger protein
CL1091.Contig2_All	K15277//solute carrier family 35 (adenosine 3'-phospho 5'-phosphosulfate transporter), member B3	GO:0003676//nucleic acid binding	hypothetical protein CISIN_1g014111mg [Citrus sinensis]	XM_006490932.2 PREDICTED: Citrus sinensis UDP-galactose/UDP-glucose transporter 2 (LOC102620683), transcript variant X1, mRNA	UDP-galactose/UDP-glucose transporter 2 OS=Arabidopsis thaliana GN=UTR2 PE=2 SV=1	UAA transporter family	[G] KOG1582 UDP-galactose transporter related protein
CL1091.Contig3_All	K15277//solute carrier family 35 (adenosine 3'-phospho 5'-phosphosulfate transporter), member B3	GO:0055085//transmembrane transport;GO:0016021//integral component of membrane	hypothetical protein CICLE_v10020837mg [Citrus clementina] >ESR53766.1 hypothetical protein CICLE_v10020837mg [Citrus clementina]	XR_001508024.1 PREDICTED: Citrus sinensis UDP-galactose/UDP-glucose transporter 2 (LOC102609568), transcript variant X3, misc_RNA	UDP-galactose/UDP-glucose transporter 4 OS=Arabidopsis thaliana GN=UTR4 PE=2 SV=1	UAA transporter family	[G] KOG1582 UDP-galactose transporter related protein
CL1092.Contig1_All	K09874//aquaporin NIP		aquaporin NIP6-1 [Carica papaya]		Aquaporin NIP6-1 OS=Arabidopsis thaliana GN=NIP6-1 PE=1 SV=1		[G] KOG0223 Aquaporin (major intrinsic protein family)
CL1092.Contig2_All	K09874//aquaporin NIP		aquaporin NIP6-1 [Carica papaya]	AP014959.1 Oryza sativa Japonica Group DNA, chromosome 3, cultivar: Nipponbare, complete sequence	Aquaporin NIP6-1 OS=Arabidopsis thaliana GN=NIP6-1 PE=1 SV=1		[G] KOG0223 Aquaporin (major intrinsic protein family)
CL1092.Contig3_All	K09874//aquaporin NIP		aquaporin NIP6-1 [Carica papaya]	AP014959.1 Oryza sativa Japonica Group DNA, chromosome 3, cultivar: Nipponbare, complete sequence	Aquaporin NIP6-1 OS=Arabidopsis thaliana GN=NIP6-1 PE=1 SV=1		[G] KOG0223 Aquaporin (major intrinsic protein family)
CL1092.Contig4_All	K09874//aquaporin NIP		aquaporin NIP6-1 [Carica papaya]		Aquaporin NIP6-1 OS=Arabidopsis thaliana GN=NIP6-1 PE=1 SV=1		[G] KOG0223 Aquaporin (major intrinsic protein family)
CL1092.Contig5_All	K09874//aquaporin NIP		aquaporin NIP6-1 [Carica papaya]		Aquaporin NIP6-1 OS=Arabidopsis thaliana GN=NIP6-1 PE=1 SV=1		[G] KOG0223 Aquaporin (major intrinsic protein family)
CL1093.Contig1_All		GO:0016021//integral component of membrane	PREDICTED: uncharacterized protein LOC100246730 isoform X2 [Vitis vinifera]	XM_006476338.2 PREDICTED: Citrus sinensis uncharacterized LOC102615219 (LOC102615219), transcript variant X1, mRNA			[YU] KOG2445 Nuclear pore complex component (sc Seh1)
CL1093.Contig2_All		GO:0016021//integral component of membrane	hypothetical protein CCACVL1_13476 [Corchorus capsularis]	XM_006439315.1 Citrus clementina hypothetical protein (CICLE_v10022489mg) mRNA, complete cds			[YU] KOG2445 Nuclear pore complex component (sc Seh1)
CL1093.Contig3_All		GO:0016021//integral component of membrane	hypothetical protein CCACVL1_13476 [Corchorus capsularis]	XM_006439315.1 Citrus clementina hypothetical protein (CICLE_v10022489mg) mRNA, complete cds			[YU] KOG2445 Nuclear pore complex component (sc Seh1)
CL1093.Contig4_All		GO:0016021//integral component of membrane	PREDICTED: uncharacterized protein LOC18606672 [Theobroma cacao] >XP_007040477.2 PREDICTED: uncharacterized protein LOC18606672 [Theobroma cacao]	XM_006476338.2 PREDICTED: Citrus sinensis uncharacterized LOC102615219 (LOC102615219), transcript variant X1, mRNA		Protein of unknown function (DUF3593)	[YU] KOG2445 Nuclear pore complex component (sc Seh1)
CL1093.Contig5_All		GO:0016021//integral component of membrane	PREDICTED: uncharacterized protein LOC18606672 [Theobroma cacao] >XP_007040477.2 PREDICTED: uncharacterized protein LOC18606672 [Theobroma cacao]	XM_006476338.2 PREDICTED: Citrus sinensis uncharacterized LOC102615219 (LOC102615219), transcript variant X1, mRNA		Protein of unknown function (DUF3593)	[YU] KOG2445 Nuclear pore complex component (sc Seh1)
CL1093.Contig6_All		GO:0016021//integral component of membrane	hypothetical protein CCACVL1_13476 [Corchorus capsularis]	XM_006439315.1 Citrus clementina hypothetical protein (CICLE_v10022489mg) mRNA, complete cds			[YU] KOG2445 Nuclear pore complex component (sc Seh1)
CL1093.Contig7_All		GO:0016021//integral component of membrane	PREDICTED: uncharacterized protein LOC18606672 [Theobroma cacao] >XP_007040477.2 PREDICTED: uncharacterized protein LOC18606672 [Theobroma cacao]	XM_006476338.2 PREDICTED: Citrus sinensis uncharacterized LOC102615219 (LOC102615219), transcript variant X1, mRNA		Protein of unknown function (DUF3593)	[YU] KOG2445 Nuclear pore complex component (sc Seh1)
CL1093.Contig8_All		GO:0016021//integral component of membrane	PREDICTED: uncharacterized protein LOC18606672 [Theobroma cacao] >XP_007040477.2 PREDICTED: uncharacterized protein LOC18606672 [Theobroma cacao]	XM_006476338.2 PREDICTED: Citrus sinensis uncharacterized LOC102615219 (LOC102615219), transcript variant X1, mRNA		Protein of unknown function (DUF3593)	[YU] KOG2445 Nuclear pore complex component (sc Seh1)
CL1094.Contig10_All	K05288//phosphatidylinositol glycan, class O+ko01100//Metabolic pathways+ko00563//Glycosylphosphatidylinositol (GPI)-anchor biosynthesis	GO:0008152//metabolic process;GO:0016021//integral component of membrane;GO:0003824//catalytic activity	PREDICTED: GPI ethanolamine phosphate transferase 3 [Citrus sinensis] >XP_006494640.1 PREDICTED: GPI ethanolamine phosphate transferase 3 [Citrus sinensis] >XP_006494641.1 PREDICTED: GPI ethanolamine phosphate transferase 3 [Citrus sinensis]	XM_006441865.1 Citrus clementina hypothetical protein (CICLE_v10018715mg) mRNA, complete cds		Type I phosphodiesterase / nucleotide pyrophosphatase	[T] KOG2126 Glycosylphosphatidylinositol anchor synthesis protein
CL1094.Contig11_All	K05288//phosphatidylinositol glycan, class O+ko01100//Metabolic pathways+ko00563//Glycosylphosphatidylinositol (GPI)-anchor biosynthesis	GO:0008152//metabolic process;GO:0016021//integral component of membrane;GO:0003824//catalytic activity	PREDICTED: GPI ethanolamine phosphate transferase 3 [Citrus sinensis] >XP_006494640.1 PREDICTED: GPI ethanolamine phosphate transferase 3 [Citrus sinensis] >XP_006494641.1 PREDICTED: GPI ethanolamine phosphate transferase 3 [Citrus sinensis]	XM_006441865.1 Citrus clementina hypothetical protein (CICLE_v10018715mg) mRNA, complete cds		Type I phosphodiesterase / nucleotide pyrophosphatase	[T] KOG2126 Glycosylphosphatidylinositol anchor synthesis protein
CL1094.Contig12_All	K05288//phosphatidylinositol glycan, class O+ko01100//Metabolic pathways+ko00563//Glycosylphosphatidylinositol (GPI)-anchor biosynthesis	GO:0008152//metabolic process;GO:0016021//integral component of membrane;GO:0003824//catalytic activity	hypothetical protein CICLE_v10018715mg [Citrus clementina] >ESR55168.1 hypothetical protein CICLE_v10018715mg [Citrus clementina]	XM_006441865.1 Citrus clementina hypothetical protein (CICLE_v10018715mg) mRNA, complete cds			[T] KOG2126 Glycosylphosphatidylinositol anchor synthesis protein
CL1094.Contig13_All	K05288//phosphatidylinositol glycan, class O+ko01100//Metabolic pathways+ko00563//Glycosylphosphatidylinositol (GPI)-anchor biosynthesis	GO:0008152//metabolic process;GO:0016021//integral component of membrane;GO:0003824//catalytic activity	hypothetical protein CISIN_1g0021102mg, partial [Citrus sinensis] >KDO46870.1 hypothetical protein CISIN_1g0021102mg, partial [Citrus sinensis]	XM_006441865.1 Citrus clementina hypothetical protein (CICLE_v10018715mg) mRNA, complete cds			[T] KOG2126 Glycosylphosphatidylinositol anchor synthesis protein
CL1094.Contig14_All	K05288//phosphatidylinositol glycan, class O+ko01100//Metabolic pathways+ko00563//Glycosylphosphatidylinositol (GPI)-anchor biosynthesis	GO:0008152//metabolic process;GO:0016021//integral component of membrane;GO:0003824//catalytic activity	hypothetical protein CISIN_1g0021102mg, partial [Citrus sinensis] >KDO46870.1 hypothetical protein CISIN_1g0021102mg, partial [Citrus sinensis]	XM_006441865.1 Citrus clementina hypothetical protein (CICLE_v10018715mg) mRNA, complete cds		Type I phosphodiesterase / nucleotide pyrophosphatase	[T] KOG2126 Glycosylphosphatidylinositol anchor synthesis protein
CL1094.Contig15_All	K05288//phosphatidylinositol glycan, class O+ko01100//Metabolic pathways+ko00563//Glycosylphosphatidylinositol (GPI)-anchor biosynthesis	GO:0008152//metabolic process;GO:0016021//integral component of membrane;GO:0003824//catalytic activity	PREDICTED: GPI ethanolamine phosphate transferase 3 [Citrus sinensis] >XP_006494640.1 PREDICTED: GPI ethanolamine phosphate transferase 3 [Citrus sinensis] >XP_006494641.1 PREDICTED: GPI ethanolamine phosphate transferase 3 [Citrus sinensis]	XM_006441865.1 Citrus clementina hypothetical protein (CICLE_v10018715mg) mRNA, complete cds		Type I phosphodiesterase / nucleotide pyrophosphatase	[T] KOG2126 Glycosylphosphatidylinositol anchor synthesis protein
CL1094.Contig16_All	K05288//phosphatidylinositol glycan, class O+ko01100//Metabolic pathways+ko00563//Glycosylphosphatidylinositol (GPI)-anchor biosynthesis	GO:0008152//metabolic process;GO:0016021//integral component of membrane;GO:0003824//catalytic activity	hypothetical protein CISIN_1g0021102mg, partial [Citrus sinensis] >KDO46870.1 hypothetical protein CISIN_1g0021102mg, partial [Citrus sinensis]	XM_006441865.1 Citrus clementina hypothetical protein (CICLE_v10018715mg) mRNA, complete cds		Type I phosphodiesterase / nucleotide pyrophosphatase	[T] KOG2126 Glycosylphosphatidylinositol anchor synthesis protein
CL1094.Contig17_All	K05288//phosphatidylinositol glycan, class O+ko01100//Metabolic pathways+ko00563//Glycosylphosphatidylinositol (GPI)-anchor biosynthesis	GO:0008152//metabolic process;GO:0016021//integral component of membrane;GO:0003824//catalytic activity	PREDICTED: GPI ethanolamine phosphate transferase 3 [Citrus sinensis] >XP_006494640.1 PREDICTED: GPI ethanolamine phosphate transferase 3 [Citrus sinensis] >XP_006494641.1 PREDICTED: GPI ethanolamine phosphate transferase 3 [Citrus sinensis]	XM_006494578.2 PREDICTED: Citrus sinensis GPI ethanolamine phosphate transferase 3 (LOC102611959), transcript variant X3, mRNA		Type I phosphodiesterase / nucleotide pyrophosphatase	[T] KOG2126 Glycosylphosphatidylinositol anchor synthesis protein
CL1094.Contig18_All	K05288//phosphatidylinositol glycan, class O+ko01100//Metabolic pathways+ko00563//Glycosylphosphatidylinositol (GPI)-anchor biosynthesis	GO:0008152//metabolic process;GO:0016021//integral component of membrane;GO:0003824//catalytic activity	PREDICTED: GPI ethanolamine phosphate transferase 3 [Citrus sinensis] >XP_006494640.1 PREDICTED: GPI ethanolamine phosphate transferase 3 [Citrus sinensis] >XP_006494641.1 PREDICTED: GPI ethanolamine phosphate transferase 3 [Citrus sinensis]	XM_006494578.2 PREDICTED: Citrus sinensis GPI ethanolamine phosphate transferase 3 (LOC102611959), transcript variant X3, mRNA		Type I phosphodiesterase / nucleotide pyrophosphatase	[T] KOG2126 Glycosylphosphatidylinositol anchor synthesis protein
CL1094.Contig19_All	K05288//phosphatidylinositol glycan, class O+ko01100//Metabolic pathways+ko00563//Glycosylphosphatidylinositol (GPI)-anchor biosynthesis	GO:0008152//metabolic process;GO:0016021//integral component of membrane;GO:0003824//catalytic activity	hypothetical protein CISIN_1g0021102mg, partial [Citrus sinensis] >KDO46870.1 hypothetical protein CISIN_1g0021102mg, partial [Citrus sinensis]	XM_006441865.1 Citrus clementina hypothetical protein (CICLE_v10018715mg) mRNA, complete cds		Type I phosphodiesterase / nucleotide pyrophosphatase	[T] KOG2126 Glycosylphosphatidylinositol anchor synthesis protein
CL1094.Contig1_All	K05288//phosphatidylinositol glycan, class O+ko01100//Metabolic pathways+ko00563//Glycosylphosphatidylinositol (GPI)-anchor biosynthesis	GO:0008152//metabolic process;GO:0016021//integral component of membrane;GO:0003824//catalytic activity	hypothetical protein CISIN_1g0021102mg, partial [Citrus sinensis] >KDO46870.1 hypothetical protein CISIN_1g0021102mg, partial [Citrus sinensis]	XM_006494578.2 PREDICTED: Citrus sinensis GPI ethanolamine phosphate transferase 3 (LOC102611959), transcript variant X3, mRNA			[T] KOG2126 Glycosylphosphatidylinositol anchor synthesis protein
CL1094.Contig20_All	K05288//phosphatidylinositol glycan, class O+ko01100//Metabolic pathways+ko00563//Glycosylphosphatidylinositol (GPI)-anchor biosynthesis	GO:0008152//metabolic process;GO:0016021//integral component of membrane;GO:0003824//catalytic activity	PREDICTED: GPI ethanolamine phosphate transferase 3 [Citrus sinensis] >XP_006494640.1 PREDICTED: GPI ethanolamine phosphate transferase 3 [Citrus sinensis] >XP_006494641.1 PREDICTED: GPI ethanolamine phosphate transferase 3 [Citrus sinensis]	XM_006441865.1 Citrus clementina hypothetical protein (CICLE_v10018715mg) mRNA, complete cds		Type I phosphodiesterase / nucleotide pyrophosphatase	[T] KOG2126 Glycosylphosphatidylinositol anchor synthesis protein
CL1094.Contig21_All	K05288//phosphatidylinositol glycan, class O+ko01100//Metabolic pathways+ko00563//Glycosylphosphatidylinositol (GPI)-anchor biosynthesis	GO:0008152//metabolic process;GO:0016021//integral component of membrane;GO:0003824//catalytic activity	PREDICTED: GPI ethanolamine phosphate transferase 3 [Citrus sinensis] >XP_006494640.1 PREDICTED: GPI ethanolamine phosphate transferase 3 [Citrus sinensis] >XP_006494641.1 PREDICTED: GPI ethanolamine phosphate transferase 3 [Citrus sinensis]	XM_006441865.1 Citrus clementina hypothetical protein (CICLE_v10018715mg) mRNA, complete cds		Type I phosphodiesterase / nucleotide pyrophosphatase	[T] KOG2126 Glycosylphosphatidylinositol anchor synthesis protein
CL1094.Contig2_All	K05288//phosphatidylinositol glycan, class O+ko01100//Metabolic pathways+ko00563//Glycosylphosphatidylinositol (GPI)-anchor biosynthesis	GO:0008152//metabolic process;GO:0016021//integral component of membrane;GO:0003824//catalytic activity	PREDICTED: GPI ethanolamine phosphate transferase 3 [Citrus sinensis] >XP_006494640.1 PREDICTED: GPI ethanolamine phosphate transferase 3 [Citrus sinensis] >XP_006494641.1 PREDICTED: GPI ethanolamine phosphate transferase 3 [Citrus sinensis]	XM_006441865.1 Citrus clementina hypothetical protein (CICLE_v10018715mg) mRNA, complete cds		Type I phosphodiesterase / nucleotide pyrophosphatase	[T] KOG2126 Glycosylphosphatidylinositol anchor synthesis protein
CL1094.Contig3_All	K05288//phosphatidylinositol glycan, class O+ko01100//Metabolic pathways+ko00563//Glycosylphosphatidylinositol (GPI)-anchor biosynthesis	GO:0008152//metabolic process;GO:0016021//integral component of membrane;GO:0003824//catalytic activity	PREDICTED: GPI ethanolamine phosphate transferase 3 [Citrus sinensis] >XP_006494640.1 PREDICTED: GPI ethanolamine phosphate transferase 3 [Citrus sinensis] >XP_006494641.1 PREDICTED: GPI ethanolamine phosphate transferase 3 [Citrus sinensis]	XM_006441865.1 Citrus clementina hypothetical protein (CICLE_v10018715mg) mRNA, complete cds		Type I phosphodiesterase / nucleotide pyrophosphatase	[T] KOG2126 Glycosylphosphatidylinositol anchor synthesis protein
CL1094.Contig4_All	K05288//phosphatidylinositol glycan, class O+ko01100//Metabolic pathways+ko00563//Glycosylphosphatidylinositol (GPI)-anchor biosynthesis	GO:0008152//metabolic process;GO:0016021//integral component of membrane;GO:0003824//catalytic activity	PREDICTED: GPI ethanolamine phosphate transferase 3 [Citrus sinensis] >XP_006494640.1 PREDICTED: GPI ethanolamine phosphate transferase 3 [Citrus sinensis] >XP_006494641.1 PREDICTED: GPI ethanolamine phosphate transferase 3 [Citrus sinensis]	XM_006441865.1 Citrus clementina hypothetical protein (CICLE_v10018715mg) mRNA, complete cds		Type I phosphodiesterase / nucleotide pyrophosphatase	[T] KOG2126 Glycosylphosphatidylinositol anchor synthesis protein
CL1094.Contig5_All	K05288//phosphatidylinositol glycan, class O+ko01100//Metabolic pathways+ko00563//Glycosylphosphatidylinositol (GPI)-anchor biosynthesis	GO:0008152//metabolic process;GO:0016021//integral component of membrane;GO:0003824//catalytic activity	hypothetical protein CISIN_1g0021102mg, partial [Citrus sinensis] >KDO46870.1 hypothetical protein CISIN_1g0021102mg, partial [Citrus sinensis]	XM_006441865.1 Citrus clementina hypothetical protein (CICLE_v10018715mg) mRNA, complete cds			[T] KOG2126 Glycosylphosphatidylinositol anchor synthesis protein
CL1094.Contig6_All	K05288//phosphatidylinositol glycan, class O+ko01100//Metabolic pathways+ko00563//Glycosylphosphatidylinositol (GPI)-anchor biosynthesis	GO:0008152//metabolic process;GO:0016021//integral component of membrane;GO:0003824//catalytic activity	PREDICTED: GPI ethanolamine phosphate transferase 3 [Citrus sinensis] >XP_006494640.1 PREDICTED: GPI ethanolamine phosphate transferase 3 [Citrus sinensis] >XP_006494641.1 PREDICTED: GPI ethanolamine phosphate transferase 3 [Citrus sinensis]	XM_006441865.1 Citrus clementina hypothetical protein (CICLE_v10018715mg) mRNA, complete cds		Type I phosphodiesterase / nucleotide pyrophosphatase	[T] KOG2126 Glycosylphosphatidylinositol anchor synthesis protein
CL1094.Contig7_All	K05288//phosphatidylinositol glycan, class O+ko01100//Metabolic pathways+ko00563//Glycosylphosphatidylinositol (GPI)-anchor biosynthesis	GO:0008152//metabolic process;GO:0016021//integral component of membrane;GO:0003824//catalytic activity	hypothetical protein CISIN_1g0021102mg, partial [Citrus sinensis] >KDO46870.1 hypothetical protein CISIN_1g0021102mg, partial [Citrus sinensis]	XM_006441865.1 Citrus clementina hypothetical protein (CICLE_v10018715mg) mRNA, complete cds		Type I phosphodiesterase / nucleotide pyrophosphatase	[T] KOG2126 Glycosylphosphatidylinositol anchor synthesis protein
CL1094.Contig8_All	K05288//phosphatidylinositol glycan, class O+ko01100//Metabolic pathways+ko00563//Glycosylphosphatidylinositol (GPI)-anchor biosynthesis	GO:0008152//metabolic process;GO:0016021//integral component of membrane;GO:0003824//catalytic activity	PREDICTED: GPI ethanolamine phosphate transferase 3 [Citrus sinensis] >XP_006494640.1 PREDICTED: GPI ethanolamine phosphate transferase 3 [Citrus sinensis] >XP_006494641.1 PREDICTED: GPI ethanolamine phosphate transferase 3 [Citrus sinensis]	XM_006441865.1 Citrus clementina hypothetical protein (CICLE_v10018715mg) mRNA, complete cds		Type I phosphodiesterase / nucleotide pyrophosphatase	[T] KOG2126 Glycosylphosphatidylinositol anchor synthesis protein
CL1094.Contig9_All	K05288//phosphatidylinositol glycan, class O+ko01100//Metabolic pathways+ko00563//Glycosylphosphatidylinositol (GPI)-anchor biosynthesis	GO:0008152//metabolic process;GO:0016021//integral component of membrane;GO:0003824//catalytic activity	PREDICTED: GPI ethanolamine phosphate transferase 3 [Citrus sinensis] >XP_006494640.1 PREDICTED: GPI ethanolamine phosphate transferase 3 [Citrus sinensis] >XP_006494641.1 PREDICTED: GPI ethanolamine phosphate transferase 3 [Citrus sinensis]	XM_006441865.1 Citrus clementina hypothetical protein (CICLE_v10018715mg) mRNA, complete cds		Type I phosphodiesterase / nucleotide pyrophosphatase	[T] KOG2126 Glycosylphosphatidylinositol anchor synthesis protein
CL1095.Contig10_All			Down syndrome critical region protein 3 homolog [Hevea brasiliensis]	XM_006490723.2 PREDICTED: Citrus sinensis Down syndrome critical region protein 3 homolog (LOC102626362), mRNA	Vacuolar protein sorting-associated protein 26A OS=Arabidopsis thaliana GN=VPS26A PE=2 SV=1	Vacuolar protein sorting-associated protein 26	[R] KOG2717 Uncharacterized conserved protein with similarity to embryogenesis protein H beta 58 and VPS26
CL1095.Contig1_All			PREDICTED: Down syndrome critical region protein 3 homolog [Citrus sinensis]	XM_015726181.1 PREDICTED: Ricinus communis Down syndrome critical region protein 3 homolog (LOC8283117), mRNA			[R] KOG2717 Uncharacterized conserved protein with similarity to embryogenesis protein H beta 58 and VPS26
CL1095.Contig2_All		GO:0006886//intracellular protein transport;GO:0005768//endosome;GO:0008565//protein transporter activity	hypothetical protein CISIN_1g0186671mg, partial [Citrus sinensis]	XM_006490723.2 PREDICTED: Citrus sinensis Down syndrome critical region protein 3 homolog (LOC102626362), mRNA		Vacuolar protein sorting-associated protein 26	[R] KOG2717 Uncharacterized conserved protein with similarity to embryogenesis protein H beta 58 and VPS26
CL1095.Contig3_All			Down syndrome critical region protein 3 homolog [Hevea brasiliensis]	XM_006490723.2 PREDICTED: Citrus sinensis Down syndrome critical region protein 3 homolog (LOC102626362), mRNA		Vacuolar protein sorting-associated protein 26	[R] KOG2717 Uncharacterized conserved protein with similarity to embryogenesis protein H beta 58 and VPS26
CL1095.Contig4_All		GO:0006886//intracellular protein transport;GO:0005768//endosome;GO:0008565//protein transporter activity	vacuolar protein sorting-associated protein 26 [Populus trichocarpa] >EEF05644.1 vacuolar protein sorting-associated protein 26 [Populus trichocarpa]	XM_006490723.2 PREDICTED: Citrus sinensis Down syndrome critical region protein 3 homolog (LOC102626362), mRNA		Vacuolar protein sorting-associated protein 26	[R] KOG2717 Uncharacterized conserved protein with similarity to embryogenesis protein H beta 58 and VPS26
CL1095.Contig5_All	K13420//LRR receptor-like serine/threonine-protein kinase FLS2 [EC:2.7.11.1]+ko04016//MAPK signaling pathway - plant+ko04626//Plant-pathogen interaction	GO:0004674//protein serine/threonine kinase activity;GO:0005524//ATP binding;GO:0016021//integral component of membrane	PREDICTED: probable LRR receptor-like serine/threonine-protein kinase At3g47570 [Citrus sinensis]	XM_006490723.2 PREDICTED: Citrus sinensis Down syndrome critical region protein 3 homolog (LOC102626362), mRNA	Probable LRR receptor-like serine/threonine-protein kinase At3g47570 OS=Arabidopsis thaliana GN=At3g47570 PE=2 SV=1	Protein kinase domain	[T] LSE0002 A Receptor protein kinase containing LRR repeats
CL1095.Contig6_All	K13420//LRR receptor-like serine/threonine-protein kinase FLS2 [EC:2.7.11.1]+ko04016//MAPK signaling pathway - plant+ko04626//Plant-pathogen interaction	GO:0004674//protein serine/threonine kinase activity;GO:0005524//ATP binding;GO:0016021//integral component of membrane	PREDICTED: probable LRR receptor-like serine/threonine-protein kinase At3g47570 [Citrus sinensis]	XM_006490723.2 PREDICTED: Citrus sinensis Down syndrome critical region protein 3 homolog (LOC102626362), mRNA	Probable LRR receptor-like serine/threonine-protein kinase At3g47570 OS=Arabidopsis thaliana GN=At3g47570 PE=2 SV=1	Vacuolar protein sorting-associated protein 26	[T] LSE0002 A Receptor protein kinase containing LRR repeats
CL1095.Contig7_All		GO:0006886//intracellular protein transport;GO:0005768//endosome;GO:0008565//protein transporter activity	hypothetical protein CISIN_1g0186671mg, partial [Citrus sinensis]	XM_006490723.2 PREDICTED: Citrus sinensis Down syndrome critical region protein 3 homolog (LOC102626362), mRNA		Vacuolar protein sorting-associated protein 26	[R] KOG2717 Uncharacterized conserved protein with similarity to embryogenesis protein H beta 58 and VPS26
CL1095.Contig8_All			hypothetical protein CICLE_v10010588mg [Citrus clementina] >ESR64843.1 hypothetical protein CICLE_v10010588mg [Citrus clementina]	XM_006451540.1 Citrus clementina hypothetical protein (CICLE_v10010588mg) mRNA, complete cds		Vacuolar protein sorting-associated protein 26	[R] KOG2717 Uncharacterized conserved protein with similarity to embryogenesis protein H beta 58 and VPS26
CL1095.Contig9_All			Down syndrome critical region protein 3 homolog [Hevea brasiliensis]	XM_006490723.2 PREDICTED: Citrus sinensis Down syndrome critical region protein 3 homolog (LOC102626362), mRNA		Vacuolar protein sorting-associated protein 26	[R] KOG2717 Uncharacterized conserved protein with similarity to embryogenesis protein H beta 58 and VPS26
CL1096.Contig1_All	K02327//DNA polymerase delta subunit 1 [EC:2.7.7.7]+ko03420//Nucleotide excision repair+ko03030//DNA replication+ko03440//Homologous recombination+ko00230//Purine metabolism+ko03410//Base excision repair+ko03430//Mismatch repair+ko01100//Metabolic pathways+ko00240//Pyrimidine metabolism	GO:0003677//DNA binding;GO:0005634//nucleus;GO:0006260//DNA replication;GO:0008408//3'-5' exonuclease activity;GO:0003887//DNA-directed DNA polymerase activity;GO:0046872//metal ion binding;GO:0000166//nucleotide binding;GO:0051539//4 iron, 4 sulfur cluster binding	PREDICTED: DNA polymerase delta catalytic subunit [Citrus sinensis] >XP_006465086.1 PREDICTED: DNA polymerase delta catalytic subunit [Citrus sinensis] >XP_015384500.1 PREDICTED: DNA polymerase delta catalytic subunit [Citrus sinensis]	XM_006465022.1 PREDICTED: Citrus sinensis DNA polymerase delta catalytic subunit (LOC102612202), transcript variant X1, mRNA	DNA polymerase delta catalytic subunit OS=Oryza sativa subsp. japonica GN=POLD1 PE=2 SV=1	DNA polymerase family B	[L] KOG0969 DNA polymerase delta, catalytic subunit
CL1096.Contig2_All	K02327//DNA polymerase delta subunit 1 [EC:2.7.7.7]+ko03420//Nucleotide excision repair+ko03030//DNA replication+ko03440//Homologous recombination+ko00230//Purine metabolism+ko03410//Base excision repair+ko03430//Mismatch repair+ko01100//Metabolic pathways+ko00240//Pyrimidine metabolism	GO:0003677//DNA binding;GO:0005634//nucleus;GO:0006260//DNA replication;GO:0008408//3'-5' exonuclease activity;GO:0003887//DNA-directed DNA polymerase activity;GO:0046872//metal ion binding;GO:0000166//nucleotide binding;GO:0051539//4 iron, 4 sulfur cluster binding	hypothetical protein CICLE_v10000086mg [Citrus clementina] >ESR45386.1 hypothetical protein CICLE_v10000086mg [Citrus clementina]	XM_006465023.2 PREDICTED: Citrus sinensis DNA polymerase delta catalytic subunit (LOC102612202), transcript variant X3, mRNA	DNA polymerase delta catalytic subunit OS=Glycine max GN=POLD1 PE=2 SV=1	DNA polymerase family B	[L] KOG0969 DNA polymerase delta, catalytic subunit
CL1097.Contig1_All	K13248//pyridoxal phosphate phosphatase PHOSPHO2 [EC:3.1.3.74]+ko00750//Vitamin B6 metabolism+ko01100//Metabolic pathways	GO:0016791//phosphatase activity	inorganic pyrophosphatase 1-like [Manihot esculenta] >OAY53132.1 hypothetical protein MANES_04G138100 [Manihot esculenta]	XM_006466007.2 PREDICTED: Citrus sinensis inorganic pyrophosphatase 1 (LOC102617018), mRNA	Inorganic pyrophosphatase 2 OS=Arabidopsis thaliana GN=At1g17710 PE=2 SV=1	Putative Phosphatase	[R] KOG3120 Predicted haloacid dehalogenase-like hydrolase
CL1097.Contig2_All	K13248//pyridoxal phosphate phosphatase PHOSPHO2 [EC:3.1.3.74]+ko00750//Vitamin B6 metabolism+ko01100//Metabolic pathways	GO:0016791//phosphatase activity	inorganic pyrophosphatase 1-like [Manihot esculenta] >OAY53132.1 hypothetical protein MANES_04G138100 [Manihot esculenta]	XM_006466007.2 PREDICTED: Citrus sinensis inorganic pyrophosphatase 1 (LOC102617018), mRNA	Inorganic pyrophosphatase 1 OS=Arabidopsis thaliana GN=PS2 PE=1 SV=1	Putative Phosphatase	[R] KOG3120 Predicted haloacid dehalogenase-like hydrolase
CL1097.Contig3_All	K13248//pyridoxal phosphate phosphatase PHOSPHO2 [EC:3.1.3.74]+ko00750//Vitamin B6 metabolism+ko01100//Metabolic pathways	GO:0016791//phosphatase activity	inorganic pyrophosphatase 1-like [Manihot esculenta] >OAY36531.1 hypothetical protein MANES_11G028100 [Manihot esculenta]	XM_007024385.2 PREDICTED: Theobroma cacao inorganic pyrophosphatase 2 (LOC18596109), mRNA	Inorganic pyrophosphatase 2 OS=Arabidopsis thaliana GN=At1g17710 PE=2 SV=1	Putative Phosphatase	[R] KOG3120 Predicted haloacid dehalogenase-like hydrolase
CL1097.Contig4_All	K13248//pyridoxal phosphate phosphatase PHOSPHO2 [EC:3.1.3.74]+ko00750//Vitamin B6 metabolism+ko01100//Metabolic pathways	GO:0016791//phosphatase activity	inorganic pyrophosphatase 1-like [Manihot esculenta] >OAY53132.1 hypothetical protein MANES_04G138100 [Manihot esculenta]	XM_007024385.2 PREDICTED: Theobroma cacao inorganic pyrophosphatase 2 (LOC18596109), mRNA	Inorganic pyrophosphatase 2 OS=Arabidopsis thaliana GN=At1g17710 PE=2 SV=1	Putative Phosphatase	[R] KOG3120 Predicted haloacid dehalogenase-like hydrolase
CL1097.Contig5_All	K13248//pyridoxal phosphate phosphatase PHOSPHO2 [EC:3.1.3.74]+ko00750//Vitamin B6 metabolism+ko01100//Metabolic pathways	GO:0016791//phosphatase activity	inorganic pyrophosphatase 1-like [Manihot esculenta] >OAY36531.1 hypothetical protein MANES_11G028100 [Manihot esculenta]	XM_006466007.2 PREDICTED: Citrus sinensis inorganic pyrophosphatase 1 (LOC102617018), mRNA	Inorganic pyrophosphatase 2 OS=Arabidopsis thaliana GN=At1g17710 PE=2 SV=1	Putative Phosphatase	[R] KOG3120 Predicted haloacid dehalogenase-like hydrolase
CL1097.Contig6_All	K13248//pyridoxal phosphate phosphatase PHOSPHO2 [EC:3.1.3.74]+ko00750//Vitamin B6 metabolism+ko01100//Metabolic pathways	GO:0016791//phosphatase activity	inorganic pyrophosphatase 1-like [Manihot esculenta] >OAY53132.1 hypothetical protein MANES_04G138100 [Manihot esculenta]	XM_006466007.2 PREDICTED: Citrus sinensis inorganic pyrophosphatase 1 (LOC102617018), mRNA	Inorganic pyrophosphatase 2 OS=Arabidopsis thaliana GN=At1g17710 PE=2 SV=1	Putative Phosphatase	[R] KOG3120 Predicted haloacid dehalogenase-like hydrolase
CL1097.Contig7_All	K13248//pyridoxal phosphate phosphatase PHOSPHO2 [EC:3.1.3.74]+ko00750//Vitamin B6 metabolism+ko01100//Metabolic pathways	GO:0016791//phosphatase activity	PREDICTED: inorganic pyrophosphatase 2 [Theobroma cacao]		Inorganic pyrophosphatase 1 OS=Arabidopsis thaliana GN=PS2 PE=1 SV=1	Putative Phosphatase	[R] KOG3120 Predicted haloacid dehalogenase-like hydrolase
CL1097.Contig8_All	K13248//pyridoxal phosphate phosphatase PHOSPHO2 [EC:3.1.3.74]+ko00750//Vitamin B6 metabolism+ko01100//Metabolic pathways	GO:0016791//phosphatase activity	hypothetical protein CICLE_v10026265mg [Citrus clementina] >ESR39730.1 hypothetical protein CICLE_v10026265mg [Citrus clementina]	XM_021771688.1 PREDICTED: Manihot esculenta inorganic pyrophosphatase 1-like (LOC110625978), mRNA	Inorganic pyrophosphatase 2 OS=Arabidopsis thaliana GN=At1g17710 PE=2 SV=1	Putative Phosphatase	[R] KOG3120 Predicted haloacid dehalogenase-like hydrolase
CL1097.Contig9_All	K13248//pyridoxal phosphate phosphatase PHOSPHO2 [EC:3.1.3.74]+ko00750//Vitamin B6 metabolism+ko01100//Metabolic pathways	GO:0016791//phosphatase activity	inorganic pyrophosphatase 1-like [Hevea brasiliensis]	XM_007024385.2 PREDICTED: Theobroma cacao inorganic pyrophosphatase 2 (LOC18596109), mRNA	Inorganic pyrophosphatase 1 OS=Arabidopsis thaliana GN=PS2 PE=1 SV=1	Putative Phosphatase	[R] KOG3120 Predicted haloacid dehalogenase-like hydrolase
CL1098.Contig1_All	K03217//YidC/Oxa1 family membrane protein insertase+ko03060//Protein export	GO:0016021//integral component of membrane;GO:0051205//protein insertion into membrane	hypothetical protein CICLE_v10007912mg [Citrus clementina] >ESR66493.1 hypothetical protein CICLE_v10007912mg [Citrus clementina]	XR_002540691.1 PREDICTED: Carica papaya ALBINO3-like protein 2, chloroplastic (LOC110819506), transcript variant X4, misc_RNA	ALBINO3-like protein 3, mitochondrial OS=Arabidopsis thaliana GN=ALB3L3 PE=1 SV=1	60Kd inner membrane protein	[OU] KOG1239 Inner membrane protein translocase involved in respiratory chain assembly
CL1098.Contig2_All	K03217//YidC/Oxa1 family membrane protein insertase+ko03060//Protein export	GO:0016021//integral component of membrane;GO:0051205//protein insertion into membrane	PREDICTED: ALBINO3-like protein 2, chloroplastic, partial [Ziziphus jujuba]	XM_018965059.1 PREDICTED: Juglans regia ALBINO3-like protein 2, chloroplastic (LOC108990931), transcript variant X2, mRNA	ALBINO3-like protein 3, mitochondrial OS=Arabidopsis thaliana GN=ALB3L3 PE=1 SV=1		[OU] KOG1239 Inner membrane protein translocase involved in respiratory chain assembly
CL1098.Contig3_All	K03217//YidC/Oxa1 family membrane protein insertase+ko03060//Protein export		PREDICTED: ALBINO3-like protein 2, chloroplastic [Juglans regia]	XM_006474204.2 PREDICTED: Citrus sinensis ALBINO3-like protein 2, chloroplastic (LOC102630334), mRNA	ALBINO3-like protein 2, chloroplastic OS=Arabidopsis thaliana GN=ALB3L2 PE=2 SV=2	Tetratricopeptide repeat	[OU] KOG1239 Inner membrane protein translocase involved in respiratory chain assembly
CL1099.Contig1_All	K13217//pre-mRNA-processing factor 39	GO:0006396//RNA processing	hypothetical protein CICLE_v10014087mg [Citrus clementina] >ESR62859.1 hypothetical protein CICLE_v10014087mg [Citrus clementina]	XM_010102693.1 Morus notabilis hypothetical protein partial mRNA	Mediator of RNA polymerase II transcription subunit 25 OS=Arabidopsis thaliana GN=MED25 PE=1 SV=1	mRNA capping enzyme, beta chain	[BK] KOG1649 SWI-SNF chromatin remodeling complex, Snf5 subunit
CL1099.Contig2_All	K13217//pre-mRNA-processing factor 39	GO:0006396//RNA processing	PREDICTED: uncharacterized protein LOC102607594 isoform X2 [Citrus sinensis]	XM_006449556.1 Citrus clementina hypothetical protein (CICLE_v10014087mg) mRNA, complete cds	Mediator of RNA polymerase II transcription subunit 25 OS=Arabidopsis thaliana GN=MED25 PE=1 SV=1	Tetratricopeptide repeat	[BK] KOG1649 SWI-SNF chromatin remodeling complex, Snf5 subunit
CL11.Contig1_All	K10573//ubiquitin-conjugating enzyme E2 A [EC:2.3.2.23]+ko04120//Ubiquitin mediated proteolysis	GO:0005524//ATP binding	Ubiquitin-conjugating enzyme, E2 [Corchorus olitorius]	XM_006483153.2 PREDICTED: Citrus sinensis ubiquitin-conjugating enzyme E2 2 (LOC102607558), transcript variant X2, mRNA	Ubiquitin-conjugating enzyme E2 2 OS=Triticum aestivum GN=UBC2 PE=1 SV=1		[O] KOG0419 Ubiquitin-protein ligase
CL11.Contig2_All	K10573//ubiquitin-conjugating enzyme E2 A [EC:2.3.2.23]+ko04120//Ubiquitin mediated proteolysis	GO:0005524//ATP binding	hypothetical protein CICLE_v10022669mg [Citrus clementina] >XP_006439636.1 hypothetical protein CICLE_v10022669mg [Citrus clementina] >XP_006439639.1 hypothetical protein CICLE_v10022669mg [Citrus clementina] >ESR52875.1 hypothetical protein CICLE_v10022669mg [Citrus clementina] >ESR52876.1 hypothetical protein CICLE_v10022669mg [Citrus clementina] >ESR52879.1 hypothetical protein CICLE_v10022669…	XM_006483153.2 PREDICTED: Citrus sinensis ubiquitin-conjugating enzyme E2 2 (LOC102607558), transcript variant X2, mRNA	Ubiquitin-conjugating enzyme E2 2 OS=Triticum aestivum GN=UBC2 PE=1 SV=1	Ubiquitin-conjugating enzyme	[O] KOG0419 Ubiquitin-protein ligase
CL11.Contig3_All	K10573//ubiquitin-conjugating enzyme E2 A [EC:2.3.2.23]+ko04120//Ubiquitin mediated proteolysis	GO:0005524//ATP binding	unnamed protein product, partial [Vitis vinifera]	XM_006438571.1 Citrus clementina hypothetical protein (CICLE_v10032986mg) mRNA, complete cds	Ubiquitin-conjugating enzyme E2 2 OS=Medicago sativa GN=UBC2 PE=2 SV=1	Ubiquitin-conjugating enzyme	[O] KOG0419 Ubiquitin-protein ligase
CL110.Contig1_All	K03686//molecular chaperone DnaJ;K09511//DnaJ homolog subfamily B member 5		hypothetical protein CICLE_v10028974mg [Citrus clementina] >ESR38127.1 hypothetical protein CICLE_v10028974mg [Citrus clementina]	XM_006424824.1 Citrus clementina hypothetical protein (CICLE_v10028974mg) mRNA, complete cds	Chaperone protein dnaJ A7A, chloroplastic OS=Oryza sativa subsp. japonica GN=DJA7A PE=1 SV=1	DnaJ domain	[O] KOG0714 Molecular chaperone (DnaJ superfamily)
CL110.Contig2_All	K03686//molecular chaperone DnaJ;K09511//DnaJ homolog subfamily B member 5		PREDICTED: dnaJ homolog subfamily B member 9 isoform X4 [Citrus sinensis]	XM_006488312.2 PREDICTED: Citrus sinensis dnaJ homolog subfamily B member 9 (LOC102630488), transcript variant X4, mRNA	Chaperone protein dnaJ A7A, chloroplastic OS=Oryza sativa subsp. japonica GN=DJA7A PE=1 SV=1	DnaJ domain	[O] KOG0714 Molecular chaperone (DnaJ superfamily)
CL1100.Contig1_All			PREDICTED: cysteine-rich and transmembrane domain-containing protein A-like isoform X1 [Citrus sinensis] >XP_006481356.1 PREDICTED: cysteine-rich and transmembrane domain-containing protein A-like isoform X1 [Citrus sinensis]	XM_021419287.1 PREDICTED: Herrania umbratica cysteine-rich and transmembrane domain-containing protein A-like (LOC110409810), mRNA	Cysteine-rich and transmembrane domain-containing protein WIH2 OS=Arabidopsis thaliana GN=WIH2 PE=1 SV=1	Cysteine-rich TM module stress tolerance
CL1100.Contig2_All			PREDICTED: cysteine-rich and transmembrane domain-containing protein A-like isoform X1 [Citrus sinensis] >XP_006481356.1 PREDICTED: cysteine-rich and transmembrane domain-containing protein A-like isoform X1 [Citrus sinensis]	XM_021419287.1 PREDICTED: Herrania umbratica cysteine-rich and transmembrane domain-containing protein A-like (LOC110409810), mRNA	Cysteine-rich and transmembrane domain-containing protein WIH2 OS=Arabidopsis thaliana GN=WIH2 PE=1 SV=1	Cysteine-rich TM module stress tolerance
CL1101.Contig1_All	K21371//crocetin glucosyltransferase [EC:2.4.1.271]	GO:0080043//quercetin 3-O-glucosyltransferase activity;GO:0043231//intracellular membrane-bounded organelle;GO:0008152//metabolic process;GO:0080044//quercetin 7-O-glucosyltransferase activity	PREDICTED: crocetin glucosyltransferase, chloroplastic [Theobroma cacao]	XM_008341008.2 PREDICTED: Malus x domestica crocetin glucosyltransferase, chloroplastic-like (LOC103402269), mRNA	Crocetin glucosyltransferase, chloroplastic OS=Gardenia jasminoides GN=UGT75L6 PE=1 SV=1	UDP-glucoronosyl and UDP-glucosyl transferase	[GC] KOG1192 UDP-glucuronosyl and UDP-glucosyl transferase
CL1101.Contig2_All	K21371//crocetin glucosyltransferase [EC:2.4.1.271]	GO:0080043//quercetin 3-O-glucosyltransferase activity;GO:0043231//intracellular membrane-bounded organelle;GO:0008152//metabolic process;GO:0080044//quercetin 7-O-glucosyltransferase activity	PREDICTED: crocetin glucosyltransferase, chloroplastic [Theobroma cacao]	XM_008341008.2 PREDICTED: Malus x domestica crocetin glucosyltransferase, chloroplastic-like (LOC103402269), mRNA	Crocetin glucosyltransferase, chloroplastic OS=Gardenia jasminoides GN=UGT75L6 PE=1 SV=1	UDP-glucoronosyl and UDP-glucosyl transferase	[GC] KOG1192 UDP-glucuronosyl and UDP-glucosyl transferase
CL1101.Contig3_All	K21371//crocetin glucosyltransferase [EC:2.4.1.271]	GO:0080043//quercetin 3-O-glucosyltransferase activity;GO:0043231//intracellular membrane-bounded organelle;GO:0008152//metabolic process;GO:0080044//quercetin 7-O-glucosyltransferase activity	PREDICTED: crocetin glucosyltransferase, chloroplastic [Theobroma cacao]	XM_018651167.1 PREDICTED: Pyrus x bretschneideri crocetin glucosyltransferase, chloroplastic-like (LOC108865447), mRNA	Crocetin glucosyltransferase, chloroplastic OS=Gardenia jasminoides GN=UGT75L6 PE=1 SV=1	UDP-glucoronosyl and UDP-glucosyl transferase	[GC] KOG1192 UDP-glucuronosyl and UDP-glucosyl transferase
CL1102.Contig1_All	K01537//Ca2+-transporting ATPase [EC:3.6.3.8]	GO:0000166//nucleotide binding;GO:0016021//integral component of membrane	hypothetical protein CISIN_1g044228mg [Citrus sinensis]		Calcium-transporting ATPase 12, plasma membrane-type OS=Arabidopsis thaliana GN=ACA12 PE=2 SV=1	Cation transporting ATPase, C-terminus	[P] KOG0204 Calcium transporting ATPase
CL1102.Contig2_All	K01537//Ca2+-transporting ATPase [EC:3.6.3.8]	GO:0000166//nucleotide binding;GO:0016021//integral component of membrane	hypothetical protein CICLE_v10014091mg [Citrus clementina] >XP_015382948.1 PREDICTED: calcium-transporting ATPase 12, plasma membrane-type-like [Citrus sinensis] >ESR60999.1 hypothetical protein CICLE_v10014091mg [Citrus clementina]	XM_015527462.1 PREDICTED: Citrus sinensis calcium-transporting ATPase 12, plasma membrane-type-like (LOC107175731), mRNA	Calcium-transporting ATPase 12, plasma membrane-type OS=Arabidopsis thaliana GN=ACA12 PE=2 SV=1	Cation transporting ATPase, C-terminus	[P] KOG0204 Calcium transporting ATPase
CL1102.Contig3_All	K01537//Ca2+-transporting ATPase [EC:3.6.3.8]	GO:0000166//nucleotide binding;GO:0016021//integral component of membrane	hypothetical protein CISIN_1g044228mg [Citrus sinensis]		Calcium-transporting ATPase 12, plasma membrane-type OS=Arabidopsis thaliana GN=ACA12 PE=2 SV=1	Cation transporting ATPase, C-terminus	[P] KOG0204 Calcium transporting ATPase
CL1102.Contig4_All	K14300//nuclear pore complex protein Nup133+ko03013//RNA transport		hypothetical protein CICLE_v10014054mg [Citrus clementina] >XP_006447762.1 hypothetical protein CICLE_v10014054mg [Citrus clementina] >XP_006469507.1 PREDICTED: nuclear pore complex protein NUP133 [Citrus sinensis] >XP_006469508.1 PREDICTED: nuclear pore complex protein NUP133 [Citrus sinensis] >ESR61001.1 hypothetical protein CICLE_v10014054mg [Citrus clementina] >ESR61002.1 hypothetical protein…	XM_021796872.1 PREDICTED: Hevea brasiliensis nuclear pore complex protein NUP133 (LOC110644199), transcript variant X1, mRNA	Nuclear pore complex protein NUP133 OS=Arabidopsis thaliana GN=NUP133 PE=1 SV=1	Nup133 N terminal like	[P] KOG0204 Calcium transporting ATPase
CL1102.Contig5_All	K01537//Ca2+-transporting ATPase [EC:3.6.3.8]	GO:0000166//nucleotide binding;GO:0005388//calcium-transporting ATPase activity;GO:0016021//integral component of membrane	hypothetical protein CICLE_v10014091mg [Citrus clementina] >XP_015382948.1 PREDICTED: calcium-transporting ATPase 12, plasma membrane-type-like [Citrus sinensis] >ESR60999.1 hypothetical protein CICLE_v10014091mg [Citrus clementina]	XM_015527462.1 PREDICTED: Citrus sinensis calcium-transporting ATPase 12, plasma membrane-type-like (LOC107175731), mRNA	Calcium-transporting ATPase 12, plasma membrane-type OS=Arabidopsis thaliana GN=ACA12 PE=2 SV=1	E1-E2 ATPase	[P] KOG0204 Calcium transporting ATPase
CL1103.Contig1_All	K15501//serine/threonine-protein phosphatase 6 regulatory subunit 3		PREDICTED: serine/threonine-protein phosphatase 6 regulatory subunit 3 [Citrus sinensis] >XP_006468294.1 PREDICTED: serine/threonine-protein phosphatase 6 regulatory subunit 3 [Citrus sinensis]	XM_018992321.1 PREDICTED: Juglans regia serine/threonine-protein phosphatase 6 regulatory subunit 3-like (LOC109011213), transcript variant X1, mRNA		SIT4 phosphatase-associated protein	[D] KOG2073 SAP family cell cycle dependent phosphatase-associated protein
CL1103.Contig2_All	K15501//serine/threonine-protein phosphatase 6 regulatory subunit 3		hypothetical protein CICLE_v10014271mg [Citrus clementina] >XP_006448921.1 hypothetical protein CICLE_v10014271mg [Citrus clementina] >ESR62160.1 hypothetical protein CICLE_v10014271mg [Citrus clementina] >ESR62161.1 hypothetical protein CICLE_v10014271mg [Citrus clementina]	XM_006448859.1 Citrus clementina hypothetical protein (CICLE_v10014271mg) mRNA, complete cds		SIT4 phosphatase-associated protein	[D] KOG2073 SAP family cell cycle dependent phosphatase-associated protein
CL1103.Contig3_All	K15501//serine/threonine-protein phosphatase 6 regulatory subunit 3		hypothetical protein CICLE_v10014271mg [Citrus clementina] >XP_006448921.1 hypothetical protein CICLE_v10014271mg [Citrus clementina] >ESR62160.1 hypothetical protein CICLE_v10014271mg [Citrus clementina] >ESR62161.1 hypothetical protein CICLE_v10014271mg [Citrus clementina]	XM_006448859.1 Citrus clementina hypothetical protein (CICLE_v10014271mg) mRNA, complete cds			[D] KOG2073 SAP family cell cycle dependent phosphatase-associated protein
CL1103.Contig4_All	K15501//serine/threonine-protein phosphatase 6 regulatory subunit 3		PREDICTED: serine/threonine-protein phosphatase 6 regulatory subunit 3 [Citrus sinensis] >XP_006468294.1 PREDICTED: serine/threonine-protein phosphatase 6 regulatory subunit 3 [Citrus sinensis]	XM_018992322.1 PREDICTED: Juglans regia serine/threonine-protein phosphatase 6 regulatory subunit 3-like (LOC109011213), transcript variant X2, mRNA			[D] KOG2073 SAP family cell cycle dependent phosphatase-associated protein
CL1103.Contig5_All	K15501//serine/threonine-protein phosphatase 6 regulatory subunit 3		PREDICTED: serine/threonine-protein phosphatase 6 regulatory subunit 3 [Citrus sinensis] >XP_006468294.1 PREDICTED: serine/threonine-protein phosphatase 6 regulatory subunit 3 [Citrus sinensis]	XM_006448859.1 Citrus clementina hypothetical protein (CICLE_v10014271mg) mRNA, complete cds		SIT4 phosphatase-associated protein	[D] KOG2073 SAP family cell cycle dependent phosphatase-associated protein
CL1103.Contig6_All	K15501//serine/threonine-protein phosphatase 6 regulatory subunit 3		PREDICTED: serine/threonine-protein phosphatase 6 regulatory subunit 3 [Citrus sinensis] >XP_006468294.1 PREDICTED: serine/threonine-protein phosphatase 6 regulatory subunit 3 [Citrus sinensis]	XM_006468231.2 PREDICTED: Citrus sinensis serine/threonine-protein phosphatase 6 regulatory subunit 3 (LOC102629725), transcript variant X2, mRNA		SIT4 phosphatase-associated protein	[D] KOG2073 SAP family cell cycle dependent phosphatase-associated protein
CL1103.Contig7_All	K15501//serine/threonine-protein phosphatase 6 regulatory subunit 3		PREDICTED: serine/threonine-protein phosphatase 6 regulatory subunit 3 [Citrus sinensis] >XP_006468294.1 PREDICTED: serine/threonine-protein phosphatase 6 regulatory subunit 3 [Citrus sinensis]	XM_018992321.1 PREDICTED: Juglans regia serine/threonine-protein phosphatase 6 regulatory subunit 3-like (LOC109011213), transcript variant X1, mRNA		SIT4 phosphatase-associated protein	[D] KOG2073 SAP family cell cycle dependent phosphatase-associated protein
CL1103.Contig8_All	K15501//serine/threonine-protein phosphatase 6 regulatory subunit 3		serine/threonine-protein phosphatase 6 regulatory subunit 2 [Herrania umbratica]
CL1104.Contig1_All	K22763//deubiquitinase DESI2 [EC:3.4.19.12]		hypothetical protein COLO4_37086 [Corchorus olitorius]	XM_021783441.1 PREDICTED: Hevea brasiliensis deSI-like protein At4g17486 (LOC110634444), transcript variant X4, mRNA	DeSI-like protein At4g17486 OS=Arabidopsis thaliana GN=At4g17486 PE=2 SV=1	PPPDE putative peptidase domain	[S] KOG0324 Uncharacterized conserved protein
CL1104.Contig2_All	K22763//deubiquitinase DESI2 [EC:3.4.19.12]		hypothetical protein COLO4_37086 [Corchorus olitorius]	XM_021783441.1 PREDICTED: Hevea brasiliensis deSI-like protein At4g17486 (LOC110634444), transcript variant X4, mRNA	DeSI-like protein At4g17486 OS=Arabidopsis thaliana GN=At4g17486 PE=2 SV=1	PPPDE putative peptidase domain	[S] KOG0324 Uncharacterized conserved protein
CL1104.Contig3_All	K22763//deubiquitinase DESI2 [EC:3.4.19.12]		hypothetical protein COLO4_37086 [Corchorus olitorius]	XM_021783441.1 PREDICTED: Hevea brasiliensis deSI-like protein At4g17486 (LOC110634444), transcript variant X4, mRNA	DeSI-like protein At4g17486 OS=Arabidopsis thaliana GN=At4g17486 PE=2 SV=1	PPPDE putative peptidase domain	[S] KOG0324 Uncharacterized conserved protein
CL1105.Contig1_All	K01810//glucose-6-phosphate isomerase [EC:5.3.1.9]+ko00010//Glycolysis / Gluconeogenesis+ko00030//Pentose phosphate pathway+ko00520//Amino sugar and nucleotide sugar metabolism+ko01100//Metabolic pathways+ko00500//Starch and sucrose metabolism+ko01110//Biosynthesis of secondary metabolites+ko01200//Carbon metabolism	GO:0004347//glucose-6-phosphate isomerase activity;GO:0006094//gluconeogenesis;GO:0006096//glycolytic process	PREDICTED: glucose-6-phosphate isomerase, cytosolic 2B [Citrus sinensis]	XM_006473423.2 PREDICTED: Citrus sinensis glucose-6-phosphate isomerase, cytosolic 2B (LOC102630327), mRNA	Glucose-6-phosphate isomerase, cytosolic 1 OS=Clarkia williamsonii GN=PGIC1 PE=3 SV=1	Phosphoglucose isomerase	[G] KOG2446 Glucose-6-phosphate isomerase
CL1105.Contig2_All	K01810//glucose-6-phosphate isomerase [EC:5.3.1.9]+ko00010//Glycolysis / Gluconeogenesis+ko00030//Pentose phosphate pathway+ko00520//Amino sugar and nucleotide sugar metabolism+ko01100//Metabolic pathways+ko00500//Starch and sucrose metabolism+ko01110//Biosynthesis of secondary metabolites+ko01200//Carbon metabolism	GO:0004347//glucose-6-phosphate isomerase activity;GO:0006094//gluconeogenesis;GO:0006096//glycolytic process	hypothetical protein CISIN_1g007374mg [Citrus sinensis]	XM_006434910.1 Citrus clementina hypothetical protein (CICLE_v10000722mg) mRNA, complete cds	Glucose-6-phosphate isomerase, cytosolic 1 OS=Clarkia xantiana GN=PGIC1 PE=3 SV=1	Phosphoglucose isomerase	[G] KOG2446 Glucose-6-phosphate isomerase
CL1105.Contig3_All	K01810//glucose-6-phosphate isomerase [EC:5.3.1.9]+ko00010//Glycolysis / Gluconeogenesis+ko00030//Pentose phosphate pathway+ko00520//Amino sugar and nucleotide sugar metabolism+ko01100//Metabolic pathways+ko00500//Starch and sucrose metabolism+ko01110//Biosynthesis of secondary metabolites+ko01200//Carbon metabolism	GO:0004347//glucose-6-phosphate isomerase activity;GO:0006094//gluconeogenesis;GO:0006096//glycolytic process	hypothetical protein CISIN_1g007374mg [Citrus sinensis]	XM_006473423.2 PREDICTED: Citrus sinensis glucose-6-phosphate isomerase, cytosolic 2B (LOC102630327), mRNA	Glucose-6-phosphate isomerase, cytosolic 1 OS=Clarkia xantiana GN=PGIC1 PE=3 SV=1	Phosphoglucose isomerase	[G] KOG2446 Glucose-6-phosphate isomerase
CL1105.Contig4_All	K01810//glucose-6-phosphate isomerase [EC:5.3.1.9]+ko00010//Glycolysis / Gluconeogenesis+ko00030//Pentose phosphate pathway+ko00520//Amino sugar and nucleotide sugar metabolism+ko01100//Metabolic pathways+ko00500//Starch and sucrose metabolism+ko01110//Biosynthesis of secondary metabolites+ko01200//Carbon metabolism	GO:0004347//glucose-6-phosphate isomerase activity;GO:0006094//gluconeogenesis;GO:0006096//glycolytic process	PREDICTED: glucose-6-phosphate isomerase, cytosolic 2B [Citrus sinensis]	XM_006434910.1 Citrus clementina hypothetical protein (CICLE_v10000722mg) mRNA, complete cds	Glucose-6-phosphate isomerase, cytosolic 1 OS=Clarkia williamsonii GN=PGIC1 PE=3 SV=1	Phosphoglucose isomerase	[G] KOG2446 Glucose-6-phosphate isomerase
CL1105.Contig5_All	K01810//glucose-6-phosphate isomerase [EC:5.3.1.9]+ko00010//Glycolysis / Gluconeogenesis+ko00030//Pentose phosphate pathway+ko00520//Amino sugar and nucleotide sugar metabolism+ko01100//Metabolic pathways+ko00500//Starch and sucrose metabolism+ko01110//Biosynthesis of secondary metabolites+ko01200//Carbon metabolism	GO:0004347//glucose-6-phosphate isomerase activity;GO:0006094//gluconeogenesis;GO:0006096//glycolytic process	PREDICTED: glucose-6-phosphate isomerase, cytosolic 2B [Citrus sinensis]	XM_006473423.2 PREDICTED: Citrus sinensis glucose-6-phosphate isomerase, cytosolic 2B (LOC102630327), mRNA	Glucose-6-phosphate isomerase, cytosolic 1 OS=Clarkia williamsonii GN=PGIC1 PE=3 SV=1	Phosphoglucose isomerase	[G] KOG2446 Glucose-6-phosphate isomerase
CL1106.Contig1_All	K19613//leucine-rich repeat protein SHOC2	GO:0043531//ADP binding;GO:0006952//defense response	NBS-LRR disease resistance protein NBS49 [Dimocarpus longan]		Putative disease resistance protein At3g14460 OS=Arabidopsis thaliana GN=At3g14460 PE=3 SV=1
CL1106.Contig2_All	K15078//structure-specific endonuclease subunit SLX1 [EC:3.6.1.-]	GO:0043531//ADP binding;GO:0006952//defense response	PREDICTED: putative disease resistance RPP13-like protein 1 [Citrus sinensis]		Disease resistance protein RGA2 OS=Solanum bulbocastanum GN=RGA2 PE=1 SV=1	NB-ARC domain
CL1106.Contig3_All	K22038//volume-regulated anion channel;K19613//leucine-rich repeat protein SHOC2	GO:0043531//ADP binding;GO:0006952//defense response	PREDICTED: putative disease resistance RPP13-like protein 1 [Citrus sinensis]		Disease resistance protein TAO1 OS=Arabidopsis thaliana GN=TAO1 PE=4 SV=1	Leucine Rich repeats (2 copies)	[VT] LSE0039 A Disease resistance protein (TIR-NBS-LRR class)
CL1106.Contig4_All	K15078//structure-specific endonuclease subunit SLX1 [EC:3.6.1.-]	GO:0043531//ADP binding;GO:0006952//defense response	hypothetical protein CISIN_1g000887mg [Citrus sinensis]	XM_006441882.1 Citrus clementina hypothetical protein (CICLE_v10018504mg) mRNA, complete cds	Disease resistance protein RGA2 OS=Solanum bulbocastanum GN=RGA2 PE=1 SV=1	NB-ARC domain
CL1107.Contig1_All			hypothetical protein CICLE_v10030909mg [Citrus clementina] >XP_006438270.1 hypothetical protein CICLE_v10030909mg [Citrus clementina] >ESR51509.1 hypothetical protein CICLE_v10030909mg [Citrus clementina] >ESR51510.1 hypothetical protein CICLE_v10030909mg [Citrus clementina]	XM_006483880.2 PREDICTED: Citrus sinensis hypothetical protein (LOC102613097), mRNA		Glycosyl transferase family, helical bundle domain
CL1107.Contig2_All			hypothetical protein CICLE_v10030909mg [Citrus clementina] >XP_006438270.1 hypothetical protein CICLE_v10030909mg [Citrus clementina] >ESR51509.1 hypothetical protein CICLE_v10030909mg [Citrus clementina] >ESR51510.1 hypothetical protein CICLE_v10030909mg [Citrus clementina]	XM_006483880.2 PREDICTED: Citrus sinensis hypothetical protein (LOC102613097), mRNA		Glycosyl transferase family, helical bundle domain
CL1107.Contig3_All			hypothetical protein CICLE_v10030909mg [Citrus clementina] >XP_006438270.1 hypothetical protein CICLE_v10030909mg [Citrus clementina] >ESR51509.1 hypothetical protein CICLE_v10030909mg [Citrus clementina] >ESR51510.1 hypothetical protein CICLE_v10030909mg [Citrus clementina]	XM_006483880.2 PREDICTED: Citrus sinensis hypothetical protein (LOC102613097), mRNA		Glycosyl transferase family, helical bundle domain
CL1107.Contig4_All			hypothetical protein CICLE_v10030909mg [Citrus clementina] >XP_006438270.1 hypothetical protein CICLE_v10030909mg [Citrus clementina] >ESR51509.1 hypothetical protein CICLE_v10030909mg [Citrus clementina] >ESR51510.1 hypothetical protein CICLE_v10030909mg [Citrus clementina]	XM_006483880.2 PREDICTED: Citrus sinensis hypothetical protein (LOC102613097), mRNA		Glycosyl transferase family, helical bundle domain
CL1107.Contig5_All	K00766//anthranilate phosphoribosyltransferase [EC:2.4.2.18]+ko01230//Biosynthesis of amino acids+ko01100//Metabolic pathways+ko01110//Biosynthesis of secondary metabolites+ko00400//Phenylalanine, tyrosine and tryptophan biosynthesis		PREDICTED: anthranilate phosphoribosyltransferase [Citrus sinensis] >KDO82242.1 hypothetical protein CISIN_1g007779mg [Citrus sinensis] >KDO82243.1 hypothetical protein CISIN_1g007779mg [Citrus sinensis]	XM_006483880.2 PREDICTED: Citrus sinensis hypothetical protein (LOC102613097), mRNA		Glycosyl transferase family, helical bundle domain
CL1108.Contig1_All	K00844//hexokinase [EC:2.7.1.1]+ko00010//Glycolysis / Gluconeogenesis+ko00520//Amino sugar and nucleotide sugar metabolism+ko01100//Metabolic pathways+ko00052//Galactose metabolism+ko00051//Fructose and mannose metabolism+ko00500//Starch and sucrose metabolism+ko01110//Biosynthesis of secondary metabolites+ko01200//Carbon metabolism	GO:0001678//cellular glucose homeostasis;GO:0005524//ATP binding;GO:0005623//cell;GO:0006096//glycolytic process;GO:0016021//integral component of membrane;GO:0004396//hexokinase activity;GO:0005536//glucose binding	hypothetical protein CICLE_v10014962mg [Citrus clementina] >ESR59443.1 hypothetical protein CICLE_v10014962mg [Citrus clementina]	XM_006446140.1 Citrus clementina hypothetical protein (CICLE_v10014962mg) mRNA, complete cds	Hexokinase-3 OS=Arabidopsis thaliana GN=At1g50460 PE=1 SV=1	Hexokinase	[G] KOG1369 Hexokinase
CL1108.Contig2_All	K00844//hexokinase [EC:2.7.1.1]+ko00010//Glycolysis / Gluconeogenesis+ko00520//Amino sugar and nucleotide sugar metabolism+ko01100//Metabolic pathways+ko00052//Galactose metabolism+ko00051//Fructose and mannose metabolism+ko00500//Starch and sucrose metabolism+ko01110//Biosynthesis of secondary metabolites+ko01200//Carbon metabolism	GO:0001678//cellular glucose homeostasis;GO:0005524//ATP binding;GO:0005623//cell;GO:0006096//glycolytic process;GO:0016021//integral component of membrane;GO:0004396//hexokinase activity;GO:0005536//glucose binding	hypothetical protein CICLE_v10014962mg [Citrus clementina] >ESR59443.1 hypothetical protein CICLE_v10014962mg [Citrus clementina]	XM_006446140.1 Citrus clementina hypothetical protein (CICLE_v10014962mg) mRNA, complete cds	Hexokinase-3 OS=Arabidopsis thaliana GN=At1g50460 PE=1 SV=1	Hexokinase	[G] KOG1369 Hexokinase
CL1109.Contig1_All	K17964//leucine-rich PPR motif-containing protein, mitochondrial		PREDICTED: putative pentatricopeptide repeat-containing protein At1g12700, mitochondrial [Gossypium hirsutum]		Pentatricopeptide repeat-containing protein At1g12775, mitochondrial OS=Arabidopsis thaliana GN=At1g12775 PE=2 SV=1		[R] KOG4197 FOG: PPR repeat
CL1109.Contig2_All	K17964//leucine-rich PPR motif-containing protein, mitochondrial		PREDICTED: putative pentatricopeptide repeat-containing protein At1g12700, mitochondrial [Citrus sinensis] >XP_015388067.1 PREDICTED: putative pentatricopeptide repeat-containing protein At1g12700, mitochondrial [Citrus sinensis] >XP_015388069.1 PREDICTED: putative pentatricopeptide repeat-containing protein At1g12700, mitochondrial [Citrus sinensis]		Pentatricopeptide repeat-containing protein At5g16640, mitochondrial OS=Arabidopsis thaliana GN=At5g16640 PE=2 SV=1	PPR repeat family	[R] KOG4197 FOG: PPR repeat
CL1109.Contig3_All	K17964//leucine-rich PPR motif-containing protein, mitochondrial	GO:0043231//intracellular membrane-bounded organelle;GO:0003723//RNA binding;GO:0009451//RNA modification;GO:0004519//endonuclease activity	PREDICTED: pentatricopeptide repeat-containing protein At1g63330 [Vitis vinifera] >CBI17955.3 unnamed protein product, partial [Vitis vinifera]		Pentatricopeptide repeat-containing protein At3g22470, mitochondrial OS=Arabidopsis thaliana GN=At3g22470 PE=1 SV=1	PPR repeat family	[R] KOG4197 FOG: PPR repeat
CL111.Contig1_All	K20161//DENN domain-containing protein 2;K20164//DENN domain-containing protein 5;K02349//DNA polymerase theta [EC:2.7.7.7]		hypothetical protein CICLE_v10007498mg [Citrus clementina] >ESR64799.1 hypothetical protein CICLE_v10007498mg [Citrus clementina]	XM_015534158.1 PREDICTED: Citrus sinensis hypothetical protein (LOC102613027), transcript variant X7, mRNA	Two-on-two hemoglobin-3 OS=Arabidopsis thaliana GN=GLB3 PE=1 SV=1	DENN (AEX-3) domain	[T] KOG3569 RAS signaling inhibitor ST5
CL111.Contig2_All	K20161//DENN domain-containing protein 2;K20804//E3 ubiquitin-protein ligase RNF34 [EC:2.3.2.31];K20164//DENN domain-containing protein 5		hypothetical protein CICLE_v10007498mg [Citrus clementina] >ESR64799.1 hypothetical protein CICLE_v10007498mg [Citrus clementina]	XM_006440853.1 Citrus clementina hypothetical protein (CICLE_v10019681mg) mRNA, complete cds	Kinesin-like protein KIN-7D, mitochondrial OS=Arabidopsis thaliana GN=KIN7D PE=2 SV=1	Transmembrane Fragile-X-F protein	[T] KOG2080 Uncharacterized conserved protein, contains DENN and RUN domains
CL111.Contig3_All	K20804//E3 ubiquitin-protein ligase RNF34 [EC:2.3.2.31];K11498//centromeric protein E	GO:0016021//integral component of membrane	hypothetical protein CICLE_v10019681mg [Citrus clementina] >ESR54156.1 hypothetical protein CICLE_v10019681mg [Citrus clementina]	XM_006440853.1 Citrus clementina hypothetical protein (CICLE_v10019681mg) mRNA, complete cds	Kinesin-like protein KIN-7K, chloroplastic OS=Oryza sativa subsp. japonica GN=KIN7K PE=2 SV=2	Transmembrane Fragile-X-F protein	[Z] TWOG0145 Myosin regulatory light chain interacting protein MIR
CL111.Contig4_All	K02349//DNA polymerase theta [EC:2.7.7.7]	GO:0019825//oxygen binding	two-on-two hemoglobin-3 [Hevea brasiliensis]	XM_006476095.2 PREDICTED: Citrus sinensis hypothetical protein (LOC102620448), mRNA	Two-on-two hemoglobin-3 OS=Arabidopsis thaliana GN=GLB3 PE=1 SV=1	Bacterial-like globin
CL111.Contig5_All	K19891//glucan endo-1,3-beta-glucosidase 1/2/3 [EC:3.2.1.39]+ko00500//Starch and sucrose metabolism;K04445//ribosomal protein S6 kinase alpha-5 [EC:2.7.11.1];K02349//DNA polymerase theta [EC:2.7.7.7];K19892//glucan endo-1,3-beta-glucosidase 4 [EC:3.2.1.39]+ko00500//Starch and sucrose metabolism	GO:0004553//hydrolase activity, hydrolyzing O-glycosyl compounds;GO:0005975//carbohydrate metabolic process	PREDICTED: probable glucan endo-1,3-beta-glucosidase BG4 [Prunus mume]	XM_015534159.1 PREDICTED: Citrus sinensis hypothetical protein (LOC102613027), transcript variant X8, mRNA	Probable glucan endo-1,3-beta-glucosidase BG5 OS=Arabidopsis thaliana GN=BG5 PE=2 SV=1	Glycosyl hydrolases family 17	[MVG] LSE0111 A beta-1, 3 glucanase
CL111.Contig6_All	K19892//glucan endo-1,3-beta-glucosidase 4 [EC:3.2.1.39]+ko00500//Starch and sucrose metabolism;K19891//glucan endo-1,3-beta-glucosidase 1/2/3 [EC:3.2.1.39]+ko00500//Starch and sucrose metabolism	GO:0004553//hydrolase activity, hydrolyzing O-glycosyl compounds;GO:0005975//carbohydrate metabolic process	probable glucan endo-1,3-beta-glucosidase BG4 [Prunus persica] >ONH97609.1 hypothetical protein PRUPE_7G200700 [Prunus persica]		Probable glucan endo-1,3-beta-glucosidase BG5 OS=Arabidopsis thaliana GN=BG5 PE=2 SV=1	Glycosyl hydrolases family 17	[MVG] LSE0111 A beta-1, 3 glucanase
CL111.Contig7_All	K20804//E3 ubiquitin-protein ligase RNF34 [EC:2.3.2.31];K11498//centromeric protein E	GO:0016021//integral component of membrane	hypothetical protein CICLE_v10019681mg [Citrus clementina] >ESR54156.1 hypothetical protein CICLE_v10019681mg [Citrus clementina]	XM_006440853.1 Citrus clementina hypothetical protein (CICLE_v10019681mg) mRNA, complete cds	Kinesin-like protein KIN-7K, chloroplastic OS=Oryza sativa subsp. japonica GN=KIN7K PE=2 SV=2	Transmembrane Fragile-X-F protein	[Z] TWOG0145 Myosin regulatory light chain interacting protein MIR
CL111.Contig8_All	K02349//DNA polymerase theta [EC:2.7.7.7]	GO:0019825//oxygen binding	PREDICTED: two-on-two hemoglobin-3 [Theobroma cacao]	XM_006476095.2 PREDICTED: Citrus sinensis hypothetical protein (LOC102620448), mRNA	Two-on-two hemoglobin-3 OS=Arabidopsis thaliana GN=GLB3 PE=1 SV=1	Bacterial-like globin
CL111.Contig9_All	K20161//DENN domain-containing protein 2;K19891//glucan endo-1,3-beta-glucosidase 1/2/3 [EC:3.2.1.39]+ko00500//Starch and sucrose metabolism;K04445//ribosomal protein S6 kinase alpha-5 [EC:2.7.11.1];K19892//glucan endo-1,3-beta-glucosidase 4 [EC:3.2.1.39]+ko00500//Starch and sucrose metabolism		PREDICTED: uncharacterized protein LOC107424124 [Ziziphus jujuba]	XM_015534159.1 PREDICTED: Citrus sinensis hypothetical protein (LOC102613027), transcript variant X8, mRNA	Probable glucan endo-1,3-beta-glucosidase BG5 OS=Arabidopsis thaliana GN=BG5 PE=2 SV=1	Glycosyl hydrolases family 17	[MVG] LSE0111 A beta-1, 3 glucanase
CL1110.Contig1_All	K22410//PR domain zinc finger protein 16;K12309//beta-galactosidase [EC:3.2.1.23]+ko00600//Sphingolipid metabolism+ko00604//Glycosphingolipid biosynthesis - ganglio series+ko00531//Glycosaminoglycan degradation+ko00511//Other glycan degradation+ko01100//Metabolic pathways+ko00052//Galactose metabolism	GO:0003676//nucleic acid binding	hypothetical protein CICLE_v10015315mg [Citrus clementina] >ESR61305.1 hypothetical protein CICLE_v10015315mg [Citrus clementina]	XM_006448002.1 Citrus clementina hypothetical protein (CICLE_v10015315mg) mRNA, complete cds	Protein SHOOT GRAVITROPISM 5 OS=Arabidopsis thaliana GN=SGR5 PE=1 SV=1	Zinc finger, C2H2 type	[R] KOG1721 FOG: Zn-finger
CL1110.Contig2_All	K22410//PR domain zinc finger protein 16;K12309//beta-galactosidase [EC:3.2.1.23]+ko00600//Sphingolipid metabolism+ko00604//Glycosphingolipid biosynthesis - ganglio series+ko00531//Glycosaminoglycan degradation+ko00511//Other glycan degradation+ko01100//Metabolic pathways+ko00052//Galactose metabolism	GO:0003676//nucleic acid binding	hypothetical protein CICLE_v10015315mg [Citrus clementina] >ESR61305.1 hypothetical protein CICLE_v10015315mg [Citrus clementina]	XM_006448002.1 Citrus clementina hypothetical protein (CICLE_v10015315mg) mRNA, complete cds	Protein SHOOT GRAVITROPISM 5 OS=Arabidopsis thaliana GN=SGR5 PE=1 SV=1	Zinc finger, C2H2 type	[R] KOG1721 FOG: Zn-finger
CL1110.Contig3_All	K22410//PR domain zinc finger protein 16;K12309//beta-galactosidase [EC:3.2.1.23]+ko00600//Sphingolipid metabolism+ko00604//Glycosphingolipid biosynthesis - ganglio series+ko00531//Glycosaminoglycan degradation+ko00511//Other glycan degradation+ko01100//Metabolic pathways+ko00052//Galactose metabolism	GO:0003676//nucleic acid binding	hypothetical protein CICLE_v10015315mg [Citrus clementina] >ESR61305.1 hypothetical protein CICLE_v10015315mg [Citrus clementina]	XM_006448002.1 Citrus clementina hypothetical protein (CICLE_v10015315mg) mRNA, complete cds	Protein SHOOT GRAVITROPISM 5 OS=Arabidopsis thaliana GN=SGR5 PE=1 SV=1	Zinc finger, C2H2 type	[R] KOG1721 FOG: Zn-finger
CL1111.Contig1_All	K03006//DNA-directed RNA polymerase II subunit RPB1 [EC:2.7.7.6]+ko00230//Purine metabolism+ko03020//RNA polymerase+ko01100//Metabolic pathways+ko00240//Pyrimidine metabolism		PREDICTED: PLASMODESMATA CALLOSE-BINDING PROTEIN 3-like [Citrus sinensis]	XM_009362562.2 PREDICTED: Pyrus x bretschneideri PLASMODESMATA CALLOSE-BINDING PROTEIN 2-like (LOC103951239), transcript variant X1, mRNA	Proline-rich extensin-like protein EPR1 OS=Arabidopsis thaliana GN=EPR1 PE=2 SV=1	X8 domain	[R] LSE0121 A AAI domain
CL1111.Contig2_All	K03006//DNA-directed RNA polymerase II subunit RPB1 [EC:2.7.7.6]+ko00230//Purine metabolism+ko03020//RNA polymerase+ko01100//Metabolic pathways+ko00240//Pyrimidine metabolism		PREDICTED: PLASMODESMATA CALLOSE-BINDING PROTEIN 3-like [Citrus sinensis]	XM_008367787.2 PREDICTED: Malus x domestica mucin-2-like (LOC103429654), mRNA	Proline-rich protein 1 OS=Arabidopsis thaliana GN=PRP1 PE=2 SV=1	X8 domain	[R] LSE0121 A AAI domain
CL1112.Contig1_All	K19032//30S ribosomal protein 3	GO:0005840//ribosome;GO:0006412//translation;GO:0003735//structural constituent of ribosome	hypothetical protein CICLE_v10032902mg [Citrus clementina] >XP_006484437.1 PREDICTED: 30S ribosomal protein 3-1, chloroplastic isoform X1 [Citrus sinensis] >ESR50941.1 hypothetical protein CICLE_v10032902mg [Citrus clementina]	XM_006484374.2 PREDICTED: Citrus sinensis 30S ribosomal protein 3-1, chloroplastic (LOC102629405), transcript variant X1, mRNA	30S ribosomal protein 3-1, chloroplastic OS=Arabidopsis thaliana GN=At1g68590 PE=2 SV=1	Plastid and cyanobacterial ribosomal protein (PSRP-3 / Ycf65)
CL1112.Contig2_All	K19032//30S ribosomal protein 3	GO:0005840//ribosome;GO:0006412//translation;GO:0003735//structural constituent of ribosome	hypothetical protein CICLE_v10032902mg [Citrus clementina] >XP_006484437.1 PREDICTED: 30S ribosomal protein 3-1, chloroplastic isoform X1 [Citrus sinensis] >ESR50941.1 hypothetical protein CICLE_v10032902mg [Citrus clementina]	XM_002529084.2 PREDICTED: Ricinus communis 30S ribosomal protein 3-1, chloroplastic (LOC8269699), mRNA	30S ribosomal protein 3-1, chloroplastic OS=Arabidopsis thaliana GN=At1g68590 PE=2 SV=1	Plastid and cyanobacterial ribosomal protein (PSRP-3 / Ycf65)
CL1112.Contig3_All	K19032//30S ribosomal protein 3	GO:0005840//ribosome;GO:0006412//translation;GO:0003735//structural constituent of ribosome	hypothetical protein CICLE_v10032902mg [Citrus clementina] >XP_006484437.1 PREDICTED: 30S ribosomal protein 3-1, chloroplastic isoform X1 [Citrus sinensis] >ESR50941.1 hypothetical protein CICLE_v10032902mg [Citrus clementina]	XM_006484374.2 PREDICTED: Citrus sinensis 30S ribosomal protein 3-1, chloroplastic (LOC102629405), transcript variant X1, mRNA	30S ribosomal protein 3-1, chloroplastic OS=Arabidopsis thaliana GN=At1g68590 PE=2 SV=1	Plastid and cyanobacterial ribosomal protein (PSRP-3 / Ycf65)
CL1113.Contig1_All	K02952//small subunit ribosomal protein S13+ko03010//Ribosome	GO:0005840//ribosome;GO:0003723//RNA binding;GO:0006412//translation;GO:0003735//structural constituent of ribosome	hypothetical protein CICLE_v10022660mg [Citrus clementina] >XP_006478741.1 PREDICTED: small ribosomal subunit protein S13, mitochondrial isoform X1 [Citrus sinensis] >ESR56218.1 hypothetical protein CICLE_v10022660mg [Citrus clementina] >KDO42844.1 hypothetical protein CISIN_1g031757mg [Citrus sinensis]	XM_006478678.2 PREDICTED: Citrus sinensis small ribosomal subunit protein S13, mitochondrial (LOC102606874), transcript variant X1, mRNA	Small ribosomal subunit protein S13, mitochondrial OS=Arabidopsis thaliana GN=RPS13 PE=2 SV=1	Ribosomal protein S13/S18	[J] KOG3311 Ribosomal protein S18
CL1113.Contig2_All	K02952//small subunit ribosomal protein S13+ko03010//Ribosome	GO:0005840//ribosome;GO:0003723//RNA binding;GO:0006412//translation;GO:0003735//structural constituent of ribosome	hypothetical protein CICLE_v10022660mg [Citrus clementina] >XP_006478741.1 PREDICTED: small ribosomal subunit protein S13, mitochondrial isoform X1 [Citrus sinensis] >ESR56218.1 hypothetical protein CICLE_v10022660mg [Citrus clementina] >KDO42844.1 hypothetical protein CISIN_1g031757mg [Citrus sinensis]	XM_006478678.2 PREDICTED: Citrus sinensis small ribosomal subunit protein S13, mitochondrial (LOC102606874), transcript variant X1, mRNA	Small ribosomal subunit protein S13, mitochondrial OS=Arabidopsis thaliana GN=RPS13 PE=2 SV=1	Ribosomal protein S13/S18	[J] KOG3311 Ribosomal protein S18
CL1113.Contig3_All	K02952//small subunit ribosomal protein S13+ko03010//Ribosome	GO:0005840//ribosome;GO:0003723//RNA binding;GO:0006412//translation;GO:0003735//structural constituent of ribosome	hypothetical protein CICLE_v10022660mg [Citrus clementina] >XP_006478741.1 PREDICTED: small ribosomal subunit protein S13, mitochondrial isoform X1 [Citrus sinensis] >ESR56218.1 hypothetical protein CICLE_v10022660mg [Citrus clementina] >KDO42844.1 hypothetical protein CISIN_1g031757mg [Citrus sinensis]	XM_006478678.2 PREDICTED: Citrus sinensis small ribosomal subunit protein S13, mitochondrial (LOC102606874), transcript variant X1, mRNA	Small ribosomal subunit protein S13, mitochondrial OS=Arabidopsis thaliana GN=RPS13 PE=2 SV=1	Ribosomal protein S13/S18	[J] KOG3311 Ribosomal protein S18
CL1113.Contig4_All	K02952//small subunit ribosomal protein S13+ko03010//Ribosome	GO:0005840//ribosome;GO:0003723//RNA binding;GO:0006412//translation;GO:0003735//structural constituent of ribosome	hypothetical protein CICLE_v10022660mg [Citrus clementina] >XP_006478741.1 PREDICTED: small ribosomal subunit protein S13, mitochondrial isoform X1 [Citrus sinensis] >ESR56218.1 hypothetical protein CICLE_v10022660mg [Citrus clementina] >KDO42844.1 hypothetical protein CISIN_1g031757mg [Citrus sinensis]	XM_015530475.1 PREDICTED: Citrus sinensis small ribosomal subunit protein S13, mitochondrial (LOC102606874), transcript variant X2, mRNA	Small ribosomal subunit protein S13, mitochondrial OS=Arabidopsis thaliana GN=RPS13 PE=2 SV=1		[J] KOG3311 Ribosomal protein S18
CL1113.Contig5_All	K02952//small subunit ribosomal protein S13+ko03010//Ribosome	GO:0005840//ribosome;GO:0003723//RNA binding;GO:0006412//translation;GO:0003735//structural constituent of ribosome	hypothetical protein CICLE_v10022660mg [Citrus clementina] >XP_006478741.1 PREDICTED: small ribosomal subunit protein S13, mitochondrial isoform X1 [Citrus sinensis] >ESR56218.1 hypothetical protein CICLE_v10022660mg [Citrus clementina] >KDO42844.1 hypothetical protein CISIN_1g031757mg [Citrus sinensis]	XM_015530475.1 PREDICTED: Citrus sinensis small ribosomal subunit protein S13, mitochondrial (LOC102606874), transcript variant X2, mRNA	Small ribosomal subunit protein S13, mitochondrial OS=Arabidopsis thaliana GN=RPS13 PE=2 SV=1		[J] KOG3311 Ribosomal protein S18
CL1113.Contig6_All	K02952//small subunit ribosomal protein S13+ko03010//Ribosome	GO:0005840//ribosome;GO:0003723//RNA binding;GO:0006412//translation;GO:0003735//structural constituent of ribosome	hypothetical protein CICLE_v10022660mg [Citrus clementina] >XP_006478741.1 PREDICTED: small ribosomal subunit protein S13, mitochondrial isoform X1 [Citrus sinensis] >ESR56218.1 hypothetical protein CICLE_v10022660mg [Citrus clementina] >KDO42844.1 hypothetical protein CISIN_1g031757mg [Citrus sinensis]	XM_006478678.2 PREDICTED: Citrus sinensis small ribosomal subunit protein S13, mitochondrial (LOC102606874), transcript variant X1, mRNA	Small ribosomal subunit protein S13, mitochondrial OS=Arabidopsis thaliana GN=RPS13 PE=2 SV=1	Ribosomal protein S13/S18	[J] KOG3311 Ribosomal protein S18
CL1113.Contig7_All	K02952//small subunit ribosomal protein S13+ko03010//Ribosome	GO:0005840//ribosome;GO:0003723//RNA binding;GO:0006412//translation;GO:0003735//structural constituent of ribosome	hypothetical protein CICLE_v10022660mg [Citrus clementina] >XP_006478741.1 PREDICTED: small ribosomal subunit protein S13, mitochondrial isoform X1 [Citrus sinensis] >ESR56218.1 hypothetical protein CICLE_v10022660mg [Citrus clementina] >KDO42844.1 hypothetical protein CISIN_1g031757mg [Citrus sinensis]	XM_006478678.2 PREDICTED: Citrus sinensis small ribosomal subunit protein S13, mitochondrial (LOC102606874), transcript variant X1, mRNA	Small ribosomal subunit protein S13, mitochondrial OS=Arabidopsis thaliana GN=RPS13 PE=2 SV=1	Ribosomal protein S13/S18	[J] KOG3311 Ribosomal protein S18
CL1114.Contig2_All			hypothetical protein COLO4_29125 [Corchorus olitorius]	XR_001927517.1 PREDICTED: Theobroma cacao uncharacterized LOC18600838 (LOC18600838), transcript variant X2, misc_RNA
CL1114.Contig3_All			PREDICTED: uncharacterized protein LOC18600838 [Theobroma cacao] >EOY02514.1 Uncharacterized protein TCM_016972 [Theobroma cacao]
CL1115.Contig1_All	K01092//myo-inositol-1(or 4)-monophosphatase [EC:3.1.3.25]+ko01100//Metabolic pathways+ko04070//Phosphatidylinositol signaling system+ko00562//Inositol phosphate metabolism		hypothetical protein CICLE_v10019570mg [Citrus clementina] >XP_006491218.1 PREDICTED: BTB/POZ domain-containing protein POB1 [Citrus sinensis] >ESR58145.1 hypothetical protein CICLE_v10019570mg [Citrus clementina] >KDO86369.1 hypothetical protein CISIN_1g008916mg [Citrus sinensis]	XM_006444843.1 Citrus clementina hypothetical protein (CICLE_v10019570mg) mRNA, complete cds	BTB/POZ domain-containing protein POB1 OS=Arabidopsis thaliana GN=POB1 PE=1 SV=2	BTB/POZ domain	[TR] KOG4441 Proteins containing BTB/POZ and Kelch domains, involved in regulatory/signal transduction processes
CL1115.Contig2_All	K11498//centromeric protein E	GO:0004190//aspartic-type endopeptidase activity	PREDICTED: aspartic proteinase Asp1-like isoform X1 [Citrus sinensis]	XM_021950876.1 PREDICTED: Prunus avium aspartic proteinase Asp1-like (LOC110750538), mRNA	Kinesin-like protein KIN-7E, chloroplastic OS=Oryza sativa subsp. japonica GN=KIN7E PE=3 SV=2	Xylanase inhibitor N-terminal	[O] KOG1339 Aspartyl protease
CL1115.Contig3_All	K11498//centromeric protein E	GO:0007018//microtubule-based movement;GO:0005524//ATP binding;GO:0003777//microtubule motor activity;GO:0008017//microtubule binding	PREDICTED: centromere-associated protein E [Citrus sinensis] >XP_006472806.1 PREDICTED: centromere-associated protein E [Citrus sinensis] >XP_015384189.1 PREDICTED: centromere-associated protein E [Citrus sinensis]	XM_006472743.2 PREDICTED: Citrus sinensis centromere-associated protein E (LOC102611753), transcript variant X3, mRNA	Kinesin-like protein KIN-7E, chloroplastic OS=Oryza sativa subsp. japonica GN=KIN7E PE=3 SV=2	Kinesin motor domain	[Z] KOG0242 Kinesin-like protein
CL1115.Contig4_All	K11498//centromeric protein E	GO:0007018//microtubule-based movement;GO:0005524//ATP binding;GO:0003777//microtubule motor activity;GO:0008017//microtubule binding	PREDICTED: centromere-associated protein E [Citrus sinensis] >XP_006472806.1 PREDICTED: centromere-associated protein E [Citrus sinensis] >XP_015384189.1 PREDICTED: centromere-associated protein E [Citrus sinensis]	XM_006472743.2 PREDICTED: Citrus sinensis centromere-associated protein E (LOC102611753), transcript variant X3, mRNA	Kinesin-like protein KIN-7E, chloroplastic OS=Oryza sativa subsp. japonica GN=KIN7E PE=3 SV=2	Kinesin motor domain	[Z] KOG0242 Kinesin-like protein
CL1116.Contig1_All	K03695//ATP-dependent Clp protease ATP-binding subunit ClpB	GO:0008237//metallopeptidase activity;GO:0016021//integral component of membrane	hypothetical protein CICLE_v10013666mg [Citrus clementina] >ESR44244.1 hypothetical protein CICLE_v10013666mg [Citrus clementina]	XM_021797050.1 PREDICTED: Hevea brasiliensis uncharacterized LOC110644339 (LOC110644339), transcript variant X6, mRNA		Family of unknown function (DUF716)	[S] TWOG0183 Uncharacterized conserved protein
CL1116.Contig2_All	K03695//ATP-dependent Clp protease ATP-binding subunit ClpB	GO:0016021//integral component of membrane	PREDICTED: uncharacterized protein LOC102627283 [Citrus sinensis]	XM_021797050.1 PREDICTED: Hevea brasiliensis uncharacterized LOC110644339 (LOC110644339), transcript variant X6, mRNA		Family of unknown function (DUF716)	[S] TWOG0183 Uncharacterized conserved protein
CL1117.Contig1_All	K09422//transcription factor MYB, plant	GO:0003677//DNA binding	Myb domain protein 4, putative [Theobroma cacao]	XR_001507782.1 PREDICTED: Citrus sinensis transcription repressor MYB6-like (LOC102615129), transcript variant X2, misc_RNA	Anthocyanin regulatory C1 protein OS=Zea mays GN=C1 PE=2 SV=1	Myb-like DNA-binding domain	[K] KOG0048 Transcription factor, Myb superfamily
CL1117.Contig2_All	K09422//transcription factor MYB, plant		Myb domain protein 4, putative [Theobroma cacao]	XR_001507782.1 PREDICTED: Citrus sinensis transcription repressor MYB6-like (LOC102615129), transcript variant X2, misc_RNA	Transcription repressor MYB5 OS=Arabidopsis thaliana GN=MYB5 PE=1 SV=1		[K] KOG0048 Transcription factor, Myb superfamily
CL1117.Contig3_All	K09422//transcription factor MYB, plant	GO:0003677//DNA binding	transcription repressor MYB6-like [Hevea brasiliensis]	XR_001507782.1 PREDICTED: Citrus sinensis transcription repressor MYB6-like (LOC102615129), transcript variant X2, misc_RNA	Myb-related protein Hv1 OS=Hordeum vulgare GN=MYB1 PE=2 SV=1	Myb-like DNA-binding domain	[K] KOG0048 Transcription factor, Myb superfamily
CL1118.Contig1_All	K03116//sec-independent protein translocase protein TatA+ko03060//Protein export	GO:0009306//protein secretion;GO:0008565//protein transporter activity;GO:0016021//integral component of membrane;GO:0005886//plasma membrane	sec-independent protein translocase protein TATA, chloroplastic-like [Manihot esculenta] >OAY44240.1 hypothetical protein MANES_08G134600 [Manihot esculenta]	XM_006471616.2 PREDICTED: Citrus sinensis sec-independent protein translocase protein TATA, chloroplastic (LOC102615983), mRNA	Sec-independent protein translocase protein TATA, chloroplastic OS=Pisum sativum GN=TATA PE=1 SV=1	mttA/Hcf106 family
CL1118.Contig2_All	K03116//sec-independent protein translocase protein TatA+ko03060//Protein export	GO:0009306//protein secretion;GO:0008565//protein transporter activity;GO:0016021//integral component of membrane;GO:0005886//plasma membrane	sec-independent protein translocase protein TATA, chloroplastic-like [Manihot esculenta] >OAY44240.1 hypothetical protein MANES_08G134600 [Manihot esculenta]	XM_006471616.2 PREDICTED: Citrus sinensis sec-independent protein translocase protein TATA, chloroplastic (LOC102615983), mRNA	Sec-independent protein translocase protein TATA, chloroplastic OS=Pisum sativum GN=TATA PE=1 SV=1	mttA/Hcf106 family
CL1119.Contig1_All		GO:0046872//metal ion binding	PREDICTED: protein yippee-like At4g27745 [Prunus mume]	XM_006491904.2 PREDICTED: Citrus sinensis protein yippee-like At4g27745 (LOC102630210), transcript variant X2, mRNA	Protein yippee-like At4g27745 OS=Arabidopsis thaliana GN=At4g27745 PE=3 SV=2	Yippee zinc-binding/DNA-binding /Mis18, centromere assembly	[R] KOG3399 Predicted Yippee-type zinc-binding protein
CL1119.Contig2_All		GO:0046872//metal ion binding	hypothetical protein L484_011847 [Morus notabilis] >EXC21405.1 hypothetical protein L484_011847 [Morus notabilis]	XM_006491904.2 PREDICTED: Citrus sinensis protein yippee-like At4g27745 (LOC102630210), transcript variant X2, mRNA	Protein yippee-like At4g27745 OS=Arabidopsis thaliana GN=At4g27745 PE=3 SV=2		[R] KOG3399 Predicted Yippee-type zinc-binding protein
CL112.Contig1_All		GO:0016021//integral component of membrane	PREDICTED: protein BPS1, chloroplastic [Ricinus communis] >XP_015584525.1 PREDICTED: protein BPS1, chloroplastic [Ricinus communis]	XM_006491107.2 PREDICTED: Citrus sinensis protein BPS1, chloroplastic (LOC102617252), transcript variant X3, mRNA	Protein BPS1, chloroplastic OS=Arabidopsis thaliana GN=BPS1 PE=2 SV=1	Protein of unknown function (DUF793)
CL112.Contig2_All		GO:0016021//integral component of membrane	PREDICTED: protein BPS1, chloroplastic [Ricinus communis] >XP_015584525.1 PREDICTED: protein BPS1, chloroplastic [Ricinus communis]	XM_006491107.2 PREDICTED: Citrus sinensis protein BPS1, chloroplastic (LOC102617252), transcript variant X3, mRNA	Protein BPS1, chloroplastic OS=Arabidopsis thaliana GN=BPS1 PE=2 SV=1	Protein of unknown function (DUF793)
CL112.Contig3_All		GO:0016021//integral component of membrane	hypothetical protein CICLE_v10020322mg [Citrus clementina] >XP_006491168.1 PREDICTED: protein BPS1, chloroplastic isoform X1 [Citrus sinensis] >ESR58214.1 hypothetical protein CICLE_v10020322mg [Citrus clementina] >KDO86275.1 hypothetical protein CISIN_1g014854mg [Citrus sinensis]	XM_006491107.2 PREDICTED: Citrus sinensis protein BPS1, chloroplastic (LOC102617252), transcript variant X3, mRNA	Protein BPS1, chloroplastic OS=Arabidopsis thaliana GN=BPS1 PE=2 SV=1	Protein of unknown function (DUF793)
CL112.Contig4_All		GO:0016021//integral component of membrane	hypothetical protein CICLE_v10020322mg [Citrus clementina] >XP_006491168.1 PREDICTED: protein BPS1, chloroplastic isoform X1 [Citrus sinensis] >ESR58214.1 hypothetical protein CICLE_v10020322mg [Citrus clementina] >KDO86275.1 hypothetical protein CISIN_1g014854mg [Citrus sinensis]	XM_006491107.2 PREDICTED: Citrus sinensis protein BPS1, chloroplastic (LOC102617252), transcript variant X3, mRNA	Protein BPS1, chloroplastic OS=Arabidopsis thaliana GN=BPS1 PE=2 SV=1	Protein of unknown function (DUF793)
CL112.Contig5_All		GO:0016021//integral component of membrane	hypothetical protein CICLE_v10020322mg [Citrus clementina] >XP_006491168.1 PREDICTED: protein BPS1, chloroplastic isoform X1 [Citrus sinensis] >ESR58214.1 hypothetical protein CICLE_v10020322mg [Citrus clementina] >KDO86275.1 hypothetical protein CISIN_1g014854mg [Citrus sinensis]	XM_006491105.2 PREDICTED: Citrus sinensis protein BPS1, chloroplastic (LOC102617252), transcript variant X1, mRNA	Protein BPS1, chloroplastic OS=Arabidopsis thaliana GN=BPS1 PE=2 SV=1	Protein of unknown function (DUF793)
CL112.Contig6_All		GO:0016021//integral component of membrane	PREDICTED: protein BPS1, chloroplastic [Ricinus communis] >XP_015584525.1 PREDICTED: protein BPS1, chloroplastic [Ricinus communis]	XM_006491105.2 PREDICTED: Citrus sinensis protein BPS1, chloroplastic (LOC102617252), transcript variant X1, mRNA	Protein BPS1, chloroplastic OS=Arabidopsis thaliana GN=BPS1 PE=2 SV=1	Protein of unknown function (DUF793)
CL112.Contig7_All		GO:0016021//integral component of membrane	PREDICTED: protein BPS1, chloroplastic [Ricinus communis] >XP_015584525.1 PREDICTED: protein BPS1, chloroplastic [Ricinus communis]	XM_006491105.2 PREDICTED: Citrus sinensis protein BPS1, chloroplastic (LOC102617252), transcript variant X1, mRNA	Protein BPS1, chloroplastic OS=Arabidopsis thaliana GN=BPS1 PE=2 SV=1	Protein of unknown function (DUF793)
CL1120.Contig1_All	K18643//katanin p80 WD40 repeat-containing subunit B1;K03676//glutaredoxin 3		uncharacterized protein LOC110668243 isoform X1 [Hevea brasiliensis]	XM_006491577.2 PREDICTED: Citrus sinensis hypothetical protein (LOC102615970), transcript variant X1, mRNA		Protein of unknown function (DUF789)	[S] LSE0403 A Uncharacterized protein
CL1120.Contig2_All	K18643//katanin p80 WD40 repeat-containing subunit B1;K03676//glutaredoxin 3		uncharacterized protein LOC105646971 [Jatropha curcas] >XP_012088329.1 uncharacterized protein LOC105646971 [Jatropha curcas] >KDP24166.1 hypothetical protein JCGZ_25823 [Jatropha curcas]	XM_006447271.1 Citrus clementina hypothetical protein (CICLE_v10015991mg) mRNA, complete cds		Protein of unknown function (DUF789)	[S] LSE0403 A Uncharacterized protein
CL1121.Contig1_All	K00109//2-hydroxyglutarate dehydrogenase [EC:1.1.99.2]+ko00650//Butanoate metabolism	GO:0047545//2-hydroxyglutarate dehydrogenase activity;GO:0003973//(S)-2-hydroxy-acid oxidase activity;GO:0071949//FAD binding;GO:0016491//oxidoreductase activity	hypothetical protein CICLE_v10011846mg [Citrus clementina] >ESR43668.1 hypothetical protein CICLE_v10011846mg [Citrus clementina]	XM_011042369.1 PREDICTED: Populus euphratica L-2-hydroxyglutarate dehydrogenase, mitochondrial (LOC105136871), transcript variant X1, mRNA	L-2-hydroxyglutarate dehydrogenase, mitochondrial OS=Arabidopsis thaliana GN=L2HGDH PE=1 SV=1	FAD dependent oxidoreductase	[S] KOG2665 Predicted FAD-dependent oxidoreductase
CL1121.Contig2_All	K00109//2-hydroxyglutarate dehydrogenase [EC:1.1.99.2]+ko00650//Butanoate metabolism	GO:0047545//2-hydroxyglutarate dehydrogenase activity;GO:0003973//(S)-2-hydroxy-acid oxidase activity;GO:0071949//FAD binding;GO:0016491//oxidoreductase activity	hypothetical protein CICLE_v10011846mg [Citrus clementina] >ESR43668.1 hypothetical protein CICLE_v10011846mg [Citrus clementina]	XM_011042369.1 PREDICTED: Populus euphratica L-2-hydroxyglutarate dehydrogenase, mitochondrial (LOC105136871), transcript variant X1, mRNA	L-2-hydroxyglutarate dehydrogenase, mitochondrial OS=Arabidopsis thaliana GN=L2HGDH PE=1 SV=1	FAD dependent oxidoreductase	[S] KOG2665 Predicted FAD-dependent oxidoreductase
CL1122.Contig1_All			hypothetical protein CISIN_1g009416mg [Citrus sinensis]
CL1122.Contig2_All	K11843//ubiquitin carboxyl-terminal hydrolase 14 [EC:3.4.19.12];K01322//prolyl oligopeptidase [EC:3.4.21.26];K10278//F-box and leucine-rich repeat protein 12;K00423//L-ascorbate oxidase [EC:1.10.3.3]+ko01100//Metabolic pathways+ko00053//Ascorbate and aldarate metabolism;K06911//uncharacterized protein		PREDICTED: F-box protein At5g03100-like [Citrus sinensis]		FBD-associated F-box protein At5g56380 OS=Arabidopsis thaliana GN=At5g56380 PE=2 SV=2	F-box domain	[R] LSE0003 A F-box and FBD-domains
CL1122.Contig3_All	K11843//ubiquitin carboxyl-terminal hydrolase 14 [EC:3.4.19.12];K01322//prolyl oligopeptidase [EC:3.4.21.26];K10278//F-box and leucine-rich repeat protein 12;K06911//uncharacterized protein;K00423//L-ascorbate oxidase [EC:1.10.3.3]+ko01100//Metabolic pathways+ko00053//Ascorbate and aldarate metabolism		PREDICTED: F-box protein At5g03100-like [Citrus sinensis]		FBD-associated F-box protein At5g56380 OS=Arabidopsis thaliana GN=At5g56380 PE=2 SV=2	F-box domain	[R] LSE0003 A F-box and FBD-domains
CL1123.Contig1_All	K13459//disease resistance protein RPS2+ko04626//Plant-pathogen interaction		NBS-LRR disease resistance protein NBS52 [Dimocarpus longan]	KP266533.1 Dimocarpus longan NBS-LRR disease resistance protein NBS52 mRNA, complete cds	Probable disease resistance protein At5g63020 OS=Arabidopsis thaliana GN=At5g63020 PE=2 SV=2	NB-ARC domain
CL1123.Contig2_All	K13459//disease resistance protein RPS2+ko04626//Plant-pathogen interaction	GO:0043531//ADP binding;GO:0006952//defense response	NBS-LRR disease resistance protein NBS52 [Dimocarpus longan]	KP266533.1 Dimocarpus longan NBS-LRR disease resistance protein NBS52 mRNA, complete cds
CL1123.Contig3_All	K13459//disease resistance protein RPS2+ko04626//Plant-pathogen interaction		NBS-LRR disease resistance protein NBS52 [Dimocarpus longan]	KP266533.1 Dimocarpus longan NBS-LRR disease resistance protein NBS52 mRNA, complete cds	Probable disease resistance protein At1g12280 OS=Arabidopsis thaliana GN=At1g12280 PE=3 SV=1	NB-ARC domain
CL1123.Contig4_All	K13459//disease resistance protein RPS2+ko04626//Plant-pathogen interaction	GO:0043531//ADP binding;GO:0007165//signal transduction;GO:0006952//defense response;GO:0005886//plasma membrane	NBS-LRR disease resistance protein NBS52 [Dimocarpus longan]		Probable disease resistance protein At1g61190 OS=Arabidopsis thaliana GN=At1g61190 PE=3 SV=1	NB-ARC domain
CL1123.Contig5_All	K13459//disease resistance protein RPS2+ko04626//Plant-pathogen interaction	GO:0043531//ADP binding;GO:0007165//signal transduction;GO:0006952//defense response;GO:0005886//plasma membrane	NBS-LRR disease resistance protein NBS52 [Dimocarpus longan]	KP266533.1 Dimocarpus longan NBS-LRR disease resistance protein NBS52 mRNA, complete cds	Probable disease resistance protein At5g43730 OS=Arabidopsis thaliana GN=At5g43730 PE=2 SV=1	NB-ARC domain
CL1123.Contig6_All	K13459//disease resistance protein RPS2+ko04626//Plant-pathogen interaction		NBS-LRR disease resistance protein NBS52 [Dimocarpus longan]	KP266533.1 Dimocarpus longan NBS-LRR disease resistance protein NBS52 mRNA, complete cds	Probable disease resistance protein At1g12280 OS=Arabidopsis thaliana GN=At1g12280 PE=3 SV=1	NB-ARC domain
CL1123.Contig7_All	K13459//disease resistance protein RPS2+ko04626//Plant-pathogen interaction	GO:0043531//ADP binding;GO:0006952//defense response	NBS-LRR disease resistance protein NBS52 [Dimocarpus longan]	KP266533.1 Dimocarpus longan NBS-LRR disease resistance protein NBS52 mRNA, complete cds	Probable disease resistance protein At1g61310 OS=Arabidopsis thaliana GN=At1g61310 PE=2 SV=1	NB-ARC domain
CL1124.Contig1_All	K10268//F-box and leucine-rich repeat protein 2/20		hypothetical protein CISIN_1g042559mg [Citrus sinensis]	XM_006479644.2 PREDICTED: Citrus sinensis F-box protein SKIP17-like (LOC102611208), transcript variant X1, mRNA	F-box protein SKIP17 OS=Arabidopsis thaliana GN=SKIP17 PE=1 SV=1	F-box-like	[R] KOG4341 F-box protein containing LRR
CL1124.Contig2_All	K10268//F-box and leucine-rich repeat protein 2/20		hypothetical protein CISIN_1g042559mg [Citrus sinensis]	XM_006479644.2 PREDICTED: Citrus sinensis F-box protein SKIP17-like (LOC102611208), transcript variant X1, mRNA	F-box protein SKIP17 OS=Arabidopsis thaliana GN=SKIP17 PE=1 SV=1	F-box-like	[R] KOG4341 F-box protein containing LRR
CL1124.Contig3_All	K10268//F-box and leucine-rich repeat protein 2/20		hypothetical protein CISIN_1g042559mg [Citrus sinensis]	XM_006479644.2 PREDICTED: Citrus sinensis F-box protein SKIP17-like (LOC102611208), transcript variant X1, mRNA	F-box protein SKIP17 OS=Arabidopsis thaliana GN=SKIP17 PE=1 SV=1	F-box-like	[R] KOG4341 F-box protein containing LRR
CL1124.Contig4_All	K10268//F-box and leucine-rich repeat protein 2/20		hypothetical protein CISIN_1g042559mg [Citrus sinensis]	XM_006479644.2 PREDICTED: Citrus sinensis F-box protein SKIP17-like (LOC102611208), transcript variant X1, mRNA	F-box protein SKIP17 OS=Arabidopsis thaliana GN=SKIP17 PE=1 SV=1	F-box-like	[R] KOG4341 F-box protein containing LRR
CL1124.Contig5_All	K10268//F-box and leucine-rich repeat protein 2/20		hypothetical protein B456_007G137600 [Gossypium raimondii]		F-box protein SKIP17 OS=Arabidopsis thaliana GN=SKIP17 PE=1 SV=1	F-box-like	[R] KOG4341 F-box protein containing LRR
CL1125.Contig1_All	K17285//selenium-binding protein 1	GO:0046872//metal ion binding	uncharacterized protein LOC111014293 isoform X1 [Momordica charantia] >XP_022144658.1 uncharacterized protein LOC111014293 isoform X1 [Momordica charantia]	XM_015534433.1 PREDICTED: Citrus sinensis uncharacterized LOC102626366 (LOC102626366), transcript variant X6, mRNA	Selenium-binding protein 3 OS=Arabidopsis thaliana GN=SBP3 PE=2 SV=1		[P] KOG0918 Selenium-binding protein
CL1125.Contig2_All	K17285//selenium-binding protein 1	GO:0008430//selenium binding	PREDICTED: selenium-binding protein 1 [Eucalyptus grandis] >KCW59926.1 hypothetical protein EUGRSUZ_H02650 [Eucalyptus grandis]	XM_006492467.1 PREDICTED: Citrus sinensis selenium-binding protein 3 (LOC102613825), mRNA	Selenium-binding protein 3 OS=Arabidopsis thaliana GN=SBP3 PE=2 SV=1		[P] KOG0918 Selenium-binding protein
CL1125.Contig3_All	K17285//selenium-binding protein 1	GO:0008430//selenium binding	PREDICTED: selenium-binding protein 2-like [Malus domestica]	XM_006373034.1 Populus trichocarpa selenium binding family protein (POPTR_0017s08680g) mRNA, complete cds	Selenium-binding protein 1 OS=Arabidopsis thaliana GN=SBP1 PE=1 SV=1	56kDa selenium binding protein (SBP56)	[P] KOG0918 Selenium-binding protein
CL1125.Contig4_All	K17285//selenium-binding protein 1		selenium-binding protein 1-like [Carica papaya]	XM_007034140.2 PREDICTED: Theobroma cacao selenium-binding protein 1 (LOC18602629), mRNA	Selenium-binding protein 3 OS=Arabidopsis thaliana GN=SBP3 PE=2 SV=1		[P] KOG0918 Selenium-binding protein
CL1126.Contig1_All	K13099//CD2 antigen cytoplasmic tail-binding protein 2		protein LIN1 isoform X3 [Herrania umbratica]	XM_006464202.2 PREDICTED: Citrus sinensis CD2 antigen cytoplasmic tail-binding protein 2 homolog (LOC102630974), mRNA	SUPPRESSOR OF ABI3-5 OS=Arabidopsis thaliana GN=SUA PE=1 SV=2		[R] KOG2950 Uncharacterized protein involved in protein-protein interaction, contains polyproline-binding GYF domain
CL1126.Contig2_All	K13099//CD2 antigen cytoplasmic tail-binding protein 2		protein LIN1 isoform X3 [Herrania umbratica]	XM_006464202.2 PREDICTED: Citrus sinensis CD2 antigen cytoplasmic tail-binding protein 2 homolog (LOC102630974), mRNA	SUPPRESSOR OF ABI3-5 OS=Arabidopsis thaliana GN=SUA PE=1 SV=2		[R] KOG2950 Uncharacterized protein involved in protein-protein interaction, contains polyproline-binding GYF domain
CL1126.Contig3_All	K13099//CD2 antigen cytoplasmic tail-binding protein 2		protein LIN1 isoform X3 [Herrania umbratica]	XM_006464202.2 PREDICTED: Citrus sinensis CD2 antigen cytoplasmic tail-binding protein 2 homolog (LOC102630974), mRNA	SUPPRESSOR OF ABI3-5 OS=Arabidopsis thaliana GN=SUA PE=1 SV=2		[R] KOG2950 Uncharacterized protein involved in protein-protein interaction, contains polyproline-binding GYF domain
CL1126.Contig4_All	K13099//CD2 antigen cytoplasmic tail-binding protein 2		protein LIN1 isoform X3 [Herrania umbratica]	XM_006464202.2 PREDICTED: Citrus sinensis CD2 antigen cytoplasmic tail-binding protein 2 homolog (LOC102630974), mRNA	SUPPRESSOR OF ABI3-5 OS=Arabidopsis thaliana GN=SUA PE=1 SV=2		[R] KOG2950 Uncharacterized protein involved in protein-protein interaction, contains polyproline-binding GYF domain
CL1127.Contig1_All	K11968//ariadne-1 [EC:2.3.2.31]	GO:0016021//integral component of membrane	PREDICTED: BAG-associated GRAM protein 1-like isoform X2 [Gossypium arboreum]	XM_006478586.2 PREDICTED: Citrus sinensis C2 and GRAM domain-containing protein At1g03370-like (LOC102623446), transcript variant X5, mRNA	BAG-associated GRAM protein 1 OS=Arabidopsis thaliana GN=BAGP1 PE=1 SV=1	Domain of unknown function (DUF4782)	[S] KOG1032 Uncharacterized conserved protein, contains GRAM domain
CL1127.Contig2_All	K11968//ariadne-1 [EC:2.3.2.31]	GO:0016021//integral component of membrane	PREDICTED: BAG-associated GRAM protein 1-like isoform X1 [Gossypium arboreum]	XM_015530434.1 PREDICTED: Citrus sinensis C2 and GRAM domain-containing protein At1g03370-like (LOC102623446), transcript variant X4, mRNA	BAG-associated GRAM protein 1 OS=Arabidopsis thaliana GN=BAGP1 PE=1 SV=1	Domain of unknown function (DUF4782)	[S] KOG1032 Uncharacterized conserved protein, contains GRAM domain
CL1127.Contig3_All	K11968//ariadne-1 [EC:2.3.2.31]		C2 domain-containing protein/GRAM domain-containing protein [Cephalotus follicularis]	XM_006478586.2 PREDICTED: Citrus sinensis C2 and GRAM domain-containing protein At1g03370-like (LOC102623446), transcript variant X5, mRNA	BAG-associated GRAM protein 1 OS=Arabidopsis thaliana GN=BAGP1 PE=1 SV=1	Domain of unknown function (DUF4782)	[S] KOG1032 Uncharacterized conserved protein, contains GRAM domain
CL1127.Contig4_All			hypothetical protein PRUPE_1G207300 [Prunus persica]	XM_006478586.2 PREDICTED: Citrus sinensis C2 and GRAM domain-containing protein At1g03370-like (LOC102623446), transcript variant X5, mRNA	BAG-associated GRAM protein 1 OS=Arabidopsis thaliana GN=BAGP1 PE=1 SV=1	GRAM domain	[S] KOG1032 Uncharacterized conserved protein, contains GRAM domain
CL1127.Contig5_All		GO:0016021//integral component of membrane	BAG-associated GRAM protein 1 isoform X3 [Prunus persica] >ONI29643.1 hypothetical protein PRUPE_1G207300 [Prunus persica]	XM_015530434.1 PREDICTED: Citrus sinensis C2 and GRAM domain-containing protein At1g03370-like (LOC102623446), transcript variant X4, mRNA	BAG-associated GRAM protein 1 OS=Arabidopsis thaliana GN=BAGP1 PE=1 SV=1	C2 domain	[S] KOG1032 Uncharacterized conserved protein, contains GRAM domain
CL1127.Contig6_All	K12486//stromal membrane-associated protein+ko04144//Endocytosis	GO:0016021//integral component of membrane	PREDICTED: C2 and GRAM domain-containing protein At1g03370-like [Ziziphus jujuba]	XM_006478586.2 PREDICTED: Citrus sinensis C2 and GRAM domain-containing protein At1g03370-like (LOC102623446), transcript variant X5, mRNA	BAG-associated GRAM protein 1 OS=Arabidopsis thaliana GN=BAGP1 PE=1 SV=1	C2 domain	[S] KOG1032 Uncharacterized conserved protein, contains GRAM domain
CL1127.Contig7_All	K11968//ariadne-1 [EC:2.3.2.31]	GO:0016021//integral component of membrane	PREDICTED: C2 and GRAM domain-containing protein At1g03370-like isoform X5 [Citrus sinensis]	XM_006478586.2 PREDICTED: Citrus sinensis C2 and GRAM domain-containing protein At1g03370-like (LOC102623446), transcript variant X5, mRNA	BAG-associated GRAM protein 1 OS=Arabidopsis thaliana GN=BAGP1 PE=1 SV=1	Domain of unknown function (DUF4782)	[S] KOG1032 Uncharacterized conserved protein, contains GRAM domain
CL1128.Contig10_All	K10999//cellulose synthase A [EC:2.4.1.12]	GO:0016760//cellulose synthase (UDP-forming) activity;GO:0030244//cellulose biosynthetic process;GO:0016021//integral component of membrane;GO:0071555//cell wall organization	hypothetical protein CICLE_v10007586mg [Citrus clementina] >ESR65863.1 hypothetical protein CICLE_v10007586mg [Citrus clementina]	XM_006474790.2 PREDICTED: Citrus sinensis cellulose synthase-like protein E6 (LOC102623151), mRNA	Cellulose synthase-like protein E1 OS=Arabidopsis thaliana GN=CSLE1 PE=2 SV=1	Cellulose synthase	[MG] LSE0129 A Cellulose synthase catalytic subunit
CL1128.Contig11_All	K10999//cellulose synthase A [EC:2.4.1.12]	GO:0016760//cellulose synthase (UDP-forming) activity;GO:0030244//cellulose biosynthetic process;GO:0016021//integral component of membrane;GO:0071555//cell wall organization	hypothetical protein CISIN_1g009753mg [Citrus sinensis]	XM_006474790.2 PREDICTED: Citrus sinensis cellulose synthase-like protein E6 (LOC102623151), mRNA	Cellulose synthase-like protein E6 OS=Oryza sativa subsp. japonica GN=CSLE6 PE=2 SV=1	Cellulose synthase	[MG] LSE0129 A Cellulose synthase catalytic subunit
CL1128.Contig12_All	K20222//importin-5;K10891//fanconi anemia group D2 protein;K20923//mixed-linked glucan synthase [EC:2.4.1.-];K20924//cellulose synthase-like protein [EC:2.4.1.-]	GO:0016759//cellulose synthase activity;GO:0016760//cellulose synthase (UDP-forming) activity;GO:0005794//Golgi apparatus;GO:0016021//integral component of membrane;GO:0030244//cellulose biosynthetic process;GO:0009833//plant-type primary cell wall biogenesis;GO:0071555//cell wall organization;GO:0005886//plasma membrane	PREDICTED: cellulose synthase-like protein E6 isoform X1 [Ziziphus jujuba]	XM_016045567.1 PREDICTED: Ziziphus jujuba cellulose synthase-like protein E6 (LOC107434132), transcript variant X2, mRNA	Cellulose synthase-like protein E1 OS=Oryza sativa subsp. japonica GN=CSLE1 PE=2 SV=2	Cellulose synthase	[MG] LSE0129 A Cellulose synthase catalytic subunit
CL1128.Contig1_All	K10999//cellulose synthase A [EC:2.4.1.12]	GO:0016760//cellulose synthase (UDP-forming) activity;GO:0030244//cellulose biosynthetic process;GO:0016021//integral component of membrane;GO:0071555//cell wall organization	hypothetical protein CISIN_1g006553mg [Citrus sinensis]	XM_006474790.2 PREDICTED: Citrus sinensis cellulose synthase-like protein E6 (LOC102623151), mRNA	Cellulose synthase-like protein E1 OS=Arabidopsis thaliana GN=CSLE1 PE=2 SV=1	Cellulose synthase	[MG] LSE0129 A Cellulose synthase catalytic subunit
CL1128.Contig2_All	K10999//cellulose synthase A [EC:2.4.1.12]	GO:0016760//cellulose synthase (UDP-forming) activity;GO:0030244//cellulose biosynthetic process;GO:0016021//integral component of membrane;GO:0071555//cell wall organization	hypothetical protein CICLE_v10007586mg [Citrus clementina] >ESR65864.1 hypothetical protein CICLE_v10007586mg [Citrus clementina]	XM_006474790.2 PREDICTED: Citrus sinensis cellulose synthase-like protein E6 (LOC102623151), mRNA	Cellulose synthase-like protein E1 OS=Arabidopsis thaliana GN=CSLE1 PE=2 SV=1	Cellulose synthase	[MG] LSE0129 A Cellulose synthase catalytic subunit
CL1128.Contig3_All	K10999//cellulose synthase A [EC:2.4.1.12]	GO:0016760//cellulose synthase (UDP-forming) activity;GO:0030244//cellulose biosynthetic process;GO:0016021//integral component of membrane;GO:0071555//cell wall organization	hypothetical protein CICLE_v10007586mg [Citrus clementina] >ESR65864.1 hypothetical protein CICLE_v10007586mg [Citrus clementina]	XM_016045502.1 PREDICTED: Ziziphus jujuba cellulose synthase-like protein E6 (LOC107434075), transcript variant X2, mRNA	Cellulose synthase-like protein E6 OS=Oryza sativa subsp. japonica GN=CSLE6 PE=2 SV=1	Cellulose synthase	[MG] LSE0129 A Cellulose synthase catalytic subunit
CL1128.Contig4_All	K10999//cellulose synthase A [EC:2.4.1.12]	GO:0016760//cellulose synthase (UDP-forming) activity;GO:0030244//cellulose biosynthetic process;GO:0016021//integral component of membrane;GO:0071555//cell wall organization	hypothetical protein CICLE_v10007586mg [Citrus clementina] >ESR65864.1 hypothetical protein CICLE_v10007586mg [Citrus clementina]	XM_006495113.2 PREDICTED: Citrus sinensis cellulose synthase-like protein E1 (LOC102631145), partial mRNA	Cellulose synthase-like protein E1 OS=Arabidopsis thaliana GN=CSLE1 PE=2 SV=1	Cellulose synthase	[MG] LSE0129 A Cellulose synthase catalytic subunit
CL1128.Contig5_All	K10999//cellulose synthase A [EC:2.4.1.12]	GO:0016760//cellulose synthase (UDP-forming) activity;GO:0030244//cellulose biosynthetic process;GO:0016021//integral component of membrane;GO:0071555//cell wall organization	hypothetical protein CICLE_v10007586mg [Citrus clementina] >ESR65864.1 hypothetical protein CICLE_v10007586mg [Citrus clementina]	XM_016045502.1 PREDICTED: Ziziphus jujuba cellulose synthase-like protein E6 (LOC107434075), transcript variant X2, mRNA	Cellulose synthase-like protein E6 OS=Oryza sativa subsp. japonica GN=CSLE6 PE=2 SV=1	Cellulose synthase	[MG] LSE0129 A Cellulose synthase catalytic subunit
CL1128.Contig6_All	K10999//cellulose synthase A [EC:2.4.1.12]		hypothetical protein CISIN_1g006553mg [Citrus sinensis]	XM_006474790.2 PREDICTED: Citrus sinensis cellulose synthase-like protein E6 (LOC102623151), mRNA	Cellulose synthase-like protein E1 OS=Arabidopsis thaliana GN=CSLE1 PE=2 SV=1	Cellulose synthase	[MG] LSE0129 A Cellulose synthase catalytic subunit
CL1128.Contig7_All	K10999//cellulose synthase A [EC:2.4.1.12]	GO:0016760//cellulose synthase (UDP-forming) activity;GO:0030244//cellulose biosynthetic process;GO:0016021//integral component of membrane;GO:0071555//cell wall organization	hypothetical protein CICLE_v10007586mg [Citrus clementina] >ESR65864.1 hypothetical protein CICLE_v10007586mg [Citrus clementina]	XM_006474790.2 PREDICTED: Citrus sinensis cellulose synthase-like protein E6 (LOC102623151), mRNA	Cellulose synthase-like protein E1 OS=Arabidopsis thaliana GN=CSLE1 PE=2 SV=1	Cellulose synthase	[MG] LSE0129 A Cellulose synthase catalytic subunit
CL1128.Contig8_All	K10999//cellulose synthase A [EC:2.4.1.12]	GO:0016760//cellulose synthase (UDP-forming) activity;GO:0030244//cellulose biosynthetic process;GO:0016021//integral component of membrane;GO:0071555//cell wall organization	hypothetical protein CICLE_v10007586mg [Citrus clementina] >ESR65864.1 hypothetical protein CICLE_v10007586mg [Citrus clementina]	XM_006495113.2 PREDICTED: Citrus sinensis cellulose synthase-like protein E1 (LOC102631145), partial mRNA	Cellulose synthase-like protein E1 OS=Arabidopsis thaliana GN=CSLE1 PE=2 SV=1	Cellulose synthase	[MG] LSE0129 A Cellulose synthase catalytic subunit
CL1128.Contig9_All	K20222//importin-5;K10999//cellulose synthase A [EC:2.4.1.12]		PREDICTED: cellulose synthase-like protein E6 isoform X1 [Ziziphus jujuba]	XM_016045502.1 PREDICTED: Ziziphus jujuba cellulose synthase-like protein E6 (LOC107434075), transcript variant X2, mRNA	Cellulose synthase-like protein E2 OS=Oryza sativa subsp. japonica GN=CSLE2 PE=2 SV=1	Cellulose synthase	[MG] LSE0129 A Cellulose synthase catalytic subunit
CL113.Contig1_All			hypothetical protein CISIN_1g0037662mg [Citrus sinensis]	XM_006476169.2 PREDICTED: Citrus sinensis trihelix transcription factor GTL1 (LOC102617480), transcript variant X2, mRNA	Trihelix transcription factor GTL1 OS=Arabidopsis thaliana GN=GTL1 PE=1 SV=2	Myb/SANT-like DNA-binding domain	[K] KOG4282 Transcription factor GT-2 and related proteins, contains trihelix DNA-binding/SANT domain
CL113.Contig2_All			hypothetical protein CICLE_v10018915mg [Citrus clementina] >ESR52398.1 hypothetical protein CICLE_v10018915mg [Citrus clementina]	XM_006476169.2 PREDICTED: Citrus sinensis trihelix transcription factor GTL1 (LOC102617480), transcript variant X2, mRNA	Trihelix transcription factor GTL1 OS=Arabidopsis thaliana GN=GTL1 PE=1 SV=2	Myb/SANT-like DNA-binding domain	[K] KOG4282 Transcription factor GT-2 and related proteins, contains trihelix DNA-binding/SANT domain
CL1130.Contig1_All	K02996//small subunit ribosomal protein S9+ko03010//Ribosome	GO:0005840//ribosome;GO:0006412//translation;GO:0003735//structural constituent of ribosome	PREDICTED: 37S ribosomal protein S9, mitochondrial-like [Citrus sinensis]	XM_019003728.1 PREDICTED: Juglans regia 28S ribosomal protein S9, mitochondrial (LOC109021157), transcript variant X3, mRNA	30S ribosomal protein S9, chloroplastic OS=Guillardia theta GN=rps9 PE=3 SV=2		[J] KOG1697 Mitochondrial/chloroplast ribosomal protein S9
CL1130.Contig2_All	K02996//small subunit ribosomal protein S9+ko03010//Ribosome	GO:0005840//ribosome;GO:0006412//translation;GO:0003735//structural constituent of ribosome	PREDICTED: 37S ribosomal protein S9, mitochondrial-like [Citrus sinensis]	XM_019003728.1 PREDICTED: Juglans regia 28S ribosomal protein S9, mitochondrial (LOC109021157), transcript variant X3, mRNA	30S ribosomal protein S9, chloroplastic OS=Guillardia theta GN=rps9 PE=3 SV=2		[J] KOG1697 Mitochondrial/chloroplast ribosomal protein S9
CL1131.Contig1_All		GO:0006355//regulation of transcription, DNA-templated	hypothetical protein CICLE_v10029167mg [Citrus clementina] >ESR37673.1 hypothetical protein CICLE_v10029167mg [Citrus clementina]	XM_017776217.1 PREDICTED: Gossypium arboreum caffeoylshikimate esterase (LOC108474265), transcript variant X2, mRNA		Protein of unknown function, DUF573
CL1131.Contig2_All		GO:0006355//regulation of transcription, DNA-templated	PREDICTED: uncharacterized protein LOC108979984 [Juglans regia]	XM_017776217.1 PREDICTED: Gossypium arboreum caffeoylshikimate esterase (LOC108474265), transcript variant X2, mRNA		Protein of unknown function, DUF573
CL1132.Contig1_All	K11094//U2 small nuclear ribonucleoprotein B''+ko03040//Spliceosome	GO:0003723//RNA binding;GO:0000398//mRNA splicing, via spliceosome;GO:0005686//U2 snRNP;GO:0035614//snRNA stem-loop binding	PREDICTED: U2 small nuclear ribonucleoprotein B'' 2 [Citrus sinensis] >KDO42291.1 hypothetical protein CISIN_1g026902mg [Citrus sinensis]	XM_006468069.2 PREDICTED: Citrus sinensis U2 small nuclear ribonucleoprotein B'' 2 (LOC102621915), mRNA	U2 small nuclear ribonucleoprotein B'' 2 OS=Arabidopsis thaliana GN=At1g06960 PE=1 SV=1	RNA recognition motif. (a.k.a. RRM, RBD, or RNP domain)	[A] KOG4206 Spliceosomal protein snRNP-U1A/U2B
CL1132.Contig2_All	K11094//U2 small nuclear ribonucleoprotein B''+ko03040//Spliceosome	GO:0003723//RNA binding;GO:0000398//mRNA splicing, via spliceosome;GO:0005686//U2 snRNP;GO:0035614//snRNA stem-loop binding	PREDICTED: U2 small nuclear ribonucleoprotein B'' 2 [Citrus sinensis] >KDO42291.1 hypothetical protein CISIN_1g026902mg [Citrus sinensis]	XM_006468069.2 PREDICTED: Citrus sinensis U2 small nuclear ribonucleoprotein B'' 2 (LOC102621915), mRNA	U2 small nuclear ribonucleoprotein B'' 2 OS=Arabidopsis thaliana GN=At1g06960 PE=1 SV=1	RNA recognition motif. (a.k.a. RRM, RBD, or RNP domain)	[A] KOG4206 Spliceosomal protein snRNP-U1A/U2B
CL1133.Contig1_All	K14169//cytoplasmic tRNA 2-thiolation protein 2+ko04122//Sulfur relay system	GO:0002098//tRNA wobble uridine modification;GO:0034227//tRNA thio-modification;GO:0032447//protein urmylation;GO:0016779//nucleotidyltransferase activity;GO:0000049//tRNA binding;GO:0005737//cytoplasm	hypothetical protein CISIN_1g0128551mg, partial [Citrus sinensis]	XM_016042687.1 PREDICTED: Ziziphus jujuba cytoplasmic tRNA 2-thiolation protein 2 (LOC107431710), transcript variant X1, mRNA	Cytoplasmic tRNA 2-thiolation protein 2 OS=Arabidopsis thaliana GN=CTU2 PE=2 SV=3	Cytoplasmic tRNA 2-thiolation protein 2	[S] KOG2594 Uncharacterized conserved protein
CL1133.Contig2_All	K14169//cytoplasmic tRNA 2-thiolation protein 2+ko04122//Sulfur relay system	GO:0002098//tRNA wobble uridine modification;GO:0034227//tRNA thio-modification;GO:0032447//protein urmylation;GO:0016779//nucleotidyltransferase activity;GO:0000049//tRNA binding;GO:0005737//cytoplasm	hypothetical protein CICLE_v10004945mg [Citrus clementina] >ESR34628.1 hypothetical protein CICLE_v10004945mg [Citrus clementina]	XM_018949616.1 PREDICTED: Juglans regia cytoplasmic tRNA 2-thiolation protein 2-like (LOC108979044), mRNA	Cytoplasmic tRNA 2-thiolation protein 2 OS=Arabidopsis thaliana GN=CTU2 PE=2 SV=3	Cytoplasmic tRNA 2-thiolation protein 2	[S] KOG2594 Uncharacterized conserved protein
CL1133.Contig3_All	K14169//cytoplasmic tRNA 2-thiolation protein 2+ko04122//Sulfur relay system	GO:0002098//tRNA wobble uridine modification;GO:0034227//tRNA thio-modification;GO:0032447//protein urmylation;GO:0016779//nucleotidyltransferase activity;GO:0000049//tRNA binding;GO:0005737//cytoplasm	hypothetical protein CICLE_v10004945mg [Citrus clementina] >ESR34628.1 hypothetical protein CICLE_v10004945mg [Citrus clementina]	XM_018949616.1 PREDICTED: Juglans regia cytoplasmic tRNA 2-thiolation protein 2-like (LOC108979044), mRNA	Cytoplasmic tRNA 2-thiolation protein 2 OS=Arabidopsis thaliana GN=CTU2 PE=2 SV=3	Cytoplasmic tRNA 2-thiolation protein 2	[S] KOG2594 Uncharacterized conserved protein
CL1133.Contig4_All	K14169//cytoplasmic tRNA 2-thiolation protein 2+ko04122//Sulfur relay system	GO:0002098//tRNA wobble uridine modification;GO:0034227//tRNA thio-modification;GO:0032447//protein urmylation;GO:0016779//nucleotidyltransferase activity;GO:0000049//tRNA binding;GO:0005737//cytoplasm	hypothetical protein CICLE_v10004945mg [Citrus clementina] >ESR34628.1 hypothetical protein CICLE_v10004945mg [Citrus clementina]	XM_009342941.2 PREDICTED: Pyrus x bretschneideri cytoplasmic tRNA 2-thiolation protein 2 (LOC103933271), transcript variant X3, mRNA	Cytoplasmic tRNA 2-thiolation protein 2 OS=Arabidopsis thaliana GN=CTU2 PE=2 SV=3	Cytoplasmic tRNA 2-thiolation protein 2	[S] KOG2594 Uncharacterized conserved protein
CL1134.Contig1_All	K04733//interleukin-1 receptor-associated kinase 4 [EC:2.7.11.1]		hypothetical protein CISIN_1g003832mg [Citrus sinensis]	XM_006475180.2 PREDICTED: Citrus sinensis G-type lectin S-receptor-like serine/threonine-protein kinase SD1-1 (LOC102615712), mRNA	G-type lectin S-receptor-like serine/threonine-protein kinase SD1-1 OS=Arabidopsis thaliana GN=SD11 PE=1 SV=1	D-mannose binding lectin	[T] LSE0015 A Receptor-like protein kinase, contains lectin domains
CL1134.Contig2_All	K04733//interleukin-1 receptor-associated kinase 4 [EC:2.7.11.1]		PREDICTED: G-type lectin S-receptor-like serine/threonine-protein kinase SD1-1 [Citrus sinensis]	XM_006475180.2 PREDICTED: Citrus sinensis G-type lectin S-receptor-like serine/threonine-protein kinase SD1-1 (LOC102615712), mRNA	G-type lectin S-receptor-like serine/threonine-protein kinase SD1-1 OS=Arabidopsis thaliana GN=SD11 PE=1 SV=1	Protein tyrosine kinase	[T] LSE0015 A Receptor-like protein kinase, contains lectin domains
CL1134.Contig3_All	K04733//interleukin-1 receptor-associated kinase 4 [EC:2.7.11.1]		PREDICTED: G-type lectin S-receptor-like serine/threonine-protein kinase SD1-1 [Citrus sinensis]	XM_006475180.2 PREDICTED: Citrus sinensis G-type lectin S-receptor-like serine/threonine-protein kinase SD1-1 (LOC102615712), mRNA	G-type lectin S-receptor-like serine/threonine-protein kinase SD1-1 OS=Arabidopsis thaliana GN=SD11 PE=1 SV=1	Protein tyrosine kinase	[T] LSE0015 A Receptor-like protein kinase, contains lectin domains
CL1135.Contig1_All	K04733//interleukin-1 receptor-associated kinase 4 [EC:2.7.11.1];K10398//kinesin family member 11;K21026//acetylajmaline esterase [EC:3.1.1.80]+ko00901//Indole alkaloid biosynthesis+ko01110//Biosynthesis of secondary metabolites;K11866//STAM-binding protein [EC:3.4.19.12]+ko04144//Endocytosis;K03283//heat shock 70kDa protein 1/2/6/8+ko03040//Spliceosome+ko04144//Endocytosis+ko04141//Protein proce…		hypothetical protein VITISV_013417 [Vitis vinifera]	XM_019604247.1 PREDICTED: Lupinus angustifolius zinc finger BED domain-containing protein RICESLEEPER 3-like (LOC109359542), transcript variant X1, mRNA	Zinc finger BED domain-containing protein RICESLEEPER 2 OS=Oryza sativa subsp. japonica GN=Os03g0733400 PE=2 SV=1	Domain of unknown function (DUF4413)	[L] KOG1121 Tam3-transposase (Ac family)
CL1135.Contig2_All	K04733//interleukin-1 receptor-associated kinase 4 [EC:2.7.11.1];K10398//kinesin family member 11;K21026//acetylajmaline esterase [EC:3.1.1.80]+ko00901//Indole alkaloid biosynthesis+ko01110//Biosynthesis of secondary metabolites;K11866//STAM-binding protein [EC:3.4.19.12]+ko04144//Endocytosis;K03283//heat shock 70kDa protein 1/2/6/8+ko03040//Spliceosome+ko04144//Endocytosis+ko04141//Protein proce…		hypothetical protein VITISV_013417 [Vitis vinifera]	XM_019604247.1 PREDICTED: Lupinus angustifolius zinc finger BED domain-containing protein RICESLEEPER 3-like (LOC109359542), transcript variant X1, mRNA	Zinc finger BED domain-containing protein RICESLEEPER 2 OS=Oryza sativa subsp. japonica GN=Os03g0733400 PE=2 SV=1	Domain of unknown function (DUF4413)	[L] KOG1121 Tam3-transposase (Ac family)
CL1136.Contig1_All	K04645//clathrin light chain B+ko04144//Endocytosis	GO:0006886//intracellular protein transport;GO:0030132//clathrin coat of coated pit;GO:0030130//clathrin coat of trans-Golgi network vesicle;GO:0005198//structural molecule activity;GO:0016192//vesicle-mediated transport	hypothetical protein CISIN_1g046052mg, partial [Citrus sinensis]	XM_016025989.1 PREDICTED: Ziziphus jujuba clathrin light chain 1 (LOC107417374), mRNA	Clathrin light chain 1 OS=Arabidopsis thaliana GN=At2g20760 PE=2 SV=1	Clathrin light chain
CL1136.Contig2_All	K04645//clathrin light chain B+ko04144//Endocytosis	GO:0006886//intracellular protein transport;GO:0030132//clathrin coat of coated pit;GO:0030130//clathrin coat of trans-Golgi network vesicle;GO:0005198//structural molecule activity;GO:0016192//vesicle-mediated transport	hypothetical protein CISIN_1g046052mg, partial [Citrus sinensis]	XM_007043500.2 PREDICTED: Theobroma cacao clathrin light chain 1 (LOC18608688), mRNA	Clathrin light chain 1 OS=Arabidopsis thaliana GN=At2g20760 PE=2 SV=1	Clathrin light chain
CL1137.Contig1_All	K08081//tropinone reductase I [EC:1.1.1.206]+ko00960//Tropane, piperidine and pyridine alkaloid biosynthesis+ko01100//Metabolic pathways+ko01110//Biosynthesis of secondary metabolites	GO:0016491//oxidoreductase activity	PREDICTED: tropinone reductase homolog [Citrus sinensis]	XM_006493507.2 PREDICTED: Citrus sinensis tropinone reductase homolog (LOC102615694), mRNA	Senescence-associated protein 13 OS=Arabidopsis thaliana GN=SAG13 PE=1 SV=1	short chain dehydrogenase	[R] KOG0725 Reductases with broad range of substrate specificities
CL1137.Contig2_All	K08081//tropinone reductase I [EC:1.1.1.206]+ko00960//Tropane, piperidine and pyridine alkaloid biosynthesis+ko01100//Metabolic pathways+ko01110//Biosynthesis of secondary metabolites	GO:0016491//oxidoreductase activity	PREDICTED: tropinone reductase homolog [Citrus sinensis]	XM_006493507.2 PREDICTED: Citrus sinensis tropinone reductase homolog (LOC102615694), mRNA	Tropinone reductase homolog At2g29290 OS=Arabidopsis thaliana GN=At2g29290 PE=2 SV=1	Enoyl-(Acyl carrier protein) reductase	[R] KOG0725 Reductases with broad range of substrate specificities
CL1137.Contig3_All	K08081//tropinone reductase I [EC:1.1.1.206]+ko00960//Tropane, piperidine and pyridine alkaloid biosynthesis+ko01100//Metabolic pathways+ko01110//Biosynthesis of secondary metabolites	GO:0016491//oxidoreductase activity	PREDICTED: tropinone reductase homolog [Citrus sinensis]	XM_006493507.2 PREDICTED: Citrus sinensis tropinone reductase homolog (LOC102615694), mRNA	Tropinone reductase homolog At1g07440 OS=Arabidopsis thaliana GN=At1g07440 PE=1 SV=1	Enoyl-(Acyl carrier protein) reductase	[R] KOG0725 Reductases with broad range of substrate specificities
CL1137.Contig4_All	K08081//tropinone reductase I [EC:1.1.1.206]+ko00960//Tropane, piperidine and pyridine alkaloid biosynthesis+ko01100//Metabolic pathways+ko01110//Biosynthesis of secondary metabolites	GO:0016491//oxidoreductase activity	PREDICTED: tropinone reductase homolog [Citrus sinensis]	XM_006493507.2 PREDICTED: Citrus sinensis tropinone reductase homolog (LOC102615694), mRNA	Tropinone reductase homolog At1g07440 OS=Arabidopsis thaliana GN=At1g07440 PE=1 SV=1	Enoyl-(Acyl carrier protein) reductase	[R] KOG0725 Reductases with broad range of substrate specificities
CL1138.Contig5_All				XM_008383606.1 PREDICTED: Malus x domestica uncharacterized LOC103444653 (LOC103444653), mRNA
CL1138.Contig6_All				XM_008383606.1 PREDICTED: Malus x domestica uncharacterized LOC103444653 (LOC103444653), mRNA
CL1138.Contig7_All				XM_008383606.1 PREDICTED: Malus x domestica uncharacterized LOC103444653 (LOC103444653), mRNA
CL1139.Contig1_All	K17535//serine/threonine-protein kinase TNNI3K [EC:2.7.11.1];K04427//mitogen-activated protein kinase kinase kinase 7 [EC:2.7.11.25]	GO:0004674//protein serine/threonine kinase activity;GO:0005524//ATP binding	PREDICTED: serine/threonine-protein kinase HT1 isoform X1 [Theobroma cacao] >EOY20889.1 Kinase superfamily protein [Theobroma cacao]	XM_006439858.1 Citrus clementina hypothetical protein (CICLE_v10020876mg) mRNA, complete cds	Serine/threonine-protein kinase STY46 OS=Arabidopsis thaliana GN=STY46 PE=1 SV=1	Protein tyrosine kinase	[T] KOG0192 Tyrosine kinase specific for activated (GTP-bound) p21cdc42Hs
CL1139.Contig2_All	K17535//serine/threonine-protein kinase TNNI3K [EC:2.7.11.1];K04427//mitogen-activated protein kinase kinase kinase 7 [EC:2.7.11.25]	GO:0004674//protein serine/threonine kinase activity;GO:0005524//ATP binding	PREDICTED: serine/threonine-protein kinase HT1 isoform X1 [Theobroma cacao] >EOY20889.1 Kinase superfamily protein [Theobroma cacao]	XM_021436746.1 PREDICTED: Herrania umbratica serine/threonine-protein kinase HT1-like (LOC110422732), mRNA	Serine/threonine-protein kinase STY46 OS=Arabidopsis thaliana GN=STY46 PE=1 SV=1	Protein tyrosine kinase	[T] KOG0192 Tyrosine kinase specific for activated (GTP-bound) p21cdc42Hs
CL1139.Contig3_All	K17535//serine/threonine-protein kinase TNNI3K [EC:2.7.11.1];K04427//mitogen-activated protein kinase kinase kinase 7 [EC:2.7.11.25]	GO:0004674//protein serine/threonine kinase activity;GO:0005524//ATP binding;GO:0004672//protein kinase activity;GO:0006468//protein phosphorylation;GO:0005622//intracellular;GO:0035556//intracellular signal transduction;GO:0004871//signal transducer activity	PREDICTED: serine/threonine-protein kinase HT1-like [Ziziphus jujuba] >XP_015869123.1 PREDICTED: serine/threonine-protein kinase HT1-like [Ziziphus jujuba] >XP_015870396.1 PREDICTED: serine/threonine-protein kinase HT1-like [Ziziphus jujuba] >XP_015870397.1 PREDICTED: serine/threonine-protein kinase HT1-like [Ziziphus jujuba] >XP_015870420.1 PREDICTED: serine/threonine-protein kinase HT1-like [Zi…	XM_007036326.2 PREDICTED: Theobroma cacao serine/threonine-protein kinase HT1 (LOC18604034), transcript variant X1, mRNA	Serine/threonine-protein kinase HT1 OS=Arabidopsis thaliana GN=HT1 PE=1 SV=1	Protein tyrosine kinase	[T] KOG0192 Tyrosine kinase specific for activated (GTP-bound) p21cdc42Hs
CL1139.Contig4_All	K17535//serine/threonine-protein kinase TNNI3K [EC:2.7.11.1];K04427//mitogen-activated protein kinase kinase kinase 7 [EC:2.7.11.25]	GO:0004674//protein serine/threonine kinase activity;GO:0005524//ATP binding;GO:0004672//protein kinase activity;GO:0006468//protein phosphorylation;GO:0005622//intracellular;GO:0035556//intracellular signal transduction;GO:0004871//signal transducer activity	PREDICTED: serine/threonine-protein kinase HT1 isoform X1 [Theobroma cacao] >EOY20889.1 Kinase superfamily protein [Theobroma cacao]	XM_006476823.1 PREDICTED: Citrus sinensis serine/threonine-protein kinase HT1 (LOC102623163), transcript variant X1, mRNA	Serine/threonine-protein kinase STY46 OS=Arabidopsis thaliana GN=STY46 PE=1 SV=1	Protein tyrosine kinase	[T] KOG0192 Tyrosine kinase specific for activated (GTP-bound) p21cdc42Hs
CL1139.Contig5_All	K17535//serine/threonine-protein kinase TNNI3K [EC:2.7.11.1];K04427//mitogen-activated protein kinase kinase kinase 7 [EC:2.7.11.25]	GO:0004674//protein serine/threonine kinase activity;GO:0005524//ATP binding	PREDICTED: serine/threonine-protein kinase HT1-like [Ziziphus jujuba] >XP_015869123.1 PREDICTED: serine/threonine-protein kinase HT1-like [Ziziphus jujuba] >XP_015870396.1 PREDICTED: serine/threonine-protein kinase HT1-like [Ziziphus jujuba] >XP_015870397.1 PREDICTED: serine/threonine-protein kinase HT1-like [Ziziphus jujuba] >XP_015870420.1 PREDICTED: serine/threonine-protein kinase HT1-like [Zi…	XM_010252755.2 PREDICTED: Nelumbo nucifera serine/threonine-protein kinase HT1-like (LOC104593078), mRNA	Serine/threonine-protein kinase HT1 OS=Arabidopsis thaliana GN=HT1 PE=1 SV=1	Protein tyrosine kinase	[T] KOG0192 Tyrosine kinase specific for activated (GTP-bound) p21cdc42Hs
CL1139.Contig6_All	K04427//mitogen-activated protein kinase kinase kinase 7 [EC:2.7.11.25];K17535//serine/threonine-protein kinase TNNI3K [EC:2.7.11.1]	GO:0004674//protein serine/threonine kinase activity;GO:0005524//ATP binding	hypothetical protein CCACVL1_03198 [Corchorus capsularis]	XM_021799836.1 PREDICTED: Hevea brasiliensis serine/threonine-protein kinase HT1-like (LOC110646411), transcript variant X1, mRNA	Serine/threonine-protein kinase HT1 OS=Arabidopsis thaliana GN=HT1 PE=1 SV=1	Protein tyrosine kinase	[T] KOG0192 Tyrosine kinase specific for activated (GTP-bound) p21cdc42Hs
CL114.Contig10_All	K02335//DNA polymerase I [EC:2.7.7.7]+ko03420//Nucleotide excision repair+ko03030//DNA replication+ko03440//Homologous recombination+ko00230//Purine metabolism+ko03410//Base excision repair+ko01100//Metabolic pathways+ko00240//Pyrimidine metabolism	GO:0003887//DNA-directed DNA polymerase activity;GO:0003677//DNA binding;GO:0008408//3'-5' exonuclease activity;GO:0006261//DNA-dependent DNA replication	hypothetical protein CICLE_v10007282mg [Citrus clementina] >ESR65483.1 hypothetical protein CICLE_v10007282mg [Citrus clementina]	XM_012604899.1 PREDICTED: Gossypium raimondii DNA polymerase I A, chloroplastic/mitochondrial-like (LOC105780514), mRNA	DNA polymerase I B, chloroplastic/mitochondrial OS=Arabidopsis thaliana GN=POLIB PE=2 SV=1	DNA polymerase family A	[R] KOG0950 DNA polymerase theta/eta, DEAD-box superfamily
CL114.Contig11_All	K02335//DNA polymerase I [EC:2.7.7.7]+ko03420//Nucleotide excision repair+ko03030//DNA replication+ko03440//Homologous recombination+ko00230//Purine metabolism+ko03410//Base excision repair+ko01100//Metabolic pathways+ko00240//Pyrimidine metabolism	GO:0003887//DNA-directed DNA polymerase activity;GO:0003677//DNA binding;GO:0008408//3'-5' exonuclease activity;GO:0006261//DNA-dependent DNA replication	PREDICTED: DNA polymerase I B, chloroplastic/mitochondrial [Citrus sinensis]	XM_012604899.1 PREDICTED: Gossypium raimondii DNA polymerase I A, chloroplastic/mitochondrial-like (LOC105780514), mRNA	DNA polymerase I A, chloroplastic/mitochondrial OS=Arabidopsis thaliana GN=POLIA PE=2 SV=1	DNA polymerase family A	[R] KOG0950 DNA polymerase theta/eta, DEAD-box superfamily
CL114.Contig12_All	K02335//DNA polymerase I [EC:2.7.7.7]+ko03420//Nucleotide excision repair+ko03030//DNA replication+ko03440//Homologous recombination+ko00230//Purine metabolism+ko03410//Base excision repair+ko01100//Metabolic pathways+ko00240//Pyrimidine metabolism		hypothetical protein CDL15_Pgr002519 [Punica granatum]	XM_012215391.2 PREDICTED: Jatropha curcas DNA polymerase I B, chloroplastic/mitochondrial (LOC105632923), mRNA	DNA polymerase I A, chloroplastic OS=Oryza sativa subsp. japonica GN=Os08g0175300 PE=2 SV=1	3'-5' exonuclease	[R] KOG0950 DNA polymerase theta/eta, DEAD-box superfamily
CL114.Contig13_All	K02335//DNA polymerase I [EC:2.7.7.7]+ko03420//Nucleotide excision repair+ko03030//DNA replication+ko03440//Homologous recombination+ko00230//Purine metabolism+ko03410//Base excision repair+ko01100//Metabolic pathways+ko00240//Pyrimidine metabolism	GO:0003887//DNA-directed DNA polymerase activity;GO:0003677//DNA binding;GO:0008408//3'-5' exonuclease activity;GO:0006261//DNA-dependent DNA replication	hypothetical protein CICLE_v10007282mg [Citrus clementina] >ESR65483.1 hypothetical protein CICLE_v10007282mg [Citrus clementina]	XM_012604899.1 PREDICTED: Gossypium raimondii DNA polymerase I A, chloroplastic/mitochondrial-like (LOC105780514), mRNA	DNA polymerase I B, chloroplastic/mitochondrial OS=Arabidopsis thaliana GN=POLIB PE=2 SV=1	DNA polymerase family A	[R] KOG0950 DNA polymerase theta/eta, DEAD-box superfamily
CL114.Contig14_All	K02335//DNA polymerase I [EC:2.7.7.7]+ko03420//Nucleotide excision repair+ko03030//DNA replication+ko03440//Homologous recombination+ko00230//Purine metabolism+ko03410//Base excision repair+ko01100//Metabolic pathways+ko00240//Pyrimidine metabolism		PREDICTED: DNA polymerase I B, chloroplastic/mitochondrial [Citrus sinensis]	XM_012604899.1 PREDICTED: Gossypium raimondii DNA polymerase I A, chloroplastic/mitochondrial-like (LOC105780514), mRNA	DNA polymerase I B, chloroplastic/mitochondrial OS=Arabidopsis thaliana GN=POLIB PE=2 SV=1	DNA polymerase family A	[R] KOG0950 DNA polymerase theta/eta, DEAD-box superfamily
CL114.Contig15_All	K02335//DNA polymerase I [EC:2.7.7.7]+ko03420//Nucleotide excision repair+ko03030//DNA replication+ko03440//Homologous recombination+ko00230//Purine metabolism+ko03410//Base excision repair+ko01100//Metabolic pathways+ko00240//Pyrimidine metabolism		DNA polymerase [Nicotiana tabacum]	XM_004152872.2 PREDICTED: Cucumis sativus DNA polymerase I B, chloroplastic/mitochondrial (LOC101212518), mRNA	DNA polymerase I A, chloroplastic OS=Oryza sativa subsp. japonica GN=Os08g0175300 PE=2 SV=1		[R] KOG0950 DNA polymerase theta/eta, DEAD-box superfamily
CL114.Contig16_All	K02335//DNA polymerase I [EC:2.7.7.7]+ko03420//Nucleotide excision repair+ko03030//DNA replication+ko03440//Homologous recombination+ko00230//Purine metabolism+ko03410//Base excision repair+ko01100//Metabolic pathways+ko00240//Pyrimidine metabolism		PREDICTED: LOW QUALITY PROTEIN: DNA polymerase I B, chloroplastic/mitochondrial-like [Nicotiana tomentosiformis]	XM_017047539.1 PREDICTED: Cucumis melo DNA polymerase I B, chloroplastic/mitochondrial-like (LOC103501625), mRNA	DNA polymerase I A, chloroplastic/mitochondrial OS=Arabidopsis thaliana GN=POLIA PE=2 SV=1	RbcX protein	[R] KOG0950 DNA polymerase theta/eta, DEAD-box superfamily
CL114.Contig17_All	K02335//DNA polymerase I [EC:2.7.7.7]+ko03420//Nucleotide excision repair+ko03030//DNA replication+ko03440//Homologous recombination+ko00230//Purine metabolism+ko03410//Base excision repair+ko01100//Metabolic pathways+ko00240//Pyrimidine metabolism		PREDICTED: DNA polymerase I B, chloroplastic/mitochondrial [Citrus sinensis]	XM_017047539.1 PREDICTED: Cucumis melo DNA polymerase I B, chloroplastic/mitochondrial-like (LOC103501625), mRNA	DNA polymerase I B, mitochondrial OS=Oryza sativa subsp. japonica GN=Os08g0175600 PE=3 SV=1	Protein of unknown function (DUF3419)	[R] KOG0950 DNA polymerase theta/eta, DEAD-box superfamily
CL114.Contig1_All	K02335//DNA polymerase I [EC:2.7.7.7]+ko03420//Nucleotide excision repair+ko03030//DNA replication+ko03440//Homologous recombination+ko00230//Purine metabolism+ko03410//Base excision repair+ko01100//Metabolic pathways+ko00240//Pyrimidine metabolism		hypothetical protein CDL15_Pgr002519 [Punica granatum]	XM_017402594.1 PREDICTED: Daucus carota subsp. sativus DNA polymerase I A, chloroplastic/mitochondrial (LOC108227454), mRNA	DNA polymerase I B, chloroplastic/mitochondrial OS=Arabidopsis thaliana GN=POLIB PE=2 SV=1	Domain of unknown function (DUF1884)	[R] KOG0950 DNA polymerase theta/eta, DEAD-box superfamily
CL114.Contig2_All	K02335//DNA polymerase I [EC:2.7.7.7]+ko03420//Nucleotide excision repair+ko03030//DNA replication+ko03440//Homologous recombination+ko00230//Purine metabolism+ko03410//Base excision repair+ko01100//Metabolic pathways+ko00240//Pyrimidine metabolism		hypothetical protein CDL15_Pgr002519 [Punica granatum]	XM_012215391.2 PREDICTED: Jatropha curcas DNA polymerase I B, chloroplastic/mitochondrial (LOC105632923), mRNA	DNA polymerase I A, chloroplastic/mitochondrial OS=Arabidopsis thaliana GN=POLIA PE=2 SV=1	3'-5' exonuclease	[R] KOG0950 DNA polymerase theta/eta, DEAD-box superfamily
CL114.Contig3_All	K02335//DNA polymerase I [EC:2.7.7.7]+ko03420//Nucleotide excision repair+ko03030//DNA replication+ko03440//Homologous recombination+ko00230//Purine metabolism+ko03410//Base excision repair+ko01100//Metabolic pathways+ko00240//Pyrimidine metabolism	GO:0003887//DNA-directed DNA polymerase activity;GO:0003677//DNA binding;GO:0008408//3'-5' exonuclease activity;GO:0006261//DNA-dependent DNA replication	PREDICTED: DNA polymerase I B, chloroplastic/mitochondrial [Citrus sinensis]	XM_017047539.1 PREDICTED: Cucumis melo DNA polymerase I B, chloroplastic/mitochondrial-like (LOC103501625), mRNA	DNA polymerase I A, chloroplastic OS=Oryza sativa subsp. japonica GN=Os08g0175300 PE=2 SV=1		[R] KOG0950 DNA polymerase theta/eta, DEAD-box superfamily
CL114.Contig4_All	K02335//DNA polymerase I [EC:2.7.7.7]+ko03420//Nucleotide excision repair+ko03030//DNA replication+ko03440//Homologous recombination+ko00230//Purine metabolism+ko03410//Base excision repair+ko01100//Metabolic pathways+ko00240//Pyrimidine metabolism		hypothetical protein EUGRSUZ_F00964 [Eucalyptus grandis]	XM_012604899.1 PREDICTED: Gossypium raimondii DNA polymerase I A, chloroplastic/mitochondrial-like (LOC105780514), mRNA	DNA polymerase I A, chloroplastic/mitochondrial OS=Arabidopsis thaliana GN=POLIA PE=2 SV=1	DNA polymerase family A	[R] KOG0950 DNA polymerase theta/eta, DEAD-box superfamily
CL114.Contig5_All	K02335//DNA polymerase I [EC:2.7.7.7]+ko03420//Nucleotide excision repair+ko03030//DNA replication+ko03440//Homologous recombination+ko00230//Purine metabolism+ko03410//Base excision repair+ko01100//Metabolic pathways+ko00240//Pyrimidine metabolism	GO:0003887//DNA-directed DNA polymerase activity;GO:0003677//DNA binding;GO:0008408//3'-5' exonuclease activity;GO:0006261//DNA-dependent DNA replication	hypothetical protein CICLE_v10007282mg [Citrus clementina] >ESR65483.1 hypothetical protein CICLE_v10007282mg [Citrus clementina]	XM_021432061.1 PREDICTED: Herrania umbratica DNA polymerase I B, chloroplastic/mitochondrial (LOC110419152), mRNA	DNA polymerase I B, chloroplastic/mitochondrial OS=Arabidopsis thaliana GN=POLIB PE=2 SV=1	DNA polymerase family A	[R] KOG0950 DNA polymerase theta/eta, DEAD-box superfamily
CL114.Contig6_All	K02335//DNA polymerase I [EC:2.7.7.7]+ko03420//Nucleotide excision repair+ko03030//DNA replication+ko03440//Homologous recombination+ko00230//Purine metabolism+ko03410//Base excision repair+ko01100//Metabolic pathways+ko00240//Pyrimidine metabolism		PREDICTED: DNA polymerase I B, chloroplastic/mitochondrial [Citrus sinensis]	XM_016871866.1 PREDICTED: Gossypium hirsutum DNA polymerase I B, chloroplastic/mitochondrial-like (LOC107938642), mRNA	DNA polymerase I B, chloroplastic/mitochondrial OS=Arabidopsis thaliana GN=POLIB PE=2 SV=1	DNA polymerase family A	[R] KOG0950 DNA polymerase theta/eta, DEAD-box superfamily
CL114.Contig7_All	K02335//DNA polymerase I [EC:2.7.7.7]+ko03420//Nucleotide excision repair+ko03030//DNA replication+ko03440//Homologous recombination+ko00230//Purine metabolism+ko03410//Base excision repair+ko01100//Metabolic pathways+ko00240//Pyrimidine metabolism	GO:0003887//DNA-directed DNA polymerase activity;GO:0003677//DNA binding;GO:0008408//3'-5' exonuclease activity;GO:0006261//DNA-dependent DNA replication	PREDICTED: DNA polymerase I B, chloroplastic/mitochondrial [Citrus sinensis]	XM_021791243.1 PREDICTED: Hevea brasiliensis DNA polymerase I A, chloroplastic/mitochondrial-like (LOC110640067), mRNA	DNA polymerase I B, mitochondrial OS=Oryza sativa subsp. japonica GN=Os08g0175600 PE=3 SV=1	DNA polymerase family A	[R] KOG0950 DNA polymerase theta/eta, DEAD-box superfamily
CL114.Contig8_All	K02335//DNA polymerase I [EC:2.7.7.7]+ko03420//Nucleotide excision repair+ko03030//DNA replication+ko03440//Homologous recombination+ko00230//Purine metabolism+ko03410//Base excision repair+ko01100//Metabolic pathways+ko00240//Pyrimidine metabolism		hypothetical protein CDL15_Pgr002519 [Punica granatum]	XM_017047539.1 PREDICTED: Cucumis melo DNA polymerase I B, chloroplastic/mitochondrial-like (LOC103501625), mRNA	DNA polymerase I B, mitochondrial OS=Oryza sativa subsp. japonica GN=Os08g0175600 PE=3 SV=1	3'-5' exonuclease	[R] KOG0950 DNA polymerase theta/eta, DEAD-box superfamily
CL114.Contig9_All	K02335//DNA polymerase I [EC:2.7.7.7]+ko03420//Nucleotide excision repair+ko03030//DNA replication+ko03440//Homologous recombination+ko00230//Purine metabolism+ko03410//Base excision repair+ko01100//Metabolic pathways+ko00240//Pyrimidine metabolism	GO:0003887//DNA-directed DNA polymerase activity;GO:0003677//DNA binding;GO:0008408//3'-5' exonuclease activity;GO:0006261//DNA-dependent DNA replication	PREDICTED: DNA polymerase I B, chloroplastic/mitochondrial-like [Nicotiana attenuata] >OIT00476.1 dna polymerase i a, chloroplasticmitochondrial [Nicotiana attenuata]	XM_017047539.1 PREDICTED: Cucumis melo DNA polymerase I B, chloroplastic/mitochondrial-like (LOC103501625), mRNA	DNA polymerase I A, chloroplastic/mitochondrial OS=Arabidopsis thaliana GN=POLIA PE=2 SV=1		[R] KOG0950 DNA polymerase theta/eta, DEAD-box superfamily
CL1140.Contig1_All	K03250//translation initiation factor 3 subunit E+ko03013//RNA transport	GO:0016282//eukaryotic 43S preinitiation complex;GO:0006446//regulation of translational initiation;GO:0003743//translation initiation factor activity;GO:0005634//nucleus;GO:0033290//eukaryotic 48S preinitiation complex;GO:0005852//eukaryotic translation initiation factor 3 complex;GO:0001731//formation of translation preinitiation complex	PREDICTED: eukaryotic translation initiation factor 3 subunit E [Glycine max] >KRH72039.1 hypothetical protein GLYMA_02G187100 [Glycine max]	XM_006491427.2 PREDICTED: Citrus sinensis eukaryotic translation initiation factor 3 subunit E (LOC102609822), mRNA	Eukaryotic translation initiation factor 3 subunit E OS=Arabidopsis thaliana GN=TIF3E1 PE=1 SV=1	eIF3 subunit 6 N terminal domain	[J] KOG2758 Translation initiation factor 3, subunit e (eIF-3e)
CL1140.Contig2_All	K03250//translation initiation factor 3 subunit E+ko03013//RNA transport	GO:0016282//eukaryotic 43S preinitiation complex;GO:0006446//regulation of translational initiation;GO:0003743//translation initiation factor activity;GO:0005634//nucleus;GO:0033290//eukaryotic 48S preinitiation complex;GO:0005852//eukaryotic translation initiation factor 3 complex;GO:0001731//formation of translation preinitiation complex	PREDICTED: eukaryotic translation initiation factor 3 subunit E [Glycine max] >KRH72039.1 hypothetical protein GLYMA_02G187100 [Glycine max]	XM_006491427.2 PREDICTED: Citrus sinensis eukaryotic translation initiation factor 3 subunit E (LOC102609822), mRNA	Eukaryotic translation initiation factor 3 subunit E OS=Arabidopsis thaliana GN=TIF3E1 PE=1 SV=1	eIF3 subunit 6 N terminal domain	[J] KOG2758 Translation initiation factor 3, subunit e (eIF-3e)
CL1141.Contig1_All	K14684//solute carrier family 25 (mitochondrial phosphate transporter), member 23/24/25/41	GO:0005743//mitochondrial inner membrane;GO:0016021//integral component of membrane;GO:0006839//mitochondrial transport;GO:0022857//transmembrane transporter activity	PREDICTED: adenine nucleotide transporter BT1, chloroplastic/mitochondrial [Vitis vinifera] >CAN60465.1 hypothetical protein VITISV_012495 [Vitis vinifera]	XM_006450889.1 Citrus clementina hypothetical protein (CICLE_v10008560mg) mRNA, complete cds	Adenine nucleotide transporter BT1, chloroplastic/mitochondrial OS=Arabidopsis thaliana GN=BT1 PE=1 SV=1	Mitochondrial carrier protein	[C] KOG0752 Mitochondrial solute carrier protein
CL1141.Contig2_All	K14684//solute carrier family 25 (mitochondrial phosphate transporter), member 23/24/25/41	GO:0055085//transmembrane transport;GO:0016021//integral component of membrane	hypothetical protein CICLE_v10008560mg [Citrus clementina] >ESR64192.1 hypothetical protein CICLE_v10008560mg [Citrus clementina]	XM_006475762.2 PREDICTED: Citrus sinensis adenine nucleotide transporter BT1, chloroplastic/mitochondrial (LOC102624496), mRNA	Adenine nucleotide transporter BT1, chloroplastic/amyloplastic/mitochondrial OS=Zea mays GN=BT1 PE=1 SV=1	Mitochondrial carrier protein	[C] KOG0752 Mitochondrial solute carrier protein
[truncated: 43,894 more rows]
