# Supplementary material for: Ploidy level enhances the photosynthetic capacity of a tetraploid variety of Acer buergerianum Miq
Source: PeerJ. 2021 Dec 16;9:e12620. doi: 10.7717/peerj.12620 (PMC8684723; doi:10.7717/peerj.12620)
Supplement: Supplemental Information 4 — Gene ID, S_FPKM, X_FPKM, log2(X/S), Qvalue(S-vs-X) and Pvalue(S-vs-X). [file peerj-09-12620-s004.csv]

Gene ID	S FPKM	X FPKM	log2(X/S)	Qvalue(S-vs-X)	Pvalue(S-vs-X)
CL1.Contig1_All	14.59	2.726	-2.421657999	4.92E-211	4.29E-211
CL1.Contig2_All	1.26	2.616	1.05936795	8.81E-14	3.80E-13
CL1.Contig6_All	7.486	2.56	-1.548485506	5.78E-61	1.29E-60
CL10.Contig1_All	0.34	2.426	2.80167438	4.74E-52	1.15E-51
CL10.Contig3_All	0.086	286.666	11.65476428	0	0
CL100.Contig2_All	15.123	0	-12.42241808	2.00E-296	1.24E-296
CL100.Contig3_All	0.036	11.356	8.238076172	0	0
CL100.Contig5_All	0.076	0.016	-2.177742219	0.000731888	0.004712917
CL100.Contig7_All	2.56	0.446	-2.528335529	1.60E-62	3.51E-62
CL1001.Contig10_All	0.033	2.67	6.298548655	4.46E-84	8.14E-84
CL1001.Contig8_All	5.49	2.696	-1.033332408	3.42E-22	1.24E-21
CL1001.Contig9_All	0.163	3.643	4.491333425	9.05E-98	1.50E-97
CL1002.Contig2_All	2.916	0.083	-5.135890602	1.17E-27	3.86E-27
CL1002.Contig3_All	0.046	1.12	4.517636297	4.40E-23	1.57E-22
CL1002.Contig4_All	2.01	0.9	-1.180191399	1.77E-11	8.12E-11
CL1003.Contig2_All	6.23	29.38	2.231479048	0	0
CL1003.Contig3_All	9.21	24.313	1.394951575	3.31E-228	2.68E-228
CL1003.Contig5_All	62.303	128.046	1.033273956	0	0
CL1004.Contig1_All	0.04	2.93	6.205260963	7.52E-20	2.85E-19
CL1005.Contig10_All	1.33	0	-9.399668179	1.75E-61	3.87E-61
CL1005.Contig11_All	0.06	4.47	6.20123762	8.88E-232	7.08E-232
CL1005.Contig12_All	0.006	6.753	10.18576753	1.28E-245	9.66E-246
CL1005.Contig14_All	0	4.356	11.04992326	5.93E-151	7.00E-151
CL1005.Contig1_All	6.4	0.666	-3.254647176	8.90E-291	5.62E-291
CL1005.Contig2_All	0.286	3.226	3.471281339	2.18E-160	2.45E-160
CL1005.Contig5_All	0	2.353	10.17183071	2.83E-95	4.77E-95
CL1005.Contig6_All	0.11	1.296	3.601825104	1.50E-69	3.09E-69
CL1005.Contig7_All	5.086	0	-11.41029316	4.29E-177	4.42E-177
CL1005.Contig8_All	0.056	0.376	2.747249258	1.06E-16	4.29E-16
CL1005.Contig9_All	0.833	0	-8.811872277	9.35E-45	2.46E-44
CL1006.Contig1_All	0.086	3.946	5.514301478	1.27E-105	1.98E-105
CL1006.Contig2_All	4.686	0.53	-3.151474306	3.86E-89	6.81E-89
CL1007.Contig1_All	0.226	0.53	1.211715035	2.80E-06	1.55E-05
CL1007.Contig3_All	0	8.6	10.56212576	4.98E-117	7.21E-117
CL1007.Contig4_All	0.703	1.94	1.460921004	5.00E-35	1.49E-34
CL1007.Contig9_All	0	0.623	6.854982578	1.04E-15	4.30E-15
CL1008.Contig1_All	3.876	0.986	-1.970441605	6.21E-74	1.23E-73
CL1008.Contig2_All	11.263	0.14	-6.317149832	0	0
CL1008.Contig3_All	0.196	13.81	6.130637946	0	0
CL1009.Contig1_All	0.636	3.22	2.337640822	5.83E-58	1.34E-57
CL1009.Contig5_All	1.02	3.18	1.653391301	1.92E-38	5.47E-38
CL1009.Contig6_All	0.33	1.38	2.073847606	4.09E-21	1.51E-20
CL101.Contig2_All	0.71	0	-8.1234608	9.54E-31	3.02E-30
CL101.Contig3_All	16.106	2.003	-3.006689478	0	0
CL1010.Contig1_All	753.276	241.263	-1.644744678	0	0
CL1010.Contig2_All	35.14	1160.553	5.043118248	0	0
CL1010.Contig3_All	33.776	109.52	1.70147244	0	0
CL1011.Contig2_All	0	2.753	8.918585357	1.19E-48	2.99E-48
CL1011.Contig3_All	11.536	4.763	-1.280510227	3.14E-60	7.04E-60
CL1014.Contig2_All	19.853	5.823	-1.767834913	0	0
CL1015.Contig10_All	4.093	0	-9.721227588	4.85E-73	9.67E-73
CL1015.Contig11_All	0.153	0.6	1.942434175	9.96E-09	4.99E-08
CL1015.Contig12_All	6.893	0.66	-3.390030055	4.20E-179	4.27E-179
CL1015.Contig3_All	1.186	0.136	-3.081236967	9.60E-22	3.51E-21
CL1015.Contig4_All	1.966	0.823	-1.250474578	6.63E-14	2.85E-13
CL1015.Contig6_All	0.013	2.64	7.690173033	2.66E-65	5.69E-65
CL1017.Contig4_All	9.106	0.686	-3.739448041	0	0
CL1018.Contig1_All	9.533	1.486	-2.6682216	4.93E-230	3.96E-230
CL1018.Contig3_All	0	0.823	7.897655183	7.58E-28	2.50E-27
CL1018.Contig4_All	0.183	4.246	4.540009742	9.19E-77	1.78E-76
CL1019.Contig1_All	3.873	8.176	1.083259547	1.53E-77	2.96E-77
CL1019.Contig2_All	8.363	0.873	-3.264086575	0	0
CL1019.Contig4_All	0	2.903	11.04249862	2.26E-150	2.67E-150
CL1019.Contig5_All	0	0.03	4.394094427	0.000167081	0.00102634
CL1019.Contig7_All	5.463	2.136	-1.357641317	6.08E-126	8.35E-126
CL102.Contig1_All	5.673	0.03	-7.647604956	0	0
CL102.Contig2_All	0	0.426	7.371374351	7.53E-21	2.79E-20
CL102.Contig3_All	0	4.096	11.27523105	1.25E-169	1.34E-169
CL102.Contig5_All	0.01	3.013	8.144990219	8.89E-189	8.62E-189
CL102.Contig6_All	0	1.56	10.00959465	2.02E-87	3.60E-87
CL102.Contig7_All	2.58	0.606	-2.081840174	1.34E-96	2.24E-96
CL102.Contig9_All	0	2.516	10.35660489	4.85E-105	7.62E-105
CL1020.Contig1_All	0.203	3.553	4.12173483	3.48E-93	5.95E-93
CL1020.Contig4_All	0.35	1.186	1.763526221	1.31E-05	7.54E-05
CL1021.Contig10_All	0.733	38.886	5.704396735	0	0
CL1021.Contig1_All	0.59	3.446	2.5462721	4.65E-105	7.29E-105
CL1021.Contig2_All	1.723	0.636	-1.413539408	2.54E-25	8.74E-25
CL1021.Contig3_All	0	0.173	5.512651038	1.10E-07	5.73E-07
CL1021.Contig4_All	28.8	13.49	-1.09424055	2.65E-231	2.12E-231
CL1021.Contig5_All	11.693	25.96	1.150356207	6.72E-215	5.76E-215
CL1021.Contig6_All	0.613	0.21	-1.526244745	1.14E-10	5.36E-10
CL1021.Contig7_All	0	0.946	8.356026387	8.36E-36	2.46E-35
CL1021.Contig8_All	2.166	0.053	-5.328796122	5.01E-90	8.76E-90
CL1021.Contig9_All	26.496	0.986	-4.745324824	0	0
CL1023.Contig1_All	33.593	0	-12.70642896	0	0
CL1023.Contig2_All	0.106	18.1	7.403909725	1.14E-298	6.99E-299
CL1023.Contig3_All	0	0.586	6.3013412	1.24E-11	5.66E-11
CL1023.Contig4_All	0.013	1.77	7.043284062	1.63E-32	5.04E-32
CL1023.Contig5_All	0.036	2.54	6.150423898	1.36E-64	2.92E-64
CL1023.Contig7_All	12.893	0.42	-4.948856754	8.50E-226	6.96E-226
CL1023.Contig8_All	0.03	1.166	5.310217167	3.77E-21	1.40E-20
CL1024.Contig1_All	8.626	30.4	1.816206351	0	0
CL1024.Contig2_All	3.973	0.496	-3.007885017	2.06E-131	2.74E-131
CL1024.Contig3_All	21.056	0	-12.93602219	0	0
CL1026.Contig1_All	1.603	0.143	-3.496391799	6.53E-17	2.62E-16
CL1026.Contig2_All	2.913	0.043	-6.040818839	2.94E-32	9.10E-32
CL1026.Contig3_All	6.583	1.203	-2.449475598	3.27E-88	5.79E-88
CL1028.Contig1_All	12.566	5.936	-1.082668194	6.81E-95	1.15E-94
CL1028.Contig2_All	1.126	7.113	2.657039809	2.30E-301	1.40E-301
CL1028.Contig3_All	11.896	4.543	-1.389028063	1.45E-98	2.39E-98
CL1029.Contig1_All	0	0.193	4.399427872	0.000163099	0.001001057
CL1029.Contig2_All	0.213	2.853	3.760024434	4.36E-49	1.09E-48
CL1029.Contig3_All	2.873	1.223	-1.231218594	2.93E-18	1.14E-17
CL103.Contig2_All	15.86	0.103	-7.241207205	9.83E-211	8.59E-211
CL1030.Contig10_All	0.133	2.746	4.352353927	1.05E-47	2.66E-47
CL1030.Contig2_All	4.49	0	-9.058344514	3.76E-51	9.25E-51
CL1030.Contig5_All	0.326	1.706	2.364472669	8.13E-09	4.06E-08
CL1030.Contig6_All	0.573	1.296	1.171911628	4.64E-07	2.49E-06
CL1030.Contig9_All	0.173	1.083	2.650579638	1.68E-14	7.14E-14
CL1031.Contig2_All	5.69	2.716	-1.064512057	7.25E-54	1.74E-53
CL1031.Contig3_All	0.383	0.846	1.14570278	0.00031412	0.001966868
CL1032.Contig1_All	0.353	3.193	3.202173435	1.09E-92	1.87E-92
CL1032.Contig2_All	0.743	0.096	-3.021592397	6.80E-24	2.40E-23
CL1033.Contig10_All	0.96	2.233	1.217346587	2.43E-28	7.96E-28
CL1033.Contig11_All	2.143	0.62	-1.777832775	5.49E-82	1.02E-81
CL1033.Contig12_All	0.42	2	2.242329606	1.79E-29	5.78E-29
CL1033.Contig13_All	4.346	0.14	-4.960907503	1.67E-53	4.01E-53
CL1033.Contig14_All	0.013	1.86	7.14819011	9.62E-67	2.03E-66
CL1033.Contig15_All	0.006	0.546	6.360306114	9.35E-22	3.42E-21
CL1033.Contig16_All	0	1.976	9.390039503	9.01E-63	1.98E-62
CL1033.Contig17_All	1.626	0	-7.037060483	5.94E-17	2.38E-16
CL1033.Contig18_All	0.713	1.79	1.329826952	1.24E-17	4.90E-17
CL1033.Contig1_All	0.026	5.953	7.856284896	3.74E-111	5.63E-111
CL1033.Contig3_All	4.27	0.026	-7.12166986	2.44E-132	3.22E-132
CL1033.Contig4_All	4.41	0.01	-8.608702158	1.45E-157	1.66E-157
CL1033.Contig5_All	1.026	3.443	1.760209628	6.01E-152	7.07E-152
CL1033.Contig6_All	5.273	0.393	-3.754944599	2.12E-166	2.31E-166
CL1033.Contig9_All	0.67	2.956	2.15123834	4.86E-55	1.15E-54
CL1035.Contig10_All	0.803	0.05	-3.999629817	7.64E-16	3.14E-15
CL1035.Contig11_All	1.563	0	-8.036947627	2.53E-29	8.16E-29
CL1035.Contig3_All	0.253	0	-5.173907266	2.29E-06	1.27E-05
CL1035.Contig4_All	0.613	0	-5.952951077	1.83E-09	8.95E-09
CL1035.Contig5_All	0.603	0	-5.966761434	1.57E-09	7.62E-09
CL1035.Contig6_All	0.453	9.2	4.35116721	2.91E-270	1.99E-270
CL1035.Contig7_All	1.593	0.046	-5.047853763	2.27E-42	6.14E-42
CL1035.Contig8_All	2.12	0	-8.680194242	1.15E-41	3.15E-41
CL1035.Contig9_All	0.34	2.763	2.996445603	1.24E-59	2.81E-59
CL1036.Contig6_All	11.13	1.793	-2.639978406	4.78E-228	3.88E-228
CL1036.Contig7_All	0.23	0.443	1.014153402	4.01E-06	2.24E-05
CL1036.Contig9_All	2.836	6.103	1.09940337	1.01E-27	3.34E-27
CL1037.Contig2_All	9.686	0.27	-5.155495993	2.90E-164	3.20E-164
CL1038.Contig1_All	4.223	1.72	-1.300014571	1.20E-27	3.97E-27
CL1039.Contig1_All	127.606	303.896	1.252347609	0	0
CL1039.Contig3_All	8.426	17.89	1.09184714	2.56E-162	2.84E-162
CL1039.Contig5_All	29.69	0.943	-4.96584992	0	0
CL104.Contig1_All	5.966	0.796	-2.898561759	4.14E-122	5.82E-122
CL104.Contig2_All	0.956	4.186	2.124075283	1.60E-208	1.42E-208
CL104.Contig3_All	0.123	6.26	5.702363956	0	0
CL104.Contig4_All	5.98	1.926	-1.637053838	3.60E-84	6.56E-84
CL104.Contig5_All	3.12	11.956	1.937805224	5.42E-188	5.29E-188
CL104.Contig7_All	19.803	43.803	1.143836525	0	0
CL1041.Contig3_All	7.106	1.763	-2.012347088	1.25E-44	3.29E-44
CL1041.Contig4_All	1.15	0.176	-2.701072546	6.95E-13	3.07E-12
CL1041.Contig5_All	1.303	8.71	2.742746355	5.06E-250	3.74E-250
CL1042.Contig3_All	0.873	2.86	1.710092521	5.63E-63	1.23E-62
CL1042.Contig4_All	0.506	0	-6.869475254	1.80E-15	7.45E-15
CL1043.Contig1_All	22.433	0.706	-4.988790045	0	0
CL1043.Contig2_All	5.593	0.126	-5.455717837	4.09E-159	4.63E-159
CL1043.Contig3_All	0	0.283	6.873066232	7.29E-16	2.99E-15
CL1043.Contig4_All	0.436	3.016	2.784635186	6.60E-94	1.12E-93
CL1043.Contig5_All	1.186	4.306	1.858745407	1.43E-64	3.08E-64
CL1043.Contig7_All	0.02	0.383	4.329348939	1.33E-19	5.07E-19
CL1043.Contig8_All	1.166	18.843	4.021997398	0	0
CL1043.Contig9_All	17.29	0	-12.22820156	9.21E-269	6.33E-269
CL1044.Contig2_All	5.603	0.526	-3.41692771	1.79E-304	1.08E-304
CL1045.Contig3_All	0.346	0.696	1.006164641	0.000513537	0.003269693
CL1045.Contig5_All	0.826	2.16	1.380190947	6.50E-17	2.61E-16
CL1046.Contig2_All	6.156	13.693	1.152725503	2.22E-160	2.50E-160
CL1046.Contig3_All	8.713	2.336	-1.903915548	3.92E-213	3.38E-213
CL1048.Contig3_All	5.7	2.323	-1.300817015	3.53E-49	8.84E-49
CL1048.Contig4_All	3.39	1.216	-1.470927101	2.55E-32	7.90E-32
CL1049.Contig1_All	5.883	0.576	-3.357197243	1.06E-241	8.14E-242
CL1049.Contig2_All	0.073	0.81	3.468655979	9.29E-21	3.45E-20
CL1049.Contig3_All	0.406	5.623	3.804750455	9.76E-144	1.20E-143
CL105.Contig10_All	0.546	1.253	1.196470254	8.72E-52	2.13E-51
CL105.Contig12_All	0	0.113	5.50339307	1.19E-07	6.24E-07
CL105.Contig13_All	7.096	0.996	-2.836491223	4.38E-295	2.73E-295
CL105.Contig2_All	0.586	1.533	1.387116387	7.44E-30	2.38E-29
CL105.Contig5_All	1.76	0	-9.976091654	1.17E-83	2.14E-83
CL105.Contig7_All	1.293	0.643	-1.007212036	2.32E-13	1.01E-12
CL105.Contig8_All	0.443	1.646	1.876209283	8.64E-83	1.59E-82
CL1050.Contig1_All	45.84	9.983	-2.207483776	0	0
CL1050.Contig2_All	7.576	23.286	1.613398413	0	0
CL1051.Contig1_All	1.603	0.083	-4.341379492	1.20E-06	6.57E-06
CL1052.Contig1_All	0.12	23.09	7.56569305	0	0
CL1052.Contig2_All	0.173	1.363	3.018807294	1.45E-31	4.52E-31
CL1052.Contig3_All	46.223	18.986	-1.284357827	0	0
CL1053.Contig1_All	9.49	3.97	-1.255888949	3.80E-56	8.87E-56
CL1053.Contig2_All	1.983	0.893	-1.158925471	7.06E-12	3.20E-11
CL1053.Contig4_All	5.926	21.486	1.847578103	3.47E-204	3.14E-204
CL1054.Contig3_All	1.846	6.33	1.775680594	5.79E-52	1.41E-51
CL1054.Contig5_All	3.826	0.576	-2.729100985	1.34E-80	2.52E-80
CL1054.Contig6_All	2.37	0.696	-1.749963891	3.49E-33	1.06E-32
CL1055.Contig1_All	2.87	0.313	-3.194649876	4.97E-67	1.05E-66
CL1055.Contig2_All	3.463	0.03	-6.895925682	7.38E-100	1.20E-99
CL1055.Contig3_All	18.633	0.103	-7.489196467	0	0
CL1055.Contig4_All	0	5.973	10.50470823	1.49E-113	2.20E-113
CL1055.Contig5_All	0	9.96	11.11870933	1.95E-156	2.24E-156
CL1055.Contig6_All	0	0.226	5.809632776	5.83E-09	2.90E-08
CL1055.Contig7_All	0.07	2.963	5.341660836	1.57E-103	2.50E-103
CL1056.Contig2_All	0.42	2.416	2.52338209	1.33E-15	5.47E-15
CL1058.Contig2_All	0.743	2.323	1.648687626	1.57E-26	5.31E-26
CL1058.Contig5_All	1.863	5.356	1.519356686	9.06E-18	3.57E-17
CL106.Contig2_All	6.006	2.39	-1.337911062	1.61E-30	5.13E-30
CL106.Contig3_All	4.676	1.3	-1.84261094	1.98E-40	5.50E-40
CL1060.Contig2_All	3.163	0.18	-4.129250199	3.90E-213	3.37E-213
CL1060.Contig3_All	2.36	6.086	1.360078554	3.83E-126	5.25E-126
CL1061.Contig2_All	2.07	7.54	1.863178244	3.41E-233	2.70E-233
CL1063.Contig1_All	5.476	1.396	-1.975968081	2.03E-67	4.27E-67
CL1063.Contig2_All	1.636	4.86	1.567867491	2.78E-42	7.52E-42
CL1064.Contig1_All	7.12	1.986	-1.845404088	4.33E-98	7.15E-98
CL1064.Contig2_All	3.973	0.876	-2.183148417	5.77E-80	1.09E-79
CL1064.Contig3_All	1.033	2.36	1.1894244	6.96E-21	2.58E-20
CL1064.Contig5_All	1.49	6.683	2.175064162	2.26E-127	3.07E-127
CL1065.Contig2_All	0.043	3.63	6.40125269	6.48E-151	7.65E-151
CL1065.Contig3_All	0.14	2.413	4.074577606	3.08E-41	8.48E-41
CL1065.Contig4_All	5.186	0.136	-5.223742405	1.09E-206	9.70E-207
CL1066.Contig12_All	0.22	0.853	1.960958382	1.72E-10	8.14E-10
CL1066.Contig13_All	0	3.266	8.807816371	8.22E-46	2.14E-45
CL1066.Contig15_All	0	0.333	5.994998472	7.04E-10	3.39E-09
CL1066.Contig1_All	0	0.953	7.284324921	7.09E-20	2.68E-19
CL1066.Contig3_All	4.123	1.136	-1.859831034	5.74E-82	1.06E-81
CL1066.Contig4_All	0.933	2.86	1.606793722	2.76E-18	1.08E-17
CL1066.Contig6_All	0.466	1.106	1.227104844	4.82E-14	2.07E-13
CL1066.Contig7_All	0.453	1.22	1.412582532	3.28E-16	1.34E-15
CL1066.Contig8_All	0.263	1.836	2.79864157	1.95E-59	4.40E-59
CL1066.Contig9_All	0	3.496	9.122115696	2.52E-54	6.00E-54
CL1067.Contig2_All	7.58	1.223	-2.633194935	3.07E-154	3.56E-154
CL1068.Contig2_All	61.13	14.3	-2.100409943	0	0
CL107.Contig1_All	59.06	26.98	-1.131177211	8.43E-232	6.72E-232
CL107.Contig3_All	73.883	386.29	2.3844768	0	0
CL1070.Contig2_All	21.886	8.99	-1.286279796	1.53E-108	2.34E-108
CL1071.Contig1_All	0.353	2.056	2.534990165	5.45E-52	1.33E-51
CL1071.Contig2_All	0.87	7.77	3.183216747	1.54E-224	1.26E-224
CL1071.Contig6_All	1.146	0.013	-6.572843552	3.83E-40	1.07E-39
CL1071.Contig7_All	6.276	1.623	-1.956041777	9.00E-107	1.40E-106
CL1071.Contig8_All	1.216	0.23	-2.385246118	8.56E-30	2.74E-29
CL1072.Contig10_All	0.47	2.666	2.501517779	5.51E-141	6.91E-141
CL1072.Contig12_All	4.23	0.813	-2.376329973	2.74E-47	7.00E-47
CL1072.Contig13_All	0	0.07	5.056215512	4.05E-06	2.26E-05
CL1072.Contig18_All	0	1.583	10.45487041	1.28E-110	1.94E-110
CL1072.Contig19_All	1.93	0.816	-1.247315304	2.86E-31	8.97E-31
CL1072.Contig20_All	0.893	0.386	-1.208935568	7.60E-10	3.66E-09
CL1072.Contig24_All	23.99	0.043	-9.14142121	0	0
CL1072.Contig3_All	0.263	1.133	2.100907611	2.35E-34	7.06E-34
CL1072.Contig4_All	0.603	2.57	2.080229726	6.88E-108	1.06E-107
CL1072.Contig6_All	0.603	3.16	2.388473826	2.13E-122	2.98E-122
CL1072.Contig8_All	0.976	0.106	-3.203355072	9.25E-50	2.30E-49
CL1072.Contig9_All	0.483	1.823	1.912287128	1.38E-91	2.38E-91
CL1073.Contig1_All	2.143	0.993	-1.110866465	2.70E-05	0.000157508
CL1073.Contig2_All	5.43	1.976	-1.464227751	1.31E-24	4.55E-24
CL1073.Contig3_All	4.766	1.956	-1.290792923	2.33E-21	8.57E-21
CL1073.Contig6_All	0.09	3.443	5.250425907	6.03E-52	1.47E-51
CL1073.Contig7_All	8.683	2.71	-1.682314302	1.22E-78	2.33E-78
CL1074.Contig3_All	5.743	0.14	-5.333007311	3.13E-70	6.40E-70
CL1075.Contig1_All	1.823	3.743	1.036915805	8.71E-45	2.29E-44
CL1075.Contig6_All	0.396	2.183	2.464866377	3.38E-88	5.99E-88
CL1077.Contig1_All	0.086	0.55	2.639206925	1.15E-31	3.59E-31
CL1077.Contig2_All	1.373	5.756	2.081473807	9.80E-236	7.69E-236
CL1077.Contig3_All	0.27	0.126	-1.095322938	1.27E-06	6.95E-06
CL1077.Contig4_All	2.883	1.283	-1.178606873	2.33E-55	5.48E-55
CL1077.Contig6_All	10.883	2.513	-2.116274067	0	0
CL1078.Contig1_All	0.75	5.293	2.813353487	1.02E-152	1.19E-152
CL1079.Contig1_All	68.2	166.75	1.285715006	0	0
CL108.Contig1_All	0	2.98	9.144820021	5.38E-55	1.27E-54
CL1080.Contig1_All	0.343	7.696	4.484408807	1.07E-144	1.31E-144
CL1080.Contig3_All	3.47	0.08	-5.396813669	1.52E-114	2.24E-114
CL1080.Contig5_All	2.883	0.063	-5.464253135	1.79E-84	3.26E-84
CL1081.Contig3_All	1.366	0.223	-2.623827481	8.15E-05	0.000489764
CL1082.Contig13_All	0.133	2.05	3.924055154	5.27E-67	1.11E-66
CL1082.Contig15_All	0	1.736	9.149526054	3.89E-55	9.19E-55
CL1082.Contig17_All	0.06	0.616	3.304274223	3.99E-20	1.50E-19
CL1082.Contig1_All	3.226	1.47	-1.139623342	5.64E-19	2.17E-18
CL1082.Contig4_All	2.97	0	-9.91933624	3.57E-81	6.67E-81
CL1082.Contig6_All	4.88	2.276	-1.120279187	4.10E-37	1.19E-36
CL1082.Contig7_All	2.746	0	-9.755958724	2.08E-74	4.11E-74
CL1082.Contig9_All	0	0.983	8.226796945	2.33E-33	7.10E-33
CL1083.Contig2_All	3.07	0.06	-5.653574824	1.01E-25	3.45E-25
CL1084.Contig2_All	3.003	1.473	-1.028127654	1.35E-19	5.12E-19
CL1084.Contig3_All	14.506	0.366	-5.306622173	0	0
CL1084.Contig5_All	0.513	1.806	1.809404674	3.12E-25	1.07E-24
CL1086.Contig2_All	9.493	0	-11.56177012	2.00E-191	1.92E-191
CL1087.Contig2_All	0.59	1.9	1.685324281	1.07E-51	2.61E-51
CL1087.Contig3_All	3.65	1.39	-1.38780258	3.10E-30	9.87E-30
CL1088.Contig1_All	1.76	8.6	2.289762508	2.06E-166	2.24E-166
CL1088.Contig2_All	15.476	1.503	-3.365010555	0	0
CL1088.Contig3_All	7.863	17.69	1.171529807	3.45E-197	3.22E-197
CL1089.Contig3_All	1.456	3.203	1.139116798	1.23E-14	5.18E-14
CL109.Contig10_All	0.133	0	-5.886861886	3.85E-09	1.90E-08
CL109.Contig11_All	1.84	0	-9.64089569	5.68E-70	1.16E-69
CL109.Contig12_All	0.443	0	-7.4943566	8.90E-22	3.25E-21
CL109.Contig13_All	2.773	0.166	-4.041390094	1.56E-115	2.27E-115
CL109.Contig14_All	0	0.506	6.88665979	5.55E-16	2.27E-15
CL109.Contig15_All	0	0.483	7.71200946	3.81E-25	1.31E-24
CL109.Contig2_All	3.346	0	-10.44768297	2.45E-107	3.79E-107
CL109.Contig4_All	0	2.306	9.171855062	8.33E-56	1.96E-55
CL109.Contig5_All	1.3	0.106	-3.602080773	6.08E-32	1.89E-31
CL109.Contig7_All	3.843	8.003	1.047916363	2.36E-61	5.23E-61
CL1090.Contig1_All	0.64	8.623	3.751335431	0	0
CL1090.Contig2_All	3.046	7.79	1.346507878	1.04E-90	1.80E-90
CL1090.Contig3_All	22.93	7.836	-1.546523553	0	0
CL1092.Contig1_All	0.3	2.7	3.160142502	3.50E-22	1.27E-21
CL1092.Contig2_All	1.286	0.35	-1.908495541	4.44E-12	2.01E-11
CL1092.Contig3_All	1.623	0.213	-2.911404071	1.73E-21	6.33E-21
CL1093.Contig3_All	1.303	0	-6.923462901	6.21E-16	2.54E-15
CL1093.Contig4_All	17.103	0.143	-6.930895977	1.07E-300	6.55E-301
CL1093.Contig5_All	1.003	0.196	-2.336896362	4.17E-15	1.74E-14
CL1093.Contig6_All	1.78	0	-7.89597512	3.83E-27	1.28E-26
CL1093.Contig7_All	1.356	4.853	1.838777277	1.02E-43	2.73E-43
CL1094.Contig10_All	0.166	0.016	-3.387820062	3.14E-08	1.60E-07
CL1094.Contig11_All	0.06	1.826	4.889902366	4.27E-123	5.96E-123
CL1094.Contig12_All	0	0.15	4.609600463	5.88E-05	0.00034985
CL1094.Contig13_All	1.32	0.02	-6.13503752	9.28E-33	2.85E-32
CL1094.Contig15_All	0.656	0	-7.886486136	5.29E-27	1.77E-26
CL1094.Contig16_All	0.123	3.83	4.97598502	2.90E-285	1.87E-285
CL1094.Contig17_All	0.753	4.07	2.436924931	1.22E-182	1.22E-182
CL1094.Contig19_All	2.133	0.413	-2.373919699	3.77E-96	6.30E-96
CL1094.Contig21_All	3.74	0	-10.43713838	9.62E-107	1.49E-106
CL1094.Contig2_All	2.246	0	-10.35858225	2.02E-102	3.24E-102
CL1094.Contig3_All	2.06	0	-10.32431344	1.38E-100	2.23E-100
CL1094.Contig6_All	0	1.023	9.304942549	5.84E-60	1.31E-59
CL1094.Contig7_All	1.926	0	-10.19431571	6.46E-94	1.10E-93
CL1094.Contig8_All	0.47	1.876	2.007883432	9.00E-61	2.01E-60
CL1095.Contig10_All	2.643	6.523	1.304600237	7.54E-43	2.03E-42
CL1095.Contig1_All	0.73	0.036	-4.319821294	1.59E-06	8.75E-06
CL1095.Contig3_All	0.4	2.373	2.568451188	6.16E-38	1.76E-37
CL1095.Contig4_All	1.056	2.26	1.104674626	1.46E-11	6.67E-11
CL1095.Contig5_All	2.663	0.766	-1.793219878	6.03E-89	1.06E-88
CL1095.Contig9_All	2.97	0.04	-6.225284918	1.43E-71	2.89E-71
CL1097.Contig1_All	0.8	46.11	5.848828661	0	0
CL1097.Contig2_All	0.31	25.133	6.346877879	0	0
CL1097.Contig3_All	0.193	32.446	7.389284133	0	0
CL1097.Contig4_All	0.136	5.186	5.287754904	6.06E-118	8.71E-118
CL1097.Contig5_All	0	49.956	13.33132928	0	0
CL1097.Contig6_All	0.083	29.183	8.507207618	0	0
CL1097.Contig7_All	0.096	16.706	7.40409612	5.64E-180	5.72E-180
CL1097.Contig8_All	0	5.58	9.901800988	1.50E-82	2.78E-82
CL1097.Contig9_All	0.013	3.923	8.1769954	3.64E-78	6.99E-78
CL1098.Contig2_All	0.063	1.156	4.199793127	5.21E-28	1.72E-27
CL1099.Contig1_All	1.43	3.683	1.364232656	8.86E-53	2.15E-52
CL11.Contig2_All	83.346	0.706	-6.879739935	0	0
CL1100.Contig2_All	28.26	7.033	-2.006839935	7.22E-151	8.53E-151
CL1101.Contig2_All	3.48	11.706	1.753160648	2.01E-140	2.53E-140
CL1101.Contig3_All	0.593	2.376	2.009039032	1.60E-35	4.72E-35
CL1102.Contig1_All	0.156	1.653	3.453742556	7.01E-30	2.25E-29
CL1102.Contig2_All	0.386	1.086	1.48052888	1.58E-15	6.52E-15
CL1102.Contig3_All	0.613	1.403	1.18568275	1.94E-10	9.17E-10
CL1102.Contig4_All	6.603	0.78	-3.082607348	0	0
CL1102.Contig5_All	0.156	3.116	4.307055814	1.59E-228	1.29E-228
CL1103.Contig5_All	0.333	0	-6.7892035	8.23E-15	3.47E-14
CL1103.Contig8_All	1.396	3.773	1.435358489	4.79E-20	1.81E-19
CL1105.Contig3_All	6.12	1.043	-2.550873754	3.41E-153	3.97E-153
CL1105.Contig4_All	7.51	0	-11.4984093	2.67E-185	2.63E-185
CL1105.Contig5_All	3.03	21.933	2.854648004	0	0
CL1106.Contig1_All	0	5.413	9.427272676	4.85E-64	1.05E-63
CL1106.Contig2_All	20.473	0.1	-7.705067824	0	0
CL1106.Contig3_All	0.063	0.403	2.67745076	2.17E-13	9.47E-13
CL1106.Contig4_All	0.093	4.43	5.554296402	0	0
CL1107.Contig2_All	0.076	0	-5.085879799	4.24E-06	2.37E-05
CL1107.Contig4_All	4.436	1.74	-1.34034039	8.04E-61	1.79E-60
CL1107.Contig5_All	3.276	9.553	1.541371966	1.65E-134	2.16E-134
CL1108.Contig1_All	9.006	19.216	1.086663241	3.83E-105	6.00E-105
CL1108.Contig2_All	3.556	10.003	1.489443443	1.27E-95	2.13E-95
CL111.Contig1_All	5.106	1.176	-2.106843142	9.29E-149	1.11E-148
CL111.Contig4_All	0.016	3.533	7.651901293	2.67E-46	6.92E-46
CL111.Contig5_All	4.37	0.256	-4.062697461	1.53E-117	2.20E-117
CL111.Contig6_All	2.183	0.346	-2.647674222	2.44E-11	1.12E-10
CL111.Contig7_All	3.77	0.503	-2.898499704	5.02E-95	8.47E-95
CL111.Contig9_All	2.033	0	-8.960170384	1.67E-48	4.22E-48
CL1110.Contig1_All	0.016	6.023	8.510936282	5.14E-172	5.44E-172
CL1110.Contig2_All	2.11	13.41	2.661215148	0	0
CL1110.Contig3_All	18.34	0.2	-6.519856077	0	0
CL1112.Contig1_All	74.23	36.976	-1.01218136	6.92E-196	6.49E-196
CL1112.Contig2_All	97.076	2.176	-5.492746811	0	0
CL1112.Contig3_All	0	118.113	13.85427725	0	0
CL1113.Contig1_All	14.666	6.063	-1.277387856	7.64E-55	1.81E-54
CL1113.Contig2_All	3.923	14.703	1.903698589	2.13E-126	2.91E-126
CL1113.Contig3_All	2.003	9.293	2.214336451	6.07E-90	1.06E-89
CL1113.Contig5_All	2.256	5.02	1.142099067	5.57E-14	2.39E-13
CL1113.Contig6_All	18.33	9.106	-1.009800464	3.01E-41	8.28E-41
CL1113.Contig7_All	1.59	10.52	2.72605898	1.69E-103	2.69E-103
CL1114.Contig1_All	0.773	0.08	-3.323866506	3.12E-07	1.66E-06
CL1115.Contig2_All	11.873	2.556	-2.213382608	0	0
CL1115.Contig3_All	4.24	0.073	-5.811287097	0	0
CL1116.Contig2_All	8.453	0.3	-4.816076248	6.22E-227	5.06E-227
CL1117.Contig1_All	10.453	3.296	-1.666841517	1.81E-81	3.37E-81
CL1117.Contig2_All	6.05	0.206	-4.849141006	2.68E-144	3.29E-144
CL1117.Contig3_All	0.02	0.646	4.972203257	8.33E-18	3.28E-17
CL1118.Contig1_All	0.023	40.57	10.75729513	0	0
CL1119.Contig2_All	4.566	1.523	-1.588690527	1.02E-20	3.80E-20
CL112.Contig1_All	77.656	14.24	-2.447166054	0	0
CL112.Contig2_All	28.003	3.91	-2.836129171	0	0
CL112.Contig3_All	1.446	43.023	4.898081082	0	0
CL112.Contig4_All	0.096	32.91	8.405757696	0	0
CL112.Contig5_All	0	0.286	6.89706616	4.50E-16	1.84E-15
CL112.Contig6_All	0.016	27.876	10.81252916	0	0
CL112.Contig7_All	62.85	11.36	-2.465242226	0	0
CL1120.Contig1_All	14.626	6.623	-1.132218776	2.27E-102	3.63E-102
CL1122.Contig1_All	1.486	0.196	-2.913334098	8.27E-06	4.70E-05
CL1122.Contig3_All	5.453	2.113	-1.371662443	1.69E-62	3.72E-62
CL1123.Contig1_All	4.856	0.733	-2.73489622	2.35E-191	2.25E-191
CL1123.Contig2_All	0.46	1.636	1.804220801	0.000138468	0.00084504
CL1123.Contig4_All	1.243	0.306	-2.030379227	1.13E-08	5.69E-08
CL1123.Contig6_All	1.293	4.833	1.891300026	8.27E-126	1.14E-125
CL1124.Contig5_All	0.133	5.926	5.444409862	1.40E-65	2.99E-65
CL1125.Contig1_All	0.676	1.516	1.163128319	4.40E-11	2.04E-10
CL1125.Contig2_All	1.516	3.23	1.085590509	2.56E-12	1.15E-11
CL1125.Contig3_All	0.776	1.986	1.347178606	1.80E-20	6.73E-20
CL1126.Contig1_All	3.986	10.396	1.379823983	1.69E-112	2.52E-112
CL1126.Contig2_All	15.626	7.65	-1.031184779	2.00E-90	3.49E-90
CL1126.Contig3_All	0.543	3.56	2.704450905	2.25E-79	4.27E-79
CL1127.Contig2_All	0.193	0.02	-3.337555607	6.79E-09	3.38E-08
CL1127.Contig3_All	3.923	0.656	-2.577932042	8.25E-69	1.71E-68
CL1127.Contig4_All	0	0.876	6.468295369	9.93E-13	4.41E-12
CL1127.Contig6_All	0.95	0	-7.89734337	3.65E-27	1.22E-26
CL1127.Contig7_All	3.57	0.41	-3.113268325	2.07E-90	3.62E-90
CL1128.Contig10_All	15.626	2.58	-2.590526133	3.49E-234	2.75E-234
CL1128.Contig11_All	0.113	14.523	6.971648657	0	0
CL1128.Contig12_All	0.9	2.053	1.20669829	1.17E-09	5.69E-09
CL1128.Contig1_All	8.56	0.83	-3.376089188	1.98E-215	1.69E-215
CL1128.Contig2_All	7.386	36.063	2.278375761	0	0
CL1128.Contig3_All	6.863	0.103	-6.092326035	0	0
CL1128.Contig4_All	4.686	1.903	-1.295571924	2.81E-70	5.75E-70
CL1128.Contig5_All	8.626	2.096	-2.047664883	5.30E-209	4.66E-209
CL1128.Contig6_All	0.806	2.7	1.768489942	2.66E-32	8.22E-32
CL1128.Contig8_All	0	2.64	9.973843353	8.94E-86	1.61E-85
CL1128.Contig9_All	0.33	13.8	5.408068824	3.82E-253	2.79E-253
CL1129.Contig1_All	0.35	5.81	4.061415717	1.36E-84	2.47E-84
CL1129.Contig2_All	3.45	0.746	-2.20601671	8.57E-20	3.25E-19
CL113.Contig1_All	28.82	7.346	-1.979725956	0	0
CL1130.Contig1_All	9.85	2.556	-1.960457792	1.28E-64	2.76E-64
CL1130.Contig2_All	5.19	23.72	2.189098315	2.64E-133	3.46E-133
CL1131.Contig1_All	0	9.636	10.56870576	1.96E-117	2.83E-117
CL1131.Contig2_All	16.146	5.086	-1.66855935	4.79E-110	7.27E-110
CL1132.Contig1_All	23.216	50.223	1.112381164	9.09E-195	8.56E-195
CL1132.Contig2_All	28.633	9.87	-1.539104278	4.34E-187	4.25E-187
CL1133.Contig1_All	3.46	7.876	1.184645815	3.44E-36	1.01E-35
CL1133.Contig2_All	3.696	0.556	-2.727132203	6.94E-86	1.25E-85
CL1134.Contig1_All	12.49	1.423	-3.149839747	0	0
CL1134.Contig2_All	6.633	1.233	-2.435287916	1.32E-255	9.53E-256
CL1135.Contig2_All	0.29	6.853	4.57008813	0	0
CL1136.Contig1_All	19.933	6.293	-1.668952228	2.55E-219	2.14E-219
CL1137.Contig1_All	1.576	0.226	-2.811454484	3.27E-20	1.23E-19
CL1137.Contig2_All	21.383	0.106	-7.639586718	0	0
CL1137.Contig4_All	3.763	0.04	-6.514378223	2.38E-125	3.28E-125
CL1138.Contig1_All	1.826	0.523	-1.802105992	1.27E-10	5.99E-10
CL1138.Contig4_All	2.146	0.746	-1.5341136	2.00E-11	9.17E-11
CL1138.Contig5_All	2.32	1.153	-1.00941251	1.98E-14	8.42E-14
CL1138.Contig7_All	4.05	1.463	-1.473243839	1.71E-40	4.75E-40
CL1139.Contig1_All	12.806	2.903	-2.151629999	1.36E-245	1.02E-245
CL1139.Contig2_All	2.99	11.333	1.91628979	4.71E-174	4.94E-174
CL1139.Contig3_All	3.496	1.083	-1.709457231	7.53E-44	2.01E-43
CL1139.Contig4_All	13.696	6.656	-1.052042122	1.47E-54	3.49E-54
CL1139.Contig5_All	0.033	0.813	4.561715482	1.93E-15	8.02E-15
CL114.Contig10_All	0.183	1.063	2.541030191	1.49E-59	3.37E-59
CL114.Contig12_All	0.18	0	-5.712421404	2.38E-08	1.21E-07
CL114.Contig13_All	0.1	5.66	5.7940806	0	0
CL114.Contig16_All	1.293	0	-8.870425584	3.35E-46	8.69E-46
CL114.Contig17_All	0.433	0.036	-3.65449631	1.38E-15	5.71E-15
CL114.Contig2_All	2.023	0.863	-1.239112925	1.74E-23	6.18E-23
CL114.Contig3_All	4.026	1.38	-1.547520698	1.35E-53	3.24E-53
CL114.Contig5_All	0.836	0.156	-2.398133705	3.81E-39	1.07E-38
CL114.Contig6_All	1.4	0.526	-1.393216955	1.23E-32	3.79E-32
CL114.Contig7_All	0.92	0.026	-5.036861557	5.53E-90	9.67E-90
CL114.Contig9_All	0.63	0.303	-1.050586137	2.46E-06	1.36E-05
CL1140.Contig1_All	84.24	16.013	-2.395252561	0	0
CL1140.Contig2_All	0.406	89.7	7.790035197	0	0
CL1141.Contig1_All	2.553	0.33	-2.941749133	2.40E-62	5.29E-62
CL1141.Contig2_All	1.133	0.32	-1.83272948	9.45E-10	4.57E-09
CL1142.Contig2_All	2.213	23.206	3.376208578	0	0
CL1142.Contig3_All	73.57	24.713	-1.586246292	0	0
CL1142.Contig4_All	2.936	37.296	3.648231807	0	0
CL1143.Contig1_All	0.676	4.193	2.62133077	6.60E-48	1.68E-47
CL1143.Contig2_All	5.47	1.11	-2.300203338	1.38E-116	1.99E-116
CL1143.Contig3_All	2.64	0.23	-3.555866735	6.64E-23	2.38E-22
CL1144.Contig1_All	2.973	8.273	1.479499978	9.18E-145	1.12E-144
CL1144.Contig2_All	7.476	0.27	-4.780196796	0	0
CL1145.Contig1_All	15.06	4.273	-1.815936246	4.10E-287	2.62E-287
CL1145.Contig2_All	4.666	18.23	1.965066277	0	0
CL1146.Contig2_All	9.33	0.303	-4.938744986	0	0
CL1147.Contig6_All	5.513	2.553	-1.119388194	2.51E-26	8.50E-26
CL1148.Contig2_All	0.883	2.753	1.635366031	8.07E-23	2.90E-22
CL1148.Contig4_All	0.286	4.6	3.98941169	7.23E-114	1.07E-113
CL1148.Contig5_All	0.03	2.673	6.409044769	1.83E-80	3.44E-80
CL1148.Contig6_All	6.933	1.246	-2.475025203	2.23E-105	3.49E-105
CL115.Contig10_All	0.79	14.093	4.164332803	0	0
CL115.Contig12_All	2.58	5.97	1.21128679	5.36E-45	1.41E-44
CL115.Contig13_All	4.376	0.14	-4.949626573	3.97E-137	5.09E-137
CL115.Contig14_All	0	8.266	11.28325471	2.47E-170	2.64E-170
CL115.Contig15_All	0.686	4.51	2.717835132	9.58E-95	1.62E-94
CL115.Contig2_All	0.026	4.596	7.497557172	1.20E-106	1.87E-106
CL115.Contig6_All	9.34	1.5	-2.641529482	1.08E-214	9.30E-215
CL115.Contig8_All	5.466	2.243	-1.285303231	8.13E-47	2.09E-46
CL1150.Contig1_All	4.183	0.773	-2.463304589	1.56E-139	1.97E-139
CL1150.Contig2_All	1.706	5.066	1.562190355	3.91E-91	6.79E-91
CL1150.Contig4_All	0.806	2.753	1.794436269	2.03E-65	4.33E-65
CL1150.Contig6_All	0.843	2.046	1.270285424	9.56E-16	3.93E-15
CL1152.Contig2_All	2.593	6.826	1.394038099	1.15E-27	3.81E-27
CL1152.Contig3_All	0	2.81	8.547224186	9.49E-40	2.66E-39
CL1152.Contig4_All	0.99	4.923	2.319655852	2.11E-50	5.24E-50
CL1153.Contig4_All	4.726	17.61	1.903175687	8.73E-104	1.38E-103
CL1154.Contig10_All	2.506	6.273	1.327617029	4.66E-42	1.27E-41
CL1154.Contig11_All	9.343	2.74	-1.775480363	2.61E-33	7.94E-33
CL1154.Contig3_All	1.583	0.163	-3.303440358	2.55E-32	7.88E-32
CL1154.Contig4_All	2.146	0.306	-2.818120813	1.32E-37	3.79E-37
CL1154.Contig7_All	3.226	0	-9.454691237	2.50E-63	5.45E-63
CL1154.Contig8_All	0.11	0.503	2.226184565	9.28E-06	5.29E-05
CL1154.Contig9_All	6.026	2.46	-1.293903187	2.03E-39	5.72E-39
CL1155.Contig1_All	6.266	0	-11.26577083	2.21E-164	2.44E-164
CL1156.Contig2_All	12.406	6.003	-1.054917871	6.86E-89	1.21E-88
CL1156.Contig3_All	6.373	0.39	-4.054816383	0	0
CL1156.Contig4_All	3.63	7.853	1.110439898	9.20E-146	1.12E-145
CL1157.Contig2_All	4.026	10.226	1.348250675	2.31E-111	3.47E-111
CL1158.Contig12_All	0.483	4.023	3.046939814	2.89E-104	4.56E-104
CL1158.Contig13_All	0.083	0.176	1.116649952	0.000450596	0.00285555
CL1158.Contig14_All	0.206	2.013	3.262917359	2.40E-55	5.66E-55
CL1158.Contig19_All	2.213	0.276	-3.001401016	2.52E-89	4.43E-89
CL1158.Contig1_All	4.263	0.376	-3.487343535	1.53E-53	3.67E-53
CL1158.Contig22_All	0.593	0.223	-1.436157218	7.10E-05	0.000425388
CL1158.Contig23_All	0.063	0.013	-2.433972376	0.000715046	0.004600377
CL1158.Contig3_All	0.043	0.116	1.397817514	0.000618069	0.003958921
CL1158.Contig4_All	0.99	0.21	-2.244064508	4.86E-30	1.55E-29
CL1158.Contig5_All	3.313	0.356	-3.236757359	1.25E-119	1.77E-119
CL1158.Contig7_All	0	0.11	5.692861343	1.97E-08	9.97E-08
CL1159.Contig2_All	2.123	0.323	-2.743856479	3.48E-20	1.31E-19
CL116.Contig10_All	3.613	1.343	-1.424900904	3.75E-28	1.23E-27
CL116.Contig11_All	0.11	2.6	4.519834079	2.01E-61	4.46E-61
CL116.Contig13_All	0	0.56	6.190338378	5.83E-11	2.71E-10
CL116.Contig14_All	0.616	2.286	1.894020824	3.34E-18	1.30E-17
CL116.Contig15_All	1.15	0	-8.980558205	4.83E-49	1.21E-48
CL116.Contig16_All	3.053	0	-10.28263401	2.12E-98	3.48E-98
CL116.Contig19_All	1.113	0.283	-1.969902833	2.87E-06	1.59E-05
CL116.Contig1_All	0	7.233	9.929629025	8.81E-84	1.61E-83
CL116.Contig2_All	5.78	0.466	-3.618706337	3.94E-236	3.09E-236
CL116.Contig3_All	0.18	7.46	5.369315999	3.38E-207	3.00E-207
CL116.Contig4_All	0.233	5.186	4.466318447	4.75E-112	7.11E-112
CL116.Contig6_All	0	1.833	9.634726776	1.40E-71	2.83E-71
CL1160.Contig1_All	0.906	2.913	1.682279721	4.64E-18	1.82E-17
CL1160.Contig2_All	0.066	0.953	3.81360927	1.69E-12	7.56E-12
CL1162.Contig2_All	7.776	2.013	-1.946485786	6.10E-137	7.82E-137
CL1163.Contig2_All	1.61	5.41	1.744624932	1.42E-55	3.34E-55
CL1163.Contig3_All	30.313	0.62	-5.617806269	0	0
CL1163.Contig4_All	1.263	16.35	3.686544428	0	0
CL1164.Contig1_All	0.116	1.28	3.442699301	6.87E-33	2.10E-32
CL1164.Contig2_All	0.036	1.7	5.576142837	1.73E-58	3.94E-58
CL1164.Contig3_All	0.09	1.206	3.768694189	2.32E-30	7.38E-30
CL1164.Contig4_All	0	2.26	8.859947997	3.97E-47	1.02E-46
CL1164.Contig6_All	1.523	6.906	2.178915858	0	0
CL1167.Contig2_All	5.63	14.076	1.321670443	1.64E-53	3.95E-53
CL1168.Contig1_All	0.55	0.236	-1.226285502	6.54E-08	3.38E-07
CL1168.Contig3_All	0.55	0.073	-2.84284833	2.09E-19	7.98E-19
CL1168.Contig7_All	2.223	5.366	1.273163547	4.34E-74	8.59E-74
CL1169.Contig1_All	2.776	22.543	3.026053332	0	0
CL1169.Contig2_All	57.753	3.72	-3.954968119	0	0
CL117.Contig10_All	0	0.126	6.168246981	7.84E-11	3.66E-10
CL117.Contig11_All	3.246	0.043	-6.210356737	8.80E-223	7.31E-223
CL117.Contig13_All	2.17	0	-10.19871109	3.91E-94	6.63E-94
CL117.Contig15_All	0.136	0.286	1.01679166	5.32E-05	0.00031579
CL117.Contig16_All	1.736	0	-9.916363853	4.79E-81	8.97E-81
CL117.Contig17_All	0.036	0.406	3.536427947	7.42E-25	2.57E-24
CL117.Contig2_All	9.193	0.016	-9.057454934	0	0
CL117.Contig3_All	3.09	0.02	-7.141380505	1.32E-167	1.43E-167
CL117.Contig4_All	3.006	0	-10.50292056	1.69E-110	2.56E-110
CL117.Contig7_All	8.123	0.623	-3.718015218	0	0
CL117.Contig9_All	2.76	0	-10.56757303	2.61E-114	3.84E-114
CL1170.Contig1_All	21.676	1.346	-4.014305736	0	0
CL1170.Contig2_All	5.53	0.233	-4.54602864	6.11E-160	6.88E-160
CL1170.Contig3_All	0.01	6.313	9.334698183	3.41E-159	3.86E-159
CL1170.Contig4_All	0.053	17.006	8.286142116	0	0
CL1172.Contig2_All	1.923	0	-11.61286239	1.66E-196	1.56E-196
CL1172.Contig3_All	2.643	0	-11.67177841	1.59E-202	1.45E-202
CL1172.Contig5_All	2.776	5.61	1.010782207	1.75E-188	1.70E-188
CL1173.Contig1_All	0.883	0.286	-1.615742686	1.92E-07	1.01E-06
CL1173.Contig3_All	2.363	0.81	-1.5481073	4.55E-21	1.68E-20
CL1173.Contig5_All	0.606	1.586	1.400007423	5.63E-31	1.77E-30
CL1173.Contig6_All	0	28.92	13.47118953	0	0
CL1173.Contig7_All	17.433	3.046	-2.526087874	0	0
CL1173.Contig9_All	4.6	2.203	-1.05995002	1.88E-31	5.87E-31
CL1174.Contig1_All	2.923	0.026	-6.762096888	1.62E-133	2.12E-133
CL1174.Contig2_All	3.99	0.096	-5.331562963	4.44E-198	4.13E-198
CL1174.Contig3_All	3.503	9.636	1.454506823	1.15E-136	1.48E-136
CL1174.Contig4_All	1.44	0.57	-1.346401447	3.06E-06	1.70E-05
CL1175.Contig3_All	12.06	2.306	-2.389864551	2.26E-99	3.70E-99
CL1176.Contig2_All	3.76	0.026	-7.053521567	1.07E-166	1.16E-166
CL1177.Contig2_All	19.113	0.086	-7.766450496	0	0
CL1178.Contig2_All	16.953	2.193	-2.955767979	3.98E-260	2.83E-260
CL1178.Contig3_All	1.276	8.42	2.725267729	1.83E-119	2.61E-119
CL1179.Contig1_All	6.096	0.053	-6.864720587	1.13E-249	8.39E-250
CL1179.Contig2_All	26.38	4.926	-2.415641153	0	0
CL1179.Contig3_All	0.133	43.716	8.370173832	0	0
CL1179.Contig4_All	20.556	0.223	-6.524334713	0	0
CL118.Contig3_All	0.253	0	-5.495671129	1.79E-07	9.42E-07
CL118.Contig5_All	0.636	2.386	1.913122845	1.39E-25	4.75E-25
CL118.Contig6_All	6.08	3.013	-1.017575959	3.29E-23	1.17E-22
CL1180.Contig1_All	36.363	4.81	-2.918443249	0	0
CL1180.Contig2_All	2.003	10.966	2.447237338	2.13E-117	3.08E-117
CL1180.Contig3_All	0	46.286	12.74992675	0	0
CL1180.Contig5_All	46.973	8.756	-2.424563238	0	0
CL1181.Contig3_All	12.95	6.326	-1.034920118	4.05E-107	6.27E-107
CL1181.Contig5_All	35.036	8.216	-2.093553821	0	0
CL1182.Contig1_All	16.453	7.68	-1.100342621	3.05E-58	6.99E-58
CL1182.Contig2_All	0.766	3.636	2.228693403	6.42E-08	3.32E-07
CL1183.Contig2_All	2.433	6.21	1.35083157	5.73E-38	1.64E-37
CL1184.Contig1_All	2.883	0	-9.305370449	1.92E-58	4.38E-58
CL1185.Contig1_All	3.283	1.536	-1.094920281	9.97E-28	3.30E-27
CL1185.Contig3_All	2.243	0.673	-1.737436069	1.48E-31	4.63E-31
CL1185.Contig5_All	1.96	0.9	-1.12449716	1.03E-15	4.23E-15
CL1185.Contig6_All	0.836	0.05	-4.071502049	2.66E-32	8.24E-32
CL1186.Contig2_All	2.903	6.58	1.178899591	1.00E-54	2.38E-54
CL1186.Contig5_All	11.436	4.433	-1.369873867	9.27E-108	1.43E-107
CL1187.Contig1_All	7.603	3.566	-1.10260562	3.46E-19	1.33E-18
CL1187.Contig2_All	8.17	1.663	-2.280628797	1.78E-50	4.41E-50
CL1188.Contig1_All	5.08	0.113	-5.476157046	1.15E-32	3.55E-32
CL1188.Contig2_All	2.103	6.163	1.539765753	7.27E-15	3.06E-14
CL1189.Contig1_All	1.436	0.06	-4.540193025	5.76E-20	2.17E-19
CL1189.Contig2_All	4.73	0.51	-3.216898053	5.25E-164	5.79E-164
CL119.Contig10_All	2.776	1.076	-1.361100724	2.36E-35	6.99E-35
CL119.Contig11_All	1.653	0.783	-1.077554669	8.34E-06	4.74E-05
CL119.Contig12_All	0.606	0.123	-2.270313339	4.25E-13	1.87E-12
CL119.Contig14_All	0.113	9.08	6.295532467	4.49E-303	2.72E-303
CL119.Contig15_All	1.003	34.736	5.098190745	0	0
CL119.Contig16_All	0.623	1.6	1.365125677	2.29E-13	1.00E-12
CL119.Contig17_All	0	0.363	6.834702172	1.56E-15	6.44E-15
CL119.Contig18_All	1.016	0	-8.170207519	1.52E-31	4.76E-31
CL119.Contig22_All	0.016	3.23	7.563648318	4.23E-152	4.96E-152
CL119.Contig25_All	0	0.323	7.138853531	2.38E-18	9.27E-18
CL119.Contig26_All	0.48	1.16	1.269498811	0.000134164	0.00081819
CL119.Contig28_All	2.22	0.146	-3.923342982	2.84E-28	9.30E-28
CL119.Contig2_All	2.453	0.416	-2.547143294	6.22E-35	1.85E-34
CL119.Contig4_All	53.59	5.56	-3.27876495	0	0
CL119.Contig8_All	2.71	0.336	-3.010318566	2.72E-63	5.92E-63
CL119.Contig9_All	10.163	0.943	-3.427435768	8.70E-138	1.11E-137
CL1190.Contig2_All	0.203	1.773	3.124612796	1.69E-30	5.36E-30
CL1190.Contig3_All	5.5	1.783	-1.626984395	4.16E-42	1.13E-41
CL1191.Contig3_All	5.576	0.016	-8.35531869	5.42E-122	7.61E-122
CL1191.Contig4_All	7.263	0	-10.3798055	1.43E-103	2.27E-103
CL1191.Contig5_All	1.656	10.27	2.637159375	7.53E-150	8.94E-150
CL1192.Contig10_All	0	7.983	10.84186646	1.80E-135	2.33E-135
CL1192.Contig11_All	6.216	0	-10.54596585	5.06E-113	7.52E-113
CL1192.Contig12_All	2.113	0.236	-3.185568385	1.46E-47	3.73E-47
CL1192.Contig1_All	10.403	4.376	-1.256135184	1.62E-64	3.49E-64
CL1192.Contig2_All	0	1.393	8.302676081	8.96E-35	2.67E-34
CL1192.Contig5_All	0.34	0	-6.331646729	1.44E-11	6.58E-11
CL1192.Contig9_All	0.576	0	-6.307149646	2.03E-11	9.35E-11
CL1194.Contig1_All	1.643	0	-6.653574824	9.26E-14	4.00E-13
CL1194.Contig2_All	2.03	0.506	-1.990700518	1.16E-29	3.73E-29
CL1194.Contig3_All	1.936	0.15	-3.675199765	2.55E-81	4.75E-81
CL1194.Contig4_All	1.813	0.13	-3.795272549	1.27E-60	2.84E-60
CL1194.Contig5_All	2.496	6.286	1.333958186	2.11E-114	3.11E-114
CL1195.Contig10_All	10.973	4.893	-1.173475645	8.79E-109	1.35E-108
CL1195.Contig1_All	0.006	4.006	8.934988005	8.51E-179	8.68E-179
CL1195.Contig2_All	0.036	0.54	3.909671053	1.73E-29	5.58E-29
CL1195.Contig3_All	6.35	0	-11.51964509	2.48E-187	2.42E-187
CL1195.Contig4_All	0	6.7	11.54528954	6.27E-195	5.90E-195
CL1195.Contig6_All	1.543	0	-9.35948504	3.60E-60	8.08E-60
CL1195.Contig7_All	3.226	1.516	-1.081230403	5.85E-09	2.90E-08
CL1195.Contig8_All	0.02	4.526	8.068837448	3.98E-221	3.34E-221
CL1195.Contig9_All	2.486	0.15	-4.062653834	1.72E-126	2.35E-126
CL1196.Contig2_All	3.653	0.37	-3.293950586	3.76E-126	5.15E-126
CL1196.Contig3_All	0.576	13.156	4.504032138	0	0
CL1196.Contig5_All	2.376	7.586	1.658845761	5.43E-85	9.84E-85
CL1196.Contig6_All	0.196	2.743	3.848692386	9.60E-129	1.29E-128
CL1198.Contig2_All	1.876	7.35	1.962158302	1.78E-101	2.87E-101
CL1199.Contig10_All	309.526	0.33	-9.848195958	0	0
CL1199.Contig11_All	16.833	0.243	-6.12505275	0	0
CL1199.Contig1_All	3.286	0	-10.38091742	1.24E-103	1.97E-103
CL1199.Contig2_All	33.43	274.13	3.030936013	0	0
CL1199.Contig3_All	0.263	2.763	3.385598734	2.26E-136	2.91E-136
CL1199.Contig4_All	0.943	56.406	5.895566507	0	0
CL1199.Contig5_All	97.466	1.076	-6.507807002	0	0
CL1199.Contig6_All	14.86	0.056	-8.067862677	0	0
CL1199.Contig7_All	1.63	7.45	2.187620997	2.87E-132	3.79E-132
CL1199.Contig8_All	6.03	0.026	-7.835512572	1.20E-217	1.02E-217
CL12.Contig2_All	7.543	1.586	-2.256402111	7.81E-217	6.65E-217
CL12.Contig3_All	0.053	5.18	6.613143823	1.20E-264	8.42E-265
CL12.Contig4_All	14.69	0	-12.78994452	0	0
CL12.Contig6_All	8.316	2.7	-1.606634991	9.47E-95	1.60E-94
CL120.Contig1_All	0.383	3.213	3.074596404	1.67E-81	3.11E-81
CL120.Contig2_All	3.646	0.836	-2.130840164	3.00E-60	6.73E-60
CL1200.Contig1_All	6.003	0.106	-5.852764178	9.21E-90	1.61E-89
CL1200.Contig2_All	21.336	3.886	-2.444613503	8.91E-194	8.44E-194
CL1200.Contig3_All	1.01	4.99	2.301839571	1.29E-43	3.46E-43
CL1201.Contig3_All	14.8	2.196	-2.758644486	0	0
CL1202.Contig11_All	3.28	39.98	3.606712741	0	0
CL1202.Contig1_All	23.1	85.213	1.879184617	0	0
CL1202.Contig3_All	0	1.553	8.533039319	1.92E-39	5.41E-39
CL1202.Contig4_All	28.713	0.273	-6.696751787	0	0
CL1202.Contig5_All	16.163	3.41	-2.24495202	0	0
CL1202.Contig6_All	2.14	7.15	1.748751581	3.92E-142	4.89E-142
CL1202.Contig8_All	4.036	0.243	-4.064258542	2.78E-201	2.55E-201
CL1202.Contig9_All	0.06	3.836	6.023427394	1.87E-196	1.75E-196
CL1203.Contig1_All	3.216	12.23	1.952482394	6.62E-227	5.40E-227
CL1203.Contig2_All	13.493	0.27	-5.636733924	0	0
CL1203.Contig3_All	0.016	13.256	9.672391427	0	0
CL1203.Contig4_All	11.703	3.146	-1.905806156	1.20E-195	1.13E-195
CL1204.Contig2_All	39.863	0.67	-5.891247073	0	0
CL1204.Contig3_All	6.446	0.246	-4.686679183	1.66E-148	1.99E-148
CL1204.Contig4_All	5.603	1.86	-1.5851658	2.46E-46	6.36E-46
CL1204.Contig5_All	8.79	0.44	-4.318559724	0	0
CL1204.Contig6_All	8.27	3.97	-1.059932736	1.46E-178	1.49E-178
CL1207.Contig3_All	3.183	11.276	1.822202829	3.15E-290	1.99E-290
CL1208.Contig1_All	3.043	1.483	-1.052851143	3.51E-10	1.67E-09
CL1208.Contig2_All	1.813	5.143	1.503370657	2.00E-62	4.39E-62
CL1209.Contig1_All	0	11.63	12.22091947	5.08E-275	3.42E-275
CL1209.Contig2_All	0	2.676	6.955035776	1.37E-16	5.52E-16
CL1209.Contig3_All	0.023	5.886	8.116193558	2.57E-234	2.03E-234
CL121.Contig1_All	0.08	0.93	3.522833794	1.80E-09	8.79E-09
CL121.Contig2_All	0	1.776	8.8020388	1.14E-45	2.98E-45
CL121.Contig5_All	1.053	3.223	1.613287326	1.69E-52	4.10E-52
CL121.Contig6_All	0.263	2.99	3.49564896	4.62E-123	6.44E-123
CL121.Contig7_All	5.75	1.913	-1.581403019	2.19E-73	4.37E-73
CL1210.Contig1_All	1.716	3.82	1.150237288	6.26E-19	2.41E-18
CL1210.Contig4_All	6.99	0.31	-4.503804762	9.84E-194	9.33E-194
CL1210.Contig5_All	6.576	2.95	-1.162541725	2.00E-36	5.84E-36
CL1210.Contig6_All	2.216	0.886	-1.323705515	2.13E-41	5.83E-41
CL1210.Contig8_All	1.983	5.453	1.463003164	8.30E-48	2.11E-47
CL1210.Contig9_All	0.093	1.986	4.41683462	2.88E-60	6.46E-60
CL1211.Contig10_All	1.573	5.17	1.716193092	2.52E-132	3.32E-132
CL1211.Contig11_All	0	2.903	10.25168383	2.21E-99	3.60E-99
CL1211.Contig1_All	2.426	0.27	-3.177925511	1.08E-106	1.68E-106
CL1211.Contig2_All	7.17	0.94	-2.933330614	1.60E-207	1.42E-207
CL1211.Contig3_All	0	0.3	6.703141231	1.85E-14	7.85E-14
CL1211.Contig4_All	0	0.15	5.945268615	1.27E-09	6.17E-09
CL1211.Contig6_All	6.123	0	-12.0331972	1.76E-243	1.33E-243
CL1211.Contig7_All	0	1.816	9.844908553	4.37E-80	8.24E-80
CL1211.Contig8_All	8.356	3.053	-1.455305747	0	0
CL1211.Contig9_All	5.463	0.353	-3.974287249	0	0
CL1212.Contig1_All	1.016	0.04	-4.68178405	5.77E-20	2.18E-19
CL1212.Contig2_All	0.146	3.18	4.461226931	3.47E-71	7.04E-71
CL1212.Contig3_All	0.28	0.89	1.661796408	8.91E-09	4.46E-08
CL1212.Contig5_All	2.183	0.786	-1.483675138	8.89E-18	3.51E-17
CL1213.Contig13_All	5.59	0.616	-3.187112849	4.76E-139	6.02E-139
CL1213.Contig1_All	221.09	59.796	-1.89773189	0	0
CL1213.Contig2_All	1.106	6.6	2.569004107	1.85E-80	3.48E-80
CL1213.Contig3_All	0.02	9.63	8.820330058	4.46E-282	2.91E-282
CL1213.Contig4_All	0	59.243	14.10392975	0	0
CL1213.Contig5_All	2.686	52.653	4.26404353	0	0
CL1214.Contig1_All	8.576	0.83	-3.355520573	4.93E-203	4.49E-203
CL1214.Contig2_All	11.166	2.883	-1.955116083	3.43E-120	4.86E-120
CL1214.Contig3_All	3.23	7.486	1.213840311	3.65E-95	6.16E-95
CL1215.Contig3_All	6.373	0.046	-7.112970754	2.76E-94	4.68E-94
CL1215.Contig5_All	1.366	8.926	2.702407563	2.05E-258	1.46E-258
CL1216.Contig2_All	16.75	4.61	-1.864144026	1.47E-88	2.60E-88
CL1216.Contig3_All	6.233	13.063	1.056327559	2.84E-28	9.32E-28
CL1217.Contig1_All	12.306	0.02	-9.230128388	6.37E-301	3.88E-301
CL1217.Contig2_All	9.006	2.706	-1.743542459	7.59E-119	1.09E-118
CL1217.Contig3_All	8.8	19.94	1.179745542	1.83E-134	2.39E-134
CL1217.Contig4_All	1.656	7.296	2.127717255	4.51E-126	6.17E-126
CL1217.Contig5_All	0.336	5.57	4.05272786	2.16E-290	1.36E-290
CL1218.Contig11_All	7.87	1.95	-2.013380387	4.60E-176	4.77E-176
CL1218.Contig12_All	1.323	0.14	-3.251661068	7.01E-53	1.69E-52
CL1218.Contig14_All	2.933	0	-10.23423719	6.42E-96	1.08E-95
CL1218.Contig16_All	0	0.24	6.625617861	7.32E-14	3.15E-13
CL1218.Contig17_All	2.05	0.383	-2.42530372	2.17E-55	5.11E-55
CL1218.Contig18_All	3.82	1.48	-1.366515322	1.37E-13	5.95E-13
CL1218.Contig1_All	0	0.27	6.808380327	2.59E-15	1.08E-14
CL1218.Contig2_All	0	3.783	10.53193946	3.44E-115	5.04E-115
CL1218.Contig3_All	0.37	2.77	2.900551445	3.35E-102	5.37E-102
CL1218.Contig4_All	0.28	0.75	1.421691182	4.19E-12	1.89E-11
CL1218.Contig6_All	0.036	0	-4.063893774	0.000724959	0.004665743
CL1218.Contig8_All	2.423	0.57	-2.08354481	6.97E-56	1.63E-55
CL1219.Contig1_All	7.34	1.25	-2.556900363	2.41E-57	5.57E-57
CL122.Contig1_All	18.303	2.756	-2.731239773	0	0
CL1220.Contig1_All	0.123	12.423	6.654477004	3.36E-149	4.01E-149
CL1220.Contig2_All	15.163	0.17	-6.465877959	3.29E-188	3.21E-188
CL1221.Contig10_All	2.286	0.41	-2.495481294	2.33E-29	7.51E-29
CL1221.Contig11_All	2.473	0.203	-3.601833896	1.26E-57	2.89E-57
CL1221.Contig12_All	0.406	0	-7.085879799	2.07E-17	8.21E-17
CL1221.Contig2_All	0.313	6.793	4.433879439	4.53E-286	2.92E-286
CL1221.Contig5_All	3.053	0.27	-3.503399967	3.76E-89	6.63E-89
CL1221.Contig7_All	1.566	0	-8.530958505	2.06E-38	5.85E-38
CL1222.Contig4_All	6.2	2.546	-1.281581378	3.63E-46	9.42E-46
CL1223.Contig1_All	5.446	0.286	-4.242492303	0	0
CL1224.Contig2_All	8.11	1.32	-2.608914603	1.12E-85	2.03E-85
CL1225.Contig1_All	0	1.063	5.667665573	2.53E-08	1.29E-07
CL1227.Contig2_All	0	1.49	6.928534219	2.37E-16	9.62E-16
CL1228.Contig10_All	4.24	26.423	2.636087993	0	0
CL1228.Contig12_All	3.083	9.19	1.579070281	1.02E-117	1.47E-117
CL1228.Contig6_All	3.44	0.413	-3.048179058	2.02E-80	3.80E-80
CL1228.Contig8_All	18.826	9.023	-1.061054672	1.37E-119	1.95E-119
CL1228.Contig9_All	38.003	5.873	-2.699564354	0	0
CL123.Contig1_All	0.293	2.426	3.040635827	4.60E-35	1.37E-34
CL123.Contig3_All	0.106	18.04	7.392656695	0	0
CL123.Contig4_All	29.453	13.903	-1.081244013	1.32E-102	2.11E-102
CL1231.Contig2_All	10.91	1.493	-2.868641042	1.10E-201	1.00E-201
CL1231.Contig3_All	19.196	3.663	-2.387834591	6.22E-286	4.00E-286
CL1231.Contig4_All	4.213	0.53	-2.981975763	2.38E-84	4.34E-84
CL1231.Contig5_All	3.37	0	-9.708068952	1.57E-72	3.15E-72
CL1231.Contig6_All	0	4.923	10.16132252	9.57E-95	1.62E-94
CL1231.Contig8_All	0.836	44.863	5.725867327	0	0
CL1232.Contig1_All	0.173	19.023	6.803729449	0	0
CL1232.Contig2_All	0	7.48	10.49967318	2.97E-113	4.40E-113
CL1232.Contig3_All	0	6.83	11.90714938	1.54E-234	1.21E-234
CL1232.Contig4_All	0	2.493	7.000273414	5.24E-17	2.10E-16
CL1232.Contig5_All	0	0.74	5.371883148	3.73E-07	1.99E-06
CL1232.Contig7_All	0	1.063	4.768489942	2.46E-05	0.000143668
CL1233.Contig1_All	0.256	3.066	3.56589826	3.77E-30	1.20E-29
CL1233.Contig2_All	2.32	0.42	-2.440448267	2.25E-22	8.13E-22
CL1234.Contig10_All	0.063	0	-4.418763143	0.000174033	0.001070095
CL1234.Contig11_All	1.203	0.163	-2.872394681	1.73E-41	4.75E-41
CL1234.Contig12_All	0.056	0.863	3.855703307	1.85E-31	5.80E-31
CL1234.Contig13_All	0.246	1.62	2.721930701	2.93E-45	7.68E-45
CL1234.Contig14_All	0.226	3.013	3.723322974	1.21E-91	2.10E-91
CL1234.Contig15_All	0.303	0.073	-2.102432341	7.63E-09	3.81E-08
CL1234.Contig18_All	0	3.71	10.19007393	3.38E-96	5.65E-96
CL1234.Contig19_All	0.153	1.626	3.391526027	2.89E-53	6.95E-53
CL1234.Contig1_All	1.276	0.156	-3.008267258	1.10E-07	5.71E-07
CL1234.Contig20_All	0.063	1.856	4.858855975	6.18E-58	1.42E-57
CL1234.Contig21_All	0.17	2.03	3.574321655	3.45E-50	8.56E-50
CL1234.Contig22_All	1.766	0.023	-6.241634361	1.94E-82	3.58E-82
CL1234.Contig23_All	0.286	0.026	-3.371945936	8.56E-11	4.01E-10
CL1234.Contig24_All	0.526	0.083	-2.704537308	1.55E-15	6.39E-15
CL1234.Contig2_All	0.536	0.016	-4.907673292	1.90E-24	6.61E-24
CL1234.Contig4_All	1.22	0.083	-3.886215766	1.55E-51	3.81E-51
CL1234.Contig5_All	1.723	0.133	-3.71812622	1.78E-65	3.81E-65
CL1234.Contig6_All	0.05	0	-4.26537351	0.000335481	0.002104847
CL1234.Contig7_All	0.62	1.533	1.310927007	1.06E-16	4.26E-16
CL1234.Contig8_All	3.986	0.01	-8.522543368	1.62E-128	2.19E-128
CL1234.Contig9_All	4.116	1.223	-1.747222645	5.06E-54	1.21E-53
CL1235.Contig10_All	3.38	0.226	-3.900165001	1.31E-129	1.75E-129
CL1235.Contig11_All	18.406	9.063	-1.024405592	6.08E-115	8.91E-115
CL1235.Contig14_All	1.15	2.316	1.005215917	4.90E-17	1.96E-16
CL1235.Contig2_All	0.063	4.06	6.039072521	1.58E-173	1.66E-173
CL1235.Contig3_All	2.483	0.286	-3.091338537	1.13E-62	2.49E-62
CL1235.Contig5_All	10.92	3.62	-1.592006689	1.37E-114	2.01E-114
CL1235.Contig6_All	0.106	3.22	4.88748827	1.42E-105	2.22E-105
CL1235.Contig7_All	0.1	0	-5.158221157	2.56E-06	1.42E-05
CL1235.Contig9_All	6.006	1.243	-2.274398616	1.12E-124	1.55E-124
CL1237.Contig1_All	3.323	0.193	-4.0798264	5.57E-125	7.70E-125
CL1237.Contig2_All	2.44	0.383	-2.665583778	5.06E-42	1.38E-41
CL1237.Contig3_All	1.543	0.206	-2.908005445	3.15E-62	6.94E-62
CL1237.Contig4_All	0.58	0.116	-2.319209578	5.47E-19	2.11E-18
CL1237.Contig5_All	1.556	0.263	-2.538829828	3.16E-52	7.69E-52
CL1237.Contig6_All	2.953	0.553	-2.412975502	6.64E-98	1.10E-97
CL1237.Contig7_All	2.563	0.826	-1.651338685	1.51E-50	3.75E-50
CL1238.Contig1_All	0.15	15.883	6.727048576	0	0
CL1238.Contig2_All	6.58	0.393	-4.078768216	9.30E-277	6.20E-277
CL124.Contig1_All	3.476	0.74	-2.236349905	2.97E-54	7.07E-54
CL124.Contig2_All	2.046	7.176	1.807433236	1.58E-85	2.86E-85
CL1240.Contig1_All	36.786	12.936	-1.503594265	0	0
CL1240.Contig2_All	0.176	18.403	6.713484885	0	0
CL1240.Contig3_All	0	1.513	10.37938823	2.61E-106	4.07E-106
CL1240.Contig4_All	2.773	6.856	1.31081497	6.46E-204	5.86E-204
CL1240.Contig6_All	0.246	3.093	3.649525531	8.97E-289	5.70E-289
CL1241.Contig1_All	452.963	117.8	-1.944934583	0	0
CL1241.Contig2_All	2.63	244.62	6.52782308	0	0
CL1242.Contig2_All	32.146	6.706	-2.252568495	0	0
CL1242.Contig3_All	0.156	25.316	7.35705841	0	0
CL1243.Contig1_All	5.443	1.806	-1.587619965	3.48E-102	5.59E-102
CL1243.Contig2_All	0.036	0	-4.211992413	0.000415556	0.002624698
CL1243.Contig4_All	3.433	8.936	1.382810942	1.92E-140	2.42E-140
CL1243.Contig5_All	4.003	0.52	-2.944741425	1.27E-111	1.90E-111
CL1243.Contig6_All	5.583	2.006	-1.482171488	1.70E-97	2.82E-97
CL1244.Contig1_All	13.076	4.676	-1.491481777	1.21E-71	2.44E-71
CL1245.Contig1_All	3.62	8.46	1.223736063	5.34E-40	1.49E-39
CL1246.Contig1_All	6.306	0.01	-9.376577522	7.92E-146	9.63E-146
CL1246.Contig2_All	0.833	2.193	1.397904253	1.25E-16	5.04E-16
CL1246.Contig3_All	0.246	15.3	5.930400903	0	0
CL1246.Contig4_All	9.546	0	-11.26024668	6.51E-164	7.18E-164
CL1247.Contig2_All	0.743	0.123	-2.601124034	3.61E-10	1.72E-09
CL1247.Contig3_All	33.696	0.136	-7.935870047	0	0
CL1248.Contig2_All	3.01	7.876	1.389318781	2.52E-73	5.02E-73
CL1249.Contig10_All	2.286	0	-10.10912012	8.90E-90	1.56E-89
CL1249.Contig13_All	0.323	0.71	1.115204467	1.09E-08	5.47E-08
CL1249.Contig15_All	3.396	1.576	-1.131063986	9.49E-43	2.56E-42
CL1249.Contig1_All	0.143	1.23	3.084607962	2.48E-48	6.28E-48
CL1249.Contig21_All	0.08	0	-5.221557277	1.62E-06	8.88E-06
CL1249.Contig24_All	0.283	0.766	1.425047062	9.19E-07	4.99E-06
CL1249.Contig25_All	12.41	1.29	-3.268297289	0	0
CL1249.Contig4_All	0.353	4.3	3.640816716	2.54E-224	2.09E-224
CL1249.Contig6_All	0	1.09	9.107881874	6.57E-54	1.57E-53
CL1249.Contig7_All	0	0.2	6.618203321	8.32E-14	3.59E-13
CL1249.Contig8_All	0.023	0.226	3.217587546	2.99E-12	1.34E-11
CL1249.Contig9_All	3.203	13.74	2.094696752	0	0
CL125.Contig2_All	1.623	0.143	-3.485038541	1.57E-32	4.83E-32
CL1250.Contig1_All	0.05	8.746	7.485441654	1.06E-81	1.98E-81
CL1250.Contig2_All	0	7.22	9.449055425	8.55E-65	1.84E-64
CL1250.Contig4_All	1.49	21.03	3.824426209	0	0
CL1250.Contig5_All	0	2.526	7.707044593	4.46E-25	1.54E-24
CL1252.Contig1_All	8.596	1.113	-2.945868141	2.71E-108	4.16E-108
CL1252.Contig2_All	4.256	9.51	1.157023988	5.23E-45	1.37E-44
CL1254.Contig13_All	2.08	0.913	-1.176684593	7.57E-10	3.65E-09
CL1254.Contig18_All	0.723	0.34	-1.077401687	0.000559656	0.003571884
CL1254.Contig19_All	8.363	1.923	-2.123594762	4.89E-51	1.20E-50
CL1254.Contig1_All	3.47	1.653	-1.076489004	9.42E-12	4.28E-11
CL1254.Contig2_All	0.886	2.536	1.508887528	1.11E-08	5.57E-08
CL1254.Contig3_All	0.456	2.113	2.21979767	1.17E-22	4.19E-22
CL1254.Contig5_All	1.396	0.366	-1.926153918	1.60E-11	7.32E-11
CL1254.Contig6_All	2.306	0.06	-5.26951653	2.00E-42	5.41E-42
CL1254.Contig8_All	2.97	0.163	-4.197555637	1.43E-43	3.83E-43
CL1255.Contig3_All	0	0.173	5.55568357	7.41E-08	3.84E-07
CL1255.Contig4_All	0.57	0	-5.760784425	1.47E-08	7.38E-08
CL1255.Contig5_All	4.07	1.586	-1.353145344	5.26E-38	1.50E-37
CL1255.Contig6_All	1.203	4.966	2.044613886	5.92E-80	1.12E-79
CL1256.Contig1_All	4.38	9.04	1.036080989	3.35E-64	7.22E-64
CL1256.Contig2_All	1.813	0.336	-2.441822818	7.61E-47	1.96E-46
CL1256.Contig3_All	2.11	0.73	-1.533751215	1.61E-35	4.74E-35
CL1256.Contig4_All	3.256	1.55	-1.080958976	1.32E-26	4.44E-26
CL1256.Contig5_All	4.816	0.26	-4.210822298	8.89E-97	1.48E-96
CL1257.Contig1_All	4.993	0.74	-2.76700471	7.79E-111	1.18E-110
CL1257.Contig2_All	2.26	0.72	-1.644451836	3.21E-29	1.04E-28
CL1258.Contig2_All	5.873	20.163	1.776048595	6.98E-292	4.39E-292
CL1259.Contig1_All	12.82	4.133	-1.639350861	3.83E-186	3.76E-186
CL1259.Contig2_All	0.02	4.07	7.741213667	5.68E-159	6.44E-159
CL126.Contig2_All	7.173	3.56	-1.010353891	7.23E-24	2.55E-23
CL1260.Contig2_All	4.586	0.01	-8.825421741	3.26E-143	4.03E-143
CL1260.Contig4_All	5.55	0.023	-7.981984304	2.91E-184	2.89E-184
CL1260.Contig5_All	0.313	0.673	1.118340901	7.27E-07	3.92E-06
CL1260.Contig6_All	0.363	1.09	1.587460052	9.44E-15	3.98E-14
CL1261.Contig1_All	0.743	67.65	6.514762286	0	0
CL1261.Contig2_All	87.4	4.49	-4.284437751	0	0
CL1262.Contig3_All	0.27	0.01	-4.989925482	2.24E-17	8.89E-17
CL1263.Contig2_All	1.886	3.813	1.016247139	2.44E-17	9.72E-17
CL1264.Contig2_All	46.496	11.51	-2.021719437	0	0
CL1264.Contig3_All	0.966	24.483	4.665712182	0	0
CL1265.Contig1_All	3.1	0.203	-3.95692611	1.45E-117	2.09E-117
CL1265.Contig2_All	2.35	0.45	-2.368686302	5.51E-56	1.29E-55
CL1266.Contig2_All	31.63	15.116	-1.067430139	6.75E-279	4.45E-279
CL1267.Contig1_All	6.206	0.886	-2.804212507	3.75E-230	3.01E-230
CL1267.Contig2_All	0.13	5.21	5.338006031	1.49E-287	9.53E-288
CL1269.Contig1_All	0.423	1.053	1.30099754	0.000382841	0.002411765
CL1269.Contig2_All	7.356	0.133	-5.807830369	5.20E-152	6.11E-152
CL1269.Contig3_All	6.863	16.956	1.3045363	2.48E-85	4.48E-85
CL127.Contig1_All	13.783	0.196	-6.128180994	0	0
CL127.Contig2_All	5.56	0.043	-7.037467065	2.26E-214	1.94E-214
CL127.Contig3_All	42.71	0	-14.03299033	0	0
CL127.Contig4_All	0.396	62.963	7.310161554	0	0
CL127.Contig5_All	11.753	1.953	-2.586713449	0	0
CL1270.Contig1_All	1.52	0.096	-4.00489906	6.23E-10	2.99E-09
CL1271.Contig10_All	3.396	1.336	-1.330215208	7.22E-27	2.42E-26
CL1271.Contig1_All	0.346	2.173	2.652718997	6.92E-15	2.91E-14
CL1271.Contig4_All	2.573	0.756	-1.76918903	7.46E-17	3.00E-16
CL1271.Contig5_All	0.6	0	-6.470153634	1.83E-12	8.21E-12
CL1271.Contig6_All	0.463	0	-5.916118434	2.78E-09	1.37E-08
CL1271.Contig8_All	0.663	1.783	1.437131293	5.82E-13	2.57E-12
CL1272.Contig1_All	15.16	34.413	1.180856083	0	0
CL1272.Contig2_All	25.103	3.67	-2.775223363	0	0
CL1273.Contig1_All	7.95	1.89	-2.069345212	2.07E-93	3.54E-93
CL1273.Contig4_All	0.61	0.183	-1.733107573	6.03E-07	3.25E-06
CL1273.Contig5_All	1.616	0	-8.158324914	2.44E-31	7.65E-31
CL1274.Contig1_All	2.313	0	-9.554880127	8.00E-67	1.69E-66
CL1274.Contig4_All	7.213	3.213	-1.162750961	1.85E-63	4.03E-63
CL1275.Contig1_All	7.496	1.11	-2.753635099	5.04E-65	1.08E-64
CL1275.Contig2_All	371.893	154.756	-1.277171798	0	0
CL1275.Contig3_All	15.513	2.09	-2.899191344	1.21E-234	9.50E-235
CL1276.Contig1_All	1.07	0.256	-2.057889805	9.98E-06	5.69E-05
CL1277.Contig1_All	0.183	0	-4.186171679	0.000459344	0.002912839
CL1277.Contig2_All	12	0	-11.20377191	3.36E-159	3.81E-159
CL1277.Contig3_All	0.016	12.756	9.4684646	4.29E-228	3.48E-228
CL1277.Contig4_All	0.21	3.403	4.021980208	2.92E-77	5.63E-77
CL1277.Contig5_All	0	3.23	9.227171914	1.70E-57	3.91E-57
CL1277.Contig6_All	2.126	0.39	-2.431143479	2.55E-27	8.49E-27
CL1277.Contig8_All	0.126	7.13	5.803173573	5.70E-166	6.22E-166
CL1277.Contig9_All	14.496	2.513	-2.536526439	1.35E-198	1.25E-198
CL1278.Contig1_All	1.84	12.163	2.726779577	0	0
CL1278.Contig2_All	5.11	1.51	-1.771246826	7.74E-129	1.04E-128
CL1278.Contig3_All	18.373	8.53	-1.103849815	3.19E-222	2.66E-222
CL128.Contig2_All	1.043	2.34	1.156834314	1.95E-20	7.29E-20
CL128.Contig4_All	8.52	0	-11.5292546	2.94E-188	2.86E-188
CL128.Contig5_All	0	4.386	10.42847564	4.30E-109	6.57E-109
CL1280.Contig1_All	1.143	0.393	-1.533037572	7.74E-13	3.43E-12
CL1281.Contig1_All	0.716	7.603	3.400869465	2.21E-263	1.55E-263
CL1281.Contig2_All	0.86	5.156	2.585535669	1.83E-88	3.24E-88
CL1281.Contig3_All	12.65	3.016	-2.069380239	3.42E-239	2.64E-239
CL1282.Contig1_All	2.336	9.503	2.018925982	1.32E-116	1.92E-116
CL1282.Contig3_All	0.993	7.933	2.992094872	1.62E-147	1.95E-147
CL1283.Contig1_All	4.483	10.48	1.231061752	5.21E-71	1.06E-70
CL1283.Contig2_All	2.163	15.7	2.865260474	3.72E-233	2.95E-233
CL1284.Contig3_All	1.326	0.413	-1.671164036	4.32E-06	2.42E-05
CL1284.Contig4_All	1.78	0.263	-2.759420612	1.57E-46	4.04E-46
CL1284.Contig6_All	30.463	8.056	-1.917038923	0	0
CL1285.Contig1_All	0.586	0.11	-2.395450724	0.000744046	0.004793708
CL1285.Contig2_All	0.003	3.126	9.90397254	4.39E-97	7.30E-97
CL1286.Contig1_All	10.476	2.446	-2.099897107	5.81E-181	5.86E-181
CL1286.Contig2_All	13.293	3.076	-2.121723231	2.01E-174	2.10E-174
CL1286.Contig4_All	5.526	0.71	-2.94657383	8.27E-243	6.29E-243
CL1286.Contig5_All	5.803	2.25	-1.366621436	1.82E-47	4.65E-47
CL1288.Contig2_All	8.296	0.176	-5.594630933	1.06E-133	1.40E-133
CL1288.Contig3_All	0	25.686	11.73031168	2.64E-214	2.27E-214
CL1288.Contig4_All	3.446	0.083	-5.376075044	2.08E-112	3.10E-112
CL1288.Contig5_All	2.483	0.85	-1.543820116	3.51E-17	1.40E-16
CL1288.Contig6_All	0.726	2.116	1.541447311	8.70E-19	3.36E-18
CL1288.Contig7_All	1.066	0	-4.739304698	3.53E-05	0.000207965
CL1289.Contig10_All	1.95	0.426	-2.20718805	1.71E-24	5.95E-24
CL1289.Contig11_All	0	3.173	9.239723863	6.90E-58	1.58E-57
CL1289.Contig12_All	0	3.83	9.606505245	1.66E-70	3.39E-70
CL1289.Contig13_All	0.076	0.536	2.823980353	1.37E-11	6.27E-11
CL1289.Contig14_All	0	3.793	9.937384079	3.97E-84	7.24E-84
CL1289.Contig15_All	6.836	0	-10.74311448	2.61E-125	3.60E-125
CL1289.Contig16_All	0	0.153	5.412016335	2.66E-07	1.41E-06
CL1289.Contig17_All	0.076	1.56	4.296106575	1.10E-46	2.83E-46
CL1289.Contig18_All	0.61	2.013	1.727341906	9.84E-12	4.48E-11
CL1289.Contig2_All	0	1.176	7.866822869	2.23E-27	7.40E-27
CL1289.Contig3_All	0.67	1.61	1.269576222	4.23E-12	1.91E-11
CL1289.Contig5_All	0.13	2.45	4.199395829	2.28E-71	4.63E-71
CL1289.Contig7_All	0	2.87	9.558442711	1.03E-68	2.14E-68
CL1289.Contig8_All	0.063	0	-4.22947984	0.000387622	0.002443578
CL1289.Contig9_All	0.09	0	-4.676938817	4.95E-05	0.000293484
CL129.Contig2_All	0.423	0	-6.943589908	4.14E-16	1.69E-15
CL129.Contig3_All	1	0.233	-2.10194042	3.57E-19	1.37E-18
CL129.Contig4_All	4.836	0.59	-3.050295901	3.14E-68	6.53E-68
CL129.Contig5_All	0.976	2.61	1.416740072	2.41E-29	7.77E-29
CL129.Contig6_All	3.59	1.546	-1.211574151	8.63E-26	2.95E-25
CL129.Contig7_All	2.013	5.763	1.514913164	5.19E-57	1.20E-56
CL129.Contig8_All	2.146	0.243	-3.162787759	5.81E-53	1.40E-52
CL129.Contig9_All	0.583	0	-5.756952564	1.52E-08	7.68E-08
CL1292.Contig12_All	0.213	0.463	1.112237037	4.09E-05	0.000241417
CL1292.Contig1_All	3.56	0.77	-2.205869955	3.59E-64	7.76E-64
CL1292.Contig2_All	2.776	0.86	-1.698650756	3.18E-49	7.98E-49
CL1292.Contig3_All	3.506	0.096	-5.151097414	3.27E-185	3.22E-185
CL1292.Contig4_All	1.32	0.37	-1.822810393	1.39E-22	5.00E-22
CL1292.Contig5_All	3.666	22.373	2.607811705	0	0
CL1292.Contig6_All	2.426	0.61	-1.999596855	5.85E-46	1.52E-45
CL1292.Contig8_All	3.973	0.283	-3.809584046	1.53E-155	1.77E-155
CL1292.Contig9_All	2.153	0.333	-2.688178717	8.44E-58	1.94E-57
CL1293.Contig2_All	2.263	6.166	1.453357173	1.12E-29	3.61E-29
CL1294.Contig10_All	0.06	9.333	7.260747276	3.19E-264	2.23E-264
CL1294.Contig13_All	1.943	0	-9.351974756	6.29E-60	1.42E-59
CL1294.Contig15_All	5.03	0.806	-2.637864723	6.57E-108	1.01E-107
CL1294.Contig16_All	3.28	0.933	-1.815950434	2.88E-41	7.90E-41
CL1294.Contig17_All	0.096	0	-4.928338522	1.18E-05	6.73E-05
CL1294.Contig18_All	16.093	0.273	-5.874530212	0	0
CL1294.Contig19_All	0.336	0	-6.782756891	9.27E-15	3.91E-14
CL1294.Contig1_All	0	4.51	10.51001471	7.17E-114	1.06E-113
CL1294.Contig2_All	5.02	0.05	-6.641976812	4.49E-174	4.70E-174
CL1294.Contig3_All	0	8.413	10.96887715	9.89E-145	1.21E-144
CL1294.Contig4_All	0	6.313	10.95480938	1.12E-143	1.38E-143
CL1294.Contig5_All	11.966	0	-12.00931604	1.51E-240	1.16E-240
CL1294.Contig6_All	7.416	0.233	-4.992636419	3.15E-232	2.50E-232
CL1294.Contig7_All	1.876	0	-9.135685533	2.47E-53	5.93E-53
CL1294.Contig8_All	0.063	0	-4.325746128	0.000261065	0.001625196
CL1294.Contig9_All	0	12.883	11.83509429	4.39E-226	3.59E-226
CL1295.Contig1_All	23.783	1.596	-3.894810465	0	0
CL1296.Contig2_All	5.12	0.02	-8.009646416	3.47E-230	2.79E-230
CL1297.Contig10_All	3.803	0	-9.485534767	2.20E-64	4.73E-64
CL1297.Contig11_All	3.026	0.063	-5.626682105	1.90E-67	4.00E-67
CL1297.Contig12_All	0.14	0	-5.590996088	7.61E-08	3.95E-07
CL1297.Contig14_All	0.176	2.946	4.05557035	3.96E-69	8.18E-69
CL1297.Contig19_All	22.003	1.226	-4.167636399	0	0
CL1297.Contig1_All	0.306	0	-5.702209599	2.64E-08	1.34E-07
CL1297.Contig20_All	0.37	12.396	5.050545729	5.46E-222	4.55E-222
CL1297.Contig21_All	0.133	0	-4.629826221	6.33E-05	0.000377456
CL1297.Contig22_All	4.823	1.54	-1.631819687	2.93E-68	6.09E-68
CL1297.Contig23_All	0.743	0.233	-1.652656652	2.19E-06	1.21E-05
CL1297.Contig26_All	0.86	0.166	-2.359787946	1.62E-13	7.07E-13
CL1297.Contig28_All	0	0.476	6.400758158	2.84E-12	1.28E-11
CL1297.Contig29_All	0.703	1.746	1.298990779	2.74E-10	1.30E-09
CL1297.Contig32_All	0.18	0	-5.215985483	1.69E-06	9.26E-06
CL1297.Contig3_All	14.496	0	-11.37217689	1.18E-173	1.24E-173
CL1297.Contig4_All	1.06	0.43	-1.291501631	8.36E-12	3.80E-11
CL1297.Contig5_All	0.16	0	-5.036157387	5.91E-06	3.33E-05
CL1297.Contig6_All	0.293	0	-6.495671129	1.23E-12	5.49E-12
CL1297.Contig7_All	0.36	0	-6.21956982	6.76E-11	3.15E-10
CL1297.Contig9_All	0.173	0	-6.437694162	3.02E-12	1.36E-11
CL1298.Contig6_All	0.763	2.32	1.606438147	5.38E-12	2.43E-11
CL1299.Contig1_All	8.98	4.106	-1.12768946	1.71E-95	2.87E-95
CL1299.Contig2_All	7.413	2.883	-1.364227325	1.09E-93	1.86E-93
CL1299.Contig3_All	3.616	9.473	1.388502532	5.23E-129	7.04E-129
CL13.Contig10_All	0	0.233	6.72534315	1.23E-14	5.22E-14
CL13.Contig2_All	0	0.523	8.209821647	4.75E-33	1.45E-32
CL13.Contig3_All	0.03	0	-4.116107979	0.000598883	0.003832302
CL13.Contig4_All	0	3.226	10.48876841	1.32E-112	1.96E-112
CL13.Contig5_All	0.83	1.996	1.276864658	8.19E-33	2.51E-32
CL13.Contig6_All	0.3	0	-7.115894294	1.06E-17	4.20E-17
CL130.Contig1_All	4.36	0.43	-3.352754127	6.85E-94	1.17E-93
CL130.Contig2_All	2.18	0.026	-6.315484391	7.80E-37	2.27E-36
CL130.Contig3_All	0.41	1.996	2.287666961	2.12E-28	6.93E-28
CL130.Contig5_All	0.676	0.09	-2.918570746	0.000141108	0.000861533
CL130.Contig6_All	1.013	0	-5.75475835	1.56E-08	7.86E-08
CL1300.Contig4_All	0.376	2.483	2.721816683	1.46E-51	3.57E-51
CL1300.Contig6_All	1.903	0.753	-1.334653659	4.48E-17	1.79E-16
CL1300.Contig8_All	0.093	7.996	6.446350518	2.89E-224	2.38E-224
CL1301.Contig2_All	10.34	2.83	-1.874827232	5.76E-130	7.70E-130
CL1303.Contig1_All	290.983	88.653	-1.704966358	0	0
CL1303.Contig2_All	5.443	0.57	-3.238297529	4.19E-81	7.84E-81
CL1304.Contig2_All	8.626	41.216	2.246165054	0	0
CL1304.Contig3_All	1.71	52.283	4.932815714	0	0
CL1304.Contig7_All	45.51	0.36	-6.977871201	0	0
CL1305.Contig2_All	0.593	12.546	4.402614096	0	0
CL1305.Contig3_All	14.533	5.01	-1.543449546	1.36E-141	1.70E-141
CL1306.Contig2_All	0.223	5.773	4.683064252	3.32E-245	2.51E-245
CL1306.Contig3_All	1.406	0	-9.042411001	1.03E-50	2.55E-50
CL1307.Contig10_All	1.343	0.23	-2.540749995	2.22E-23	7.89E-23
CL1307.Contig11_All	1.6	0.24	-2.721450526	1.39E-88	2.46E-88
CL1307.Contig13_All	3.01	1.15	-1.386730226	6.87E-65	1.47E-64
CL1307.Contig14_All	0.626	2.306	1.881696047	2.70E-154	3.13E-154
CL1307.Contig15_All	1.553	0.693	-1.161662335	3.45E-08	1.76E-07
CL1307.Contig17_All	3.83	0.693	-2.465826461	1.44E-263	1.01E-263
CL1307.Contig18_All	2.686	0.086	-4.945294577	3.94E-46	1.02E-45
CL1307.Contig19_All	0.603	0	-7.630125504	1.84E-23	6.54E-23
CL1307.Contig20_All	3.853	0.22	-4.122443949	3.85E-288	2.45E-288
CL1307.Contig21_All	2.223	0.033	-6.141456481	1.40E-121	1.97E-121
CL1307.Contig23_All	0.443	0.02	-4.434808318	6.54E-14	2.81E-13
CL1307.Contig2_All	3.51	0.31	-3.496877615	1.08E-76	2.10E-76
CL1307.Contig4_All	11.443	0.013	-10.101593	0	0
CL1307.Contig5_All	1.326	0.336	-1.966369474	1.34E-50	3.31E-50
CL1307.Contig6_All	0.183	0.036	-2.34071431	6.33E-07	3.41E-06
CL1307.Contig7_All	0.993	0.093	-3.42069211	6.94E-31	2.19E-30
CL1309.Contig1_All	16.28	0	-11.7118383	1.03E-206	9.16E-207
CL1309.Contig2_All	11.423	0	-11.3320837	4.21E-170	4.50E-170
CL1309.Contig3_All	1.716	0.033	-5.587021333	3.76E-39	1.06E-38
CL1309.Contig4_All	1.083	0	-7.804399726	8.16E-26	2.79E-25
CL1309.Contig5_All	7.416	0	-10.6738212	7.50E-121	1.06E-120
CL131.Contig1_All	0.026	2.67	6.562600937	6.79E-47	1.74E-46
CL1310.Contig1_All	8.446	3.836	-1.134282621	9.07E-35	2.71E-34
CL1310.Contig2_All	0.5	2.63	2.385150059	1.43E-84	2.61E-84
CL1310.Contig3_All	4.49	0	-9.772354906	4.62E-75	9.07E-75
CL1310.Contig4_All	0.61	6.21	3.342703906	4.69E-120	6.66E-120
CL1312.Contig1_All	0.16	2.996	4.233777918	2.56E-130	3.42E-130
CL1313.Contig2_All	11.153	5.566	-1.002491184	6.37E-68	1.33E-67
CL1314.Contig12_All	1.243	4.31	1.787730662	3.13E-25	1.08E-24
CL1314.Contig15_All	9.11	4.083	-1.174853255	5.76E-37	1.67E-36
CL1314.Contig17_All	5.643	13.366	1.243980987	4.43E-47	1.14E-46
CL1314.Contig18_All	0	4.81	8.010765788	1.24E-29	4.00E-29
CL1314.Contig1_All	1.703	3.82	1.171319949	7.01E-13	3.10E-12
CL1314.Contig2_All	0.79	3.953	2.333243614	1.07E-32	3.31E-32
CL1314.Contig3_All	2.936	30.14	3.369841255	0	0
CL1314.Contig4_All	0.133	259.84	10.85748251	0	0
CL1314.Contig5_All	0.55	3.826	2.810356308	2.77E-43	7.42E-43
CL1314.Contig7_All	0	0.286	5.060430225	3.93E-06	2.20E-05
CL1315.Contig2_All	1.92	10.62	2.468937509	1.38E-109	2.11E-109
CL1315.Contig3_All	7.963	0.413	-4.274742199	3.19E-138	4.06E-138
CL1315.Contig4_All	1.153	0.086	-3.696123874	6.94E-10	3.34E-09
CL1316.Contig7_All	0.12	0.02	-2.495359009	1.17E-06	6.41E-06
CL1317.Contig1_All	6.05	0.283	-4.399536934	1.73E-122	2.43E-122
CL1317.Contig2_All	2.07	0.12	-4.170466956	1.85E-64	3.97E-64
CL1317.Contig3_All	1.296	4.983	1.941732037	1.06E-74	2.08E-74
CL1317.Contig4_All	3.13	1.283	-1.274364351	6.71E-29	2.18E-28
CL1319.Contig2_All	0.063	0.823	3.750956312	3.37E-17	1.34E-16
CL1319.Contig3_All	2.863	0.786	-1.862328804	1.28E-93	2.18E-93
CL132.Contig2_All	1.06	3.236	1.624835423	1.73E-51	4.24E-51
CL132.Contig3_All	2.863	0.85	-1.731652047	1.27E-45	3.32E-45
CL132.Contig5_All	2.843	1.02	-1.47619171	8.46E-20	3.21E-19
CL1320.Contig10_All	18.003	0.15	-6.915095488	8.27E-269	5.68E-269
CL1320.Contig11_All	1.12	0.133	-3.055184354	4.02E-15	1.68E-14
CL1320.Contig12_All	1.626	0	-6.623827481	1.53E-13	6.67E-13
CL1320.Contig2_All	8.916	1.136	-2.951713162	1.55E-127	2.11E-127
CL1320.Contig3_All	19.06	0.213	-6.435571153	0	0
CL1320.Contig4_All	6.326	0.52	-3.577906155	1.88E-173	1.97E-173
CL1320.Contig5_All	6.143	0.746	-3.012976944	4.71E-129	6.34E-129
CL1320.Contig6_All	0.93	0.23	-1.981075873	5.46E-16	2.24E-15
CL1320.Contig8_All	9.936	2.506	-1.970112138	4.60E-70	9.42E-70
CL1321.Contig5_All	6.596	0.056	-6.815265329	5.35E-79	1.02E-78
CL1322.Contig1_All	25.756	54.89	1.091551919	0	0
CL1322.Contig2_All	29.496	1.523	-4.278697194	0	0
CL1323.Contig2_All	0.593	0	-6.889364394	1.22E-15	5.03E-15
CL1324.Contig1_All	14.903	3.933	-1.923819228	0	0
CL1324.Contig3_All	8.41	2.813	-1.577820879	1.67E-109	2.54E-109
CL1324.Contig5_All	0.203	0.82	2.021986131	0.000860191	0.005570319
CL1324.Contig6_All	2.336	5.47	1.230178012	1.09E-33	3.31E-33
CL1325.Contig1_All	0.346	0.076	-2.156569561	9.86E-06	5.63E-05
CL1325.Contig3_All	0.71	3.213	2.166337113	7.51E-63	1.64E-62
CL1325.Contig4_All	1.853	0.456	-2.032752774	1.07E-34	3.18E-34
CL1325.Contig5_All	0.453	3.503	2.947700896	3.38E-97	5.61E-97
CL1325.Contig6_All	2.523	0.026	-6.498832259	2.96E-97	4.91E-97
CL1326.Contig1_All	2.43	1.093	-1.172668623	3.60E-05	0.000211864
CL1326.Contig2_All	1.06	2.893	1.462874044	1.22E-21	4.48E-21
CL1327.Contig2_All	3.236	1.54	-1.077236251	7.53E-36	2.21E-35
CL1327.Contig3_All	3.366	0.016	-7.798356916	7.98E-179	8.14E-179
CL1327.Contig4_All	0	0.063	4.885234906	1.23E-05	7.05E-05
CL1327.Contig5_All	4.043	2.006	-1.008362717	1.89E-15	7.84E-15
CL1327.Contig6_All	3.633	1.44	-1.323142154	4.47E-56	1.05E-55
CL1328.Contig1_All	0.083	1.116	3.748479982	3.83E-22	1.39E-21
CL1328.Contig2_All	0.116	1.833	3.942543332	1.50E-27	4.97E-27
CL1328.Contig3_All	0.276	4.016	3.871876643	3.78E-158	4.30E-158
CL1328.Contig4_All	3.133	1.183	-1.397931737	1.35E-38	3.83E-38
CL1328.Contig5_All	0.393	0.2	-1.009609032	5.54E-05	0.000329667
CL1329.Contig2_All	2.813	1.34	-1.077322012	7.56E-15	3.18E-14
CL1329.Contig3_All	4.523	0.13	-5.135674473	9.86E-133	1.30E-132
CL1329.Contig6_All	1.326	4.396	1.726494958	1.01E-49	2.52E-49
CL1329.Contig7_All	1.546	0.726	-1.095003092	2.55E-12	1.15E-11
CL133.Contig1_All	0.156	0	-4.651217479	5.66E-05	0.000337006
CL133.Contig2_All	1.653	0.03	-5.743973114	2.17E-13	9.45E-13
CL133.Contig3_All	6.403	0.546	-3.559534528	5.87E-104	9.29E-104
CL133.Contig4_All	0.736	0	-6.432555744	3.26E-12	1.47E-11
CL133.Contig5_All	9.47	0.093	-6.703805481	2.37E-176	2.45E-176
CL1330.Contig11_All	0.586	2.236	1.941367031	1.08E-53	2.59E-53
CL1330.Contig12_All	5.476	0.26	-4.399566562	1.39E-206	1.24E-206
CL1330.Contig14_All	0.273	1.39	2.338291258	2.41E-34	7.25E-34
CL1330.Contig2_All	2.66	1.006	-1.400458309	8.55E-31	2.70E-30
CL1330.Contig3_All	0.31	1.063	1.76107314	6.68E-12	3.03E-11
CL1330.Contig6_All	3.036	0.686	-2.128950508	3.88E-45	1.02E-44
CL1330.Contig7_All	0	0.423	7.644270005	3.17E-24	1.11E-23
CL1330.Contig8_All	0	0.846	8.291424503	1.46E-34	4.38E-34
CL1331.Contig1_All	0.76	1.546	1.030153616	1.88E-06	1.04E-05
CL1331.Contig2_All	1.15	2.776	1.267278977	5.30E-15	2.22E-14
CL1331.Contig3_All	0	2.31	8.59289413	9.43E-41	2.61E-40
CL1331.Contig4_All	4.103	1.816	-1.169738716	1.73E-21	6.33E-21
CL1331.Contig5_All	0	0.886	7.279451862	8.01E-20	3.03E-19
CL1331.Contig6_All	4.373	0.97	-2.166454421	1.67E-52	4.05E-52
CL1332.Contig2_All	3.48	0.206	-4.08247781	1.49E-71	3.01E-71
CL1333.Contig1_All	1.06	18.553	4.136652674	8.05E-251	5.93E-251
CL1334.Contig1_All	1.79	0.04	-5.462828598	2.56E-75	5.03E-75
CL1334.Contig2_All	0.293	9.326	4.978621994	1.28E-178	1.31E-178
CL1334.Contig3_All	0.053	7.473	7.141540775	1.78E-220	1.50E-220
CL1334.Contig4_All	0.49	0	-6.389008582	6.25E-12	2.83E-11
CL1334.Contig5_All	0.983	15.626	4.003503325	1.76E-270	1.20E-270
CL1334.Contig6_All	20.823	6.473	-1.686913668	3.30E-229	2.66E-229
CL1335.Contig1_All	14.006	1.053	-3.729443109	0	0
CL1335.Contig2_All	0.22	5.893	4.736077389	2.59E-259	1.85E-259
CL1336.Contig4_All	27.22	11.3	-1.276297095	2.98E-217	2.54E-217
CL1336.Contig5_All	1.236	0.313	-1.948710472	5.67E-22	2.06E-21
CL1338.Contig10_All	0.033	5.97	7.424263827	3.02E-156	3.47E-156
CL1338.Contig11_All	0.013	0.706	5.646579376	4.00E-26	1.36E-25
CL1338.Contig1_All	0	3.616	9.667700106	7.45E-73	1.49E-72
CL1338.Contig2_All	0	5.866	10.53907361	1.27E-115	1.86E-115
CL1338.Contig3_All	0.086	0	-4.370856758	0.000215268	0.001331055
CL1338.Contig4_All	0	1.126	7.859343373	2.88E-27	9.61E-27
CL1338.Contig9_All	0	14.103	11.74681634	4.03E-216	3.44E-216
CL1339.Contig1_All	2.21	10.576	2.255319314	6.55E-210	5.74E-210
CL1339.Contig2_All	17.443	5.513	-1.664293919	0	0
CL1339.Contig3_All	3.336	21.28	2.673563749	0	0
CL134.Contig10_All	0.956	0.213	-2.147546775	1.29E-13	5.60E-13
CL134.Contig1_All	6.826	0	-10.75434656	4.78E-126	6.56E-126
CL134.Contig2_All	0.063	9.566	7.246959803	7.41E-257	5.34E-257
CL134.Contig5_All	1.456	0.423	-1.79897696	2.31E-19	8.84E-19
CL134.Contig7_All	0	0.373	6.52398798	4.05E-13	1.78E-12
CL134.Contig8_All	3.196	1.39	-1.202308551	2.12E-22	7.65E-22
CL1340.Contig2_All	13.543	4.87	-1.475182421	9.63E-152	1.13E-151
CL1341.Contig1_All	81.246	164.073	1.009456416	0	0
CL1341.Contig2_All	104.19	27.043	-1.947105663	0	0
CL1342.Contig1_All	2.476	1.066	-1.206255723	6.11E-15	2.56E-14
CL1342.Contig2_All	9.253	1.993	-2.215020009	2.21E-84	4.02E-84
CL1343.Contig2_All	10.05	0.47	-4.440812244	3.32E-179	3.38E-179
CL1344.Contig1_All	1.22	3.46	1.49914115	1.04E-30	3.28E-30
CL1344.Contig3_All	0.64	4.256	2.739293429	4.87E-84	8.89E-84
CL1344.Contig4_All	0	0.51	6.984612172	7.32E-17	2.94E-16
CL1345.Contig3_All	0.88	2.006	1.18865068	9.56E-15	4.03E-14
CL1345.Contig5_All	0.356	0	-6.333485729	1.40E-11	6.41E-11
CL1345.Contig6_All	0.693	0.096	-2.881146494	4.77E-15	2.00E-14
CL1345.Contig7_All	3.84	0.08	-5.622584314	8.98E-91	1.56E-90
CL1346.Contig1_All	0.626	3.436	2.449110686	1.66E-118	2.37E-118
CL1347.Contig3_All	4.466	1.87	-1.264167209	7.18E-17	2.89E-16
CL1347.Contig6_All	0.46	3.853	3.052209115	1.20E-13	5.18E-13
CL1347.Contig7_All	6.78	1.253	-2.438784989	1.12E-63	2.43E-63
CL1348.Contig1_All	3.773	9.053	1.263464945	5.84E-106	9.11E-106
CL1348.Contig2_All	2.606	0.28	-3.209647707	1.92E-20	7.20E-20
CL1348.Contig4_All	2.996	0.046	-6.068903806	4.84E-18	1.90E-17
CL1348.Contig5_All	4.246	0.866	-2.293869634	9.36E-108	1.44E-107
CL1349.Contig1_All	0.24	1.493	2.634757893	2.60E-55	6.12E-55
CL1349.Contig2_All	0.03	1.393	5.444931744	3.70E-46	9.59E-46
CL1349.Contig3_All	0.08	2.766	5.083221155	1.47E-168	1.58E-168
CL1349.Contig4_All	4.753	1.553	-1.611343714	1.47E-93	2.50E-93
CL1349.Contig5_All	0	0.42	5.445273151	2.00E-07	1.05E-06
CL135.Contig1_All	13.306	0	-12.37011785	1.02E-288	6.47E-289
CL135.Contig2_All	6.693	14.626	1.124778026	5.53E-132	7.31E-132
CL1351.Contig1_All	3.113	0.126	-4.664264987	9.69E-80	1.83E-79
CL1352.Contig2_All	1.04	31.573	4.928113479	0	0
CL1352.Contig3_All	13.456	4.8	-1.477215252	6.44E-127	8.76E-127
CL1352.Contig4_All	12.076	2.593	-2.216014354	1.99E-59	4.50E-59
CL1353.Contig2_All	4.626	21.103	2.189582004	0	0
CL1354.Contig2_All	14.653	33.52	1.191866234	0	0
CL1354.Contig3_All	27.863	10.33	-1.433064954	0	0
CL1354.Contig4_All	11.3	3.223	-1.803004004	3.37E-185	3.32E-185
CL1354.Contig6_All	0.713	8.083	3.506540375	0	0
CL1355.Contig1_All	0.83	6.01	2.856865446	4.47E-234	3.53E-234
CL1356.Contig2_All	66.03	22.933	-1.526565076	0	0
CL1357.Contig3_All	0.656	2.46	1.913443678	1.09E-27	3.62E-27
CL1358.Contig10_All	11.386	0	-12.69242216	0	0
CL1358.Contig12_All	0.556	0.01	-5.645603297	6.16E-14	2.65E-13
CL1358.Contig13_All	0.09	0.626	2.854524862	2.82E-20	1.06E-19
CL1358.Contig14_All	3.063	0	-10.74501561	1.96E-125	2.70E-125
CL1358.Contig15_All	0	14.483	13.04144958	0	0
CL1358.Contig16_All	5.023	2.223	-1.179738944	2.74E-29	8.85E-29
CL1358.Contig17_All	5.73	0.06	-6.562588392	0	0
CL1358.Contig18_All	3.303	0.07	-5.574835377	0	0
CL1358.Contig1_All	2.45	0	-10.51445657	3.61E-111	5.44E-111
CL1358.Contig2_All	4.283	0	-11.2488422	5.97E-163	6.62E-163
CL1358.Contig3_All	6.723	0	-11.83013371	1.39E-219	1.17E-219
CL1358.Contig4_All	12.116	0	-12.51835728	0	0
CL1358.Contig5_All	1.263	0	-9.396944703	2.15E-61	4.77E-61
CL1358.Contig6_All	0.033	0	-4.462443151	0.000142799	0.000872028
CL1358.Contig7_All	0.783	0	-8.952711804	2.62E-48	6.63E-48
CL1358.Contig8_All	0.086	13.313	7.219251982	0	0
CL1358.Contig9_All	0	0.13	6.351045945	6.00E-12	2.72E-11
CL1359.Contig2_All	330.363	101.483	-1.702370055	0	0
CL1359.Contig4_All	173.526	631.883	1.864889031	0	0
CL136.Contig1_All	1.673	0.103	-3.998100285	3.17E-154	3.68E-154
CL136.Contig2_All	0.493	0.11	-2.120790582	2.19E-22	7.91E-22
CL136.Contig3_All	0.466	0	-8.706260419	2.93E-42	7.94E-42
CL136.Contig5_All	0.316	0	-7.71806355	1.28E-24	4.44E-24
CL136.Contig6_All	1.376	0.29	-2.2672651	1.28E-45	3.34E-45
CL136.Contig7_All	0	0.823	8.842371368	1.11E-46	2.87E-46
CL136.Contig8_All	1.506	0.283	-2.42139678	1.66E-104	2.62E-104
CL1360.Contig1_All	0.043	11.016	8.068261308	1.29E-221	1.08E-221
CL1360.Contig2_All	25.99	11.096	-1.230123938	3.31E-139	4.19E-139
CL1361.Contig10_All	0.766	2.586	1.755776739	1.74E-40	4.82E-40
CL1361.Contig11_All	0.233	0.886	1.995097575	3.09E-16	1.26E-15
CL1361.Contig12_All	0.003	2.653	10.00740155	7.50E-62	1.66E-61
CL1361.Contig1_All	0.733	0.103	-2.78935996	1.40E-20	5.23E-20
CL1361.Contig2_All	6.27	2.56	-1.296582669	1.34E-48	3.37E-48
CL1361.Contig3_All	5.52	1.766	-1.642748803	1.97E-77	3.80E-77
CL1361.Contig5_All	0.57	2.3	2.01832461	1.28E-36	3.73E-36
CL1361.Contig6_All	6.85	0.493	-3.81598818	2.82E-201	2.59E-201
CL1361.Contig7_All	1.763	0.35	-2.331612993	3.17E-46	8.21E-46
CL1361.Contig9_All	0.116	1.636	3.854616979	1.18E-56	2.73E-56
CL1362.Contig1_All	0	3.16	8.90470477	2.75E-48	6.96E-48
CL1362.Contig2_All	0.013	2.133	7.487908101	4.10E-42	1.11E-41
CL1362.Contig4_All	0	2.37	8.493685759	1.33E-38	3.77E-38
CL1363.Contig2_All	13.973	2.306	-2.60010285	0	0
CL1363.Contig3_All	1.57	12.203	2.947680854	0	0
CL1364.Contig2_All	1.01	3.476	1.777472226	3.87E-121	5.46E-121
CL1364.Contig6_All	0.286	3.056	3.398956661	4.84E-51	1.19E-50
CL1364.Contig7_All	3.233	0.54	-2.575669022	2.77E-54	6.61E-54
CL1365.Contig1_All	0.083	81.523	9.938374718	0	0
CL1365.Contig2_All	0.033	0.98	4.966976936	2.04E-34	6.13E-34
CL1365.Contig3_All	0.02	22.973	10.08917123	0	0
CL1365.Contig4_All	3.263	0.056	-5.846219902	1.10E-15	4.55E-15
CL1367.Contig1_All	4.503	0.503	-3.169699793	1.84E-53	4.43E-53
CL1368.Contig2_All	11.906	1.81	-2.722334676	0	0
CL1369.Contig12_All	1.193	9.316	2.964615821	8.65E-294	5.41E-294
CL1369.Contig13_All	0.58	1.626	1.475493114	2.85E-13	1.25E-12
CL1369.Contig14_All	0.066	1.713	4.711853567	2.51E-63	5.47E-63
CL1369.Contig16_All	3.73	0.226	-4.030379496	7.36E-94	1.25E-93
CL1369.Contig1_All	2.733	1.25	-1.13385463	1.28E-26	4.30E-26
CL1369.Contig2_All	4.573	1.146	-1.993519355	1.08E-90	1.89E-90
CL1369.Contig4_All	4.39	0.196	-4.473882102	1.39E-186	1.36E-186
CL1369.Contig5_All	0.37	8.296	4.478945494	2.23E-252	1.63E-252
CL1369.Contig6_All	1.07	9.923	3.214884359	0	0
CL1369.Contig7_All	0.626	1.663	1.400082744	8.17E-22	2.98E-21
CL137.Contig10_All	42.473	6.386	-2.727437717	0	0
CL137.Contig11_All	4.036	0.15	-4.743116047	1.33E-68	2.77E-68
CL137.Contig1_All	2.86	0.183	-3.96137132	3.05E-58	6.97E-58
CL137.Contig2_All	0.42	0.073	-2.482920007	2.13E-07	1.12E-06
CL137.Contig3_All	19.316	4.496	-2.098824566	8.18E-197	7.65E-197
CL137.Contig4_All	6.096	0.616	-3.294435634	2.62E-157	3.00E-157
CL137.Contig5_All	0.566	0.013	-5.358587272	2.12E-19	8.10E-19
CL137.Contig6_All	10.81	0.03	-8.40082233	5.88E-218	4.98E-218
CL137.Contig7_All	23.95	1.16	-4.359423197	0	0
CL137.Contig8_All	23.32	8.596	-1.433776157	5.56E-136	7.18E-136
CL137.Contig9_All	8.446	1.403	-2.581667002	6.00E-151	7.08E-151
CL1370.Contig2_All	0.106	0.476	2.120758795	1.38E-10	6.50E-10
CL1370.Contig3_All	1.223	0.456	-1.420409706	9.37E-15	3.95E-14
CL1370.Contig4_All	0.556	3.466	2.644972415	8.07E-56	1.89E-55
CL1371.Contig1_All	6.623	13.803	1.052919169	5.45E-51	1.34E-50
CL1371.Contig2_All	2.22	0.066	-4.999944455	1.80E-52	4.37E-52
CL1371.Contig5_All	3.36	0.93	-1.861481215	7.71E-31	2.43E-30
CL1371.Contig6_All	0	0.863	7.275287714	8.89E-20	3.37E-19
CL1371.Contig7_All	2.283	0.72	-1.656317024	1.12E-19	4.24E-19
CL1371.Contig8_All	0.1	3.306	5.044675716	1.45E-37	4.16E-37
CL1372.Contig1_All	5.523	2.576	-1.110178168	1.42E-12	6.33E-12
CL1372.Contig2_All	0.256	6.49	4.64876053	1.38E-120	1.95E-120
CL1372.Contig5_All	4.813	1.67	-1.536971706	8.63E-20	3.27E-19
CL1372.Contig6_All	0.086	57.006	9.401324196	0	0
CL1372.Contig7_All	19.663	6.54	-1.605317969	3.25E-103	5.17E-103
CL1372.Contig9_All	56.843	18.61	-1.629149939	6.96E-255	5.05E-255
CL1373.Contig1_All	4.54	11.86	1.386381324	1.25E-136	1.60E-136
CL1373.Contig2_All	12.54	0.923	-3.766793483	0	0
CL1374.Contig1_All	2.473	0.483	-2.360604475	4.05E-52	9.88E-52
CL1374.Contig2_All	0	7.266	11.22875274	1.32E-165	1.45E-165
CL1374.Contig4_All	0.14	1.51	3.41653251	5.52E-72	1.11E-71
CL1374.Contig6_All	0.08	0.663	3.08038715	1.31E-07	6.83E-07
CL1374.Contig7_All	0.906	0.32	-1.518601286	8.44E-08	4.38E-07
CL1375.Contig3_All	8.58	22.2	1.366156504	1.82E-279	1.20E-279
CL1375.Contig4_All	0.22	2.963	3.742488575	9.62E-118	1.38E-117
CL1375.Contig5_All	17.376	2.476	-2.820750356	0	0
CL1376.Contig2_All	1.296	4.47	1.792133664	6.79E-93	1.16E-92
CL1377.Contig2_All	5.423	12.943	1.248849429	7.97E-150	9.46E-150
CL1378.Contig2_All	0.36	11.733	5.027554285	1.48E-176	1.53E-176
CL1378.Contig3_All	5.986	0.033	-7.517673988	1.26E-123	1.75E-123
CL138.Contig11_All	11.863	5.92	-1.00109788	8.51E-73	1.70E-72
CL138.Contig13_All	1	32.836	5.017113986	0	0
CL138.Contig1_All	27.46	1.766	-3.96498827	0	0
CL138.Contig2_All	0.466	0.086	-2.409401587	7.06E-15	2.97E-14
CL138.Contig3_All	12.76	51.146	1.998361883	0	0
CL138.Contig4_All	3.373	8.706	1.358154157	4.47E-102	7.17E-102
CL138.Contig5_All	23.393	3.723	-2.658223404	0	0
CL138.Contig6_All	1.716	13.153	2.932782436	0	0
CL138.Contig7_All	2.593	8.216	1.666752973	2.36E-204	2.13E-204
CL138.Contig8_All	0.926	5.55	2.566076735	5.72E-202	5.23E-202
CL1380.Contig10_All	1.063	0.093	-3.468919344	1.21E-34	3.62E-34
CL1380.Contig11_All	0.26	1.853	2.834105867	1.37E-47	3.50E-47
CL1380.Contig14_All	2.686	7.406	1.471194262	7.31E-47	1.88E-46
CL1380.Contig15_All	1.313	0.306	-2.106832108	4.55E-26	1.55E-25
CL1380.Contig16_All	1.856	0.16	-3.519081548	3.76E-62	8.30E-62
CL1380.Contig18_All	3.976	0.246	-4.022766779	5.45E-240	4.20E-240
CL1380.Contig19_All	0.1	0.57	2.505692685	5.37E-23	1.92E-22
CL1380.Contig2_All	1.733	3.866	1.154170723	8.64E-11	4.05E-10
CL1380.Contig3_All	6.246	1.87	-1.741805529	1.14E-43	3.03E-43
CL1380.Contig5_All	0.103	0.32	1.607478421	0.000133901	0.000816471
CL1380.Contig6_All	1.6	0.406	-1.984106726	1.36E-27	4.49E-27
CL1380.Contig7_All	4.33	0.703	-2.616236728	3.76E-23	1.34E-22
CL1380.Contig8_All	4.46	0.88	-2.33857464	3.34E-49	8.38E-49
CL1380.Contig9_All	0.95	0.413	-1.19977532	6.08E-10	2.92E-09
CL1381.Contig1_All	4.713	0.96	-2.289568919	3.58E-71	7.27E-71
CL1381.Contig2_All	0.386	3.43	3.13302774	6.44E-30	2.06E-29
CL1385.Contig1_All	0.046	6.613	7.180981158	4.46E-68	9.31E-68
CL1385.Contig2_All	0	1.196	6.567281098	1.98E-13	8.62E-13
CL1385.Contig3_All	0.32	1.896	2.567030462	2.37E-13	1.03E-12
CL1386.Contig2_All	5.67	17.996	1.66673602	0	0
CL1386.Contig3_All	1.52	4.403	1.531409392	3.77E-27	1.26E-26
CL1387.Contig1_All	98.536	43.03	-1.201120431	0	0
CL1387.Contig2_All	4.133	0.716	-2.533597842	1.48E-89	2.60E-89
CL1387.Contig3_All	11.01	3.81	-1.532544022	6.38E-96	1.07E-95
CL1388.Contig2_All	8.276	3.18	-1.379412855	1.96E-39	5.51E-39
CL1388.Contig5_All	0.366	0.1	-1.845865126	4.40E-06	2.46E-05
CL1389.Contig10_All	4.776	1.03	-2.21127918	1.56E-129	2.09E-129
CL1389.Contig12_All	0	1.373	8.380505363	2.75E-36	8.04E-36
CL1389.Contig13_All	0	0.423	6.038805294	4.13E-10	1.97E-09
CL1389.Contig1_All	0	2.606	9.64152971	7.69E-72	1.55E-71
CL1389.Contig2_All	0.02	1.44	6.238579915	7.92E-58	1.82E-57
CL1389.Contig3_All	0.08	1.586	4.348701603	3.11E-44	8.24E-44
CL1389.Contig4_All	5.823	0.036	-7.248233578	1.10E-155	1.26E-155
CL1389.Contig5_All	1.486	0.443	-1.736369407	7.80E-08	4.05E-07
CL1389.Contig6_All	0.38	1.28	1.743810899	4.03E-17	1.61E-16
CL1389.Contig7_All	0.92	0.12	-2.945238388	7.55E-07	4.08E-06
CL1389.Contig8_All	0.95	0.14	-2.723152218	2.94E-17	1.17E-16
CL1389.Contig9_All	0.22	1.153	2.406725147	8.37E-25	2.90E-24
CL139.Contig1_All	0.056	519.053	13.20810761	0	0
CL139.Contig2_All	193.603	58.253	-1.73346228	0	0
CL1390.Contig3_All	14.886	0.256	-5.843975399	0	0
CL1390.Contig8_All	26.926	12.9	-1.061369529	7.67E-219	6.47E-219
CL1390.Contig9_All	2.096	0.693	-1.589358596	1.48E-31	4.62E-31
CL1391.Contig2_All	3.473	0.103	-5.045872844	2.87E-149	3.42E-149
CL1391.Contig3_All	2.583	0.736	-1.78209962	6.23E-42	1.69E-41
CL1391.Contig4_All	0.083	4.06	5.594190985	6.98E-140	8.79E-140
CL1392.Contig2_All	75.313	32.696	-1.20239593	8.45E-266	5.88E-266
CL1392.Contig4_All	29.736	69.776	1.228567287	2.89E-274	1.95E-274
CL1393.Contig1_All	25.86	3.016	-3.099263906	0	0
CL1393.Contig2_All	7.663	16.946	1.14284138	2.45E-78	4.69E-78
CL1394.Contig1_All	4.126	9.376	1.177836026	1.75E-73	3.48E-73
CL1394.Contig2_All	12.226	2.18	-2.49098252	3.22E-265	2.25E-265
CL1396.Contig1_All	5.51	2.48	-1.15206719	8.77E-29	2.85E-28
CL1396.Contig3_All	3.636	7.99	1.132087589	1.48E-35	4.35E-35
CL1397.Contig1_All	3.526	0.936	-1.918157898	1.92E-66	4.05E-66
CL1398.Contig1_All	11.36	0.713	-3.987592714	5.69E-108	8.77E-108
CL1399.Contig1_All	0.23	1.32	2.517165229	5.08E-07	2.72E-06
CL1399.Contig4_All	2.623	9.273	1.817888453	3.78E-50	9.38E-50
CL1399.Contig5_All	3.643	10.286	1.484551687	4.85E-253	3.55E-253
CL14.Contig1_All	0.866	15.403	4.145983187	1.29E-197	1.20E-197
CL14.Contig2_All	1.206	6.46	2.398578468	3.52E-51	8.67E-51
CL140.Contig1_All	5.74	1.743	-1.722965073	4.41E-26	1.50E-25
CL140.Contig2_All	3.7	1.546	-1.270370525	7.80E-07	4.22E-06
CL1400.Contig2_All	3.616	8.003	1.15315842	8.53E-94	1.45E-93
CL1401.Contig1_All	0.123	2.286	4.183527442	3.63E-14	1.55E-13
CL1401.Contig2_All	22.23	0.146	-7.235060886	0	0
CL1401.Contig3_All	0.873	3.203	1.858997651	1.11E-44	2.91E-44
CL1402.Contig2_All	5.853	0.306	-4.242574005	4.98E-201	4.57E-201
CL1402.Contig3_All	0.01	3.913	8.83051198	5.88E-115	8.62E-115
CL1403.Contig1_All	0.27	0.593	1.122790799	4.76E-09	2.36E-08
CL1404.Contig1_All	14.48	3.703	-1.969808517	0	0
CL1404.Contig3_All	1.82	17.656	3.279920505	0	0
CL1404.Contig4_All	0.216	0	-5.845704562	6.02E-09	2.99E-08
CL1404.Contig5_All	6.823	1.326	-2.35552664	1.36E-224	1.12E-224
CL1404.Contig6_All	2.736	0.226	-3.600603956	3.03E-92	5.23E-92
CL1404.Contig7_All	12.606	0.42	-4.914706923	3.93E-258	2.82E-258
CL1406.Contig1_All	3.653	8.41	1.202018723	5.97E-128	8.08E-128
CL1407.Contig1_All	0.023	1.876	6.387399775	4.17E-22	1.51E-21
CL1407.Contig2_All	3.633	0	-10.05845571	2.13E-87	3.80E-87
CL1408.Contig1_All	3.973	1.686	-1.237088099	4.05E-18	1.58E-17
CL1408.Contig2_All	14.673	3.333	-2.137712975	2.80E-107	4.33E-107
CL1409.Contig2_All	4.443	2.07	-1.100759799	5.77E-69	1.19E-68
CL141.Contig1_All	2.826	0.273	-3.417873313	5.34E-88	9.48E-88
CL141.Contig2_All	1.833	0.436	-2.065143572	2.49E-34	7.48E-34
CL141.Contig3_All	6.223	0.18	-5.141817208	1.36E-161	1.51E-161
CL141.Contig4_All	4.373	0.276	-3.978528851	1.50E-178	1.53E-178
CL141.Contig6_All	4.623	1.4	-1.737833487	4.23E-46	1.10E-45
CL141.Contig7_All	6.48	17.483	1.433546179	2.22E-128	2.99E-128
CL1411.Contig8_All	6.146	2.363	-1.373463714	8.54E-85	1.55E-84
CL1412.Contig1_All	72.363	33.35	-1.119619071	2.83E-135	3.67E-135
CL1413.Contig1_All	0	10.753	9.389034462	9.75E-63	2.14E-62
CL1414.Contig2_All	175.906	10.606	-4.038925094	0	0
CL1414.Contig3_All	19.563	5.063	-1.944064153	2.34E-283	1.52E-283
CL1414.Contig4_All	2.716	7.843	1.540850375	2.72E-77	5.24E-77
CL1415.Contig1_All	12.026	34.146	1.507831713	0	0
CL1415.Contig2_All	4.566	0	-7.831199786	3.39E-26	1.15E-25
CL1415.Contig3_All	25.12	8.883	-1.497172374	0	0
CL1415.Contig4_All	13.813	3.823	-1.85253656	1.39E-253	1.01E-253
CL1415.Contig5_All	3.48	0	-10.4324914	1.75E-106	2.72E-106
CL1417.Contig1_All	0	0.22	5.309509095	6.19E-07	3.33E-06
CL1417.Contig2_All	1.96	0.81	-1.269663874	1.43E-13	6.21E-13
CL1417.Contig3_All	0.603	2.09	1.764897549	4.46E-22	1.62E-21
CL1417.Contig4_All	0.453	0.16	-1.532632072	2.30E-05	0.000134013
CL1417.Contig6_All	2.216	0.853	-1.368570425	1.18E-17	4.66E-17
CL1418.Contig2_All	3.98	1.476	-1.430144012	8.58E-25	2.97E-24
CL1418.Contig3_All	0.583	0	-4.03886498	0.000791819	0.005115727
CL142.Contig2_All	3.896	0	-11.31941539	5.40E-169	5.79E-169
CL142.Contig3_All	0.786	0	-8.903051124	5.03E-47	1.29E-46
CL142.Contig4_All	1.683	6.443	1.916446608	1.55E-198	1.44E-198
CL1420.Contig1_All	18.753	1.656	-3.517086276	0	0
CL1421.Contig1_All	0	2.556	7.807628336	1.67E-26	5.65E-26
CL1421.Contig2_All	5.803	2.703	-1.093371756	2.30E-15	9.56E-15
CL1422.Contig1_All	5.246	1.126	-2.210836116	6.65E-94	1.13E-93
CL1422.Contig2_All	2.536	1.253	-1.014830198	1.11E-08	5.56E-08
CL1422.Contig3_All	2.953	0.07	-5.375017799	1.63E-248	1.21E-248
CL1422.Contig4_All	0.883	2.29	1.375804907	1.34E-08	6.72E-08
CL1423.Contig1_All	0	1.456	9.631189283	1.92E-71	3.88E-71
CL1423.Contig2_All	1	3.75	1.90710471	2.35E-101	3.79E-101
CL1423.Contig3_All	0	2.41	8.520856251	3.51E-39	9.91E-39
CL1423.Contig4_All	0	2.683	8.759639223	1.26E-44	3.32E-44
CL1423.Contig5_All	0.363	2.583	2.841663777	2.73E-98	4.49E-98
CL1423.Contig6_All	0.02	3.87	7.435830634	1.26E-194	1.19E-194
CL1424.Contig2_All	0.286	11.45	5.33457366	0	0
CL1425.Contig2_All	1.39	0.113	-3.68272117	2.99E-07	1.59E-06
CL1428.Contig1_All	8.946	0	-11.71898711	1.80E-207	1.60E-207
CL1428.Contig3_All	2.57	0.616	-2.051647203	1.42E-53	3.41E-53
CL1429.Contig1_All	0.083	2.09	4.663857353	2.04E-99	3.33E-99
CL1429.Contig3_All	6.526	2.276	-1.52077799	1.05E-89	1.84E-89
CL1429.Contig4_All	4.016	1.183	-1.748065739	1.16E-77	2.22E-77
CL1429.Contig5_All	1.29	4.796	1.898802885	1.05E-111	1.58E-111
CL143.Contig10_All	0	4.526	9.378650023	2.18E-62	4.80E-62
CL143.Contig12_All	3.09	0.5	-2.625533174	8.23E-154	9.56E-154
CL143.Contig13_All	9.933	3.646	-1.44383619	4.56E-49	1.15E-48
CL143.Contig14_All	0.7	6.466	3.202240984	0	0
CL143.Contig15_All	0	0.796	5.726139266	1.40E-08	7.07E-08
CL143.Contig17_All	0.056	4.87	6.406469229	4.21E-102	6.75E-102
CL143.Contig18_All	3.01	45.153	3.898212336	0	0
CL143.Contig19_All	0.046	8.966	7.510712088	1.51E-84	2.74E-84
CL143.Contig1_All	0.153	2.323	3.885407694	6.26E-21	2.32E-20
CL143.Contig20_All	22.493	0	-11.220626	1.36E-160	1.53E-160
CL143.Contig22_All	0.773	0.023	-5.07939646	3.60E-10	1.72E-09
CL143.Contig23_All	1.623	0	-8.118563085	1.15E-30	3.65E-30
CL143.Contig25_All	0.696	8.436	3.587311731	6.30E-45	1.66E-44
CL143.Contig5_All	6.386	3.01	-1.094541912	2.79E-23	9.92E-23
CL143.Contig6_All	3.293	0.59	-2.470669862	9.13E-54	2.19E-53
CL143.Contig7_All	0.343	4.406	3.667459737	2.63E-97	4.36E-97
CL143.Contig9_All	2.016	6.356	1.656573829	2.71E-176	2.80E-176
CL1430.Contig2_All	15.05	4.313	-1.803410855	8.16E-166	8.92E-166
CL1431.Contig1_All	14.423	1.883	-2.934177757	0	0
CL1431.Contig2_All	0.133	21.93	7.393602317	0	0
CL1431.Contig3_All	3.176	21.693	2.778986738	0	0
CL1432.Contig1_All	14.14	4.18	-1.75636552	3.95E-191	3.79E-191
CL1432.Contig2_All	0.19	14.283	6.221127112	0	0
CL1433.Contig13_All	0.676	0	-8.277938363	1.86E-33	5.65E-33
CL1433.Contig14_All	2.246	1.063	-1.077282756	1.42E-55	3.35E-55
CL1433.Contig17_All	1.986	0.9	-1.131993779	2.51E-52	6.11E-52
CL1433.Contig1_All	0	0.016	4.114940356	0.000532903	0.0033958
CL1433.Contig22_All	0.05	0.26	2.338036279	6.61E-26	2.25E-25
CL1433.Contig23_All	0.083	0.006	-3.453778955	1.05E-09	5.07E-09
CL1433.Contig24_All	0	0.27	8.640333591	8.07E-42	2.20E-41
CL1433.Contig25_All	0.57	0.246	-1.194276138	4.95E-23	1.77E-22
CL1433.Contig26_All	2.97	1.183	-1.322042695	6.16E-119	8.80E-119
CL1433.Contig27_All	0.96	0.453	-1.082392525	1.65E-28	5.39E-28
CL1433.Contig28_All	1.526	0.02	-6.273034569	3.77E-100	6.13E-100
CL1433.Contig29_All	1.34	0.473	-1.498107823	4.77E-59	1.08E-58
CL1433.Contig2_All	0.07	1.806	4.684243171	1.66E-296	1.03E-296
CL1433.Contig30_All	1.073	0.24	-2.173078559	1.05E-57	2.42E-57
CL1433.Contig31_All	0	1.083	10.12988234	3.51E-93	6.00E-93
CL1433.Contig4_All	0	0.133	7.040086362	2.21E-17	8.78E-17
CL1433.Contig6_All	0.993	0.036	-4.731559359	1.37E-53	3.28E-53
CL1433.Contig7_All	1.53	0.24	-2.68950179	9.92E-210	8.71E-210
CL1434.Contig1_All	186.406	10.726	-4.130460127	0	0
CL1434.Contig2_All	33.01	0.536	-5.95782376	0	0
CL1436.Contig2_All	1.143	3.696	1.687376062	1.31E-41	3.58E-41
CL1436.Contig3_All	0.65	7.333	3.511602505	5.15E-147	6.22E-147
CL1437.Contig1_All	0.78	3.1	1.992805582	1.51E-31	4.71E-31
CL1437.Contig2_All	29.96	5.656	-2.408818675	0	0
CL1437.Contig3_All	2.5	26.323	3.390385761	0	0
CL1437.Contig4_All	3.43	7.443	1.10683679	1.22E-25	4.16E-25
CL1438.Contig1_All	4.383	1.82	-1.267988474	7.38E-42	2.01E-41
CL1438.Contig4_All	0	3.246	10.14285877	8.00E-94	1.36E-93
CL1438.Contig5_All	2.79	1.296	-1.1034835	7.67E-22	2.80E-21
CL1438.Contig6_All	1.973	0.076	-4.660916799	2.04E-78	3.91E-78
CL1439.Contig11_All	2.04	0.053	-5.327532577	3.37E-42	9.14E-42
CL1439.Contig12_All	2.943	0.44	-2.755992518	1.18E-36	3.44E-36
CL1439.Contig13_All	2.69	0	-8.594604459	9.06E-40	2.54E-39
CL1439.Contig14_All	3.356	0.033	-6.590380997	1.90E-59	4.30E-59
CL1439.Contig15_All	1.593	0.06	-4.689355813	8.01E-32	2.49E-31
CL1439.Contig16_All	10.006	0.17	-5.872293413	6.33E-162	7.05E-162
CL1439.Contig17_All	0.446	0	-5.839506077	6.43E-09	3.20E-08
CL1439.Contig19_All	4.783	0.053	-6.423736218	1.80E-82	3.33E-82
CL1439.Contig20_All	2.22	0.353	-2.658521235	2.13E-48	5.37E-48
CL1439.Contig21_All	0.543	1.496	1.471904208	2.20E-17	8.73E-17
CL1439.Contig22_All	0.496	0.083	-2.54509081	7.13E-09	3.55E-08
CL1439.Contig24_All	0	0.743	6.292768587	1.40E-11	6.42E-11
CL1439.Contig3_All	0.176	1.306	2.877125327	1.31E-19	4.97E-19
CL1439.Contig5_All	0.723	5.013	2.785810068	2.44E-51	5.99E-51
CL1439.Contig6_All	0.676	9.51	3.804218078	4.14E-238	3.21E-238
CL1439.Contig7_All	1.866	0.243	-2.910842164	2.42E-43	6.47E-43
CL1439.Contig8_All	1.106	2.326	1.066127295	1.36E-06	7.42E-06
CL1439.Contig9_All	0.036	1.65	5.569719195	4.65E-35	1.38E-34
CL144.Contig1_All	7.986	3.263	-1.295063344	2.78E-48	7.03E-48
CL144.Contig3_All	1.116	0.253	-2.126327821	0.000436447	0.002763688
CL144.Contig4_All	6.773	3.27	-1.050297282	2.61E-26	8.84E-26
CL1440.Contig1_All	0.37	0.82	1.151306256	0.000481155	0.003055275
CL1440.Contig4_All	0.46	1.186	1.35390074	0.000273773	0.001706831
CL1441.Contig1_All	0.016	17.683	10.07241417	2.56E-178	2.63E-178
CL1441.Contig2_All	0	38.736	12.34045382	3.92E-292	2.46E-292
CL1442.Contig1_All	0.533	0	-6.225127815	6.28E-11	2.93E-10
CL1443.Contig1_All	20.366	2.986	-2.772359513	0	0
CL1443.Contig2_All	0.26	4.056	3.954172409	1.76E-94	2.97E-94
CL1444.Contig2_All	9.29	3.8	-1.291418684	4.22E-55	9.96E-55
CL1445.Contig1_All	1.99	4.683	1.237869497	3.12E-21	1.15E-20
CL1445.Contig2_All	113.25	291.583	1.364274736	0	0
CL1445.Contig4_All	45.04	124.873	1.467664695	0	0
CL1447.Contig2_All	6.026	2.826	-1.095240473	1.03E-55	2.42E-55
CL1448.Contig1_All	7.726	2.43	-1.676903702	1.93E-19	7.37E-19
CL1448.Contig3_All	0	6.38	8.549399914	8.52E-40	2.38E-39
CL1449.Contig1_All	60.043	143.55	1.251782251	0	0
CL1449.Contig2_All	285.503	119.26	-1.263567532	0	0
CL1449.Contig3_All	43.14	126.423	1.549026718	0	0
CL145.Contig1_All	0.38	1.316	1.765116531	5.86E-18	2.30E-17
CL145.Contig3_All	2.926	1.32	-1.139836918	4.12E-08	2.11E-07
CL145.Contig5_All	0.55	0.136	-2.028986544	0.000748453	0.004823359
CL1450.Contig1_All	0.523	1.783	1.750831276	2.52E-13	1.10E-12
CL1450.Contig2_All	0.096	0.71	2.868025616	2.47E-09	1.21E-08
CL1451.Contig1_All	4.496	0.12	-5.210620813	5.29E-166	5.78E-166
CL1451.Contig2_All	4.893	1.736	-1.508785017	1.38E-55	3.25E-55
CL1451.Contig6_All	0	5.433	10.61754201	1.76E-120	2.50E-120
CL1451.Contig8_All	0.123	4.78	5.302742857	8.57E-100	1.40E-99
CL1451.Contig9_All	1.65	0.756	-1.121446275	2.27E-08	1.15E-07
CL1452.Contig4_All	0.166	0.033	-2.313749943	0.000621964	0.003985955
CL1453.Contig1_All	2.21	17.223	2.960056275	0	0
CL1453.Contig2_All	10.77	0	-11.86961784	4.77E-224	3.94E-224
CL1453.Contig4_All	4.456	0.183	-4.613287528	3.01E-155	3.47E-155
CL1453.Contig5_All	1.723	0	-9.083641581	7.42E-52	1.81E-51
CL1454.Contig1_All	8.613	17.313	1.004463456	5.88E-118	8.45E-118
CL1454.Contig2_All	13.4	3.976	-1.754795916	1.77E-230	1.41E-230
CL1455.Contig1_All	14.75	0.593	-4.627964776	0	0
CL1456.Contig10_All	1.33	0.576	-1.204726523	1.04E-26	3.50E-26
CL1456.Contig11_All	0.113	11.896	6.674715403	0	0
CL1456.Contig12_All	8.3	0.633	-3.71451591	0	0
CL1456.Contig15_All	0	0.126	6.558070163	2.31E-13	1.01E-12
CL1456.Contig1_All	1.623	4.986	1.601871947	3.62E-107	5.60E-107
CL1456.Contig2_All	8.796	3.433	-1.359605809	7.65E-147	9.25E-147
CL1456.Contig3_All	0	4.84	11.34300238	1.15E-175	1.19E-175
CL1456.Contig4_All	0.573	7.41	3.722423602	0	0
CL1456.Contig5_All	0	0.313	7.444628371	1.05E-21	3.83E-21
CL1456.Contig6_All	4.5	0	-11.73337958	5.30E-209	4.67E-209
CL1456.Contig7_All	0	2.12	10.58010776	3.88E-118	5.56E-118
CL1456.Contig8_All	0	2.18	10.21036701	3.09E-97	5.13E-97
CL1457.Contig1_All	3.19	1.53	-1.063771773	2.07E-08	1.05E-07
CL1458.Contig2_All	0.98	2.476	1.335595644	1.15E-14	4.84E-14
CL1458.Contig4_All	0.076	5.036	6.011196044	2.33E-116	3.38E-116
CL1458.Contig5_All	15.356	1.073	-3.841492333	3.23E-277	2.14E-277
CL146.Contig1_All	2.336	8.393	1.843443065	1.20E-117	1.73E-117
CL146.Contig2_All	8.79	0.636	-3.782559603	5.37E-257	3.86E-257
CL1460.Contig1_All	7.093	3.303	-1.098965479	3.25E-93	5.55E-93
CL1460.Contig2_All	2.036	0.763	-1.430602785	1.49E-41	4.07E-41
CL1460.Contig4_All	1.82	4.773	1.393327822	1.75E-97	2.90E-97
CL1460.Contig5_All	0.846	2.586	1.611870049	3.71E-68	7.74E-68
CL1461.Contig1_All	1.846	7.24	1.959973462	4.86E-128	6.57E-128
CL1461.Contig2_All	7.826	2.156	-1.853500217	1.08E-54	2.56E-54
CL1461.Contig3_All	12.593	4.106	-1.618353268	1.30E-157	1.48E-157
CL1462.Contig1_All	94.77	0.34	-8.114564257	0	0
CL1462.Contig2_All	0.476	66.713	7.128432316	0	0
CL1462.Contig3_All	1.066	3.336	1.651981972	1.01E-49	2.51E-49
CL1463.Contig3_All	4.35	0	-10.96306881	1.59E-140	2.00E-140
CL1463.Contig4_All	0.943	3.516	1.909996171	8.42E-83	1.55E-82
CL1463.Contig5_All	3.82	0.406	-3.229266383	5.10E-120	7.25E-120
CL1464.Contig1_All	42.343	20.88	-1.022555604	0	0
CL1464.Contig2_All	0.233	24.52	6.733807182	0	0
CL1465.Contig3_All	4.186	0.28	-3.921472358	2.90E-171	3.08E-171
CL1466.Contig1_All	0.43	1.72	1.984134382	7.66E-92	1.32E-91
CL1466.Contig2_All	0.003	1.166	9.080173091	7.01E-111	1.06E-110
CL1466.Contig3_All	1.24	0	-7.333485729	6.14E-20	2.32E-19
CL1466.Contig4_All	1.506	5.12	1.756860943	1.97E-242	1.50E-242
CL1466.Contig5_All	0.02	8.893	8.896524002	0	0
CL1466.Contig6_All	4.32	0.08	-5.72064082	0	0
CL1466.Contig7_All	0	0.16	4.746685572	2.79E-05	0.000163175
CL1466.Contig8_All	0.45	0	-6.303026051	2.16E-11	9.91E-11
CL1466.Contig9_All	3.073	0	-11.71477792	5.03E-207	4.47E-207
CL1467.Contig1_All	4.346	8.906	1.03590056	6.65E-45	1.75E-44
CL1467.Contig2_All	9.786	3.72	-1.389082506	2.76E-72	5.55E-72
CL1468.Contig2_All	0.173	16.35	6.557324776	0	0
CL1470.Contig1_All	2.34	0.676	-1.790121581	2.13E-19	8.12E-19
CL1470.Contig2_All	0.113	2.326	4.352262075	4.74E-52	1.16E-51
CL1470.Contig3_All	2.176	0.44	-2.304214329	1.07E-31	3.34E-31
CL1471.Contig2_All	4.343	1.516	-1.51926796	3.46E-48	8.78E-48
CL1471.Contig3_All	0.473	5.976	3.650486146	1.84E-104	2.90E-104
CL1471.Contig4_All	2.473	0.07	-5.151508765	1.19E-62	2.61E-62
CL1471.Contig5_All	3.74	0.343	-3.437229497	2.49E-64	5.36E-64
CL1473.Contig1_All	0.143	12.77	6.44354418	0	0
CL1473.Contig2_All	0.013	2.116	7.343195397	1.30E-61	2.89E-61
CL1474.Contig10_All	6.18	2.316	-1.420233094	1.32E-207	1.17E-207
CL1474.Contig1_All	4.693	0.466	-3.3224268	0	0
CL1474.Contig2_All	5.843	12.69	1.118010559	0	0
CL1474.Contig3_All	2.066	7.99	1.947351645	2.06E-100	3.35E-100
CL1474.Contig4_All	0.093	0	-6.647082833	1.03E-13	4.47E-13
CL1474.Contig5_All	4.613	0.453	-3.340083185	0	0
CL1474.Contig6_All	0.243	0.04	-2.604128894	3.07E-20	1.15E-19
CL1474.Contig8_All	0.216	6.56	4.936546457	2.81E-287	1.80E-287
CL1475.Contig1_All	0.756	1.67	1.149783207	7.78E-06	4.42E-05
CL1476.Contig1_All	0.673	3.916	2.53334284	5.86E-55	1.39E-54
CL1476.Contig2_All	8.48	0	-10.1973232	4.58E-94	7.77E-94
CL1476.Contig6_All	9.963	3.496	-1.510581705	1.64E-102	2.62E-102
CL1476.Contig7_All	7.466	0.353	-4.398986426	3.32E-213	2.87E-213
CL1476.Contig9_All	4.493	16.463	1.8702419	1.93E-190	1.86E-190
CL1478.Contig2_All	8.056	0.36	-4.486152197	2.91E-304	1.76E-304
CL148.Contig1_All	0	0.9	5.380673912	3.46E-07	1.84E-06
CL148.Contig3_All	0.5	2.346	2.240872695	1.48E-21	5.44E-21
CL148.Contig4_All	0.03	5.406	7.463839347	1.06E-78	2.03E-78
CL148.Contig5_All	1.84	21.67	3.567051713	0	0
CL148.Contig6_All	44.77	11.61	-1.946392245	0	0
CL148.Contig7_All	0	4.713	9.491112094	2.83E-66	5.99E-66
CL148.Contig8_All	0.48	0	-4.477157831	0.000133331	0.000812908
CL148.Contig9_All	2.5	1.22	-1.03271609	2.51E-07	1.33E-06
CL1480.Contig11_All	0.206	0.603	1.562220585	8.85E-13	3.92E-12
CL1480.Contig12_All	1.233	3.18	1.372026603	5.16E-39	1.46E-38
CL1480.Contig17_All	0.04	0	-4.223145274	0.000397522	0.002507921
CL1480.Contig19_All	2.036	0	-9.901750255	2.03E-80	3.82E-80
CL1480.Contig1_All	0	0.306	6.916261801	3.04E-16	1.24E-15
CL1480.Contig20_All	0.756	0	-8.400984147	8.77E-36	2.58E-35
CL1480.Contig21_All	2.75	0	-10.19863543	3.94E-94	6.69E-94
CL1480.Contig4_All	0	0.39	7.403083211	3.23E-21	1.19E-20
CL1481.Contig1_All	9.933	0	-11.57285653	1.62E-192	1.55E-192
CL1481.Contig2_All	7.466	0.123	-5.929718612	2.59E-265	1.81E-265
CL1481.Contig5_All	8.636	3.446	-1.351983869	7.01E-71	1.42E-70
CL1481.Contig9_All	1.75	5.623	1.668451656	1.43E-73	2.83E-73
CL1482.Contig2_All	7.153	1.503	-2.246371976	4.84E-107	7.49E-107
CL1482.Contig6_All	0	1.833	8.592312076	9.72E-41	2.69E-40
CL1482.Contig7_All	3.17	1.533	-1.040942395	5.17E-19	1.99E-18
CL1483.Contig1_All	4.416	0.83	-2.406493942	5.81E-56	1.36E-55
CL1483.Contig2_All	0.626	4.47	2.819840001	4.77E-53	1.15E-52
CL1483.Contig3_All	0.086	0.01	-3.008107584	0.000289661	0.001809097
CL1484.Contig1_All	2.436	11.79	2.278012084	6.20E-253	4.53E-253
CL1484.Contig2_All	5.99	14.54	1.286521187	1.83E-110	2.78E-110
CL1484.Contig3_All	11.896	1.943	-2.608639406	6.49E-279	4.28E-279
CL1485.Contig1_All	0.96	0.333	-1.540663353	1.07E-15	4.42E-15
CL1486.Contig1_All	0.103	4.363	5.4042622	3.71E-102	5.95E-102
CL1486.Contig2_All	4.603	1.24	-1.892558696	2.57E-55	6.07E-55
CL1487.Contig1_All	5.053	21.08	2.060118932	0	0
CL1487.Contig2_All	16.12	0.136	-6.913672317	0	0
CL1488.Contig1_All	7.306	0	-10.89122282	2.27E-135	2.94E-135
CL1488.Contig2_All	4.886	2.203	-1.149558881	6.54E-32	2.03E-31
CL1488.Contig3_All	0.023	4.04	7.390347505	3.47E-117	5.01E-117
CL1489.Contig1_All	2.516	10.16	2.006825326	2.80E-151	3.30E-151
CL1489.Contig7_All	4.98	10.01	1.001193977	4.44E-40	1.24E-39
CL149.Contig1_All	4.813	10.466	1.114709583	7.64E-45	2.01E-44
CL149.Contig2_All	11.463	2.303	-2.31567898	7.14E-137	9.17E-137
CL1490.Contig1_All	0.553	29.196	5.715781388	0	0
CL1490.Contig2_All	0.463	15.566	5.068461413	0	0
CL1490.Contig3_All	6.69	1.286	-2.375622431	3.61E-119	5.15E-119
CL1490.Contig4_All	3.82	14.726	1.94331339	5.57E-165	6.11E-165
CL1490.Contig6_All	11.483	5.373	-1.095291877	3.13E-57	7.23E-57
CL1491.Contig1_All	0	3.423	10.64605893	2.71E-122	3.79E-122
CL1491.Contig2_All	0	5.673	10.86937751	1.99E-137	2.55E-137
CL1493.Contig1_All	15.356	4.456	-1.788184523	1.98E-204	1.79E-204
CL1493.Contig2_All	1.943	7.46	1.944399904	1.24E-126	1.69E-126
CL1494.Contig1_All	0.01	0.316	5.066842105	1.80E-10	8.51E-10
CL1494.Contig2_All	0	11.943	11.41819777	1.33E-182	1.33E-182
CL1494.Contig3_All	0	9.13	11.16464209	3.34E-160	3.76E-160
CL1494.Contig4_All	0.103	2.2	4.418515899	4.49E-68	9.37E-68
CL1494.Contig5_All	0	5.616	9.439014686	1.91E-64	4.11E-64
CL1494.Contig6_All	0	0.906	4.664900199	4.39E-05	0.000259182
CL1494.Contig7_All	0.013	5.1	8.48308873	2.32E-74	4.59E-74
CL1494.Contig8_All	0	8.246	11.14411279	1.65E-158	1.87E-158
CL1494.Contig9_All	5.01	0.216	-4.522756421	3.06E-158	3.49E-158
CL1495.Contig1_All	3.323	0.65	-2.370308558	6.56E-47	1.68E-46
CL1495.Contig3_All	8.27	1.016	-3.026343653	4.20E-155	4.85E-155
CL1495.Contig4_All	2.276	6.663	1.536813253	9.72E-64	2.11E-63
CL1496.Contig3_All	4.186	1.55	-1.435581158	1.91E-47	4.88E-47
CL1497.Contig1_All	9.833	2.806	-1.810527383	1.68E-56	3.92E-56
CL1497.Contig2_All	2.46	0	-7.954266368	5.03E-28	1.66E-27
CL15.Contig1_All	2.266	4.673	1.039858091	3.47E-39	9.78E-39
CL15.Contig5_All	7.82	0.843	-3.227870388	1.76E-243	1.34E-243
CL150.Contig10_All	1.56	0.103	-3.922726466	4.54E-105	7.13E-105
CL150.Contig1_All	4.446	9.316	1.059192298	4.79E-134	6.27E-134
CL150.Contig8_All	8.966	2.32	-1.959142313	1.94E-284	1.25E-284
CL1500.Contig1_All	1.993	10.93	2.454471678	0	0
CL1500.Contig2_All	33.23	4.913	-2.757197224	0	0
CL1500.Contig3_All	0.1	3.106	4.957266916	1.03E-261	7.27E-262
CL1501.Contig1_All	104.766	50.763	-1.049070502	0	0
CL1501.Contig2_All	17.006	80.283	2.239374005	0	0
CL1501.Contig3_All	5.866	18.12	1.622853559	9.25E-207	8.24E-207
CL1503.Contig1_All	1.193	0.556	-1.115648123	0.000250362	0.001556461
CL1503.Contig2_All	1.706	3.496	1.033139473	2.39E-20	8.96E-20
CL1503.Contig3_All	6.953	1.783	-1.960317673	1.69E-125	2.33E-125
CL1504.Contig1_All	1.31	0.306	-2.107523709	2.11E-10	9.97E-10
CL1504.Contig5_All	2.106	0.296	-2.821100506	2.06E-13	8.99E-13
CL1505.Contig5_All	1.566	4.873	1.637283189	1.32E-44	3.48E-44
CL1505.Contig8_All	1.043	2.18	1.061478946	1.78E-16	7.22E-16
CL1506.Contig10_All	0	1.543	8.741773206	3.40E-44	9.02E-44
CL1506.Contig11_All	0.06	0.833	3.74443645	4.69E-14	2.01E-13
CL1506.Contig12_All	0	1.17	7.976940314	4.36E-29	1.42E-28
CL1506.Contig1_All	4.716	0.473	-3.326406721	7.98E-106	1.25E-105
CL1506.Contig2_All	0	3.146	9.065104669	1.13E-52	2.73E-52
CL1506.Contig3_All	2.14	0.193	-3.464361435	1.58E-44	4.18E-44
CL1506.Contig4_All	0.02	0.213	3.491191624	8.06E-07	4.36E-06
CL1506.Contig5_All	0	1.29	7.51172791	1.60E-22	5.76E-22
CL1506.Contig6_All	0	0.393	5.743019255	1.18E-08	5.92E-08
CL1506.Contig8_All	0	0.126	4.59107443	6.47E-05	0.000385964
CL1506.Contig9_All	0.313	0.016	-4.161975522	7.70E-09	3.84E-08
CL1507.Contig1_All	40.676	9.516	-2.0949817	0	0
CL1507.Contig2_All	0.723	28.343	5.297558155	0	0
CL1509.Contig1_All	7.403	2.553	-1.543726234	1.82E-106	2.83E-106
CL1509.Contig2_All	5.84	2.04	-1.527171174	1.59E-24	5.53E-24
CL1509.Contig3_All	6.85	15.306	1.156962931	1.01E-57	2.32E-57
CL1509.Contig5_All	5.216	10.993	1.07578554	2.42E-143	3.00E-143
CL151.Contig2_All	0	4.176	11.07993337	2.54E-153	2.95E-153
CL1511.Contig3_All	0.12	0.41	1.781428998	4.44E-07	2.37E-06
CL1511.Contig5_All	0.12	0	-4.849308084	1.89E-05	0.00010961
CL1512.Contig2_All	1.696	0.273	-2.650877268	1.64E-15	6.81E-15
CL1513.Contig1_All	9.283	2.376	-1.963866082	9.05E-107	1.40E-106
CL1514.Contig2_All	2.703	1.15	-1.217259572	1.24E-16	5.01E-16
CL1515.Contig4_All	1.213	2.6	1.101404411	9.33E-23	3.35E-22
CL1515.Contig5_All	4.703	0.34	-3.770631246	1.09E-102	1.74E-102
CL1516.Contig1_All	1.726	13.423	2.943842828	1.29E-235	1.02E-235
CL1516.Contig2_All	14.736	3.773	-1.967266575	4.54E-158	5.17E-158
CL1516.Contig3_All	4.25	0.446	-3.24977361	5.50E-133	7.23E-133
CL1517.Contig2_All	3.866	0.466	-3.056786888	3.23E-16	1.32E-15
CL1517.Contig3_All	0.016	3.59	7.729319345	2.07E-48	5.24E-48
CL1518.Contig1_All	1.893	0.773	-1.287615634	2.12E-12	9.48E-12
CL1518.Contig2_All	0.45	0.166	-1.417072803	0.000549098	0.003502938
CL1518.Contig3_All	0.236	1.46	2.630986418	2.44E-12	1.10E-11
CL1518.Contig4_All	0.186	0	-5.182911349	2.15E-06	1.18E-05
CL1518.Contig5_All	3.1	0.336	-3.201890474	1.80E-145	2.19E-145
CL1518.Contig6_All	0.786	2.546	1.701613124	4.49E-17	1.80E-16
CL1518.Contig7_All	2.76	1.046	-1.384140622	3.01E-15	1.25E-14
CL1519.Contig2_All	69.853	24.416	-1.518495188	0	0
CL152.Contig11_All	1.083	0.483	-1.147550632	4.37E-07	2.34E-06
CL152.Contig14_All	0.236	3.906	4.057385718	3.21E-116	4.67E-116
CL152.Contig15_All	0.356	5.743	4.012161692	0	0
CL152.Contig17_All	2.506	0.936	-1.422077837	2.05E-83	3.77E-83
CL152.Contig20_All	0.723	4.786	2.728226371	2.84E-134	3.71E-134
CL152.Contig21_All	4.393	0.55	-2.996698347	0	0
CL152.Contig24_All	0.986	5.046	2.360677183	0	0
CL152.Contig25_All	1.053	4.61	2.130667085	3.98E-246	2.99E-246
CL152.Contig27_All	0.976	3.306	1.767780982	2.72E-42	7.37E-42
CL152.Contig2_All	1.79	0.653	-1.460522123	6.30E-28	2.08E-27
CL152.Contig30_All	0	1.933	7.169418159	1.16E-18	4.51E-18
CL152.Contig31_All	0.043	2.206	5.63804357	1.06E-54	2.52E-54
CL152.Contig33_All	2.13	0.023	-6.610809937	4.46E-33	1.36E-32
CL152.Contig34_All	1.773	0.066	-4.743183658	2.93E-08	1.49E-07
CL152.Contig36_All	0.096	3.87	5.333689188	2.98E-69	6.14E-69
CL152.Contig37_All	0	0.67	5.206782794	1.37E-06	7.51E-06
CL152.Contig39_All	5.053	0.05	-6.660857739	2.33E-59	5.27E-59
CL152.Contig41_All	0.063	0.753	3.581218283	1.03E-12	4.57E-12
CL152.Contig42_All	1.016	2.17	1.092245978	9.47E-16	3.89E-15
CL152.Contig43_All	1.7	0.436	-1.961802456	1.00E-11	4.56E-11
CL152.Contig4_All	0.236	3.243	3.797754537	1.02E-130	1.36E-130
CL152.Contig5_All	0.463	6.776	3.867727815	3.06E-129	4.11E-129
CL152.Contig6_All	0.67	3.853	2.527653201	3.17E-74	6.27E-74
CL1520.Contig2_All	4.45	0.216	-4.348696384	1.36E-158	1.55E-158
CL1520.Contig3_All	0.67	6.223	3.214098031	6.16E-239	4.76E-239
CL1520.Contig4_All	4.693	0.023	-7.618616054	1.77E-225	1.45E-225
CL1520.Contig5_All	0.15	1.69	3.493409397	4.85E-74	9.60E-74
CL1520.Contig6_All	0	0.056	4.698821782	3.64E-05	0.000214524
CL1520.Contig7_All	0.723	2.843	1.981407824	4.36E-70	8.93E-70
CL1521.Contig3_All	6.703	1.83	-1.887559299	4.39E-14	1.88E-13
CL1521.Contig4_All	1.846	11.05	2.572315042	2.17E-31	6.81E-31
CL1522.Contig1_All	14.863	5.386	-1.466892971	7.29E-96	1.22E-95
CL1522.Contig2_All	0.513	0.126	-2.023806605	7.73E-05	0.000463852
CL1523.Contig1_All	11.006	3.013	-1.868781652	2.11E-177	2.17E-177
CL1523.Contig2_All	2.233	12.226	2.450716002	9.40E-280	6.19E-280
CL1524.Contig1_All	1.04	0.206	-2.322928471	1.41E-07	7.36E-07
CL1524.Contig2_All	0.916	0.396	-1.20658571	3.58E-05	0.000210463
CL1525.Contig2_All	0.013	2.343	7.597627822	1.79E-72	3.59E-72
CL1525.Contig3_All	2.536	0	-9.402036057	1.46E-61	3.23E-61
CL1526.Contig1_All	4.18	1.96	-1.100778339	3.54E-43	9.50E-43
CL1526.Contig2_All	4.326	11.003	1.353481062	1.44E-143	1.77E-143
CL1526.Contig3_All	1.883	0	-9.75667847	1.95E-74	3.85E-74
CL1526.Contig4_All	8.52	1.583	-2.435030206	2.48E-246	1.86E-246
CL1527.Contig2_All	14.706	5.41	-1.444011524	6.27E-84	1.15E-83
CL1527.Contig4_All	0	0.046	4.192260178	0.000394519	0.002488513
CL1527.Contig5_All	0.513	1.163	1.175969481	6.48E-05	0.000387046
CL1528.Contig1_All	38.3	5.57	-2.784409793	0	0
CL1528.Contig2_All	10.82	28.173	1.377346455	3.44E-131	4.57E-131
CL1529.Contig10_All	1.686	0	-8.800682122	1.74E-44	4.61E-44
CL1529.Contig11_All	0	0.193	5.919977695	1.70E-09	8.31E-09
CL1529.Contig14_All	0.686	0.166	-2.008968836	4.07E-14	1.74E-13
CL1529.Contig15_All	3.163	0.583	-2.445671096	1.07E-18	4.15E-18
CL1529.Contig18_All	3.746	0.47	-2.974345316	6.54E-96	1.10E-95
CL1529.Contig20_All	0.086	3.713	5.384542327	4.81E-92	8.30E-92
CL1529.Contig21_All	0	1.033	7.719091662	3.04E-25	1.05E-24
CL1529.Contig2_All	0	1.273	8.718224958	1.24E-43	3.32E-43
CL1529.Contig3_All	0	2.393	9.570350703	3.74E-69	7.73E-69
CL1529.Contig6_All	2.14	0.533	-2.004370953	1.23E-38	3.48E-38
CL1529.Contig8_All	5.646	1.966	-1.519360484	4.43E-68	9.25E-68
CL1529.Contig9_All	0.81	6.753	3.054811577	9.96E-184	9.90E-184
CL153.Contig1_All	0.83	0.27	-1.61287142	7.26E-11	3.39E-10
CL153.Contig2_All	0.703	2.756	1.95576874	1.67E-33	5.07E-33
CL153.Contig3_All	2.363	0.643	-1.8708001	2.90E-33	8.86E-33
CL153.Contig4_All	0.206	1.053	2.331756605	7.12E-20	2.69E-19
CL153.Contig5_All	4.573	2.186	-1.062693206	5.49E-26	1.87E-25
CL153.Contig6_All	0.19	1.016	2.424991836	1.24E-19	4.72E-19
CL1530.Contig1_All	0.513	2.346	2.201145336	3.00E-12	1.35E-11
CL1531.Contig1_All	5.82	0.286	-4.328155867	3.72E-273	2.52E-273
CL1531.Contig2_All	5.033	10.62	1.074860268	1.01E-101	1.63E-101
CL1533.Contig1_All	6.746	25.08	1.887334357	1.27E-285	8.17E-286
CL1533.Contig2_All	24.38	8.436	-1.539568473	9.52E-212	8.26E-212
CL1534.Contig1_All	21.46	0.096	-7.801407002	1.60E-281	1.04E-281
CL1535.Contig2_All	5.863	2.53	-1.212882053	4.84E-79	9.20E-79
CL1535.Contig3_All	0.62	3.073	2.309020761	2.32E-101	3.73E-101
CL1536.Contig2_All	0.836	0.086	-3.245857308	0.000545338	0.003478585
CL1537.Contig10_All	3.596	0	-10.62446603	9.07E-118	1.31E-117
CL1537.Contig11_All	2.756	0.16	-4.088685321	1.62E-262	1.14E-262
CL1537.Contig1_All	0.033	2.606	6.32104742	3.20E-244	2.42E-244
CL1537.Contig2_All	5.603	0	-11.55631785	6.85E-191	6.58E-191
CL1537.Contig3_All	1.563	0	-10.27346689	6.32E-98	1.04E-97
CL1537.Contig5_All	5.003	0.663	-2.924027978	0	0
CL1537.Contig6_All	7.426	0	-10.82898536	4.72E-131	6.28E-131
CL1537.Contig7_All	0.073	0	-5.515894633	1.50E-07	7.86E-07
CL1538.Contig1_All	0.15	1.536	3.376382003	3.40E-44	9.01E-44
CL1538.Contig2_All	1.203	0.593	-1.044349029	1.90E-10	8.99E-10
CL1538.Contig5_All	0.57	0.073	-2.965168092	4.32E-26	1.47E-25
CL1538.Contig6_All	2.77	1.196	-1.207987017	3.84E-28	1.26E-27
CL1538.Contig7_All	0.006	0.913	7.180602969	3.05E-34	9.19E-34
CL1539.Contig10_All	1.936	0	-9.105277126	1.82E-52	4.42E-52
CL1539.Contig11_All	1.406	0	-9.529194427	6.55E-66	1.39E-65
CL1539.Contig12_All	0.613	0	-7.792549735	1.20E-25	4.11E-25
CL1539.Contig14_All	0.003	0.926	7.849058589	7.76E-54	1.86E-53
CL1539.Contig15_All	0.033	2.376	6.121712399	1.85E-35	5.45E-35
CL1539.Contig16_All	0.006	0.456	6.215586292	3.34E-18	1.30E-17
CL1539.Contig1_All	0.563	0.2	-1.499816764	0.000245009	0.001522111
CL1539.Contig2_All	3.043	0	-9.889958102	6.47E-80	1.22E-79
CL1539.Contig3_All	0	7.543	11.23898033	1.75E-166	1.91E-166
CL1539.Contig4_All	4.406	0	-9.161641218	4.36E-54	1.04E-53
CL1539.Contig5_All	0.03	6.64	7.912219704	3.64E-107	5.62E-107
CL1539.Contig7_All	0.136	1.92	3.846315758	1.86E-113	2.76E-113
CL1539.Contig8_All	1.783	0	-9.930830907	1.13E-81	2.11E-81
CL1539.Contig9_All	1.093	0.01	-6.671276826	7.40E-40	2.07E-39
CL154.Contig1_All	4.263	8.633	1.017102704	4.25E-25	1.46E-24
CL1540.Contig3_All	1.453	4.46	1.609969503	5.05E-70	1.03E-69
CL1540.Contig5_All	1.576	0.443	-1.831614799	1.16E-30	3.66E-30
CL1540.Contig6_All	5.843	2.076	-1.489469475	8.01E-83	1.48E-82
CL1541.Contig1_All	8.576	0.19	-5.497143461	0	0
CL1541.Contig2_All	0.653	8.4	3.680098295	0	0
CL1541.Contig3_All	0	0.446	7.591802585	1.55E-23	5.48E-23
CL1541.Contig4_All	7.673	1.616	-2.248980145	1.05E-281	6.84E-282
CL1541.Contig5_All	1.133	7.45	2.712572087	0	0
CL1541.Contig6_All	0.256	1.1	2.115113056	3.28E-41	9.02E-41
CL1542.Contig11_All	0	0.393	7.423023685	1.89E-21	6.93E-21
CL1542.Contig14_All	0	0.11	5.720290854	1.49E-08	7.52E-08
CL1542.Contig15_All	0	0.273	6.956167213	1.33E-16	5.39E-16
CL1542.Contig16_All	0	2.39	10.14057143	1.04E-93	1.77E-93
CL1542.Contig17_All	7.54	0.003	-10.83354363	1.98E-265	1.38E-265
CL1542.Contig18_All	0.01	1.603	7.252268309	1.75E-97	2.89E-97
CL1542.Contig1_All	1.943	0.736	-1.39503056	1.73E-17	6.86E-17
CL1542.Contig20_All	0	0.096	5.448492736	1.94E-07	1.02E-06
CL1542.Contig21_All	0.196	0	-6.577403143	3.32E-13	1.46E-12
CL1542.Contig22_All	0.193	0	-6.654752054	9.07E-14	3.92E-13
CL1542.Contig24_All	0.036	0	-4.327223542	0.000259443	0.001614746
CL1542.Contig2_All	0.006	0.7	6.935380884	4.37E-31	1.37E-30
CL1542.Contig4_All	0.55	0	-8.040216873	2.24E-29	7.22E-29
CL1542.Contig5_All	0.513	0	-8.04190496	2.10E-29	6.78E-29
CL1542.Contig6_All	0.1	0	-5.597744833	7.15E-08	3.70E-07
CL1542.Contig8_All	0.073	0	-5.146552849	2.78E-06	1.54E-05
CL1542.Contig9_All	2.753	0	-10.42267725	6.19E-106	9.66E-106
CL1543.Contig10_All	0.086	0.4	2.213611234	3.10E-11	1.43E-10
CL1543.Contig11_All	1.486	3.123	1.055528611	4.82E-14	2.07E-13
CL1543.Contig12_All	0.123	1.56	3.689559266	3.06E-65	6.54E-65
CL1543.Contig13_All	1.873	0	-9.322508999	5.50E-59	1.25E-58
CL1543.Contig14_All	1	0.216	-2.219143038	3.92E-18	1.53E-17
CL1543.Contig15_All	0.34	1.326	1.950301214	5.55E-23	1.98E-22
CL1543.Contig16_All	0.066	0.21	1.620336151	6.97E-05	0.00041703
CL1543.Contig17_All	0.096	1.273	3.725287422	1.57E-33	4.76E-33
CL1543.Contig18_All	0.28	0	-5.729840718	2.00E-08	1.01E-07
CL1543.Contig19_All	1.393	0	-8.28517805	1.37E-33	4.15E-33
CL1543.Contig1_All	3.186	1.523	-1.065814307	9.85E-16	4.05E-15
CL1543.Contig20_All	1.123	0.18	-2.653260134	3.44E-26	1.17E-25
CL1543.Contig21_All	0	0.173	5.221160676	1.23E-06	6.72E-06
CL1543.Contig2_All	0.896	0	-8.24929281	6.15E-33	1.88E-32
CL1543.Contig3_All	1.396	0	-8.808372271	1.14E-44	3.00E-44
CL1543.Contig4_All	0.45	0.213	-1.073256854	0.000105762	0.000639957
CL1543.Contig5_All	0.006	1.706	7.713939208	1.36E-72	2.73E-72
CL1543.Contig6_All	0.056	0	-4.471824387	0.000136691	0.00083392
CL1543.Contig7_All	1.516	0.086	-4.138952641	2.17E-56	5.07E-56
CL1544.Contig1_All	6.286	0.58	-3.445402793	4.15E-127	5.64E-127
CL1545.Contig1_All	10.113	1.683	-2.585839797	8.50E-162	9.47E-162
CL1545.Contig2_All	0.006	5.53	9.671674704	1.19E-102	1.90E-102
CL1546.Contig10_All	1.543	0	-7.611603097	3.18E-23	1.13E-22
CL1546.Contig11_All	0.383	15.976	5.369316635	1.49E-237	1.16E-237
CL1546.Contig13_All	8.133	0.196	-5.383313211	1.18E-201	1.08E-201
CL1546.Contig1_All	0.066	2.33	5.119564383	1.85E-11	8.47E-11
CL1546.Contig4_All	0.41	1.503	1.864617594	2.64E-07	1.40E-06
CL1546.Contig5_All	1.996	0.903	-1.137082522	2.41E-09	1.18E-08
CL1546.Contig6_All	2.23	0.486	-2.199769535	1.22E-22	4.39E-22
CL1546.Contig7_All	1.35	0	-7.839117786	2.61E-26	8.82E-26
CL1546.Contig8_All	3.14	0	-8.559994259	5.02E-39	1.42E-38
CL1546.Contig9_All	0.99	0	-7.155728738	4.34E-18	1.70E-17
CL1547.Contig1_All	4.68	0.016	-8.027770228	5.05E-223	4.19E-223
CL1550.Contig2_All	1.43	4.206	1.556098232	1.16E-74	2.28E-74
CL1551.Contig4_All	0.973	0.416	-1.225965366	6.62E-07	3.57E-06
CL1554.Contig1_All	5.666	0.04	-7.151538384	7.86E-76	1.53E-75
CL1555.Contig1_All	3.05	8.23	1.419225691	3.64E-23	1.30E-22
CL1555.Contig3_All	0.223	12.116	5.760049006	1.77E-235	1.39E-235
CL1555.Contig5_All	0	3.07	8.05705944	2.15E-30	6.83E-30
CL1557.Contig1_All	4.026	0.376	-3.417606614	1.06E-87	1.88E-87
CL1557.Contig2_All	2.063	4.613	1.16647778	5.38E-27	1.80E-26
CL1558.Contig2_All	0.04	8.51	7.772482952	1.04E-115	1.51E-115
CL1559.Contig2_All	85.696	2.953	-4.860083627	0	0
CL1559.Contig4_All	2.503	9.543	1.9353489	2.38E-72	4.77E-72
CL1559.Contig5_All	3.27	134.283	5.358312177	0	0
CL1559.Contig6_All	60.913	3.74	-4.026612106	0	0
CL1559.Contig7_All	0.046	13.05	8.072598919	2.48E-258	1.78E-258
CL1560.Contig1_All	17.536	7.086	-1.312678233	2.93E-61	6.50E-61
CL1560.Contig2_All	10.34	4.366	-1.249099958	6.07E-34	1.84E-33
CL1561.Contig1_All	15.45	3.15	-2.292334264	0	0
CL1561.Contig2_All	2.586	14.686	2.502235844	0	0
CL1561.Contig3_All	1.29	0.136	-3.271525737	3.97E-09	1.96E-08
CL1562.Contig2_All	4.853	0	-9.74380609	6.30E-74	1.25E-73
CL1563.Contig2_All	0.866	4.986	2.527445898	1.34E-99	2.18E-99
CL1564.Contig1_All	1.066	2.43	1.198200774	8.91E-12	4.05E-11
CL1564.Contig2_All	2.316	0.013	-7.303451196	3.32E-36	9.70E-36
CL1565.Contig3_All	0.04	2.296	5.877160921	1.69E-39	4.75E-39
CL1565.Contig4_All	0.066	0.566	3.119564383	6.16E-10	2.96E-09
CL1565.Contig5_All	0	7.49	9.653227396	2.72E-72	5.46E-72
CL1565.Contig9_All	1.013	0	-7.305089322	1.25E-19	4.74E-19
CL1567.Contig1_All	3.273	1.173	-1.485240265	1.63E-27	5.42E-27
CL1568.Contig1_All	1.436	6.5	2.166264964	4.92E-126	6.75E-126
CL1568.Contig2_All	0.863	13.376	3.937111936	0	0
CL1569.Contig1_All	0.12	2.826	4.608567186	5.47E-48	1.39E-47
CL1569.Contig2_All	5.493	0.643	-3.095272588	4.32E-83	7.94E-83
CL157.Contig2_All	13.32	6.706	-1.002580687	1.49E-22	5.37E-22
CL1570.Contig4_All	135.256	10.386	-3.711630119	0	0
CL1570.Contig5_All	6.326	0	-12.09460158	3.48E-251	2.56E-251
CL1571.Contig2_All	9.283	0.506	-4.203067917	0	0
CL1572.Contig1_All	3.313	0.983	-1.753419551	1.45E-42	3.93E-42
[truncated: 22,222 more rows]
