# Supplementary material for: Ploidy level enhances the photosynthetic capacity of a tetraploid variety of Acer buergerianum Miq
Source: PeerJ. 2021 Dec 16;9:e12620. doi: 10.7717/peerj.12620 (PMC8684723; doi:10.7717/peerj.12620)
Supplement: Supplemental Information 5 — Gene ID, GO Term, Level 1, Level 2 and log2(X/S). [file peerj-09-12620-s005.csv]

Gene ID	GO Term	Level 1	Level 2	log2(X/S)
CL10.Contig1_All	[P]GO:0006334//nucleosome assembly;[C]GO:0005634//nucleus;GO:0000786//nucleosome;[F]GO:0003677//DNA binding;	biological_process;cellular_component;molecular_function	[C]organelle part;cell;[P]cellular component organization or biogenesis;[F]binding;	2.80167438
CL10.Contig3_All	[P]GO:0006334//nucleosome assembly;[C]GO:0005634//nucleus;GO:0000786//nucleosome;[F]GO:0003677//DNA binding;	cellular_component;biological_process;molecular_function	[C]organelle part;cell;[P]cellular component organization or biogenesis;[F]binding;	11.65476428
CL1001.Contig10_All	[C]GO:0016021//integral component of membrane;	cellular_component	[C]membrane part;	6.298548655
CL1001.Contig8_All	[C]GO:0016021//integral component of membrane;	cellular_component	[C]membrane part;	-1.033332408
CL1001.Contig9_All	[C]GO:0016021//integral component of membrane;	cellular_component	[C]membrane part;	4.491333425
CL1002.Contig2_All	[F]GO:0005524//ATP binding;	molecular_function	[F]binding;	-5.135890602
CL1002.Contig3_All	[F]GO:0005524//ATP binding;	molecular_function	[F]binding;	4.517636297
CL1002.Contig4_All	[F]GO:0005524//ATP binding;	molecular_function	[F]binding;	-1.180191399
CL1003.Contig2_All	[P]GO:0008152//metabolic process;[C]GO:0016021//integral component of membrane;GO:0043231//intracellular membrane-bounded organelle;[F]GO:0080044//quercetin 7-O-glucosyltransferase activity;GO:0016758//transferase activity, transferring hexosyl groups;GO:0080043//quercetin 3-O-glucosyltransferase activity;	biological_process;cellular_component;molecular_function	[C]cell;membrane part;[P]metabolic process;[F]catalytic activity;	2.231479048
CL1003.Contig3_All	[P]GO:0008152//metabolic process;[C]GO:0043231//intracellular membrane-bounded organelle;GO:0016021//integral component of membrane;[F]GO:0080044//quercetin 7-O-glucosyltransferase activity;GO:0080043//quercetin 3-O-glucosyltransferase activity;GO:0016758//transferase activity, transferring hexosyl groups;	biological_process;cellular_component;molecular_function	[C]membrane part;cell;[P]metabolic process;[F]catalytic activity;	1.394951575
CL1003.Contig5_All	[P]GO:0008152//metabolic process;[C]GO:0043231//intracellular membrane-bounded organelle;GO:0016021//integral component of membrane;[F]GO:0016758//transferase activity, transferring hexosyl groups;GO:0080044//quercetin 7-O-glucosyltransferase activity;GO:0080043//quercetin 3-O-glucosyltransferase activity;	biological_process;molecular_function;cellular_component	[C]cell;membrane part;[P]metabolic process;[F]catalytic activity;	1.033273956
CL1005.Contig10_All	[P]GO:0051601//exocyst localization;GO:0006887//exocytosis;[C]GO:0000145//exocyst;[F]GO:0000149//SNARE binding;	biological_process;molecular_function;cellular_component	[C]cell;[P]cellular process;localization;[F]binding;	-9.399668179
CL1005.Contig11_All	[P]GO:0006887//exocytosis;[C]GO:0000145//exocyst;	biological_process;cellular_component	[C]cell;[P]cellular process;	6.20123762
CL1005.Contig12_All	[P]GO:0006887//exocytosis;GO:0060321//acceptance of pollen;[C]GO:0000145//exocyst;GO:0005829//cytosol;GO:0005886//plasma membrane;GO:0009506//plasmodesma;	cellular_component;biological_process	[C]symplast;cell;[P]multi-organism process;cellular process;	10.18576753
CL1005.Contig14_All	[P]GO:0051601//exocyst localization;GO:0006887//exocytosis;[C]GO:0000145//exocyst;[F]GO:0000149//SNARE binding;	biological_process;cellular_component;molecular_function	[C]cell;[P]cellular process;localization;[F]binding;	11.04992326
CL1005.Contig1_All	[P]GO:0006887//exocytosis;GO:0060321//acceptance of pollen;[C]GO:0005829//cytosol;GO:0009506//plasmodesma;GO:0005886//plasma membrane;GO:0000145//exocyst;	cellular_component;biological_process	[C]symplast;cell;[P]cellular process;multi-organism process;	-3.254647176
CL1005.Contig2_All	[P]GO:0006887//exocytosis;GO:0060321//acceptance of pollen;[C]GO:0005829//cytosol;GO:0005886//plasma membrane;GO:0000145//exocyst;GO:0009506//plasmodesma;	cellular_component;biological_process	[C]cell;symplast;[P]cellular process;multi-organism process;	3.471281339
CL1005.Contig5_All	[P]GO:0051601//exocyst localization;GO:0006887//exocytosis;[C]GO:0000145//exocyst;[F]GO:0000149//SNARE binding;	biological_process;cellular_component;molecular_function	[C]cell;[P]localization;cellular process;[F]binding;	10.17183071
CL1005.Contig6_All	[P]GO:0051601//exocyst localization;GO:0006887//exocytosis;[C]GO:0000145//exocyst;[F]GO:0000149//SNARE binding;	molecular_function;cellular_component;biological_process	[C]cell;[P]localization;cellular process;[F]binding;	3.601825104
CL1005.Contig7_All	[P]GO:0051601//exocyst localization;GO:0006887//exocytosis;[C]GO:0000145//exocyst;[F]GO:0000149//SNARE binding;	biological_process;cellular_component;molecular_function	[C]cell;[P]cellular process;localization;[F]binding;	-11.41029316
CL1005.Contig8_All	[P]GO:0006887//exocytosis;GO:0051601//exocyst localization;[C]GO:0000145//exocyst;[F]GO:0000149//SNARE binding;	biological_process;cellular_component;molecular_function	[C]cell;[P]cellular process;localization;[F]binding;	2.747249258
CL1005.Contig9_All	[P]GO:0006887//exocytosis;GO:0051601//exocyst localization;[C]GO:0000145//exocyst;[F]GO:0000149//SNARE binding;	cellular_component;molecular_function;biological_process	[C]cell;[P]localization;cellular process;[F]binding;	-8.811872277
CL1007.Contig1_All	[P]GO:0007051//spindle organization;	biological_process	[P]cellular component organization or biogenesis;	1.211715035
CL1007.Contig4_All	[P]GO:0007051//spindle organization;	biological_process	[P]cellular component organization or biogenesis;	1.460921004
CL1008.Contig1_All	[P]GO:0006400//tRNA modification;[F]GO:0016763//transferase activity, transferring pentosyl groups;	biological_process;molecular_function	[P]cellular process;[F]catalytic activity;	-1.970441605
CL1009.Contig5_All	[F]GO:0003824//catalytic activity;	molecular_function	[F]catalytic activity;	1.653391301
CL101.Contig2_All	[P]GO:0006396//RNA processing;[F]GO:0003723//RNA binding;	biological_process;molecular_function	[P]cellular process;[F]binding;	-8.1234608
CL101.Contig3_All	[P]GO:0006396//RNA processing;[F]GO:0003723//RNA binding;	biological_process;molecular_function	[P]cellular process;[F]binding;	-3.006689478
CL1010.Contig1_All	[P]GO:0006952//defense response;	biological_process	[P]response to stimulus;	-1.644744678
CL1010.Contig2_All	[P]GO:0006952//defense response;	biological_process	[P]response to stimulus;	5.043118248
CL1010.Contig3_All	[P]GO:0006952//defense response;	biological_process	[P]response to stimulus;	1.70147244
CL1011.Contig2_All	[F]GO:0008234//cysteine-type peptidase activity;	molecular_function	[F]catalytic activity;	8.918585357
CL1011.Contig3_All	[F]GO:0008234//cysteine-type peptidase activity;	molecular_function	[F]catalytic activity;	-1.280510227
CL1017.Contig4_All	[F]GO:0004017//adenylate kinase activity;GO:0005524//ATP binding;	molecular_function	[F]binding;catalytic activity;	-3.739448041
CL1019.Contig1_All	[F]GO:0003676//nucleic acid binding;GO:0005524//ATP binding;	molecular_function	[F]binding;	1.083259547
CL1019.Contig2_All	[F]GO:0005524//ATP binding;GO:0003676//nucleic acid binding;	molecular_function	[F]binding;	-3.264086575
CL1019.Contig4_All	[F]GO:0003676//nucleic acid binding;GO:0005524//ATP binding;	molecular_function	[F]binding;	11.04249862
CL1019.Contig5_All	[F]GO:0003676//nucleic acid binding;GO:0005524//ATP binding;	molecular_function	[F]binding;	4.394094427
CL1019.Contig7_All	[F]GO:0005524//ATP binding;GO:0003676//nucleic acid binding;	molecular_function	[F]binding;	-1.357641317
CL1020.Contig1_All	[P]GO:0055085//transmembrane transport;GO:0006810//transport;[C]GO:0016021//integral component of membrane;	biological_process;cellular_component	[C]membrane part;[P]localization;	4.12173483
CL1020.Contig4_All	[P]GO:0055085//transmembrane transport;[C]GO:0016021//integral component of membrane;	cellular_component;biological_process	[C]membrane part;[P]localization;	1.763526221
CL1021.Contig10_All	[F]GO:0003723//RNA binding;	molecular_function	[F]binding;	5.704396735
CL1021.Contig1_All	[F]GO:0003723//RNA binding;	molecular_function	[F]binding;	2.5462721
CL1021.Contig2_All	[F]GO:0003723//RNA binding;	molecular_function	[F]binding;	-1.413539408
CL1021.Contig3_All	[F]GO:0003723//RNA binding;	molecular_function	[F]binding;	5.512651038
CL1021.Contig4_All	[F]GO:0003723//RNA binding;	molecular_function	[F]binding;	-1.09424055
CL1021.Contig5_All	[F]GO:0003723//RNA binding;	molecular_function	[F]binding;	1.150356207
CL1021.Contig6_All	[F]GO:0003723//RNA binding;	molecular_function	[F]binding;	-1.526244745
CL1021.Contig7_All	[F]GO:0003723//RNA binding;	molecular_function	[F]binding;	8.356026387
CL1021.Contig8_All	[F]GO:0003723//RNA binding;	molecular_function	[F]binding;	-5.328796122
CL1021.Contig9_All	[F]GO:0003723//RNA binding;	molecular_function	[F]binding;	-4.745324824
CL1023.Contig1_All	[P]GO:0006364//rRNA processing;	biological_process	[P]cellular component organization or biogenesis;	-12.70642896
CL1023.Contig2_All	[P]GO:0006364//rRNA processing;	biological_process	[P]cellular component organization or biogenesis;	7.403909725
CL1023.Contig3_All	[P]GO:0006364//rRNA processing;	biological_process	[P]cellular component organization or biogenesis;	6.3013412
CL1023.Contig4_All	[P]GO:0006364//rRNA processing;	biological_process	[P]cellular component organization or biogenesis;	7.043284062
CL1023.Contig5_All	[P]GO:0006364//rRNA processing;	biological_process	[P]cellular component organization or biogenesis;	6.150423898
CL1023.Contig7_All	[P]GO:0006364//rRNA processing;	biological_process	[P]cellular component organization or biogenesis;	-4.948856754
CL1023.Contig8_All	[P]GO:0006364//rRNA processing;	biological_process	[P]cellular component organization or biogenesis;	5.310217167
CL1024.Contig1_All	[C]GO:0016021//integral component of membrane;[F]GO:0016757//transferase activity, transferring glycosyl groups;	cellular_component;molecular_function	[C]membrane part;[F]catalytic activity;	1.816206351
CL1024.Contig2_All	[C]GO:0016021//integral component of membrane;[F]GO:0016757//transferase activity, transferring glycosyl groups;	cellular_component;molecular_function	[C]membrane part;[F]catalytic activity;	-3.007885017
CL1024.Contig3_All	[C]GO:0016021//integral component of membrane;[F]GO:0016757//transferase activity, transferring glycosyl groups;	molecular_function;cellular_component	[C]membrane part;[F]catalytic activity;	-12.93602219
CL1028.Contig1_All	[P]GO:0006355//regulation of transcription, DNA-templated;GO:0006351//transcription, DNA-templated;[C]GO:0005634//nucleus;[F]GO:0003677//DNA binding;	biological_process;molecular_function;cellular_component	[C]cell;[P]cellular process;biological regulation;[F]binding;	-1.082668194
CL1028.Contig3_All	[P]GO:0006355//regulation of transcription, DNA-templated;GO:0006351//transcription, DNA-templated;[C]GO:0005634//nucleus;[F]GO:0003677//DNA binding;	biological_process;cellular_component;molecular_function	[C]cell;[P]biological regulation;cellular process;[F]binding;	-1.389028063
CL1029.Contig3_All	[F]GO:0102500//beta-maltose 4-alpha-glucanotransferase activity;GO:0004134//4-alpha-glucanotransferase activity;	molecular_function	[F]catalytic activity;	-1.231218594
CL103.Contig2_All	[P]GO:0016126//sterol biosynthetic process;GO:0016132//brassinosteroid biosynthetic process;[C]GO:0030176//integral component of endoplasmic reticulum membrane;[F]GO:0009918//sterol delta7 reductase activity;GO:0016628//oxidoreductase activity, acting on the CH-CH group of donors, NAD or NADP as acceptor;	cellular_component;molecular_function;biological_process	[C]organelle part;[P]biological regulation;metabolic process;[F]catalytic activity;	-7.241207205
CL1031.Contig2_All	[P]GO:0048544//recognition of pollen;[C]GO:0016021//integral component of membrane;[F]GO:0005524//ATP binding;GO:0004674//protein serine/threonine kinase activity;	cellular_component;biological_process;molecular_function	[C]membrane part;[P]multi-organism process;[F]catalytic activity;binding;	-1.064512057
CL1031.Contig3_All	[P]GO:0048544//recognition of pollen;[C]GO:0016021//integral component of membrane;[F]GO:0004674//protein serine/threonine kinase activity;GO:0005524//ATP binding;	biological_process;molecular_function;cellular_component	[C]membrane part;[P]multi-organism process;[F]catalytic activity;binding;	1.14570278
CL1033.Contig5_All	[P]GO:0045727//positive regulation of translation;GO:0006412//translation;[C]GO:0005759//mitochondrial matrix;GO:0005743//mitochondrial inner membrane;[F]GO:0005525//GTP binding;GO:0043022//ribosome binding;GO:0003924//GTPase activity;	molecular_function;biological_process;cellular_component	[C]organelle part;[P]biological regulation;cellular process;[F]catalytic activity;binding;	1.760209628
CL1035.Contig4_All	[P]GO:0031047//gene silencing by RNA;[F]GO:0003676//nucleic acid binding;	biological_process;molecular_function	[P]biological regulation;[F]binding;	-5.952951077
CL1035.Contig6_All	[P]GO:0031047//gene silencing by RNA;[F]GO:0003676//nucleic acid binding;	biological_process;molecular_function	[P]biological regulation;[F]binding;	4.35116721
CL1035.Contig9_All	[P]GO:0031047//gene silencing by RNA;[F]GO:0003676//nucleic acid binding;	molecular_function;biological_process	[P]biological regulation;[F]binding;	2.996445603
CL1037.Contig2_All	[P]GO:0048364//root development;[F]GO:0050355//triphosphatase activity;	biological_process;molecular_function	[P]multicellular organismal process;[F]catalytic activity;	-5.155495993
CL1038.Contig1_All	[P]GO:0015976//carbon utilization;[F]GO:0004089//carbonate dehydratase activity;GO:0008270//zinc ion binding;	molecular_function;biological_process	[P]carbon utilization;[F]binding;catalytic activity;	-1.300014571
CL1039.Contig1_All	[P]GO:0006950//response to stress;GO:0006457//protein folding;[F]GO:0005524//ATP binding;GO:0051082//unfolded protein binding;	biological_process;molecular_function	[P]cellular process;response to stimulus;[F]binding;	1.252347609
CL1039.Contig3_All	[P]GO:0006457//protein folding;GO:0006950//response to stress;[F]GO:0005524//ATP binding;GO:0051082//unfolded protein binding;	biological_process;molecular_function	[P]response to stimulus;cellular process;[F]binding;	1.09184714
CL1039.Contig5_All	[P]GO:0006457//protein folding;GO:0006950//response to stress;[F]GO:0051082//unfolded protein binding;GO:0005524//ATP binding;	molecular_function;biological_process	[P]response to stimulus;cellular process;[F]binding;	-4.96584992
CL104.Contig1_All	[P]GO:0044205//'de novo' UMP biosynthetic process;GO:0006207//'de novo' pyrimidine nucleobase biosynthetic process;[F]GO:0004590//orotidine-5'-phosphate decarboxylase activity;GO:0004588//orotate phosphoribosyltransferase activity;	molecular_function;biological_process	[P]cellular process;[F]catalytic activity;	-2.898561759
CL104.Contig3_All	[P]GO:0006207//'de novo' pyrimidine nucleobase biosynthetic process;GO:0044205//'de novo' UMP biosynthetic process;[F]GO:0004588//orotate phosphoribosyltransferase activity;GO:0004590//orotidine-5'-phosphate decarboxylase activity;	biological_process;molecular_function	[P]cellular process;[F]catalytic activity;	5.702363956
CL104.Contig4_All	[P]GO:0044205//'de novo' UMP biosynthetic process;GO:0006207//'de novo' pyrimidine nucleobase biosynthetic process;[F]GO:0004590//orotidine-5'-phosphate decarboxylase activity;GO:0004588//orotate phosphoribosyltransferase activity;	biological_process;molecular_function	[P]cellular process;[F]catalytic activity;	-1.637053838
CL104.Contig5_All	[P]GO:0044205//'de novo' UMP biosynthetic process;GO:0006207//'de novo' pyrimidine nucleobase biosynthetic process;[F]GO:0004588//orotate phosphoribosyltransferase activity;GO:0004590//orotidine-5'-phosphate decarboxylase activity;	molecular_function;biological_process	[P]cellular process;[F]catalytic activity;	1.937805224
CL104.Contig7_All	[P]GO:0006207//'de novo' pyrimidine nucleobase biosynthetic process;GO:0044205//'de novo' UMP biosynthetic process;[F]GO:0004590//orotidine-5'-phosphate decarboxylase activity;GO:0004588//orotate phosphoribosyltransferase activity;	biological_process;molecular_function	[P]cellular process;[F]catalytic activity;	1.143836525
CL1041.Contig5_All	[P]GO:0055085//transmembrane transport;[C]GO:0016021//integral component of membrane;	biological_process;cellular_component	[C]membrane part;[P]localization;	2.742746355
CL1042.Contig3_All	[F]GO:0003723//RNA binding;	molecular_function	[F]binding;	1.710092521
CL1043.Contig1_All	[P]GO:0006629//lipid metabolic process;[F]GO:0008374//O-acyltransferase activity;	molecular_function;biological_process	[P]metabolic process;[F]catalytic activity;	-4.988790045
CL1043.Contig4_All	[P]GO:0006629//lipid metabolic process;[F]GO:0008374//O-acyltransferase activity;	biological_process;molecular_function	[P]metabolic process;[F]catalytic activity;	2.784635186
CL1043.Contig8_All	[P]GO:0006629//lipid metabolic process;[F]GO:0008374//O-acyltransferase activity;	biological_process;molecular_function	[P]metabolic process;[F]catalytic activity;	4.021997398
CL1043.Contig9_All	[P]GO:0006629//lipid metabolic process;[F]GO:0008374//O-acyltransferase activity;	biological_process;molecular_function	[P]metabolic process;[F]catalytic activity;	-12.22820156
CL1044.Contig2_All	[P]GO:0006355//regulation of transcription, DNA-templated;GO:0006351//transcription, DNA-templated;[C]GO:0005634//nucleus;[F]GO:0008270//zinc ion binding;GO:0003677//DNA binding;	biological_process;molecular_function;cellular_component	[C]cell;[P]biological regulation;cellular process;[F]binding;	-3.41692771
CL1045.Contig3_All	[C]GO:0016021//integral component of membrane;[F]GO:0019706//protein-cysteine S-palmitoyltransferase activity;	cellular_component;molecular_function	[C]membrane part;[F]catalytic activity;	1.006164641
CL1046.Contig2_All	[F]GO:0008171//O-methyltransferase activity;GO:0046983//protein dimerization activity;	molecular_function	[F]catalytic activity;binding;	1.152725503
CL1046.Contig3_All	[F]GO:0008171//O-methyltransferase activity;GO:0046983//protein dimerization activity;	molecular_function	[F]binding;catalytic activity;	-1.903915548
CL1049.Contig3_All	[P]GO:0005975//carbohydrate metabolic process;[F]GO:0016868//intramolecular transferase activity, phosphotransferases;	biological_process;molecular_function	[P]metabolic process;[F]catalytic activity;	3.804750455
CL105.Contig7_All	[P]GO:0048544//recognition of pollen;GO:0006468//protein phosphorylation;[C]GO:0016021//integral component of membrane;GO:0005886//plasma membrane;[F]GO:0005524//ATP binding;GO:0004674//protein serine/threonine kinase activity;	cellular_component;molecular_function;biological_process	[C]membrane part;cell;[P]cellular process;multi-organism process;[F]catalytic activity;binding;	-1.007212036
CL1052.Contig1_All	[C]GO:0005802//trans-Golgi network;GO:0005768//endosome;GO:0016021//integral component of membrane;[F]GO:0020037//heme binding;	cellular_component;molecular_function	[C]cell;membrane part;organelle part;[F]binding;	7.56569305
CL1052.Contig2_All	[C]GO:0005768//endosome;GO:0005802//trans-Golgi network;GO:0016021//integral component of membrane;[F]GO:0020037//heme binding;	molecular_function;cellular_component	[C]cell;organelle part;membrane part;[F]binding;	3.018807294
CL1054.Contig3_All	[P]GO:0006568//tryptophan metabolic process;[F]GO:0004640//phosphoribosylanthranilate isomerase activity;	molecular_function;biological_process	[P]cellular process;[F]catalytic activity;	1.775680594
CL1054.Contig5_All	[P]GO:0006568//tryptophan metabolic process;[F]GO:0004640//phosphoribosylanthranilate isomerase activity;	biological_process;molecular_function	[P]cellular process;[F]catalytic activity;	-2.729100985
CL1054.Contig6_All	[P]GO:0006568//tryptophan metabolic process;[F]GO:0004640//phosphoribosylanthranilate isomerase activity;	molecular_function;biological_process	[P]cellular process;[F]catalytic activity;	-1.749963891
CL1055.Contig4_All	[F]GO:0003747//translation release factor activity;	molecular_function	[F]binding;	10.50470823
CL1055.Contig5_All	[F]GO:0003747//translation release factor activity;	molecular_function	[F]binding;	11.11870933
CL1055.Contig6_All	[F]GO:0003747//translation release factor activity;	molecular_function	[F]binding;	5.809632776
CL1055.Contig7_All	[F]GO:0003747//translation release factor activity;	molecular_function	[F]binding;	5.341660836
CL1060.Contig2_All	[P]GO:0046856//phosphatidylinositol dephosphorylation;[F]GO:0016787//hydrolase activity;	biological_process;molecular_function	[P]cellular process;[F]catalytic activity;	-4.129250199
CL1060.Contig3_All	[P]GO:0046856//phosphatidylinositol dephosphorylation;[F]GO:0016787//hydrolase activity;	biological_process;molecular_function	[P]cellular process;[F]catalytic activity;	1.360078554
CL1061.Contig2_All	[P]GO:0007076//mitotic chromosome condensation;[C]GO:0000796//condensin complex;	biological_process;cellular_component	[C]organelle part;[P]cellular component organization or biogenesis;	1.863178244
CL1063.Contig1_All	[C]GO:0016021//integral component of membrane;	cellular_component	[C]membrane part;	-1.975968081
CL1063.Contig2_All	[C]GO:0016021//integral component of membrane;	cellular_component	[C]membrane part;	1.567867491
CL1064.Contig1_All	[C]GO:0016021//integral component of membrane;[F]GO:0015238//drug transmembrane transporter activity;GO:0015297//antiporter activity;	cellular_component;molecular_function	[C]membrane part;[F]transporter activity;	-1.845404088
CL1064.Contig2_All	[C]GO:0016021//integral component of membrane;[F]GO:0015238//drug transmembrane transporter activity;GO:0015297//antiporter activity;	cellular_component;molecular_function	[C]membrane part;[F]transporter activity;	-2.183148417
CL1064.Contig5_All	[C]GO:0016021//integral component of membrane;[F]GO:0015297//antiporter activity;GO:0015238//drug transmembrane transporter activity;	molecular_function;cellular_component	[C]membrane part;[F]transporter activity;	2.175064162
CL1066.Contig12_All	[P]GO:0006281//DNA repair;[F]GO:0008094//DNA-dependent ATPase activity;GO:0005524//ATP binding;GO:0003684//damaged DNA binding;	molecular_function;biological_process	[P]cellular process;[F]binding;catalytic activity;	1.960958382
CL1066.Contig13_All	[P]GO:0006281//DNA repair;[F]GO:0005524//ATP binding;GO:0008094//DNA-dependent ATPase activity;GO:0003684//damaged DNA binding;	biological_process;molecular_function	[P]cellular process;[F]binding;catalytic activity;	8.807816371
CL1066.Contig15_All	[P]GO:0006281//DNA repair;[F]GO:0008094//DNA-dependent ATPase activity;GO:0005524//ATP binding;GO:0003684//damaged DNA binding;	molecular_function;biological_process	[P]cellular process;[F]catalytic activity;binding;	5.994998472
CL1066.Contig1_All	[P]GO:0006281//DNA repair;[F]GO:0003684//damaged DNA binding;GO:0008094//DNA-dependent ATPase activity;GO:0005524//ATP binding;	molecular_function;biological_process	[P]cellular process;[F]catalytic activity;binding;	7.284324921
CL1066.Contig3_All	[P]GO:0006281//DNA repair;[F]GO:0005524//ATP binding;GO:0008094//DNA-dependent ATPase activity;GO:0003684//damaged DNA binding;	biological_process;molecular_function	[P]cellular process;[F]binding;catalytic activity;	-1.859831034
CL1066.Contig4_All	[P]GO:0006281//DNA repair;[F]GO:0005524//ATP binding;GO:0008094//DNA-dependent ATPase activity;GO:0003684//damaged DNA binding;	biological_process;molecular_function	[P]cellular process;[F]binding;catalytic activity;	1.606793722
CL1066.Contig6_All	[P]GO:0006281//DNA repair;[F]GO:0005524//ATP binding;GO:0003684//damaged DNA binding;GO:0008094//DNA-dependent ATPase activity;	biological_process;molecular_function	[P]cellular process;[F]binding;catalytic activity;	1.227104844
CL1066.Contig7_All	[P]GO:0006281//DNA repair;[F]GO:0008094//DNA-dependent ATPase activity;GO:0003684//damaged DNA binding;GO:0005524//ATP binding;	biological_process;molecular_function	[P]cellular process;[F]catalytic activity;binding;	1.412582532
CL1066.Contig8_All	[P]GO:0006281//DNA repair;[F]GO:0003684//damaged DNA binding;GO:0008094//DNA-dependent ATPase activity;GO:0005524//ATP binding;	biological_process;molecular_function	[P]cellular process;[F]binding;catalytic activity;	2.79864157
CL1066.Contig9_All	[P]GO:0006281//DNA repair;[F]GO:0003684//damaged DNA binding;GO:0008094//DNA-dependent ATPase activity;GO:0005524//ATP binding;	molecular_function;biological_process	[P]cellular process;[F]binding;catalytic activity;	9.122115696
CL1067.Contig2_All	[F]GO:0004722//protein serine/threonine phosphatase activity;	molecular_function	[F]catalytic activity;	-2.633194935
CL1068.Contig2_All	[P]GO:0006850//mitochondrial pyruvate transmembrane transport;[C]GO:0005743//mitochondrial inner membrane;	cellular_component;biological_process	[C]organelle part;[P]localization;	-2.100409943
CL107.Contig1_All	[P]GO:0006412//translation;[C]GO:0005840//ribosome;[F]GO:0019843//rRNA binding;GO:0003735//structural constituent of ribosome;	molecular_function;biological_process;cellular_component	[C]cell;[P]cellular process;[F]structural molecule activity;binding;	-1.131177211
CL107.Contig3_All	[P]GO:0006412//translation;[C]GO:0005840//ribosome;[F]GO:0003735//structural constituent of ribosome;GO:0019843//rRNA binding;	molecular_function;biological_process;cellular_component	[C]cell;[P]cellular process;[F]binding;structural molecule activity;	2.3844768
CL1071.Contig1_All	[P]GO:0050832//defense response to fungus;	biological_process	[P]multi-organism process;	2.534990165
CL1071.Contig2_All	[P]GO:0050832//defense response to fungus;	biological_process	[P]multi-organism process;	3.183216747
CL1071.Contig6_All	[P]GO:0050832//defense response to fungus;	biological_process	[P]multi-organism process;	-6.572843552
CL1071.Contig7_All	[P]GO:0050832//defense response to fungus;	biological_process	[P]multi-organism process;	-1.956041777
CL1071.Contig8_All	[P]GO:0050832//defense response to fungus;	biological_process	[P]multi-organism process;	-2.385246118
CL1072.Contig10_All	[F]GO:0003723//RNA binding;	molecular_function	[F]binding;	2.501517779
CL1072.Contig12_All	[C]GO:0016021//integral component of membrane;	cellular_component	[C]membrane part;	-2.376329973
CL1072.Contig20_All	[P]GO:0015991//ATP hydrolysis coupled proton transport;[C]GO:0033179//proton-transporting V-type ATPase, V0 domain;[F]GO:0015078//hydrogen ion transmembrane transporter activity;	biological_process;molecular_function;cellular_component	[C]macromolecular complex;[P]localization;[F]transporter activity;	-1.208935568
CL1072.Contig24_All	[P]GO:0015991//ATP hydrolysis coupled proton transport;[C]GO:0033179//proton-transporting V-type ATPase, V0 domain;[F]GO:0015078//hydrogen ion transmembrane transporter activity;	cellular_component;biological_process;molecular_function	[C]macromolecular complex;[P]localization;[F]transporter activity;	-9.14142121
CL1072.Contig4_All	[F]GO:0003723//RNA binding;	molecular_function	[F]binding;	2.080229726
CL1072.Contig9_All	[F]GO:0003723//RNA binding;	molecular_function	[F]binding;	1.912287128
CL1073.Contig6_All	[C]GO:0009507//chloroplast;	cellular_component	[C]cell;	5.250425907
CL1075.Contig1_All	[P]GO:0006511//ubiquitin-dependent protein catabolic process;[F]GO:0031625//ubiquitin protein ligase binding;	biological_process;molecular_function	[P]cellular process;[F]binding;	1.036915805
CL1075.Contig6_All	[P]GO:0006511//ubiquitin-dependent protein catabolic process;[F]GO:0031625//ubiquitin protein ligase binding;	molecular_function;biological_process	[P]cellular process;[F]binding;	2.464866377
CL1077.Contig1_All	[F]GO:0046872//metal ion binding;	molecular_function	[F]binding;	2.639206925
CL1077.Contig2_All	[F]GO:0046872//metal ion binding;	molecular_function	[F]binding;	2.081473807
CL1077.Contig3_All	[F]GO:0046872//metal ion binding;	molecular_function	[F]binding;	-1.095322938
CL1077.Contig4_All	[F]GO:0046872//metal ion binding;	molecular_function	[F]binding;	-1.178606873
CL1077.Contig6_All	[F]GO:0046872//metal ion binding;	molecular_function	[F]binding;	-2.116274067
CL108.Contig1_All	[P]GO:0042546//cell wall biogenesis;GO:0071555//cell wall organization;GO:0010411//xyloglucan metabolic process;[C]GO:0005618//cell wall;GO:0048046//apoplast;[F]GO:0016762//xyloglucan:xyloglucosyl transferase activity;GO:0004553//hydrolase activity, hydrolyzing O-glycosyl compounds;	biological_process;molecular_function;cellular_component	[C]extracellular region;cell;[P]cellular process;cellular component organization or biogenesis;[F]catalytic activity;	9.144820021
CL1080.Contig1_All	[P]GO:0009231//riboflavin biosynthetic process;[F]GO:0016787//hydrolase activity;GO:0008531//riboflavin kinase activity;	molecular_function;biological_process	[P]cellular process;[F]catalytic activity;	4.484408807
CL1080.Contig3_All	[P]GO:0009231//riboflavin biosynthetic process;[F]GO:0016787//hydrolase activity;GO:0008531//riboflavin kinase activity;	molecular_function;biological_process	[P]cellular process;[F]catalytic activity;	-5.396813669
CL1080.Contig5_All	[P]GO:0009231//riboflavin biosynthetic process;[F]GO:0008531//riboflavin kinase activity;GO:0016787//hydrolase activity;	biological_process;molecular_function	[P]cellular process;[F]catalytic activity;	-5.464253135
CL1082.Contig13_All	[P]GO:0008152//metabolic process;[F]GO:0003824//catalytic activity;	molecular_function;biological_process	[P]metabolic process;[F]catalytic activity;	3.924055154
CL1082.Contig15_All	[P]GO:0008152//metabolic process;[F]GO:0003824//catalytic activity;	molecular_function;biological_process	[P]metabolic process;[F]catalytic activity;	9.149526054
CL1082.Contig17_All	[P]GO:0008152//metabolic process;[F]GO:0003824//catalytic activity;	molecular_function;biological_process	[P]metabolic process;[F]catalytic activity;	3.304274223
CL1082.Contig1_All	[P]GO:0008152//metabolic process;[F]GO:0003824//catalytic activity;	biological_process;molecular_function	[P]metabolic process;[F]catalytic activity;	-1.139623342
CL1082.Contig4_All	[P]GO:0008152//metabolic process;[F]GO:0003824//catalytic activity;	molecular_function;biological_process	[P]metabolic process;[F]catalytic activity;	-9.91933624
CL1082.Contig6_All	[P]GO:0008152//metabolic process;[F]GO:0003824//catalytic activity;	molecular_function;biological_process	[P]metabolic process;[F]catalytic activity;	-1.120279187
CL1082.Contig7_All	[P]GO:0008152//metabolic process;[F]GO:0003824//catalytic activity;	biological_process;molecular_function	[P]metabolic process;[F]catalytic activity;	-9.755958724
CL1082.Contig9_All	[P]GO:0008152//metabolic process;[F]GO:0003824//catalytic activity;	molecular_function;biological_process	[P]metabolic process;[F]catalytic activity;	8.226796945
CL1084.Contig2_All	[P]GO:0009435//NAD biosynthetic process;[F]GO:0004514//nicotinate-nucleotide diphosphorylase (carboxylating) activity;	biological_process;molecular_function	[P]cellular process;[F]catalytic activity;	-1.028127654
CL1084.Contig3_All	[P]GO:0009435//NAD biosynthetic process;[F]GO:0004514//nicotinate-nucleotide diphosphorylase (carboxylating) activity;	biological_process;molecular_function	[P]cellular process;[F]catalytic activity;	-5.306622173
CL1084.Contig5_All	[P]GO:0009435//NAD biosynthetic process;[F]GO:0004514//nicotinate-nucleotide diphosphorylase (carboxylating) activity;	biological_process;molecular_function	[P]cellular process;[F]catalytic activity;	1.809404674
CL1086.Contig2_All	[P]GO:0009094//L-phenylalanine biosynthetic process;[C]GO:0009570//chloroplast stroma;GO:0009507//chloroplast;[F]GO:0047769//arogenate dehydratase activity;GO:0004664//prephenate dehydratase activity;	biological_process;molecular_function;cellular_component	[C]cell;organelle part;[P]cellular process;[F]catalytic activity;	-11.56177012
CL1087.Contig3_All	[C]GO:0016021//integral component of membrane;	cellular_component	[C]membrane part;	-1.38780258
CL1088.Contig1_All	[P]GO:0006355//regulation of transcription, DNA-templated;	biological_process	[P]biological regulation;	2.289762508
CL1088.Contig2_All	[P]GO:0006355//regulation of transcription, DNA-templated;	biological_process	[P]biological regulation;	-3.365010555
CL1088.Contig3_All	[P]GO:0006355//regulation of transcription, DNA-templated;	biological_process	[P]biological regulation;	1.171529807
CL1089.Contig3_All	[P]GO:0001731//formation of translation preinitiation complex;GO:0002188//translation reinitiation;[C]GO:0022627//cytosolic small ribosomal subunit;GO:0005737//cytoplasm;[F]GO:0003723//RNA binding;	molecular_function;cellular_component;biological_process	[C]cell;organelle part;[P]cellular process;cellular component organization or biogenesis;[F]binding;	1.139116798
CL109.Contig11_All	[C]GO:0016021//integral component of membrane;	cellular_component	[C]membrane part;	-9.64089569
CL109.Contig12_All	[C]GO:0016021//integral component of membrane;	cellular_component	[C]membrane part;	-7.4943566
CL109.Contig13_All	[C]GO:0016021//integral component of membrane;	cellular_component	[C]membrane part;	-4.041390094
CL109.Contig14_All	[C]GO:0016021//integral component of membrane;	cellular_component	[C]membrane part;	6.88665979
CL109.Contig15_All	[C]GO:0016021//integral component of membrane;	cellular_component	[C]membrane part;	7.71200946
CL109.Contig2_All	[C]GO:0016021//integral component of membrane;	cellular_component	[C]membrane part;	-10.44768297
CL109.Contig4_All	[C]GO:0016021//integral component of membrane;	cellular_component	[C]membrane part;	9.171855062
CL109.Contig5_All	[C]GO:0016021//integral component of membrane;	cellular_component	[C]membrane part;	-3.602080773
CL109.Contig7_All	[C]GO:0016021//integral component of membrane;	cellular_component	[C]membrane part;	1.047916363
CL1090.Contig1_All	[C]GO:0016021//integral component of membrane;[F]GO:0015369//calcium:proton antiporter activity;	molecular_function;cellular_component	[C]membrane part;[F]transporter activity;	3.751335431
CL1090.Contig2_All	[C]GO:0016021//integral component of membrane;[F]GO:0015369//calcium:proton antiporter activity;	cellular_component;molecular_function	[C]membrane part;[F]transporter activity;	1.346507878
CL1090.Contig3_All	[C]GO:0016021//integral component of membrane;[F]GO:0015369//calcium:proton antiporter activity;	molecular_function;cellular_component	[C]membrane part;[F]transporter activity;	-1.546523553
CL1093.Contig3_All	[C]GO:0016021//integral component of membrane;	cellular_component	[C]membrane part;	-6.923462901
CL1093.Contig4_All	[C]GO:0016021//integral component of membrane;	cellular_component	[C]membrane part;	-6.930895977
CL1093.Contig5_All	[C]GO:0016021//integral component of membrane;	cellular_component	[C]membrane part;	-2.336896362
CL1093.Contig6_All	[C]GO:0016021//integral component of membrane;	cellular_component	[C]membrane part;	-7.89597512
CL1093.Contig7_All	[C]GO:0016021//integral component of membrane;	cellular_component	[C]membrane part;	1.838777277
CL1094.Contig10_All	[P]GO:0008152//metabolic process;[C]GO:0016021//integral component of membrane;[F]GO:0003824//catalytic activity;	molecular_function;biological_process;cellular_component	[C]membrane part;[P]metabolic process;[F]catalytic activity;	-3.387820062
CL1094.Contig11_All	[P]GO:0008152//metabolic process;[C]GO:0016021//integral component of membrane;[F]GO:0003824//catalytic activity;	molecular_function;biological_process;cellular_component	[C]membrane part;[P]metabolic process;[F]catalytic activity;	4.889902366
CL1094.Contig12_All	[P]GO:0008152//metabolic process;[C]GO:0016021//integral component of membrane;[F]GO:0003824//catalytic activity;	cellular_component;molecular_function;biological_process	[C]membrane part;[P]metabolic process;[F]catalytic activity;	4.609600463
CL1094.Contig13_All	[P]GO:0008152//metabolic process;[C]GO:0016021//integral component of membrane;[F]GO:0003824//catalytic activity;	cellular_component;biological_process;molecular_function	[C]membrane part;[P]metabolic process;[F]catalytic activity;	-6.13503752
CL1094.Contig15_All	[P]GO:0008152//metabolic process;[C]GO:0016021//integral component of membrane;[F]GO:0003824//catalytic activity;	biological_process;molecular_function;cellular_component	[C]membrane part;[P]metabolic process;[F]catalytic activity;	-7.886486136
CL1094.Contig16_All	[P]GO:0008152//metabolic process;[C]GO:0016021//integral component of membrane;[F]GO:0003824//catalytic activity;	cellular_component;molecular_function;biological_process	[C]membrane part;[P]metabolic process;[F]catalytic activity;	4.97598502
CL1094.Contig17_All	[P]GO:0008152//metabolic process;[C]GO:0016021//integral component of membrane;[F]GO:0003824//catalytic activity;	cellular_component;molecular_function;biological_process	[C]membrane part;[P]metabolic process;[F]catalytic activity;	2.436924931
CL1094.Contig19_All	[P]GO:0008152//metabolic process;[C]GO:0016021//integral component of membrane;[F]GO:0003824//catalytic activity;	molecular_function;cellular_component;biological_process	[C]membrane part;[P]metabolic process;[F]catalytic activity;	-2.373919699
CL1094.Contig21_All	[P]GO:0008152//metabolic process;[C]GO:0016021//integral component of membrane;[F]GO:0003824//catalytic activity;	cellular_component;molecular_function;biological_process	[C]membrane part;[P]metabolic process;[F]catalytic activity;	-10.43713838
CL1094.Contig2_All	[P]GO:0008152//metabolic process;[C]GO:0016021//integral component of membrane;[F]GO:0003824//catalytic activity;	molecular_function;biological_process;cellular_component	[C]membrane part;[P]metabolic process;[F]catalytic activity;	-10.35858225
CL1094.Contig3_All	[P]GO:0008152//metabolic process;[C]GO:0016021//integral component of membrane;[F]GO:0003824//catalytic activity;	cellular_component;biological_process;molecular_function	[C]membrane part;[P]metabolic process;[F]catalytic activity;	-10.32431344
CL1094.Contig6_All	[P]GO:0008152//metabolic process;[C]GO:0016021//integral component of membrane;[F]GO:0003824//catalytic activity;	cellular_component;molecular_function;biological_process	[C]membrane part;[P]metabolic process;[F]catalytic activity;	9.304942549
CL1094.Contig7_All	[P]GO:0008152//metabolic process;[C]GO:0016021//integral component of membrane;[F]GO:0003824//catalytic activity;	cellular_component;biological_process;molecular_function	[C]membrane part;[P]metabolic process;[F]catalytic activity;	-10.19431571
CL1094.Contig8_All	[P]GO:0008152//metabolic process;[C]GO:0016021//integral component of membrane;[F]GO:0003824//catalytic activity;	cellular_component;molecular_function;biological_process	[C]membrane part;[P]metabolic process;[F]catalytic activity;	2.007883432
CL1095.Contig4_All	[P]GO:0006886//intracellular protein transport;[C]GO:0005768//endosome;[F]GO:0008565//protein transporter activity;	molecular_function;biological_process;cellular_component	[C]cell;[P]localization;[F]transporter activity;	1.104674626
CL1095.Contig5_All	[C]GO:0016021//integral component of membrane;[F]GO:0005524//ATP binding;GO:0004674//protein serine/threonine kinase activity;	molecular_function;cellular_component	[C]membrane part;[F]catalytic activity;binding;	-1.793219878
CL1097.Contig1_All	[F]GO:0016791//phosphatase activity;	molecular_function	[F]catalytic activity;	5.848828661
CL1097.Contig2_All	[F]GO:0016791//phosphatase activity;	molecular_function	[F]catalytic activity;	6.346877879
CL1097.Contig3_All	[F]GO:0016791//phosphatase activity;	molecular_function	[F]catalytic activity;	7.389284133
CL1097.Contig4_All	[F]GO:0016791//phosphatase activity;	molecular_function	[F]catalytic activity;	5.287754904
CL1097.Contig5_All	[F]GO:0016791//phosphatase activity;	molecular_function	[F]catalytic activity;	13.33132928
CL1097.Contig6_All	[F]GO:0016791//phosphatase activity;	molecular_function	[F]catalytic activity;	8.507207618
CL1097.Contig7_All	[F]GO:0016791//phosphatase activity;	molecular_function	[F]catalytic activity;	7.40409612
CL1097.Contig8_All	[F]GO:0016791//phosphatase activity;	molecular_function	[F]catalytic activity;	9.901800988
CL1097.Contig9_All	[F]GO:0016791//phosphatase activity;	molecular_function	[F]catalytic activity;	8.1769954
CL1098.Contig2_All	[P]GO:0051205//protein insertion into membrane;[C]GO:0016021//integral component of membrane;	cellular_component;biological_process	[C]membrane part;[P]cellular component organization or biogenesis;	4.199793127
CL1099.Contig1_All	[P]GO:0006396//RNA processing;	biological_process	[P]cellular process;	1.364232656
CL11.Contig2_All	[F]GO:0005524//ATP binding;	molecular_function	[F]binding;	-6.879739935
CL1101.Contig2_All	[P]GO:0008152//metabolic process;[C]GO:0043231//intracellular membrane-bounded organelle;[F]GO:0080043//quercetin 3-O-glucosyltransferase activity;GO:0080044//quercetin 7-O-glucosyltransferase activity;	molecular_function;cellular_component;biological_process	[C]cell;[P]metabolic process;[F]catalytic activity;	1.753160648
CL1101.Contig3_All	[P]GO:0008152//metabolic process;[C]GO:0043231//intracellular membrane-bounded organelle;[F]GO:0080043//quercetin 3-O-glucosyltransferase activity;GO:0080044//quercetin 7-O-glucosyltransferase activity;	molecular_function;cellular_component;biological_process	[C]cell;[P]metabolic process;[F]catalytic activity;	2.009039032
CL1102.Contig1_All	[C]GO:0016021//integral component of membrane;[F]GO:0000166//nucleotide binding;	cellular_component;molecular_function	[C]membrane part;[F]binding;	3.453742556
CL1102.Contig2_All	[C]GO:0016021//integral component of membrane;[F]GO:0000166//nucleotide binding;	molecular_function;cellular_component	[C]membrane part;[F]binding;	1.48052888
CL1102.Contig3_All	[C]GO:0016021//integral component of membrane;[F]GO:0000166//nucleotide binding;	cellular_component;molecular_function	[C]membrane part;[F]binding;	1.18568275
CL1102.Contig5_All	[C]GO:0016021//integral component of membrane;[F]GO:0005388//calcium-transporting ATPase activity;GO:0000166//nucleotide binding;	molecular_function;cellular_component	[C]membrane part;[F]transporter activity;binding;	4.307055814
CL1105.Contig3_All	[P]GO:0006096//glycolytic process;GO:0006094//gluconeogenesis;[F]GO:0004347//glucose-6-phosphate isomerase activity;	biological_process;molecular_function	[P]metabolic process;cellular process;[F]catalytic activity;	-2.550873754
CL1105.Contig4_All	[P]GO:0006094//gluconeogenesis;GO:0006096//glycolytic process;[F]GO:0004347//glucose-6-phosphate isomerase activity;	molecular_function;biological_process	[P]metabolic process;cellular process;[F]catalytic activity;	-11.4984093
CL1105.Contig5_All	[P]GO:0006096//glycolytic process;GO:0006094//gluconeogenesis;[F]GO:0004347//glucose-6-phosphate isomerase activity;	biological_process;molecular_function	[P]cellular process;metabolic process;[F]catalytic activity;	2.854648004
CL1106.Contig1_All	[P]GO:0006952//defense response;[F]GO:0043531//ADP binding;	biological_process;molecular_function	[P]response to stimulus;[F]binding;	9.427272676
CL1106.Contig2_All	[P]GO:0006952//defense response;[F]GO:0043531//ADP binding;	biological_process;molecular_function	[P]response to stimulus;[F]binding;	-7.705067824
CL1106.Contig3_All	[P]GO:0006952//defense response;[F]GO:0043531//ADP binding;	molecular_function;biological_process	[P]response to stimulus;[F]binding;	2.67745076
CL1106.Contig4_All	[P]GO:0006952//defense response;[F]GO:0043531//ADP binding;	biological_process;molecular_function	[P]response to stimulus;[F]binding;	5.554296402
CL1108.Contig1_All	[P]GO:0001678//cellular glucose homeostasis;GO:0006096//glycolytic process;[C]GO:0016021//integral component of membrane;GO:0005623//cell;[F]GO:0004396//hexokinase activity;GO:0005536//glucose binding;GO:0005524//ATP binding;	biological_process;molecular_function;cellular_component	[C]membrane part;cell;[P]biological regulation;cellular process;[F]binding;catalytic activity;	1.086663241
CL1108.Contig2_All	[P]GO:0006096//glycolytic process;GO:0001678//cellular glucose homeostasis;[C]GO:0005623//cell;GO:0016021//integral component of membrane;[F]GO:0005536//glucose binding;GO:0005524//ATP binding;GO:0004396//hexokinase activity;	molecular_function;biological_process;cellular_component	[C]cell;membrane part;[P]cellular process;biological regulation;[F]catalytic activity;binding;	1.489443443
CL111.Contig4_All	[F]GO:0019825//oxygen binding;	molecular_function	[F]binding;	7.651901293
CL111.Contig5_All	[P]GO:0005975//carbohydrate metabolic process;[F]GO:0004553//hydrolase activity, hydrolyzing O-glycosyl compounds;	biological_process;molecular_function	[P]metabolic process;[F]catalytic activity;	-4.062697461
CL111.Contig6_All	[P]GO:0005975//carbohydrate metabolic process;[F]GO:0004553//hydrolase activity, hydrolyzing O-glycosyl compounds;	biological_process;molecular_function	[P]metabolic process;[F]catalytic activity;	-2.647674222
CL111.Contig7_All	[C]GO:0016021//integral component of membrane;	cellular_component	[C]membrane part;	-2.898499704
CL1110.Contig1_All	[F]GO:0003676//nucleic acid binding;	molecular_function	[F]binding;	8.510936282
CL1110.Contig2_All	[F]GO:0003676//nucleic acid binding;	molecular_function	[F]binding;	2.661215148
CL1110.Contig3_All	[F]GO:0003676//nucleic acid binding;	molecular_function	[F]binding;	-6.519856077
CL1112.Contig1_All	[P]GO:0006412//translation;[C]GO:0005840//ribosome;[F]GO:0003735//structural constituent of ribosome;	cellular_component;molecular_function;biological_process	[C]cell;[P]cellular process;[F]structural molecule activity;	-1.01218136
CL1112.Contig2_All	[P]GO:0006412//translation;[C]GO:0005840//ribosome;[F]GO:0003735//structural constituent of ribosome;	biological_process;cellular_component;molecular_function	[C]cell;[P]cellular process;[F]structural molecule activity;	-5.492746811
CL1112.Contig3_All	[P]GO:0006412//translation;[C]GO:0005840//ribosome;[F]GO:0003735//structural constituent of ribosome;	cellular_component;molecular_function;biological_process	[C]cell;[P]cellular process;[F]structural molecule activity;	13.85427725
CL1113.Contig1_All	[P]GO:0006412//translation;[C]GO:0005840//ribosome;[F]GO:0003723//RNA binding;GO:0003735//structural constituent of ribosome;	molecular_function;cellular_component;biological_process	[C]cell;[P]cellular process;[F]binding;structural molecule activity;	-1.277387856
CL1113.Contig2_All	[P]GO:0006412//translation;[C]GO:0005840//ribosome;[F]GO:0003723//RNA binding;GO:0003735//structural constituent of ribosome;	cellular_component;biological_process;molecular_function	[C]cell;[P]cellular process;[F]binding;structural molecule activity;	1.903698589
CL1113.Contig3_All	[P]GO:0006412//translation;[C]GO:0005840//ribosome;[F]GO:0003723//RNA binding;GO:0003735//structural constituent of ribosome;	cellular_component;biological_process;molecular_function	[C]cell;[P]cellular process;[F]binding;structural molecule activity;	2.214336451
CL1113.Contig5_All	[P]GO:0006412//translation;[C]GO:0005840//ribosome;[F]GO:0003735//structural constituent of ribosome;GO:0003723//RNA binding;	cellular_component;molecular_function;biological_process	[C]cell;[P]cellular process;[F]binding;structural molecule activity;	1.142099067
CL1113.Contig6_All	[P]GO:0006412//translation;[C]GO:0005840//ribosome;[F]GO:0003723//RNA binding;GO:0003735//structural constituent of ribosome;	cellular_component;molecular_function;biological_process	[C]cell;[P]cellular process;[F]binding;structural molecule activity;	-1.009800464
CL1113.Contig7_All	[P]GO:0006412//translation;[C]GO:0005840//ribosome;[F]GO:0003723//RNA binding;GO:0003735//structural constituent of ribosome;	cellular_component;biological_process;molecular_function	[C]cell;[P]cellular process;[F]structural molecule activity;binding;	2.72605898
CL1115.Contig2_All	[F]GO:0004190//aspartic-type endopeptidase activity;	molecular_function	[F]catalytic activity;	-2.213382608
CL1115.Contig3_All	[P]GO:0007018//microtubule-based movement;[F]GO:0003777//microtubule motor activity;GO:0005524//ATP binding;GO:0008017//microtubule binding;	biological_process;molecular_function	[P]cellular process;[F]catalytic activity;binding;	-5.811287097
CL1116.Contig2_All	[C]GO:0016021//integral component of membrane;	cellular_component	[C]membrane part;	-4.816076248
CL1117.Contig1_All	[F]GO:0003677//DNA binding;	molecular_function	[F]binding;	-1.666841517
CL1117.Contig3_All	[F]GO:0003677//DNA binding;	molecular_function	[F]binding;	4.972203257
CL1118.Contig1_All	[P]GO:0009306//protein secretion;[C]GO:0016021//integral component of membrane;GO:0005886//plasma membrane;[F]GO:0008565//protein transporter activity;	biological_process;molecular_function;cellular_component	[C]cell;membrane part;[P]cellular process;[F]transporter activity;	10.75729513
CL1119.Contig2_All	[F]GO:0046872//metal ion binding;	molecular_function	[F]binding;	-1.588690527
CL112.Contig1_All	[C]GO:0016021//integral component of membrane;	cellular_component	[C]membrane part;	-2.447166054
CL112.Contig2_All	[C]GO:0016021//integral component of membrane;	cellular_component	[C]membrane part;	-2.836129171
CL112.Contig3_All	[C]GO:0016021//integral component of membrane;	cellular_component	[C]membrane part;	4.898081082
CL112.Contig4_All	[C]GO:0016021//integral component of membrane;	cellular_component	[C]membrane part;	8.405757696
CL112.Contig5_All	[C]GO:0016021//integral component of membrane;	cellular_component	[C]membrane part;	6.89706616
CL112.Contig6_All	[C]GO:0016021//integral component of membrane;	cellular_component	[C]membrane part;	10.81252916
CL112.Contig7_All	[C]GO:0016021//integral component of membrane;	cellular_component	[C]membrane part;	-2.465242226
CL1123.Contig2_All	[P]GO:0006952//defense response;[F]GO:0043531//ADP binding;	biological_process;molecular_function	[P]response to stimulus;[F]binding;	1.804220801
CL1123.Contig4_All	[P]GO:0007165//signal transduction;GO:0006952//defense response;[C]GO:0005886//plasma membrane;[F]GO:0043531//ADP binding;	biological_process;cellular_component;molecular_function	[C]cell;[P]response to stimulus;biological regulation;[F]binding;	-2.030379227
CL1125.Contig1_All	[F]GO:0046872//metal ion binding;	molecular_function	[F]binding;	1.163128319
CL1125.Contig2_All	[F]GO:0008430//selenium binding;	molecular_function	[F]binding;	1.085590509
CL1125.Contig3_All	[F]GO:0008430//selenium binding;	molecular_function	[F]binding;	1.347178606
CL1127.Contig2_All	[C]GO:0016021//integral component of membrane;	cellular_component	[C]membrane part;	-3.337555607
CL1127.Contig6_All	[C]GO:0016021//integral component of membrane;	cellular_component	[C]membrane part;	-7.89734337
CL1127.Contig7_All	[C]GO:0016021//integral component of membrane;	cellular_component	[C]membrane part;	-3.113268325
CL1128.Contig10_All	[P]GO:0030244//cellulose biosynthetic process;GO:0071555//cell wall organization;[C]GO:0016021//integral component of membrane;[F]GO:0016760//cellulose synthase (UDP-forming) activity;	cellular_component;molecular_function;biological_process	[C]membrane part;[P]cellular process;cellular component organization or biogenesis;[F]catalytic activity;	-2.590526133
CL1128.Contig11_All	[P]GO:0030244//cellulose biosynthetic process;GO:0071555//cell wall organization;[C]GO:0016021//integral component of membrane;[F]GO:0016760//cellulose synthase (UDP-forming) activity;	cellular_component;molecular_function;biological_process	[C]membrane part;[P]cellular component organization or biogenesis;cellular process;[F]catalytic activity;	6.971648657
CL1128.Contig12_All	[P]GO:0030244//cellulose biosynthetic process;GO:0009833//plant-type primary cell wall biogenesis;GO:0071555//cell wall organization;[C]GO:0016021//integral component of membrane;GO:0005886//plasma membrane;GO:0005794//Golgi apparatus;[F]GO:0016759//cellulose synthase activity;GO:0016760//cellulose synthase (UDP-forming) activity;	biological_process;molecular_function;cellular_component	[C]membrane part;cell;[P]cellular process;cellular component organization or biogenesis;[F]catalytic activity;	1.20669829
CL1128.Contig1_All	[P]GO:0030244//cellulose biosynthetic process;GO:0071555//cell wall organization;[C]GO:0016021//integral component of membrane;[F]GO:0016760//cellulose synthase (UDP-forming) activity;	molecular_function;cellular_component;biological_process	[C]membrane part;[P]cellular component organization or biogenesis;cellular process;[F]catalytic activity;	-3.376089188
CL1128.Contig2_All	[P]GO:0071555//cell wall organization;GO:0030244//cellulose biosynthetic process;[C]GO:0016021//integral component of membrane;[F]GO:0016760//cellulose synthase (UDP-forming) activity;	biological_process;cellular_component;molecular_function	[C]membrane part;[P]cellular process;cellular component organization or biogenesis;[F]catalytic activity;	2.278375761
CL1128.Contig3_All	[P]GO:0071555//cell wall organization;GO:0030244//cellulose biosynthetic process;[C]GO:0016021//integral component of membrane;[F]GO:0016760//cellulose synthase (UDP-forming) activity;	molecular_function;cellular_component;biological_process	[C]membrane part;[P]cellular process;cellular component organization or biogenesis;[F]catalytic activity;	-6.092326035
CL1128.Contig4_All	[P]GO:0030244//cellulose biosynthetic process;GO:0071555//cell wall organization;[C]GO:0016021//integral component of membrane;[F]GO:0016760//cellulose synthase (UDP-forming) activity;	cellular_component;molecular_function;biological_process	[C]membrane part;[P]cellular component organization or biogenesis;cellular process;[F]catalytic activity;	-1.295571924
CL1128.Contig5_All	[P]GO:0071555//cell wall organization;GO:0030244//cellulose biosynthetic process;[C]GO:0016021//integral component of membrane;[F]GO:0016760//cellulose synthase (UDP-forming) activity;	cellular_component;biological_process;molecular_function	[C]membrane part;[P]cellular process;cellular component organization or biogenesis;[F]catalytic activity;	-2.047664883
CL1128.Contig8_All	[P]GO:0071555//cell wall organization;GO:0030244//cellulose biosynthetic process;[C]GO:0016021//integral component of membrane;[F]GO:0016760//cellulose synthase (UDP-forming) activity;	cellular_component;molecular_function;biological_process	[C]membrane part;[P]cellular component organization or biogenesis;cellular process;[F]catalytic activity;	9.973843353
CL1130.Contig1_All	[P]GO:0006412//translation;[C]GO:0005840//ribosome;[F]GO:0003735//structural constituent of ribosome;	biological_process;cellular_component;molecular_function	[C]cell;[P]cellular process;[F]structural molecule activity;	-1.960457792
CL1130.Contig2_All	[P]GO:0006412//translation;[C]GO:0005840//ribosome;[F]GO:0003735//structural constituent of ribosome;	cellular_component;biological_process;molecular_function	[C]cell;[P]cellular process;[F]structural molecule activity;	2.189098315
CL1131.Contig1_All	[P]GO:0006355//regulation of transcription, DNA-templated;	biological_process	[P]biological regulation;	10.56870576
CL1131.Contig2_All	[P]GO:0006355//regulation of transcription, DNA-templated;	biological_process	[P]biological regulation;	-1.66855935
CL1132.Contig1_All	[P]GO:0000398//mRNA splicing, via spliceosome;[C]GO:0005686//U2 snRNP;[F]GO:0035614//snRNA stem-loop binding;GO:0003723//RNA binding;	molecular_function;biological_process;cellular_component	[C]organelle part;[P]cellular process;[F]binding;	1.112381164
CL1132.Contig2_All	[P]GO:0000398//mRNA splicing, via spliceosome;[C]GO:0005686//U2 snRNP;[F]GO:0003723//RNA binding;GO:0035614//snRNA stem-loop binding;	cellular_component;biological_process;molecular_function	[C]organelle part;[P]cellular process;[F]binding;	-1.539104278
CL1133.Contig1_All	[P]GO:0032447//protein urmylation;GO:0034227//tRNA thio-modification;GO:0002098//tRNA wobble uridine modification;[C]GO:0005737//cytoplasm;[F]GO:0016779//nucleotidyltransferase activity;GO:0000049//tRNA binding;	cellular_component;molecular_function;biological_process	[C]cell;[P]cellular process;[F]catalytic activity;binding;	1.184645815
CL1133.Contig2_All	[P]GO:0032447//protein urmylation;GO:0034227//tRNA thio-modification;GO:0002098//tRNA wobble uridine modification;[C]GO:0005737//cytoplasm;[F]GO:0016779//nucleotidyltransferase activity;GO:0000049//tRNA binding;	cellular_component;molecular_function;biological_process	[C]cell;[P]cellular process;[F]binding;catalytic activity;	-2.727132203
CL1136.Contig1_All	[P]GO:0006886//intracellular protein transport;GO:0016192//vesicle-mediated transport;[C]GO:0030132//clathrin coat of coated pit;GO:0030130//clathrin coat of trans-Golgi network vesicle;[F]GO:0005198//structural molecule activity;	biological_process;cellular_component;molecular_function	[C]cell;organelle part;[P]localization;[F]structural molecule activity;	-1.668952228
CL1137.Contig1_All	[F]GO:0016491//oxidoreductase activity;	molecular_function	[F]catalytic activity;	-2.811454484
CL1137.Contig2_All	[F]GO:0016491//oxidoreductase activity;	molecular_function	[F]catalytic activity;	-7.639586718
CL1137.Contig4_All	[F]GO:0016491//oxidoreductase activity;	molecular_function	[F]catalytic activity;	-6.514378223
CL1139.Contig1_All	[F]GO:0004674//protein serine/threonine kinase activity;GO:0005524//ATP binding;	molecular_function	[F]binding;catalytic activity;	-2.151629999
CL1139.Contig2_All	[F]GO:0004674//protein serine/threonine kinase activity;GO:0005524//ATP binding;	molecular_function	[F]binding;catalytic activity;	1.91628979
CL1139.Contig3_All	[P]GO:0035556//intracellular signal transduction;GO:0006468//protein phosphorylation;[C]GO:0005622//intracellular;[F]GO:0004674//protein serine/threonine kinase activity;GO:0004871//signal transducer activity;GO:0004672//protein kinase activity;GO:0005524//ATP binding;	cellular_component;biological_process;molecular_function	[C]cell;[P]biological regulation;cellular process;[F]signal transducer activity;catalytic activity;binding;	-1.709457231
CL1139.Contig4_All	[P]GO:0035556//intracellular signal transduction;GO:0006468//protein phosphorylation;[C]GO:0005622//intracellular;[F]GO:0004672//protein kinase activity;GO:0004871//signal transducer activity;GO:0005524//ATP binding;GO:0004674//protein serine/threonine kinase activity;	molecular_function;cellular_component;biological_process	[C]cell;[P]biological regulation;cellular process;[F]signal transducer activity;binding;catalytic activity;	-1.052042122
CL1139.Contig5_All	[F]GO:0004674//protein serine/threonine kinase activity;GO:0005524//ATP binding;	molecular_function	[F]binding;catalytic activity;	4.561715482
CL114.Contig10_All	[P]GO:0006261//DNA-dependent DNA replication;[F]GO:0003677//DNA binding;GO:0008408//3'-5' exonuclease activity;GO:0003887//DNA-directed DNA polymerase activity;	molecular_function;biological_process	[P]cellular process;[F]binding;catalytic activity;	2.541030191
CL114.Contig13_All	[P]GO:0006261//DNA-dependent DNA replication;[F]GO:0008408//3'-5' exonuclease activity;GO:0003887//DNA-directed DNA polymerase activity;GO:0003677//DNA binding;	biological_process;molecular_function	[P]cellular process;[F]catalytic activity;binding;	5.7940806
CL114.Contig3_All	[P]GO:0006261//DNA-dependent DNA replication;[F]GO:0008408//3'-5' exonuclease activity;GO:0003677//DNA binding;GO:0003887//DNA-directed DNA polymerase activity;	biological_process;molecular_function	[P]cellular process;[F]binding;catalytic activity;	-1.547520698
CL114.Contig5_All	[P]GO:0006261//DNA-dependent DNA replication;[F]GO:0008408//3'-5' exonuclease activity;GO:0003677//DNA binding;GO:0003887//DNA-directed DNA polymerase activity;	biological_process;molecular_function	[P]cellular process;[F]binding;catalytic activity;	-2.398133705
CL114.Contig7_All	[P]GO:0006261//DNA-dependent DNA replication;[F]GO:0003887//DNA-directed DNA polymerase activity;GO:0003677//DNA binding;GO:0008408//3'-5' exonuclease activity;	biological_process;molecular_function	[P]cellular process;[F]catalytic activity;binding;	-5.036861557
CL114.Contig9_All	[P]GO:0006261//DNA-dependent DNA replication;[F]GO:0003677//DNA binding;GO:0008408//3'-5' exonuclease activity;GO:0003887//DNA-directed DNA polymerase activity;	molecular_function;biological_process	[P]cellular process;[F]binding;catalytic activity;	-1.050586137
CL1140.Contig1_All	[P]GO:0001731//formation of translation preinitiation complex;GO:0006446//regulation of translational initiation;[C]GO:0005634//nucleus;GO:0033290//eukaryotic 48S preinitiation complex;GO:0016282//eukaryotic 43S preinitiation complex;GO:0005852//eukaryotic translation initiation factor 3 complex;[F]GO:0003743//translation initiation factor activity;	cellular_component;biological_process;molecular_function	[C]cell;[P]cellular component organization or biogenesis;biological regulation;[F]binding;	-2.395252561
CL1140.Contig2_All	[P]GO:0001731//formation of translation preinitiation complex;GO:0006446//regulation of translational initiation;[C]GO:0016282//eukaryotic 43S preinitiation complex;GO:0005634//nucleus;GO:0033290//eukaryotic 48S preinitiation complex;GO:0005852//eukaryotic translation initiation factor 3 complex;[F]GO:0003743//translation initiation factor activity;	molecular_function;cellular_component;biological_process	[C]cell;[P]cellular component organization or biogenesis;biological regulation;[F]binding;	7.790035197
CL1141.Contig1_All	[P]GO:0006839//mitochondrial transport;[C]GO:0005743//mitochondrial inner membrane;GO:0016021//integral component of membrane;[F]GO:0022857//transmembrane transporter activity;	cellular_component;biological_process;molecular_function	[C]membrane part;organelle part;[P]localization;[F]transporter activity;	-2.941749133
CL1141.Contig2_All	[P]GO:0055085//transmembrane transport;[C]GO:0016021//integral component of membrane;	biological_process;cellular_component	[C]membrane part;[P]localization;	-1.83272948
CL1142.Contig2_All	[C]GO:0016021//integral component of membrane;	cellular_component	[C]membrane part;	3.376208578
CL1142.Contig3_All	[C]GO:0016021//integral component of membrane;	cellular_component	[C]membrane part;	-1.586246292
CL1143.Contig1_All	[F]GO:0003723//RNA binding;	molecular_function	[F]binding;	2.62133077
CL1143.Contig3_All	[F]GO:0003723//RNA binding;	molecular_function	[F]binding;	-3.555866735
CL1144.Contig1_All	[P]GO:0006366//transcription from RNA polymerase II promoter;[C]GO:0005634//nucleus;GO:0016021//integral component of membrane;[F]GO:0001078//transcriptional repressor activity, RNA polymerase II proximal promoter sequence-specific DNA binding;GO:0003700//DNA binding transcription factor activity;GO:0008270//zinc ion binding;GO:0000977//RNA polymerase II regulatory region sequence-specific DNA bi…	cellular_component;molecular_function;biological_process	[C]cell;membrane part;[P]cellular process;[F]binding;transcription regulator activity;	1.479499978
CL1144.Contig2_All	[P]GO:0006366//transcription from RNA polymerase II promoter;[C]GO:0005634//nucleus;GO:0016021//integral component of membrane;[F]GO:0000977//RNA polymerase II regulatory region sequence-specific DNA binding;GO:0003700//DNA binding transcription factor activity;GO:0001078//transcriptional repressor activity, RNA polymerase II proximal promoter sequence-specific DNA binding;GO:0008270//zinc ion bi…	cellular_component;biological_process;molecular_function	[C]membrane part;cell;[P]cellular process;[F]binding;transcription regulator activity;	-4.780196796
CL1145.Contig1_All	[P]GO:0008152//metabolic process;[F]GO:0016746//transferase activity, transferring acyl groups;	molecular_function;biological_process	[P]metabolic process;[F]catalytic activity;	-1.815936246
CL1145.Contig2_All	[P]GO:0008152//metabolic process;[F]GO:0016746//transferase activity, transferring acyl groups;	biological_process;molecular_function	[P]metabolic process;[F]catalytic activity;	1.965066277
CL1146.Contig2_All	[F]GO:0004672//protein kinase activity;GO:0005524//ATP binding;	molecular_function	[F]binding;catalytic activity;	-4.938744986
CL1148.Contig2_All	[F]GO:0003723//RNA binding;	molecular_function	[F]binding;	1.635366031
CL1148.Contig4_All	[F]GO:0003723//RNA binding;	molecular_function	[F]binding;	3.98941169
CL1148.Contig5_All	[F]GO:0003723//RNA binding;	molecular_function	[F]binding;	6.409044769
CL1148.Contig6_All	[F]GO:0003723//RNA binding;	molecular_function	[F]binding;	-2.475025203
CL115.Contig10_All	[P]GO:0008152//metabolic process;[F]GO:0016758//transferase activity, transferring hexosyl groups;	molecular_function;biological_process	[P]metabolic process;[F]catalytic activity;	4.164332803
CL115.Contig12_All	[P]GO:0008152//metabolic process;[F]GO:0016758//transferase activity, transferring hexosyl groups;	molecular_function;biological_process	[P]metabolic process;[F]catalytic activity;	1.21128679
CL115.Contig13_All	[P]GO:0008152//metabolic process;[F]GO:0016758//transferase activity, transferring hexosyl groups;	biological_process;molecular_function	[P]metabolic process;[F]catalytic activity;	-4.949626573
CL115.Contig15_All	[P]GO:0008152//metabolic process;[F]GO:0016758//transferase activity, transferring hexosyl groups;	molecular_function;biological_process	[P]metabolic process;[F]catalytic activity;	2.717835132
CL115.Contig2_All	[P]GO:0008152//metabolic process;[F]GO:0016758//transferase activity, transferring hexosyl groups;	molecular_function;biological_process	[P]metabolic process;[F]catalytic activity;	7.497557172
CL115.Contig6_All	[P]GO:0008152//metabolic process;[F]GO:0016758//transferase activity, transferring hexosyl groups;	molecular_function;biological_process	[P]metabolic process;[F]catalytic activity;	-2.641529482
CL115.Contig8_All	[P]GO:0008152//metabolic process;[F]GO:0016758//transferase activity, transferring hexosyl groups;	biological_process;molecular_function	[P]metabolic process;[F]catalytic activity;	-1.285303231
CL1150.Contig6_All	[P]GO:0005975//carbohydrate metabolic process;[F]GO:0004553//hydrolase activity, hydrolyzing O-glycosyl compounds;	molecular_function;biological_process	[P]metabolic process;[F]catalytic activity;	1.270285424
CL1152.Contig2_All	[P]GO:0006913//nucleocytoplasmic transport;GO:0051028//mRNA transport;GO:0015031//protein transport;[C]GO:0031965//nuclear membrane;GO:0005643//nuclear pore;[F]GO:0003676//nucleic acid binding;	cellular_component;biological_process;molecular_function	[C]organelle part;[P]localization;[F]binding;	1.394038099
CL1152.Contig3_All	[P]GO:0051028//mRNA transport;GO:0015031//protein transport;GO:0006913//nucleocytoplasmic transport;[C]GO:0031965//nuclear membrane;GO:0005643//nuclear pore;[F]GO:0003676//nucleic acid binding;	molecular_function;biological_process;cellular_component	[C]organelle part;[P]localization;[F]binding;	8.547224186
CL1152.Contig4_All	[P]GO:0015031//protein transport;GO:0051028//mRNA transport;GO:0006913//nucleocytoplasmic transport;[C]GO:0005643//nuclear pore;GO:0031965//nuclear membrane;[F]GO:0003676//nucleic acid binding;	biological_process;cellular_component;molecular_function	[C]organelle part;[P]localization;[F]binding;	2.319655852
CL1153.Contig4_All	[C]GO:0005634//nucleus;[F]GO:0043565//sequence-specific DNA binding;GO:0003700//DNA binding transcription factor activity;	cellular_component;molecular_function	[C]cell;[F]binding;transcription regulator activity;	1.903175687
CL1154.Contig10_All	[F]GO:0046872//metal ion binding;GO:0016491//oxidoreductase activity;	molecular_function	[F]catalytic activity;binding;	1.327617029
CL1154.Contig11_All	[F]GO:0046872//metal ion binding;GO:0016491//oxidoreductase activity;	molecular_function	[F]catalytic activity;binding;	-1.775480363
CL1154.Contig3_All	[F]GO:0046872//metal ion binding;GO:0016491//oxidoreductase activity;	molecular_function	[F]catalytic activity;binding;	-3.303440358
CL1154.Contig4_All	[F]GO:0016491//oxidoreductase activity;GO:0046872//metal ion binding;	molecular_function	[F]binding;catalytic activity;	-2.818120813
CL1154.Contig7_All	[F]GO:0046872//metal ion binding;GO:0016491//oxidoreductase activity;	molecular_function	[F]catalytic activity;binding;	-9.454691237
CL1154.Contig8_All	[F]GO:0016491//oxidoreductase activity;GO:0046872//metal ion binding;	molecular_function	[F]catalytic activity;binding;	2.226184565
CL1154.Contig9_All	[F]GO:0016491//oxidoreductase activity;GO:0046872//metal ion binding;	molecular_function	[F]catalytic activity;binding;	-1.293903187
CL1156.Contig2_All	[P]GO:0045490//pectin catabolic process;[F]GO:0046872//metal ion binding;GO:0030570//pectate lyase activity;	biological_process;molecular_function	[P]cellular process;[F]binding;catalytic activity;	-1.054917871
CL1156.Contig3_All	[P]GO:0045490//pectin catabolic process;[F]GO:0046872//metal ion binding;GO:0030570//pectate lyase activity;	biological_process;molecular_function	[P]cellular process;[F]binding;catalytic activity;	-4.054816383
CL1156.Contig4_All	[P]GO:0045490//pectin catabolic process;[F]GO:0046872//metal ion binding;GO:0030570//pectate lyase activity;	biological_process;molecular_function	[P]cellular process;[F]binding;catalytic activity;	1.110439898
CL1157.Contig2_All	[F]GO:0003723//RNA binding;	molecular_function	[F]binding;	1.348250675
CL1158.Contig12_All	[C]GO:0016021//integral component of membrane;GO:0005802//trans-Golgi network;GO:0005886//plasma membrane;	cellular_component	[C]organelle part;cell;membrane part;	3.046939814
CL1158.Contig23_All	[C]GO:0016021//integral component of membrane;	cellular_component	[C]membrane part;	-2.433972376
CL1158.Contig3_All	[C]GO:0016021//integral component of membrane;	cellular_component	[C]membrane part;	1.397817514
CL1158.Contig4_All	[C]GO:0005802//trans-Golgi network;GO:0005886//plasma membrane;GO:0016021//integral component of membrane;	cellular_component	[C]organelle part;membrane part;cell;	-2.244064508
CL1158.Contig5_All	[C]GO:0016021//integral component of membrane;GO:0005802//trans-Golgi network;GO:0005886//plasma membrane;	cellular_component	[C]organelle part;membrane part;cell;	-3.236757359
CL1158.Contig7_All	[C]GO:0016021//integral component of membrane;	cellular_component	[C]membrane part;	5.692861343
CL1159.Contig2_All	[P]GO:0006412//translation;[C]GO:0005840//ribosome;[F]GO:0003735//structural constituent of ribosome;	biological_process;cellular_component;molecular_function	[C]cell;[P]cellular process;[F]structural molecule activity;	-2.743856479
CL116.Contig10_All	[P]GO:0007034//vacuolar transport;[C]GO:0005622//intracellular;	cellular_component;biological_process	[C]cell;[P]localization;	-1.424900904
CL116.Contig11_All	[P]GO:0007034//vacuolar transport;[C]GO:0005622//intracellular;	biological_process;cellular_component	[C]cell;[P]localization;	4.519834079
CL116.Contig13_All	[P]GO:0007034//vacuolar transport;[C]GO:0005622//intracellular;	biological_process;cellular_component	[C]cell;[P]localization;	6.190338378
CL116.Contig14_All	[P]GO:0007034//vacuolar transport;[C]GO:0005622//intracellular;	cellular_component;biological_process	[C]cell;[P]localization;	1.894020824
CL116.Contig15_All	[P]GO:0007034//vacuolar transport;[C]GO:0005622//intracellular;	cellular_component;biological_process	[C]cell;[P]localization;	-8.980558205
CL116.Contig16_All	[P]GO:0007034//vacuolar transport;[C]GO:0005622//intracellular;	cellular_component;biological_process	[C]cell;[P]localization;	-10.28263401
CL116.Contig19_All	[P]GO:0007034//vacuolar transport;[C]GO:0005622//intracellular;	cellular_component;biological_process	[C]cell;[P]localization;	-1.969902833
CL116.Contig1_All	[P]GO:0007034//vacuolar transport;[C]GO:0005622//intracellular;	biological_process;cellular_component	[C]cell;[P]localization;	9.929629025
CL116.Contig2_All	[P]GO:0007034//vacuolar transport;[C]GO:0005622//intracellular;	biological_process;cellular_component	[C]cell;[P]localization;	-3.618706337
CL116.Contig3_All	[P]GO:0007034//vacuolar transport;[C]GO:0005622//intracellular;	biological_process;cellular_component	[C]cell;[P]localization;	5.369315999
CL116.Contig4_All	[P]GO:0007034//vacuolar transport;[C]GO:0005622//intracellular;	biological_process;cellular_component	[C]cell;[P]localization;	4.466318447
CL116.Contig6_All	[P]GO:0007034//vacuolar transport;[C]GO:0005622//intracellular;	cellular_component;biological_process	[C]cell;[P]localization;	9.634726776
CL1160.Contig1_All	[F]GO:0003713//transcription coactivator activity;	molecular_function	[F]transcription regulator activity;	1.682279721
CL1160.Contig2_All	[F]GO:0003713//transcription coactivator activity;	molecular_function	[F]transcription regulator activity;	3.81360927
CL1162.Contig2_All	[F]GO:0004721//phosphoprotein phosphatase activity;	molecular_function	[F]catalytic activity;	-1.946485786
CL1163.Contig3_All	[P]GO:0000375//RNA splicing, via transesterification reactions;[C]GO:0005681//spliceosomal complex;	biological_process;cellular_component	[C]organelle part;[P]cellular process;	-5.617806269
CL1163.Contig4_All	[P]GO:0000375//RNA splicing, via transesterification reactions;[C]GO:0005681//spliceosomal complex;	biological_process;cellular_component	[C]organelle part;[P]cellular process;	3.686544428
CL1168.Contig1_All	[P]GO:0016579//protein deubiquitination;GO:0006511//ubiquitin-dependent protein catabolic process;[C]GO:0016021//integral component of membrane;[F]GO:0036459//thiol-dependent ubiquitinyl hydrolase activity;	cellular_component;biological_process;molecular_function	[C]membrane part;[P]cellular process;[F]catalytic activity;	-1.226285502
CL1168.Contig3_All	[P]GO:0016579//protein deubiquitination;GO:0006511//ubiquitin-dependent protein catabolic process;[C]GO:0016021//integral component of membrane;[F]GO:0036459//thiol-dependent ubiquitinyl hydrolase activity;	molecular_function;cellular_component;biological_process	[C]membrane part;[P]cellular process;[F]catalytic activity;	-2.84284833
CL1168.Contig7_All	[P]GO:0016579//protein deubiquitination;GO:0006511//ubiquitin-dependent protein catabolic process;[C]GO:0016021//integral component of membrane;[F]GO:0036459//thiol-dependent ubiquitinyl hydrolase activity;	cellular_component;molecular_function;biological_process	[C]membrane part;[P]cellular process;[F]catalytic activity;	1.273163547
CL117.Contig10_All	[F]GO:0004672//protein kinase activity;GO:0005524//ATP binding;	molecular_function	[F]binding;catalytic activity;	6.168246981
CL117.Contig11_All	[F]GO:0004672//protein kinase activity;GO:0005524//ATP binding;	molecular_function	[F]catalytic activity;binding;	-6.210356737
CL117.Contig13_All	[F]GO:0005524//ATP binding;GO:0004672//protein kinase activity;	molecular_function	[F]catalytic activity;binding;	-10.19871109
CL117.Contig15_All	[F]GO:0005524//ATP binding;GO:0004672//protein kinase activity;	molecular_function	[F]binding;catalytic activity;	1.01679166
CL117.Contig16_All	[F]GO:0004672//protein kinase activity;GO:0005524//ATP binding;	molecular_function	[F]catalytic activity;binding;	-9.916363853
CL117.Contig17_All	[F]GO:0005524//ATP binding;GO:0004672//protein kinase activity;	molecular_function	[F]catalytic activity;binding;	3.536427947
CL117.Contig2_All	[F]GO:0004672//protein kinase activity;GO:0005524//ATP binding;	molecular_function	[F]binding;catalytic activity;	-9.057454934
CL117.Contig3_All	[F]GO:0005524//ATP binding;GO:0004672//protein kinase activity;	molecular_function	[F]binding;catalytic activity;	-7.141380505
CL117.Contig4_All	[F]GO:0004672//protein kinase activity;GO:0005524//ATP binding;	molecular_function	[F]catalytic activity;binding;	-10.50292056
CL117.Contig7_All	[F]GO:0005524//ATP binding;GO:0004672//protein kinase activity;	molecular_function	[F]catalytic activity;binding;	-3.718015218
CL117.Contig9_All	[F]GO:0004672//protein kinase activity;GO:0005524//ATP binding;	molecular_function	[F]binding;catalytic activity;	-10.56757303
CL1174.Contig3_All	[F]GO:0016874//ligase activity;	molecular_function	[F]catalytic activity;	1.454506823
CL1174.Contig4_All	[F]GO:0016874//ligase activity;	molecular_function	[F]catalytic activity;	-1.346401447
CL1175.Contig3_All	[C]GO:0016021//integral component of membrane;	cellular_component	[C]membrane part;	-2.389864551
CL1176.Contig2_All	[F]GO:0004672//protein kinase activity;GO:0005524//ATP binding;	molecular_function	[F]catalytic activity;binding;	-7.053521567
CL1177.Contig2_All	[P]GO:0000184//nuclear-transcribed mRNA catabolic process, nonsense-mediated decay;[C]GO:0005737//cytoplasm;[F]GO:0008270//zinc ion binding;GO:0005524//ATP binding;GO:0003677//DNA binding;GO:0004386//helicase activity;	cellular_component;molecular_function;biological_process	[C]cell;[P]biological regulation;[F]binding;catalytic activity;	-7.766450496
CL1178.Contig2_All	[P]GO:0006260//DNA replication;[C]GO:0000811//GINS complex;	cellular_component;biological_process	[C]organelle part;[P]cellular process;	-2.955767979
CL1178.Contig3_All	[P]GO:0006260//DNA replication;[C]GO:0000811//GINS complex;	biological_process;cellular_component	[C]organelle part;[P]cellular process;	2.725267729
CL1179.Contig1_All	[C]GO:0019013//viral nucleocapsid;GO:0030529//intracellular ribonucleoprotein complex;[F]GO:0003723//RNA binding;	molecular_function;cellular_component	[C]cell part;virion part;[F]binding;	-6.864720587
CL1179.Contig2_All	[C]GO:0030529//intracellular ribonucleoprotein complex;GO:0019013//viral nucleocapsid;[F]GO:0003723//RNA binding;	cellular_component;molecular_function	[C]virion part;cell part;[F]binding;	-2.415641153
CL1179.Contig3_All	[C]GO:0030529//intracellular ribonucleoprotein complex;GO:0019013//viral nucleocapsid;[F]GO:0003723//RNA binding;	cellular_component;molecular_function	[C]virion part;cell part;[F]binding;	8.370173832
CL1179.Contig4_All	[C]GO:0030529//intracellular ribonucleoprotein complex;GO:0019013//viral nucleocapsid;[F]GO:0003723//RNA binding;	molecular_function;cellular_component	[C]virion part;cell part;[F]binding;	-6.524334713
CL1180.Contig1_All	[P]GO:0000956//nuclear-transcribed mRNA catabolic process;GO:0000398//mRNA splicing, via spliceosome;[C]GO:0030529//intracellular ribonucleoprotein complex;	biological_process;cellular_component	[C]cell part;[P]cellular process;biological regulation;	-2.918443249
CL1180.Contig2_All	[P]GO:0000398//mRNA splicing, via spliceosome;GO:0000956//nuclear-transcribed mRNA catabolic process;[C]GO:0030529//intracellular ribonucleoprotein complex;	biological_process;cellular_component	[C]cell part;[P]biological regulation;cellular process;	2.447237338
CL1180.Contig3_All	[P]GO:0000398//mRNA splicing, via spliceosome;GO:0000956//nuclear-transcribed mRNA catabolic process;[C]GO:0030529//intracellular ribonucleoprotein complex;	cellular_component;biological_process	[C]cell part;[P]cellular process;biological regulation;	12.74992675
CL1180.Contig5_All	[P]GO:0000956//nuclear-transcribed mRNA catabolic process;GO:0000398//mRNA splicing, via spliceosome;[C]GO:0030529//intracellular ribonucleoprotein complex;	cellular_component;biological_process	[C]cell part;[P]biological regulation;cellular process;	-2.424563238
CL1181.Contig3_All	[F]GO:0003677//DNA binding;	molecular_function	[F]binding;	-1.034920118
CL1181.Contig5_All	[F]GO:0003677//DNA binding;	molecular_function	[F]binding;	-2.093553821
CL1182.Contig1_All	[F]GO:0004672//protein kinase activity;GO:0004715//non-membrane spanning protein tyrosine kinase activity;GO:0005524//ATP binding;	molecular_function	[F]catalytic activity;binding;	-1.100342621
CL1185.Contig1_All	[F]GO:0071949//FAD binding;	molecular_function	[F]binding;	-1.094920281
CL1185.Contig3_All	[F]GO:0071949//FAD binding;	molecular_function	[F]binding;	-1.737436069
CL1185.Contig5_All	[F]GO:0071949//FAD binding;	molecular_function	[F]binding;	-1.12449716
CL1185.Contig6_All	[F]GO:0071949//FAD binding;	molecular_function	[F]binding;	-4.071502049
CL1186.Contig2_All	[C]GO:0005634//nucleus;[F]GO:0046872//metal ion binding;GO:0003677//DNA binding;	molecular_function;cellular_component	[C]cell;[F]binding;	1.178899591
CL1186.Contig5_All	[C]GO:0005634//nucleus;[F]GO:0046872//metal ion binding;GO:0003677//DNA binding;	cellular_component;molecular_function	[C]cell;[F]binding;	-1.369873867
CL1189.Contig1_All	[C]GO:0016021//integral component of membrane;[F]GO:0005524//ATP binding;GO:0004672//protein kinase activity;	cellular_component;molecular_function	[C]membrane part;[F]catalytic activity;binding;	-4.540193025
CL119.Contig10_All	[C]GO:0016021//integral component of membrane;	cellular_component	[C]membrane part;	-1.361100724
CL119.Contig11_All	[C]GO:0016021//integral component of membrane;	cellular_component	[C]membrane part;	-1.077554669
CL119.Contig12_All	[C]GO:0016021//integral component of membrane;	cellular_component	[C]membrane part;	-2.270313339
CL119.Contig14_All	[C]GO:0016021//integral component of membrane;	cellular_component	[C]membrane part;	6.295532467
CL119.Contig15_All	[C]GO:0016021//integral component of membrane;	cellular_component	[C]membrane part;	5.098190745
CL119.Contig16_All	[C]GO:0016021//integral component of membrane;	cellular_component	[C]membrane part;	1.365125677
CL119.Contig17_All	[C]GO:0016021//integral component of membrane;	cellular_component	[C]membrane part;	6.834702172
CL119.Contig18_All	[C]GO:0016021//integral component of membrane;	cellular_component	[C]membrane part;	-8.170207519
CL119.Contig22_All	[C]GO:0016021//integral component of membrane;	cellular_component	[C]membrane part;	7.563648318
CL119.Contig25_All	[C]GO:0016021//integral component of membrane;	cellular_component	[C]membrane part;	7.138853531
CL119.Contig26_All	[C]GO:0016021//integral component of membrane;	cellular_component	[C]membrane part;	1.269498811
CL119.Contig28_All	[C]GO:0016021//integral component of membrane;	cellular_component	[C]membrane part;	-3.923342982
CL119.Contig4_All	[C]GO:0016021//integral component of membrane;	cellular_component	[C]membrane part;	-3.27876495
CL119.Contig8_All	[C]GO:0016021//integral component of membrane;	cellular_component	[C]membrane part;	-3.010318566
CL1192.Contig10_All	[F]GO:0003824//catalytic activity;	molecular_function	[F]catalytic activity;	10.84186646
CL1192.Contig11_All	[F]GO:0003824//catalytic activity;	molecular_function	[F]catalytic activity;	-10.54596585
CL1192.Contig12_All	[F]GO:0003824//catalytic activity;	molecular_function	[F]catalytic activity;	-3.185568385
CL1192.Contig1_All	[F]GO:0003824//catalytic activity;	molecular_function	[F]catalytic activity;	-1.256135184
CL1192.Contig2_All	[F]GO:0003824//catalytic activity;	molecular_function	[F]catalytic activity;	8.302676081
CL1192.Contig5_All	[F]GO:0003824//catalytic activity;	molecular_function	[F]catalytic activity;	-6.331646729
CL1194.Contig1_All	[P]GO:0006952//defense response;[F]GO:0043531//ADP binding;	molecular_function;biological_process	[P]response to stimulus;[F]binding;	-6.653574824
CL1194.Contig2_All	[P]GO:0006952//defense response;[F]GO:0043531//ADP binding;	biological_process;molecular_function	[P]response to stimulus;[F]binding;	-1.990700518
CL1194.Contig3_All	[P]GO:0006952//defense response;[F]GO:0043531//ADP binding;	molecular_function;biological_process	[P]response to stimulus;[F]binding;	-3.675199765
CL1194.Contig4_All	[P]GO:0006952//defense response;[F]GO:0043531//ADP binding;	biological_process;molecular_function	[P]response to stimulus;[F]binding;	-3.795272549
CL1194.Contig5_All	[P]GO:0006952//defense response;[F]GO:0043531//ADP binding;	molecular_function;biological_process	[P]response to stimulus;[F]binding;	1.333958186
CL1196.Contig2_All	[F]GO:0004722//protein serine/threonine phosphatase activity;	molecular_function	[F]catalytic activity;	-3.293950586
CL1196.Contig3_All	[F]GO:0004722//protein serine/threonine phosphatase activity;	molecular_function	[F]catalytic activity;	4.504032138
CL1196.Contig5_All	[F]GO:0004722//protein serine/threonine phosphatase activity;	molecular_function	[F]catalytic activity;	1.658845761
CL1196.Contig6_All	[F]GO:0004722//protein serine/threonine phosphatase activity;	molecular_function	[F]catalytic activity;	3.848692386
CL12.Contig2_All	[P]GO:0006270//DNA replication initiation;[C]GO:0042555//MCM complex;GO:0005634//nucleus;[F]GO:0003682//chromatin binding;GO:0003688//DNA replication origin binding;GO:0003678//DNA helicase activity;GO:0005524//ATP binding;	molecular_function;biological_process;cellular_component	[C]cell;macromolecular complex;[P]cellular process;[F]binding;catalytic activity;	-2.256402111
CL12.Contig3_All	[P]GO:0006270//DNA replication initiation;[C]GO:0042555//MCM complex;GO:0005634//nucleus;[F]GO:0003682//chromatin binding;GO:0003688//DNA replication origin binding;GO:0005524//ATP binding;GO:0003678//DNA helicase activity;	molecular_function;biological_process;cellular_component	[C]macromolecular complex;cell;[P]cellular process;[F]binding;catalytic activity;	6.613143823
CL12.Contig4_All	[P]GO:0006270//DNA replication initiation;[C]GO:0005634//nucleus;GO:0042555//MCM complex;[F]GO:0003682//chromatin binding;GO:0003688//DNA replication origin binding;GO:0005524//ATP binding;GO:0003678//DNA helicase activity;	cellular_component;biological_process;molecular_function	[C]macromolecular complex;cell;[P]cellular process;[F]catalytic activity;binding;	-12.78994452
CL12.Contig6_All	[P]GO:0006270//DNA replication initiation;[C]GO:0042555//MCM complex;GO:0005634//nucleus;[F]GO:0005524//ATP binding;GO:0003682//chromatin binding;GO:0003678//DNA helicase activity;GO:0003688//DNA replication origin binding;	molecular_function;biological_process;cellular_component	[C]cell;macromolecular complex;[P]cellular process;[F]binding;catalytic activity;	-1.606634991
CL120.Contig1_All	[F]GO:0003677//DNA binding;	molecular_function	[F]binding;	3.074596404
CL120.Contig2_All	[F]GO:0003677//DNA binding;	molecular_function	[F]binding;	-2.130840164
CL1200.Contig1_All	[C]GO:0016021//integral component of membrane;	cellular_component	[C]membrane part;	-5.852764178
CL1200.Contig2_All	[C]GO:0016021//integral component of membrane;	cellular_component	[C]membrane part;	-2.444613503
CL1200.Contig3_All	[C]GO:0016021//integral component of membrane;	cellular_component	[C]membrane part;	2.301839571
CL1201.Contig3_All	[C]GO:0005737//cytoplasm;	cellular_component	[C]cell;	-2.758644486
CL1202.Contig11_All	[C]GO:0016021//integral component of membrane;[F]GO:0015297//antiporter activity;GO:0015238//drug transmembrane transporter activity;	cellular_component;molecular_function	[C]membrane part;[F]transporter activity;	3.606712741
CL1202.Contig1_All	[C]GO:0016021//integral component of membrane;[F]GO:0015238//drug transmembrane transporter activity;GO:0015297//antiporter activity;	cellular_component;molecular_function	[C]membrane part;[F]transporter activity;	1.879184617
CL1202.Contig4_All	[C]GO:0016021//integral component of membrane;[F]GO:0015297//antiporter activity;GO:0015238//drug transmembrane transporter activity;	cellular_component;molecular_function	[C]membrane part;[F]transporter activity;	-6.696751787
CL1202.Contig5_All	[C]GO:0016021//integral component of membrane;[F]GO:0015238//drug transmembrane transporter activity;GO:0015297//antiporter activity;	cellular_component;molecular_function	[C]membrane part;[F]transporter activity;	-2.24495202
CL1202.Contig6_All	[C]GO:0016021//integral component of membrane;[F]GO:0015297//antiporter activity;GO:0015238//drug transmembrane transporter activity;	cellular_component;molecular_function	[C]membrane part;[F]transporter activity;	1.748751581
CL1202.Contig8_All	[C]GO:0016021//integral component of membrane;[F]GO:0015238//drug transmembrane transporter activity;GO:0015297//antiporter activity;	cellular_component;molecular_function	[C]membrane part;[F]transporter activity;	-4.064258542
CL1202.Contig9_All	[C]GO:0016021//integral component of membrane;[F]GO:0015297//antiporter activity;GO:0015238//drug transmembrane transporter activity;	cellular_component;molecular_function	[C]membrane part;[F]transporter activity;	6.023427394
CL1203.Contig2_All	[F]GO:0005524//ATP binding;GO:0004672//protein kinase activity;	molecular_function	[F]binding;catalytic activity;	-5.636733924
CL1203.Contig3_All	[F]GO:0004672//protein kinase activity;GO:0005524//ATP binding;	molecular_function	[F]catalytic activity;binding;	9.672391427
CL1204.Contig2_All	[P]GO:0006355//regulation of transcription, DNA-templated;[C]GO:0005634//nucleus;[F]GO:0003677//DNA binding;	biological_process;cellular_component;molecular_function	[C]cell;[P]biological regulation;[F]binding;	-5.891247073
CL1204.Contig3_All	[P]GO:0006355//regulation of transcription, DNA-templated;[C]GO:0005634//nucleus;[F]GO:0003677//DNA binding;	biological_process;cellular_component;molecular_function	[C]cell;[P]biological regulation;[F]binding;	-4.686679183
CL1204.Contig4_All	[P]GO:0006355//regulation of transcription, DNA-templated;[C]GO:0005634//nucleus;[F]GO:0003677//DNA binding;	biological_process;cellular_component;molecular_function	[C]cell;[P]biological regulation;[F]binding;	-1.5851658
CL1204.Contig5_All	[P]GO:0006355//regulation of transcription, DNA-templated;[C]GO:0005634//nucleus;[F]GO:0003677//DNA binding;	cellular_component;molecular_function;biological_process	[C]cell;[P]biological regulation;[F]binding;	-4.318559724
CL1204.Contig6_All	[P]GO:0006355//regulation of transcription, DNA-templated;[C]GO:0005634//nucleus;[F]GO:0003677//DNA binding;	biological_process;molecular_function;cellular_component	[C]cell;[P]biological regulation;[F]binding;	-1.059932736
CL1207.Contig3_All	[P]GO:0006396//RNA processing;	biological_process	[P]cellular process;	1.822202829
CL1209.Contig1_All	[C]GO:0016021//integral component of membrane;	cellular_component	[C]membrane part;	12.22091947
CL1209.Contig2_All	[P]GO:0017004//cytochrome complex assembly;[C]GO:0005739//mitochondrion;GO:0016021//integral component of membrane;GO:0043190//ATP-binding cassette (ABC) transporter complex;[F]GO:0015232//heme transporter activity;	biological_process;molecular_function;cellular_component	[C]cell;membrane part;[P]cellular component organization or biogenesis;[F]transporter activity;	6.955035776
CL1209.Contig3_All	[C]GO:0016021//integral component of membrane;	cellular_component	[C]membrane part;	8.116193558
CL121.Contig1_All	[F]GO:0003824//catalytic activity;	molecular_function	[F]catalytic activity;	3.522833794
CL121.Contig2_All	[F]GO:0003824//catalytic activity;	molecular_function	[F]catalytic activity;	8.8020388
CL121.Contig7_All	[F]GO:0003824//catalytic activity;	molecular_function	[F]catalytic activity;	-1.581403019
CL1211.Contig10_All	[C]GO:0016021//integral component of membrane;[F]GO:0004672//protein kinase activity;GO:0005524//ATP binding;	cellular_component;molecular_function	[C]membrane part;[F]binding;catalytic activity;	1.716193092
CL1211.Contig11_All	[C]GO:0016021//integral component of membrane;[F]GO:0005524//ATP binding;GO:0004672//protein kinase activity;	molecular_function;cellular_component	[C]membrane part;[F]binding;catalytic activity;	10.25168383
CL1211.Contig1_All	[C]GO:0016021//integral component of membrane;[F]GO:0005524//ATP binding;GO:0004672//protein kinase activity;	molecular_function;cellular_component	[C]membrane part;[F]catalytic activity;binding;	-3.177925511
CL1211.Contig2_All	[C]GO:0016021//integral component of membrane;[F]GO:0004672//protein kinase activity;GO:0005524//ATP binding;	molecular_function;cellular_component	[C]membrane part;[F]binding;catalytic activity;	-2.933330614
CL1211.Contig3_All	[C]GO:0016021//integral component of membrane;[F]GO:0004672//protein kinase activity;GO:0005524//ATP binding;	cellular_component;molecular_function	[C]membrane part;[F]binding;catalytic activity;	6.703141231
CL1211.Contig4_All	[C]GO:0016021//integral component of membrane;[F]GO:0005524//ATP binding;GO:0004672//protein kinase activity;	cellular_component;molecular_function	[C]membrane part;[F]catalytic activity;binding;	5.945268615
CL1211.Contig6_All	[C]GO:0016021//integral component of membrane;[F]GO:0005524//ATP binding;GO:0004672//protein kinase activity;	molecular_function;cellular_component	[C]membrane part;[F]catalytic activity;binding;	-12.0331972
CL1211.Contig7_All	[C]GO:0016021//integral component of membrane;[F]GO:0004672//protein kinase activity;GO:0005524//ATP binding;	molecular_function;cellular_component	[C]membrane part;[F]catalytic activity;binding;	9.844908553
CL1211.Contig8_All	[P]GO:0000055//ribosomal large subunit export from nucleus;GO:0006886//intracellular protein transport;GO:0046825//regulation of protein export from nucleus;GO:0000056//ribosomal small subunit export from nucleus;[C]GO:0005634//nucleus;GO:0005737//cytoplasm;[F]GO:0005049//nuclear export signal receptor activity;GO:0008536//Ran GTPase binding;	molecular_function;biological_process;cellular_component	[C]cell;[P]localization;cellular component organization or biogenesis;biological regulation;[F]molecular carrier activity;binding;	-1.455305747
CL1211.Contig9_All	[P]GO:0000056//ribosomal small subunit export from nucleus;GO:0000055//ribosomal large subunit export from nucleus;GO:0006886//intracellular protein transport;GO:0046825//regulation of protein export from nucleus;[C]GO:0005737//cytoplasm;GO:0005634//nucleus;[F]GO:0008536//Ran GTPase binding;GO:0005049//nuclear export signal receptor activity;	biological_process;molecular_function;cellular_component	[C]cell;[P]biological regulation;localization;cellular component organization or biogenesis;[F]molecular carrier activity;binding;	-3.974287249
CL1213.Contig13_All	[F]GO:0010181//FMN binding;GO:0016491//oxidoreductase activity;	molecular_function	[F]binding;catalytic activity;	-3.187112849
CL1213.Contig1_All	[F]GO:0052852//very-long-chain-(S)-2-hydroxy-acid oxidase activity;GO:0010181//FMN binding;GO:0052854//medium-chain-(S)-2-hydroxy-acid oxidase activity;GO:0052853//long-chain-(S)-2-hydroxy-long-chain-acid oxidase activity;	molecular_function	[F]catalytic activity;binding;	-1.89773189
CL1213.Contig2_All	[F]GO:0052852//very-long-chain-(S)-2-hydroxy-acid oxidase activity;GO:0052853//long-chain-(S)-2-hydroxy-long-chain-acid oxidase activity;GO:0052854//medium-chain-(S)-2-hydroxy-acid oxidase activity;GO:0010181//FMN binding;	molecular_function	[F]binding;catalytic activity;	2.569004107
CL1213.Contig5_All	[F]GO:0052854//medium-chain-(S)-2-hydroxy-acid oxidase activity;GO:0016491//oxidoreductase activity;GO:0010181//FMN binding;GO:0052853//long-chain-(S)-2-hydroxy-long-chain-acid oxidase activity;GO:0052852//very-long-chain-(S)-2-hydroxy-acid oxidase activity;	molecular_function	[F]catalytic activity;binding;	4.26404353
CL1215.Contig5_All	[F]GO:0004721//phosphoprotein phosphatase activity;	molecular_function	[F]catalytic activity;	2.702407563
CL1216.Contig2_All	[P]GO:0006662//glycerol ether metabolic process;GO:0045454//cell redox homeostasis;[C]GO:0005623//cell;[F]GO:0015035//protein disulfide oxidoreductase activity;	cellular_component;biological_process;molecular_function	[C]cell;[P]metabolic process;biological regulation;[F]catalytic activity;	-1.864144026
CL1216.Contig3_All	[P]GO:0034599//cellular response to oxidative stress;GO:0045454//cell redox homeostasis;GO:0006662//glycerol ether metabolic process;[C]GO:0005623//cell;GO:0005737//cytoplasm;[F]GO:0047134//protein-disulfide reductase activity;GO:0015035//protein disulfide oxidoreductase activity;GO:0016671//oxidoreductase activity, acting on a sulfur group of donors, disulfide as acceptor;GO:0004791//thioredoxin…	molecular_function;biological_process;cellular_component	[C]cell;[P]biological regulation;metabolic process;cellular process;[F]antioxidant activity;catalytic activity;	1.056327559
CL1218.Contig11_All	[C]GO:0016021//integral component of membrane;[F]GO:0030247//polysaccharide binding;GO:0005509//calcium ion binding;GO:0004672//protein kinase activity;GO:0005524//ATP binding;	molecular_function;cellular_component	[C]membrane part;[F]catalytic activity;binding;	-2.013380387
CL1218.Contig12_All	[P]GO:0007166//cell surface receptor signaling pathway;[C]GO:0016021//integral component of membrane;GO:0005886//plasma membrane;[F]GO:0030247//polysaccharide binding;GO:0004674//protein serine/threonine kinase activity;GO:0005509//calcium ion binding;GO:0005524//ATP binding;	biological_process;cellular_component;molecular_function	[C]cell;membrane part;[P]biological regulation;[F]catalytic activity;binding;	-3.251661068
CL1218.Contig14_All	[P]GO:0007166//cell surface receptor signaling pathway;[C]GO:0016021//integral component of membrane;GO:0005886//plasma membrane;[F]GO:0005509//calcium ion binding;GO:0030247//polysaccharide binding;GO:0004674//protein serine/threonine kinase activity;GO:0005524//ATP binding;	biological_process;cellular_component;molecular_function	[C]cell;membrane part;[P]biological regulation;[F]catalytic activity;binding;	-10.23423719
CL1218.Contig16_All	[P]GO:0007166//cell surface receptor signaling pathway;[C]GO:0016021//integral component of membrane;GO:0005886//plasma membrane;[F]GO:0004674//protein serine/threonine kinase activity;GO:0005509//calcium ion binding;GO:0030247//polysaccharide binding;GO:0005524//ATP binding;	biological_process;molecular_function;cellular_component	[C]membrane part;cell;[P]biological regulation;[F]catalytic activity;binding;	6.625617861
CL1218.Contig17_All	[P]GO:0007166//cell surface receptor signaling pathway;[C]GO:0005886//plasma membrane;GO:0016021//integral component of membrane;[F]GO:0005509//calcium ion binding;GO:0030247//polysaccharide binding;GO:0004674//protein serine/threonine kinase activity;GO:0005524//ATP binding;	biological_process;cellular_component;molecular_function	[C]cell;membrane part;[P]biological regulation;[F]catalytic activity;binding;	-2.42530372
CL1218.Contig4_All	[C]GO:0016021//integral component of membrane;[F]GO:0004672//protein kinase activity;GO:0005524//ATP binding;GO:0005509//calcium ion binding;GO:0030247//polysaccharide binding;	molecular_function;cellular_component	[C]membrane part;[F]catalytic activity;binding;	1.421691182
CL1219.Contig1_All	[F]GO:0004190//aspartic-type endopeptidase activity;	molecular_function	[F]catalytic activity;	-2.556900363
CL122.Contig1_All	[C]GO:0005956//protein kinase CK2 complex;[F]GO:0019887//protein kinase regulator activity;	cellular_component;molecular_function	[C]cell;[F]molecular function regulator;	-2.731239773
CL1220.Contig1_All	[P]GO:0006355//regulation of transcription, DNA-templated;GO:0006334//nucleosome assembly;[C]GO:0000786//nucleosome;GO:0005634//nucleus;[F]GO:0003677//DNA binding;	cellular_component;molecular_function;biological_process	[C]organelle part;cell;[P]biological regulation;cellular component organization or biogenesis;[F]binding;	6.654477004
CL1220.Contig2_All	[P]GO:0006334//nucleosome assembly;GO:0006355//regulation of transcription, DNA-templated;[C]GO:0000786//nucleosome;GO:0005634//nucleus;[F]GO:0003677//DNA binding;	molecular_function;cellular_component;biological_process	[C]organelle part;cell;[P]biological regulation;cellular component organization or biogenesis;[F]binding;	-6.465877959
CL1222.Contig4_All	[P]GO:0006506//GPI anchor biosynthetic process;[C]GO:0005789//endoplasmic reticulum membrane;GO:0016021//integral component of membrane;[F]GO:0016757//transferase activity, transferring glycosyl groups;GO:0000030//mannosyltransferase activity;	biological_process;cellular_component;molecular_function	[C]membrane part;organelle part;[P]cellular process;[F]catalytic activity;	-1.281581378
CL1224.Contig2_All	[P]GO:0006810//transport;GO:0006839//mitochondrial transport;[C]GO:0016021//integral component of membrane;GO:0005743//mitochondrial inner membrane;[F]GO:0022857//transmembrane transporter activity;	biological_process;cellular_component;molecular_function	[C]membrane part;organelle part;[P]localization;[F]transporter activity;	-2.608914603
CL1228.Contig10_All	[C]GO:0016021//integral component of membrane;[F]GO:0004185//serine-type carboxypeptidase activity;	cellular_component;molecular_function	[C]membrane part;[F]catalytic activity;	2.636087993
CL1228.Contig8_All	[C]GO:0016021//integral component of membrane;[F]GO:0004185//serine-type carboxypeptidase activity;	cellular_component;molecular_function	[C]membrane part;[F]catalytic activity;	-1.061054672
CL1228.Contig9_All	[C]GO:0016021//integral component of membrane;[F]GO:0004185//serine-type carboxypeptidase activity;	molecular_function;cellular_component	[C]membrane part;[F]catalytic activity;	-2.699564354
CL1231.Contig2_All	[F]GO:0003676//nucleic acid binding;	molecular_function	[F]binding;	-2.868641042
CL1231.Contig3_All	[F]GO:0003676//nucleic acid binding;	molecular_function	[F]binding;	-2.387834591
CL1231.Contig5_All	[F]GO:0003676//nucleic acid binding;	molecular_function	[F]binding;	-9.708068952
CL1231.Contig6_All	[F]GO:0003676//nucleic acid binding;	molecular_function	[F]binding;	10.16132252
CL1231.Contig8_All	[F]GO:0003676//nucleic acid binding;	molecular_function	[F]binding;	5.725867327
CL1232.Contig1_All	[C]GO:0016021//integral component of membrane;	cellular_component	[C]membrane part;	6.803729449
CL1232.Contig3_All	[C]GO:0016021//integral component of membrane;	cellular_component	[C]membrane part;	11.90714938
CL1233.Contig1_All	[C]GO:0016021//integral component of membrane;	cellular_component	[C]membrane part;	3.56589826
CL1233.Contig2_All	[C]GO:0016021//integral component of membrane;	cellular_component	[C]membrane part;	-2.440448267
CL1234.Contig11_All	[F]GO:0005524//ATP binding;	molecular_function	[F]binding;	-2.872394681
CL1234.Contig23_All	[F]GO:0005524//ATP binding;	molecular_function	[F]binding;	-3.371945936
CL1234.Contig24_All	[F]GO:0005524//ATP binding;	molecular_function	[F]binding;	-2.704537308
CL1234.Contig2_All	[F]GO:0005524//ATP binding;	molecular_function	[F]binding;	-4.907673292
CL1234.Contig5_All	[F]GO:0005524//ATP binding;	molecular_function	[F]binding;	-3.71812622
CL1234.Contig6_All	[F]GO:0005524//ATP binding;	molecular_function	[F]binding;	-4.26537351
CL1234.Contig8_All	[F]GO:0005524//ATP binding;	molecular_function	[F]binding;	-8.522543368
CL1235.Contig10_All	[P]GO:0006887//exocytosis;GO:0006906//vesicle fusion;[C]GO:0031201//SNARE complex;GO:0016021//integral component of membrane;[F]GO:0005484//SNAP receptor activity;GO:0000149//SNARE binding;	molecular_function;biological_process;cellular_component	[C]cell;membrane part;[P]cellular process;cellular component organization or biogenesis;[F]binding;	-3.900165001
CL1235.Contig11_All	[P]GO:0016192//vesicle-mediated transport;[C]GO:0016021//integral component of membrane;	biological_process;cellular_component	[C]membrane part;[P]localization;	-1.024405592
CL1235.Contig14_All	[P]GO:0006906//vesicle fusion;GO:0006887//exocytosis;[C]GO:0016021//integral component of membrane;GO:0031201//SNARE complex;[F]GO:0005484//SNAP receptor activity;GO:0000149//SNARE binding;	biological_process;cellular_component;molecular_function	[C]membrane part;cell;[P]cellular process;cellular component organization or biogenesis;[F]binding;	1.005215917
CL1235.Contig2_All	[P]GO:0006887//exocytosis;GO:0006906//vesicle fusion;GO:0015031//protein transport;GO:0016192//vesicle-mediated transport;[C]GO:0016021//integral component of membrane;GO:0005783//endoplasmic reticulum;GO:0031201//SNARE complex;GO:0005886//plasma membrane;GO:0005789//endoplasmic reticulum membrane;GO:0005794//Golgi apparatus;GO:0000139//Golgi membrane;[F]GO:0005484//SNAP receptor activity;GO:0000…	cellular_component;molecular_function;biological_process	[C]organelle part;membrane part;cell;[P]cellular process;cellular component organization or biogenesis;localization;[F]binding;	6.039072521
CL1235.Contig3_All	[F]GO:0046872//metal ion binding;	molecular_function	[F]binding;	-3.091338537
CL1235.Contig5_All	[F]GO:0046872//metal ion binding;	molecular_function	[F]binding;	-1.592006689
CL1235.Contig6_All	[F]GO:0046872//metal ion binding;	molecular_function	[F]binding;	4.88748827
CL1235.Contig7_All	[P]GO:0006887//exocytosis;GO:0006906//vesicle fusion;GO:0015031//protein transport;GO:0016192//vesicle-mediated transport;[C]GO:0005794//Golgi apparatus;GO:0000139//Golgi membrane;GO:0031201//SNARE complex;GO:0005783//endoplasmic reticulum;GO:0005886//plasma membrane;GO:0005789//endoplasmic reticulum membrane;GO:0016021//integral component of membrane;[F]GO:0005484//SNAP receptor activity;GO:0000…	cellular_component;molecular_function;biological_process	[C]membrane part;organelle part;cell;[P]cellular process;cellular component organization or biogenesis;localization;[F]binding;	-5.158221157
CL1235.Contig9_All	[P]GO:0006906//vesicle fusion;GO:0006887//exocytosis;[C]GO:0031201//SNARE complex;GO:0016021//integral component of membrane;[F]GO:0000149//SNARE binding;GO:0005484//SNAP receptor activity;	cellular_component;biological_process;molecular_function	[C]membrane part;cell;[P]cellular process;cellular component organization or biogenesis;[F]binding;	-2.274398616
CL1237.Contig1_All	[C]GO:0016021//integral component of membrane;[F]GO:0004674//protein serine/threonine kinase activity;GO:0004672//protein kinase activity;GO:0005524//ATP binding;	cellular_component;molecular_function	[C]membrane part;[F]binding;catalytic activity;	-4.0798264
CL1237.Contig2_All	[C]GO:0016021//integral component of membrane;[F]GO:0005524//ATP binding;GO:0004674//protein serine/threonine kinase activity;	cellular_component;molecular_function	[C]membrane part;[F]catalytic activity;binding;	-2.665583778
CL1237.Contig3_All	[C]GO:0016021//integral component of membrane;[F]GO:0005524//ATP binding;GO:0004674//protein serine/threonine kinase activity;	molecular_function;cellular_component	[C]membrane part;[F]catalytic activity;binding;	-2.908005445
CL1237.Contig4_All	[C]GO:0016021//integral component of membrane;[F]GO:0005524//ATP binding;GO:0004674//protein serine/threonine kinase activity;	molecular_function;cellular_component	[C]membrane part;[F]catalytic activity;binding;	-2.319209578
CL1237.Contig5_All	[C]GO:0016021//integral component of membrane;[F]GO:0005524//ATP binding;GO:0004674//protein serine/threonine kinase activity;	cellular_component;molecular_function	[C]membrane part;[F]binding;catalytic activity;	-2.538829828
CL1237.Contig6_All	[C]GO:0016021//integral component of membrane;[F]GO:0004674//protein serine/threonine kinase activity;GO:0005524//ATP binding;	cellular_component;molecular_function	[C]membrane part;[F]binding;catalytic activity;	-2.412975502
CL1237.Contig7_All	[C]GO:0016021//integral component of membrane;[F]GO:0004674//protein serine/threonine kinase activity;GO:0005524//ATP binding;	molecular_function;cellular_component	[C]membrane part;[F]catalytic activity;binding;	-1.651338685
CL1238.Contig1_All	[C]GO:0016021//integral component of membrane;	cellular_component	[C]membrane part;	6.727048576
CL1238.Contig2_All	[C]GO:0016021//integral component of membrane;	cellular_component	[C]membrane part;	-4.078768216
CL1240.Contig1_All	[C]GO:0005887//integral component of plasma membrane;GO:0016021//integral component of membrane;GO:0043231//intracellular membrane-bounded organelle;[F]GO:0005524//ATP binding;GO:0005516//calmodulin binding;GO:0005388//calcium-transporting ATPase activity;	molecular_function;cellular_component	[C]cell;membrane part;[F]binding;transporter activity;	-1.503594265
CL1240.Contig2_All	[C]GO:0016021//integral component of membrane;GO:0005887//integral component of plasma membrane;GO:0043231//intracellular membrane-bounded organelle;[F]GO:0005388//calcium-transporting ATPase activity;GO:0005516//calmodulin binding;GO:0005524//ATP binding;	molecular_function;cellular_component	[C]cell;membrane part;[F]binding;transporter activity;	6.713484885
CL1240.Contig3_All	[C]GO:0005887//integral component of plasma membrane;GO:0043231//intracellular membrane-bounded organelle;GO:0016021//integral component of membrane;[F]GO:0005388//calcium-transporting ATPase activity;GO:0005524//ATP binding;GO:0005516//calmodulin binding;	molecular_function;cellular_component	[C]membrane part;cell;[F]binding;transporter activity;	10.37938823
CL1240.Contig4_All	[C]GO:0043231//intracellular membrane-bounded organelle;GO:0005887//integral component of plasma membrane;GO:0016021//integral component of membrane;[F]GO:0005516//calmodulin binding;GO:0005524//ATP binding;GO:0005388//calcium-transporting ATPase activity;	cellular_component;molecular_function	[C]membrane part;cell;[F]transporter activity;binding;	1.31081497
CL1240.Contig6_All	[C]GO:0005887//integral component of plasma membrane;GO:0016021//integral component of membrane;GO:0043231//intracellular membrane-bounded organelle;[F]GO:0005516//calmodulin binding;GO:0005524//ATP binding;GO:0005388//calcium-transporting ATPase activity;	cellular_component;molecular_function	[C]cell;membrane part;[F]transporter activity;binding;	3.649525531
CL1241.Contig1_All	[C]GO:0016021//integral component of membrane;	cellular_component	[C]membrane part;	-1.944934583
CL1241.Contig2_All	[C]GO:0016021//integral component of membrane;	cellular_component	[C]membrane part;	6.52782308
CL1242.Contig2_All	[C]GO:0016021//integral component of membrane;	cellular_component	[C]membrane part;	-2.252568495
CL1242.Contig3_All	[C]GO:0016021//integral component of membrane;	cellular_component	[C]membrane part;	7.35705841
CL1243.Contig1_All	[C]GO:0031969//chloroplast membrane;GO:0016021//integral component of membrane;[F]GO:0005471//ATP:ADP antiporter activity;GO:0005524//ATP binding;	molecular_function;cellular_component	[C]organelle part;membrane part;[F]binding;transporter activity;	-1.587619965
CL1243.Contig2_All	[C]GO:0031969//chloroplast membrane;GO:0016021//integral component of membrane;[F]GO:0005471//ATP:ADP antiporter activity;GO:0005524//ATP binding;	cellular_component;molecular_function	[C]organelle part;membrane part;[F]binding;transporter activity;	-4.211992413
CL1243.Contig4_All	[C]GO:0016021//integral component of membrane;GO:0031969//chloroplast membrane;[F]GO:0005471//ATP:ADP antiporter activity;GO:0005524//ATP binding;	cellular_component;molecular_function	[C]membrane part;organelle part;[F]binding;transporter activity;	1.382810942
CL1243.Contig5_All	[F]GO:0008138//protein tyrosine/serine/threonine phosphatase activity;	molecular_function	[F]catalytic activity;	-2.944741425
CL1243.Contig6_All	[C]GO:0016021//integral component of membrane;GO:0031969//chloroplast membrane;[F]GO:0005524//ATP binding;GO:0005471//ATP:ADP antiporter activity;	cellular_component;molecular_function	[C]organelle part;membrane part;[F]binding;transporter activity;	-1.482171488
CL1245.Contig1_All	[F]GO:0008270//zinc ion binding;GO:0003676//nucleic acid binding;	molecular_function	[F]binding;	1.223736063
CL1246.Contig1_All	[F]GO:0016702//oxidoreductase activity, acting on single donors with incorporation of molecular oxygen, incorporation of two atoms of oxygen;	molecular_function	[F]catalytic activity;	-9.376577522
CL1246.Contig2_All	[F]GO:0016702//oxidoreductase activity, acting on single donors with incorporation of molecular oxygen, incorporation of two atoms of oxygen;	molecular_function	[F]catalytic activity;	1.397904253
CL1246.Contig3_All	[F]GO:0016702//oxidoreductase activity, acting on single donors with incorporation of molecular oxygen, incorporation of two atoms of oxygen;	molecular_function	[F]catalytic activity;	5.930400903
CL1246.Contig4_All	[F]GO:0016702//oxidoreductase activity, acting on single donors with incorporation of molecular oxygen, incorporation of two atoms of oxygen;	molecular_function	[F]catalytic activity;	-11.26024668
CL1248.Contig2_All	[F]GO:0046872//metal ion binding;	molecular_function	[F]binding;	1.389318781
CL125.Contig2_All	[P]GO:0006351//transcription, DNA-templated;GO:0006355//regulation of transcription, DNA-templated;[C]GO:0005634//nucleus;[F]GO:0003677//DNA binding;	cellular_component;molecular_function;biological_process	[C]cell;[P]cellular process;biological regulation;[F]binding;	-3.485038541
CL1250.Contig1_All	[C]GO:0005874//microtubule;[F]GO:0008017//microtubule binding;	molecular_function;cellular_component	[C]organelle part;[F]binding;	7.485441654
CL1250.Contig2_All	[C]GO:0005874//microtubule;[F]GO:0008017//microtubule binding;	molecular_function;cellular_component	[C]organelle part;[F]binding;	9.449055425
CL1250.Contig4_All	[C]GO:0005874//microtubule;[F]GO:0008017//microtubule binding;	molecular_function;cellular_component	[C]organelle part;[F]binding;	3.824426209
CL1250.Contig5_All	[C]GO:0005874//microtubule;[F]GO:0008017//microtubule binding;	cellular_component;molecular_function	[C]organelle part;[F]binding;	7.707044593
CL1252.Contig1_All	[C]GO:0005759//mitochondrial matrix;	cellular_component	[C]organelle part;	-2.945868141
CL1252.Contig2_All	[C]GO:0005759//mitochondrial matrix;	cellular_component	[C]organelle part;	1.157023988
CL1254.Contig19_All	[F]GO:0003723//RNA binding;	molecular_function	[F]binding;	-2.123594762
CL1254.Contig1_All	[F]GO:0003723//RNA binding;	molecular_function	[F]binding;	-1.076489004
CL1254.Contig3_All	[F]GO:0003723//RNA binding;	molecular_function	[F]binding;	2.21979767
CL1254.Contig5_All	[F]GO:0003723//RNA binding;	molecular_function	[F]binding;	-1.926153918
CL1256.Contig1_All	[F]GO:0005524//ATP binding;GO:0004672//protein kinase activity;	molecular_function	[F]binding;catalytic activity;	1.036080989
CL1256.Contig2_All	[F]GO:0005524//ATP binding;GO:0004672//protein kinase activity;	molecular_function	[F]catalytic activity;binding;	-2.441822818
CL1256.Contig3_All	[F]GO:0004672//protein kinase activity;GO:0005524//ATP binding;	molecular_function	[F]catalytic activity;binding;	-1.533751215
CL1256.Contig4_All	[F]GO:0004672//protein kinase activity;GO:0005524//ATP binding;	molecular_function	[F]catalytic activity;binding;	-1.080958976
CL1259.Contig1_All	[C]GO:0016021//integral component of membrane;	cellular_component	[C]membrane part;	-1.639350861
CL1259.Contig2_All	[C]GO:0016021//integral component of membrane;	cellular_component	[C]membrane part;	7.741213667
CL126.Contig2_All	[F]GO:0003723//RNA binding;	molecular_function	[F]binding;	-1.010353891
CL1264.Contig2_All	[F]GO:0003755//peptidyl-prolyl cis-trans isomerase activity;	molecular_function	[F]catalytic activity;	-2.021719437
CL1264.Contig3_All	[F]GO:0003755//peptidyl-prolyl cis-trans isomerase activity;	molecular_function	[F]catalytic activity;	4.665712182
CL1269.Contig3_All	[F]GO:0003677//DNA binding;	molecular_function	[F]binding;	1.3045363
CL127.Contig2_All	[P]GO:0000398//mRNA splicing, via spliceosome;[C]GO:0005681//spliceosomal complex;	biological_process;cellular_component	[C]organelle part;[P]cellular process;	-7.037467065
CL127.Contig3_All	[P]GO:0000398//mRNA splicing, via spliceosome;[C]GO:0005681//spliceosomal complex;	biological_process;cellular_component	[C]organelle part;[P]cellular process;	-14.03299033
CL127.Contig4_All	[P]GO:0000398//mRNA splicing, via spliceosome;[C]GO:0005681//spliceosomal complex;	cellular_component;biological_process	[C]organelle part;[P]cellular process;	7.310161554
CL127.Contig5_All	[P]GO:0000398//mRNA splicing, via spliceosome;[C]GO:0005681//spliceosomal complex;	biological_process;cellular_component	[C]organelle part;[P]cellular process;	-2.586713449
CL1272.Contig1_All	[P]GO:0031122//cytoplasmic microtubule organization;GO:0007020//microtubule nucleation;[C]GO:0000930//gamma-tubulin complex;GO:0005874//microtubule;[F]GO:0003924//GTPase activity;GO:0005525//GTP binding;	biological_process;molecular_function;cellular_component	[C]organelle part;[P]cellular component organization or biogenesis;[F]catalytic activity;binding;	1.180856083
CL1272.Contig2_All	[P]GO:0007020//microtubule nucleation;GO:0031122//cytoplasmic microtubule organization;[C]GO:0000930//gamma-tubulin complex;GO:0005874//microtubule;[F]GO:0005525//GTP binding;GO:0003924//GTPase activity;	molecular_function;biological_process;cellular_component	[C]organelle part;[P]cellular component organization or biogenesis;[F]catalytic activity;binding;	-2.775223363
CL1273.Contig1_All	[P]GO:0006979//response to oxidative stress;[F]GO:0020037//heme binding;GO:0004601//peroxidase activity;	molecular_function;biological_process	[P]response to stimulus;[F]binding;antioxidant activity;	-2.069345212
CL1273.Contig4_All	[P]GO:0006979//response to oxidative stress;[F]GO:0004601//peroxidase activity;GO:0020037//heme binding;	biological_process;molecular_function	[P]response to stimulus;[F]antioxidant activity;binding;	-1.733107573
CL1273.Contig5_All	[P]GO:0006979//response to oxidative stress;[F]GO:0020037//heme binding;GO:0004601//peroxidase activity;	biological_process;molecular_function	[P]response to stimulus;[F]binding;antioxidant activity;	-8.158324914
CL1274.Contig1_All	[C]GO:0016021//integral component of membrane;GO:0005737//cytoplasm;[F]GO:0016810//hydrolase activity, acting on carbon-nitrogen (but not peptide) bonds;	molecular_function;cellular_component	[C]cell;membrane part;[F]catalytic activity;	-9.554880127
CL1274.Contig4_All	[C]GO:0016021//integral component of membrane;GO:0005737//cytoplasm;[F]GO:0016810//hydrolase activity, acting on carbon-nitrogen (but not peptide) bonds;	molecular_function;cellular_component	[C]cell;membrane part;[F]catalytic activity;	-1.162750961
CL1275.Contig1_All	[P]GO:0006952//defense response;GO:0009607//response to biotic stimulus;	biological_process	[P]response to stimulus;	-2.753635099
CL1275.Contig2_All	[P]GO:0009607//response to biotic stimulus;GO:0006952//defense response;	biological_process	[P]response to stimulus;	-1.277171798
CL1277.Contig2_All	[P]GO:0000105//histidine biosynthetic process;[C]GO:0009570//chloroplast stroma;[F]GO:0004636//phosphoribosyl-ATP diphosphatase activity;GO:0004635//phosphoribosyl-AMP cyclohydrolase activity;	biological_process;cellular_component;molecular_function	[C]organelle part;[P]cellular process;[F]catalytic activity;	-11.20377191
CL1277.Contig3_All	[P]GO:0000105//histidine biosynthetic process;[C]GO:0009570//chloroplast stroma;[F]GO:0004636//phosphoribosyl-ATP diphosphatase activity;GO:0004635//phosphoribosyl-AMP cyclohydrolase activity;	cellular_component;biological_process;molecular_function	[C]organelle part;[P]cellular process;[F]catalytic activity;	9.4684646
CL1277.Contig4_All	[P]GO:0000105//histidine biosynthetic process;[F]GO:0004635//phosphoribosyl-AMP cyclohydrolase activity;GO:0004636//phosphoribosyl-ATP diphosphatase activity;	biological_process;molecular_function	[P]cellular process;[F]catalytic activity;	4.021980208
CL1277.Contig5_All	[P]GO:0000105//histidine biosynthetic process;[C]GO:0009570//chloroplast stroma;[F]GO:0004636//phosphoribosyl-ATP diphosphatase activity;GO:0004635//phosphoribosyl-AMP cyclohydrolase activity;	biological_process;cellular_component;molecular_function	[C]organelle part;[P]cellular process;[F]catalytic activity;	9.227171914
CL1277.Contig6_All	[P]GO:0000105//histidine biosynthetic process;[C]GO:0009570//chloroplast stroma;[F]GO:0004636//phosphoribosyl-ATP diphosphatase activity;GO:0004635//phosphoribosyl-AMP cyclohydrolase activity;	cellular_component;biological_process;molecular_function	[C]organelle part;[P]cellular process;[F]catalytic activity;	-2.431143479
CL1277.Contig8_All	[P]GO:0000105//histidine biosynthetic process;[F]GO:0004636//phosphoribosyl-ATP diphosphatase activity;GO:0004635//phosphoribosyl-AMP cyclohydrolase activity;	molecular_function;biological_process	[P]cellular process;[F]catalytic activity;	5.803173573
CL1277.Contig9_All	[P]GO:0000105//histidine biosynthetic process;[F]GO:0004635//phosphoribosyl-AMP cyclohydrolase activity;GO:0004636//phosphoribosyl-ATP diphosphatase activity;	biological_process;molecular_function	[P]cellular process;[F]catalytic activity;	-2.536526439
CL1278.Contig1_All	[C]GO:0016021//integral component of membrane;[F]GO:0004672//protein kinase activity;GO:0005524//ATP binding;	molecular_function;cellular_component	[C]membrane part;[F]binding;catalytic activity;	2.726779577
CL1278.Contig2_All	[C]GO:0016021//integral component of membrane;[F]GO:0005524//ATP binding;GO:0004672//protein kinase activity;	cellular_component;molecular_function	[C]membrane part;[F]catalytic activity;binding;	-1.771246826
CL1278.Contig3_All	[C]GO:0016021//integral component of membrane;[F]GO:0004672//protein kinase activity;GO:0005524//ATP binding;	cellular_component;molecular_function	[C]membrane part;[F]binding;catalytic activity;	-1.103849815
CL128.Contig5_All	[P]GO:0032957//inositol trisphosphate metabolic process;[C]GO:0005622//intracellular;[F]GO:0052726//inositol-1,3,4-trisphosphate 5-kinase activity;GO:0052725//inositol-1,3,4-trisphosphate 6-kinase activity;GO:0047325//inositol tetrakisphosphate 1-kinase activity;GO:0000287//magnesium ion binding;GO:0005524//ATP binding;	molecular_function;cellular_component;biological_process	[C]cell;[P]cellular process;[F]binding;catalytic activity;	10.42847564
CL1280.Contig1_All	[P]GO:0050832//defense response to fungus;	biological_process	[P]multi-organism process;	-1.533037572
CL1281.Contig1_All	[P]GO:0016255//attachment of GPI anchor to protein;[C]GO:0042765//GPI-anchor transamidase complex;	cellular_component;biological_process	[C]organelle part;[P]cellular process;	3.400869465
CL1281.Contig2_All	[P]GO:0016255//attachment of GPI anchor to protein;[C]GO:0042765//GPI-anchor transamidase complex;	cellular_component;biological_process	[C]organelle part;[P]cellular process;	2.585535669
CL1281.Contig3_All	[P]GO:0016255//attachment of GPI anchor to protein;[C]GO:0042765//GPI-anchor transamidase complex;	cellular_component;biological_process	[C]organelle part;[P]cellular process;	-2.069380239
CL1282.Contig1_All	[C]GO:0032040//small-subunit processome;	cellular_component	[C]cell;	2.018925982
CL1282.Contig3_All	[C]GO:0032040//small-subunit processome;	cellular_component	[C]cell;	2.992094872
CL1283.Contig1_All	[F]GO:0004725//protein tyrosine phosphatase activity;	molecular_function	[F]catalytic activity;	1.231061752
CL1283.Contig2_All	[F]GO:0004725//protein tyrosine phosphatase activity;	molecular_function	[F]catalytic activity;	2.865260474
CL1284.Contig3_All	[C]GO:0016021//integral component of membrane;[F]GO:0005215//transporter activity;	molecular_function;cellular_component	[C]membrane part;[F]transporter activity;	-1.671164036
CL1284.Contig4_All	[C]GO:0016021//integral component of membrane;[F]GO:0005215//transporter activity;	cellular_component;molecular_function	[C]membrane part;[F]transporter activity;	-2.759420612
CL1284.Contig6_All	[C]GO:0016021//integral component of membrane;[F]GO:0005215//transporter activity;	cellular_component;molecular_function	[C]membrane part;[F]transporter activity;	-1.917038923
CL1289.Contig10_All	[C]GO:0016021//integral component of membrane;	cellular_component	[C]membrane part;	-2.20718805
CL1289.Contig11_All	[C]GO:0016021//integral component of membrane;	cellular_component	[C]membrane part;	9.239723863
CL1289.Contig12_All	[C]GO:0016021//integral component of membrane;	cellular_component	[C]membrane part;	9.606505245
CL1289.Contig13_All	[C]GO:0016021//integral component of membrane;	cellular_component	[C]membrane part;	2.823980353
CL1289.Contig14_All	[C]GO:0016021//integral component of membrane;	cellular_component	[C]membrane part;	9.937384079
CL1289.Contig15_All	[C]GO:0016021//integral component of membrane;	cellular_component	[C]membrane part;	-10.74311448
CL1289.Contig16_All	[C]GO:0016021//integral component of membrane;	cellular_component	[C]membrane part;	5.412016335
CL1289.Contig17_All	[C]GO:0016021//integral component of membrane;	cellular_component	[C]membrane part;	4.296106575
CL1289.Contig2_All	[C]GO:0016021//integral component of membrane;	cellular_component	[C]membrane part;	7.866822869
CL1289.Contig3_All	[C]GO:0016021//integral component of membrane;	cellular_component	[C]membrane part;	1.269576222
CL1289.Contig5_All	[C]GO:0016021//integral component of membrane;	cellular_component	[C]membrane part;	4.199395829
CL1289.Contig7_All	[C]GO:0016021//integral component of membrane;	cellular_component	[C]membrane part;	9.558442711
CL1289.Contig8_All	[C]GO:0016021//integral component of membrane;	cellular_component	[C]membrane part;	-4.22947984
CL1289.Contig9_All	[C]GO:0016021//integral component of membrane;	cellular_component	[C]membrane part;	-4.676938817
CL129.Contig2_All	[P]GO:0007166//cell surface receptor signaling pathway;GO:0006468//protein phosphorylation;[C]GO:0005886//plasma membrane;[F]GO:0005524//ATP binding;GO:0004674//protein serine/threonine kinase activity;GO:0004675//transmembrane receptor protein serine/threonine kinase activity;	biological_process;molecular_function;cellular_component	[C]cell;[P]cellular process;biological regulation;[F]binding;signal transducer activity;catalytic activity;	-6.943589908
CL129.Contig4_All	[F]GO:0005524//ATP binding;GO:0004674//protein serine/threonine kinase activity;	molecular_function	[F]binding;catalytic activity;	-3.050295901
CL129.Contig5_All	[F]GO:0005524//ATP binding;GO:0004674//protein serine/threonine kinase activity;	molecular_function	[F]binding;catalytic activity;	1.416740072
CL129.Contig6_All	[P]GO:0006468//protein phosphorylation;GO:0007166//cell surface receptor signaling pathway;[C]GO:0005886//plasma membrane;[F]GO:0005524//ATP binding;GO:0004674//protein serine/threonine kinase activity;GO:0004675//transmembrane receptor protein serine/threonine kinase activity;	cellular_component;biological_process;molecular_function	[C]cell;[P]biological regulation;cellular process;[F]binding;signal transducer activity;catalytic activity;	-1.211574151
CL129.Contig7_All	[P]GO:0006468//protein phosphorylation;GO:0007166//cell surface receptor signaling pathway;[C]GO:0005886//plasma membrane;[F]GO:0004674//protein serine/threonine kinase activity;GO:0004675//transmembrane receptor protein serine/threonine kinase activity;GO:0005524//ATP binding;	cellular_component;molecular_function;biological_process	[C]cell;[P]cellular process;biological regulation;[F]signal transducer activity;catalytic activity;binding;	1.514913164
CL129.Contig8_All	[F]GO:0005524//ATP binding;GO:0004674//protein serine/threonine kinase activity;GO:0004715//non-membrane spanning protein tyrosine kinase activity;	molecular_function	[F]binding;catalytic activity;	-3.162787759
CL129.Contig9_All	[F]GO:0005524//ATP binding;GO:0004674//protein serine/threonine kinase activity;	molecular_function	[F]catalytic activity;binding;	-5.756952564
CL1292.Contig12_All	[C]GO:0016021//integral component of membrane;[F]GO:0005524//ATP binding;GO:0004674//protein serine/threonine kinase activity;	cellular_component;molecular_function	[C]membrane part;[F]binding;catalytic activity;	1.112237037
CL1292.Contig1_All	[C]GO:0016021//integral component of membrane;[F]GO:0005524//ATP binding;GO:0004674//protein serine/threonine kinase activity;	cellular_component;molecular_function	[C]membrane part;[F]binding;catalytic activity;	-2.205869955
CL1292.Contig2_All	[C]GO:0016021//integral component of membrane;[F]GO:0005524//ATP binding;GO:0004674//protein serine/threonine kinase activity;	molecular_function;cellular_component	[C]membrane part;[F]catalytic activity;binding;	-1.698650756
CL1292.Contig3_All	[C]GO:0016021//integral component of membrane;[F]GO:0004674//protein serine/threonine kinase activity;GO:0005524//ATP binding;	cellular_component;molecular_function	[C]membrane part;[F]binding;catalytic activity;	-5.151097414
CL1292.Contig4_All	[C]GO:0016021//integral component of membrane;[F]GO:0005524//ATP binding;GO:0004674//protein serine/threonine kinase activity;	cellular_component;molecular_function	[C]membrane part;[F]binding;catalytic activity;	-1.822810393
CL1292.Contig5_All	[C]GO:0016021//integral component of membrane;[F]GO:0005524//ATP binding;GO:0004674//protein serine/threonine kinase activity;GO:0004672//protein kinase activity;	molecular_function;cellular_component	[C]membrane part;[F]binding;catalytic activity;	2.607811705
CL1292.Contig6_All	[C]GO:0016021//integral component of membrane;[F]GO:0005524//ATP binding;GO:0004674//protein serine/threonine kinase activity;	cellular_component;molecular_function	[C]membrane part;[F]binding;catalytic activity;	-1.999596855
CL1292.Contig8_All	[C]GO:0016021//integral component of membrane;[F]GO:0004674//protein serine/threonine kinase activity;GO:0005524//ATP binding;	cellular_component;molecular_function	[C]membrane part;[F]binding;catalytic activity;	-3.809584046
CL1292.Contig9_All	[C]GO:0016021//integral component of membrane;[F]GO:0005524//ATP binding;GO:0004674//protein serine/threonine kinase activity;	cellular_component;molecular_function	[C]membrane part;[F]binding;catalytic activity;	-2.688178717
CL1294.Contig10_All	[F]GO:0003723//RNA binding;	molecular_function	[F]binding;	7.260747276
CL1294.Contig13_All	[F]GO:0003723//RNA binding;	molecular_function	[F]binding;	-9.351974756
CL1294.Contig15_All	[F]GO:0003723//RNA binding;	molecular_function	[F]binding;	-2.637864723
CL1294.Contig16_All	[F]GO:0003723//RNA binding;	molecular_function	[F]binding;	-1.815950434
CL1294.Contig17_All	[F]GO:0003723//RNA binding;	molecular_function	[F]binding;	-4.928338522
CL1294.Contig18_All	[F]GO:0003723//RNA binding;	molecular_function	[F]binding;	-5.874530212
CL1294.Contig19_All	[F]GO:0003723//RNA binding;	molecular_function	[F]binding;	-6.782756891
CL1294.Contig1_All	[F]GO:0003723//RNA binding;	molecular_function	[F]binding;	10.51001471
CL1294.Contig2_All	[F]GO:0003723//RNA binding;	molecular_function	[F]binding;	-6.641976812
CL1294.Contig3_All	[F]GO:0003723//RNA binding;	molecular_function	[F]binding;	10.96887715
CL1294.Contig4_All	[F]GO:0003723//RNA binding;	molecular_function	[F]binding;	10.95480938
CL1294.Contig5_All	[F]GO:0003723//RNA binding;	molecular_function	[F]binding;	-12.00931604
CL1294.Contig6_All	[F]GO:0003723//RNA binding;	molecular_function	[F]binding;	-4.992636419
CL1294.Contig7_All	[F]GO:0003723//RNA binding;	molecular_function	[F]binding;	-9.135685533
CL1294.Contig8_All	[F]GO:0003723//RNA binding;	molecular_function	[F]binding;	-4.325746128
CL1294.Contig9_All	[F]GO:0003723//RNA binding;	molecular_function	[F]binding;	11.83509429
CL1295.Contig1_All	[F]GO:0046983//protein dimerization activity;	molecular_function	[F]binding;	-3.894810465
CL1297.Contig10_All	[F]GO:0005509//calcium ion binding;	molecular_function	[F]binding;	-9.485534767
CL1297.Contig12_All	[C]GO:0016021//integral component of membrane;[F]GO:0019706//protein-cysteine S-palmitoyltransferase activity;	molecular_function;cellular_component	[C]membrane part;[F]catalytic activity;	-5.590996088
CL1297.Contig14_All	[F]GO:0005509//calcium ion binding;	molecular_function	[F]binding;	4.05557035
CL1297.Contig19_All	[C]GO:0016021//integral component of membrane;GO:0005789//endoplasmic reticulum membrane;	cellular_component	[C]membrane part;organelle part;	-4.167636399
CL1297.Contig1_All	[C]GO:0016021//integral component of membrane;[F]GO:0019706//protein-cysteine S-palmitoyltransferase activity;	molecular_function;cellular_component	[C]membrane part;[F]catalytic activity;	-5.702209599
CL1297.Contig22_All	[C]GO:0005789//endoplasmic reticulum membrane;GO:0016021//integral component of membrane;	cellular_component	[C]membrane part;organelle part;	-1.631819687
CL1297.Contig23_All	[C]GO:0016021//integral component of membrane;[F]GO:0019706//protein-cysteine S-palmitoyltransferase activity;	molecular_function;cellular_component	[C]membrane part;[F]catalytic activity;	-1.652656652
CL1297.Contig26_All	[C]GO:0016021//integral component of membrane;[F]GO:0019706//protein-cysteine S-palmitoyltransferase activity;	cellular_component;molecular_function	[C]membrane part;[F]catalytic activity;	-2.359787946
CL1297.Contig29_All	[C]GO:0016021//integral component of membrane;[F]GO:0019706//protein-cysteine S-palmitoyltransferase activity;	molecular_function;cellular_component	[C]membrane part;[F]catalytic activity;	1.298990779
CL1297.Contig5_All	[C]GO:0016021//integral component of membrane;[F]GO:0019706//protein-cysteine S-palmitoyltransferase activity;	cellular_component;molecular_function	[C]membrane part;[F]catalytic activity;	-5.036157387
CL1297.Contig9_All	[C]GO:0016021//integral component of membrane;[F]GO:0019706//protein-cysteine S-palmitoyltransferase activity;	molecular_function;cellular_component	[C]membrane part;[F]catalytic activity;	-6.437694162
CL1298.Contig6_All	[P]GO:0015991//ATP hydrolysis coupled proton transport;[C]GO:0000220//vacuolar proton-transporting V-type ATPase, V0 domain;GO:0016021//integral component of membrane;[F]GO:0015078//hydrogen ion transmembrane transporter activity;	cellular_component;molecular_function;biological_process	[C]organelle part;membrane part;[P]localization;[F]transporter activity;	1.606438147
CL1299.Contig1_All	[F]GO:0003723//RNA binding;	molecular_function	[F]binding;	-1.12768946
CL1299.Contig2_All	[F]GO:0003723//RNA binding;	molecular_function	[F]binding;	-1.364227325
CL1299.Contig3_All	[F]GO:0003723//RNA binding;	molecular_function	[F]binding;	1.388502532
CL13.Contig10_All	[P]GO:0005975//carbohydrate metabolic process;[F]GO:0052692//raffinose alpha-galactosidase activity;	molecular_function;biological_process	[P]metabolic process;[F]catalytic activity;	6.72534315
CL13.Contig6_All	[P]GO:0005975//carbohydrate metabolic process;[F]GO:0052692//raffinose alpha-galactosidase activity;	biological_process;molecular_function	[P]metabolic process;[F]catalytic activity;	-7.115894294
CL130.Contig1_All	[C]GO:0016021//integral component of membrane;[F]GO:0005524//ATP binding;GO:0004674//protein serine/threonine kinase activity;	molecular_function;cellular_component	[C]membrane part;[F]binding;catalytic activity;	-3.352754127
CL130.Contig3_All	[C]GO:0016021//integral component of membrane;[F]GO:0005524//ATP binding;GO:0004674//protein serine/threonine kinase activity;	cellular_component;molecular_function	[C]membrane part;[F]catalytic activity;binding;	2.287666961
CL130.Contig5_All	[C]GO:0016021//integral component of membrane;[F]GO:0004674//protein serine/threonine kinase activity;GO:0005524//ATP binding;	cellular_component;molecular_function	[C]membrane part;[F]catalytic activity;binding;	-2.918570746
CL130.Contig6_All	[P]GO:0048544//recognition of pollen;[C]GO:0016021//integral component of membrane;[F]GO:0005524//ATP binding;GO:0004672//protein kinase activity;	cellular_component;molecular_function;biological_process	[C]membrane part;[P]multi-organism process;[F]binding;catalytic activity;	-5.75475835
CL1300.Contig4_All	[C]GO:0016021//integral component of membrane;[F]GO:0016628//oxidoreductase activity, acting on the CH-CH group of donors, NAD or NADP as acceptor;	molecular_function;cellular_component	[C]membrane part;[F]catalytic activity;	2.721816683
CL1300.Contig6_All	[P]GO:0016126//sterol biosynthetic process;[C]GO:0016021//integral component of membrane;GO:0030176//integral component of endoplasmic reticulum membrane;[F]GO:0016628//oxidoreductase activity, acting on the CH-CH group of donors, NAD or NADP as acceptor;GO:0050613//delta14-sterol reductase activity;	molecular_function;biological_process;cellular_component	[C]membrane part;organelle part;[P]metabolic process;[F]catalytic activity;	-1.334653659
CL1300.Contig8_All	[C]GO:0016021//integral component of membrane;[F]GO:0016628//oxidoreductase activity, acting on the CH-CH group of donors, NAD or NADP as acceptor;	molecular_function;cellular_component	[C]membrane part;[F]catalytic activity;	6.446350518
CL1301.Contig2_All	[P]GO:0055114//oxidation-reduction process;GO:0009231//riboflavin biosynthetic process;[F]GO:0008835//diaminohydroxyphosphoribosylaminopyrimidine deaminase activity;GO:0008270//zinc ion binding;	molecular_function;biological_process	[P]metabolic process;cellular process;[F]binding;catalytic activity;	-1.874827232
CL1303.Contig1_All	[F]GO:0008168//methyltransferase activity;	molecular_function	[F]catalytic activity;	-1.704966358
CL1303.Contig2_All	[F]GO:0008168//methyltransferase activity;	molecular_function	[F]catalytic activity;	-3.238297529
CL1304.Contig7_All	[F]GO:0005524//ATP binding;	molecular_function	[F]binding;	-6.977871201
CL1305.Contig2_All	[F]GO:0003824//catalytic activity;	molecular_function	[F]catalytic activity;	4.402614096
CL1305.Contig3_All	[F]GO:0003824//catalytic activity;	molecular_function	[F]catalytic activity;	-1.543449546
CL1306.Contig2_All	[P]GO:0006486//protein glycosylation;[C]GO:0016021//integral component of membrane;[F]GO:0016757//transferase activity, transferring glycosyl groups;	cellular_component;molecular_function;biological_process	[C]membrane part;[P]cellular process;[F]catalytic activity;	4.683064252
CL1306.Contig3_All	[P]GO:0006486//protein glycosylation;[C]GO:0016021//integral component of membrane;[F]GO:0016757//transferase activity, transferring glycosyl groups;	cellular_component;biological_process;molecular_function	[C]membrane part;[P]cellular process;[F]catalytic activity;	-9.042411001
CL1307.Contig13_All	[P]GO:0006952//defense response;[F]GO:0043531//ADP binding;	molecular_function;biological_process	[P]response to stimulus;[F]binding;	-1.386730226
CL1307.Contig19_All	[P]GO:0006810//transport;[C]GO:0016021//integral component of membrane;[F]GO:0005524//ATP binding;GO:0016887//ATPase activity;	cellular_component;biological_process;molecular_function	[C]membrane part;[P]localization;[F]catalytic activity;binding;	-7.630125504
CL1307.Contig23_All	[P]GO:0006810//transport;[C]GO:0016021//integral component of membrane;[F]GO:0016887//ATPase activity;GO:0005524//ATP binding;	biological_process;molecular_function;cellular_component	[C]membrane part;[P]localization;[F]binding;catalytic activity;	-4.434808318
CL1307.Contig5_All	[P]GO:0006810//transport;[C]GO:0016021//integral component of membrane;[F]GO:0005524//ATP binding;GO:0016887//ATPase activity;	biological_process;molecular_function;cellular_component	[C]membrane part;[P]localization;[F]binding;catalytic activity;	-1.966369474
CL1312.Contig1_All	[F]GO:0005524//ATP binding;	molecular_function	[F]binding;	4.233777918
CL1315.Contig2_All	[P]GO:0006364//rRNA processing;	biological_process	[P]cellular component organization or biogenesis;	2.468937509
CL1315.Contig3_All	[P]GO:0006364//rRNA processing;	biological_process	[P]cellular component organization or biogenesis;	-4.274742199
CL1316.Contig7_All	[P]GO:0005975//carbohydrate metabolic process;[F]GO:0004553//hydrolase activity, hydrolyzing O-glycosyl compounds;	molecular_function;biological_process	[P]metabolic process;[F]catalytic activity;	-2.495359009
CL1319.Contig2_All	[P]GO:0006351//transcription, DNA-templated;[F]GO:0003677//DNA binding;GO:0003899//DNA-directed 5'-3' RNA polymerase activity;	molecular_function;biological_process	[P]cellular process;[F]binding;catalytic activity;	3.750956312
CL1319.Contig3_All	[P]GO:0006351//transcription, DNA-templated;[F]GO:0003899//DNA-directed 5'-3' RNA polymerase activity;GO:0003677//DNA binding;	molecular_function;biological_process	[P]cellular process;[F]binding;catalytic activity;	-1.862328804
CL1320.Contig10_All	[P]GO:0006749//glutathione metabolic process;GO:0009407//toxin catabolic process;[C]GO:0005737//cytoplasm;[F]GO:0004462//lactoylglutathione lyase activity;GO:0016740//transferase activity;GO:0004364//glutathione transferase activity;	molecular_function;biological_process;cellular_component	[C]cell;[P]cellular process;[F]catalytic activity;	-6.915095488
CL1320.Contig11_All	[P]GO:0009734//auxin-activated signaling pathway;[F]GO:0004364//glutathione transferase activity;GO:0016740//transferase activity;	biological_process;molecular_function	[P]biological regulation;[F]catalytic activity;	-3.055184354
CL1320.Contig12_All	[P]GO:0006749//glutathione metabolic process;GO:0009407//toxin catabolic process;[C]GO:0005737//cytoplasm;[F]GO:0016740//transferase activity;GO:0004364//glutathione transferase activity;	cellular_component;molecular_function;biological_process	[C]cell;[P]cellular process;[F]catalytic activity;	-6.623827481
CL1320.Contig2_All	[P]GO:0009734//auxin-activated signaling pathway;[F]GO:0016740//transferase activity;GO:0004364//glutathione transferase activity;	biological_process;molecular_function	[P]biological regulation;[F]catalytic activity;	-2.951713162
CL1320.Contig3_All	[P]GO:0009734//auxin-activated signaling pathway;[F]GO:0004364//glutathione transferase activity;	molecular_function;biological_process	[P]biological regulation;[F]catalytic activity;	-6.435571153
CL1320.Contig4_All	[P]GO:0009734//auxin-activated signaling pathway;[F]GO:0016740//transferase activity;GO:0004364//glutathione transferase activity;	molecular_function;biological_process	[P]biological regulation;[F]catalytic activity;	-3.577906155
CL1320.Contig5_All	[P]GO:0006749//glutathione metabolic process;GO:0009407//toxin catabolic process;GO:0009734//auxin-activated signaling pathway;[C]GO:0005737//cytoplasm;[F]GO:0004364//glutathione transferase activity;	cellular_component;biological_process;molecular_function	[C]cell;[P]cellular process;biological regulation;[F]catalytic activity;	-3.012976944
CL1320.Contig6_All	[P]GO:0009407//toxin catabolic process;GO:0006749//glutathione metabolic process;[C]GO:0005737//cytoplasm;[F]GO:0004364//glutathione transferase activity;	cellular_component;molecular_function;biological_process	[C]cell;[P]cellular process;[F]catalytic activity;	-1.981075873
CL1320.Contig8_All	[P]GO:0009734//auxin-activated signaling pathway;[F]GO:0016740//transferase activity;GO:0004364//glutathione transferase activity;	biological_process;molecular_function	[P]biological regulation;[F]catalytic activity;	-1.970112138
CL1322.Contig1_All	[P]GO:0006367//transcription initiation from RNA polymerase II promoter;[C]GO:0005672//transcription factor TFIIA complex;	cellular_component;biological_process	[C]organelle part;[P]cellular process;	1.091551919
CL1322.Contig2_All	[P]GO:0006367//transcription initiation from RNA polymerase II promoter;[C]GO:0005672//transcription factor TFIIA complex;	cellular_component;biological_process	[C]organelle part;[P]cellular process;	-4.278697194
CL1324.Contig1_All	[C]GO:0016021//integral component of membrane;GO:0005737//cytoplasm;[F]GO:0033925//mannosyl-glycoprotein endo-beta-N-acetylglucosaminidase activity;	cellular_component;molecular_function	[C]membrane part;cell;[F]catalytic activity;	-1.923819228
CL1324.Contig3_All	[C]GO:0016021//integral component of membrane;GO:0005737//cytoplasm;[F]GO:0033925//mannosyl-glycoprotein endo-beta-N-acetylglucosaminidase activity;	cellular_component;molecular_function	[C]membrane part;cell;[F]catalytic activity;	-1.577820879
CL1324.Contig5_All	[C]GO:0005737//cytoplasm;GO:0016021//integral component of membrane;[F]GO:0033925//mannosyl-glycoprotein endo-beta-N-acetylglucosaminidase activity;	cellular_component;molecular_function	[C]membrane part;cell;[F]catalytic activity;	2.021986131
CL1324.Contig6_All	[C]GO:0016021//integral component of membrane;GO:0005737//cytoplasm;[F]GO:0033925//mannosyl-glycoprotein endo-beta-N-acetylglucosaminidase activity;	molecular_function;cellular_component	[C]membrane part;cell;[F]catalytic activity;	1.230178012
CL1328.Contig1_All	[P]GO:0044550//secondary metabolite biosynthetic process;[F]GO:0004497//monooxygenase activity;GO:0071949//FAD binding;	molecular_function;biological_process	[P]metabolic process;[F]binding;catalytic activity;	3.748479982
CL1328.Contig2_All	[P]GO:0044550//secondary metabolite biosynthetic process;[F]GO:0071949//FAD binding;GO:0004497//monooxygenase activity;	biological_process;molecular_function	[P]metabolic process;[F]binding;catalytic activity;	3.942543332
CL1330.Contig12_All	[C]GO:0016021//integral component of membrane;	cellular_component	[C]membrane part;	-4.399566562
CL1330.Contig14_All	[C]GO:0016021//integral component of membrane;	cellular_component	[C]membrane part;	2.338291258
CL1330.Contig2_All	[C]GO:0016021//integral component of membrane;	cellular_component	[C]membrane part;	-1.400458309
CL1330.Contig3_All	[C]GO:0016021//integral component of membrane;	cellular_component	[C]membrane part;	1.76107314
CL1330.Contig6_All	[C]GO:0016021//integral component of membrane;	cellular_component	[C]membrane part;	-2.128950508
CL1331.Contig1_All	[P]GO:0009052//pentose-phosphate shunt, non-oxidative branch;[F]GO:0004751//ribose-5-phosphate isomerase activity;	molecular_function;biological_process	[P]cellular process;[F]catalytic activity;	1.030153616
CL1331.Contig2_All	[P]GO:0009052//pentose-phosphate shunt, non-oxidative branch;[F]GO:0004751//ribose-5-phosphate isomerase activity;	molecular_function;biological_process	[P]cellular process;[F]catalytic activity;	1.267278977
CL1331.Contig3_All	[P]GO:0009052//pentose-phosphate shunt, non-oxidative branch;[F]GO:0004751//ribose-5-phosphate isomerase activity;	molecular_function;biological_process	[P]cellular process;[F]catalytic activity;	8.59289413
CL1331.Contig4_All	[P]GO:0009052//pentose-phosphate shunt, non-oxidative branch;[F]GO:0004751//ribose-5-phosphate isomerase activity;	molecular_function;biological_process	[P]cellular process;[F]catalytic activity;	-1.169738716
CL1331.Contig5_All	[P]GO:0009052//pentose-phosphate shunt, non-oxidative branch;[F]GO:0004751//ribose-5-phosphate isomerase activity;	biological_process;molecular_function	[P]cellular process;[F]catalytic activity;	7.279451862
CL1331.Contig6_All	[P]GO:0009052//pentose-phosphate shunt, non-oxidative branch;[F]GO:0004751//ribose-5-phosphate isomerase activity;	molecular_function;biological_process	[P]cellular process;[F]catalytic activity;	-2.166454421
CL1334.Contig1_All	[P]GO:0042787//protein ubiquitination involved in ubiquitin-dependent protein catabolic process;GO:0006355//regulation of transcription, DNA-templated;GO:0030162//regulation of proteolysis;GO:0043161//proteasome-mediated ubiquitin-dependent protein catabolic process;[C]GO:0005737//cytoplasm;GO:0019005//SCF ubiquitin ligase complex;GO:0005634//nucleus;[F]GO:0004402//histone acetyltransferase activ…	cellular_component;biological_process;molecular_function	[C]cell;[P]cellular process;biological regulation;[F]binding;transcription regulator activity;catalytic activity;	-5.462828598
CL1334.Contig2_All	[P]GO:0006355//regulation of transcription, DNA-templated;[C]GO:0005634//nucleus;[F]GO:0008270//zinc ion binding;GO:0003712//transcription cofactor activity;GO:0004402//histone acetyltransferase activity;	cellular_component;biological_process;molecular_function	[C]cell;[P]biological regulation;[F]binding;catalytic activity;transcription regulator activity;	4.978621994
CL1334.Contig3_All	[P]GO:0006355//regulation of transcription, DNA-templated;[C]GO:0005634//nucleus;[F]GO:0008270//zinc ion binding;GO:0004402//histone acetyltransferase activity;GO:0003712//transcription cofactor activity;	biological_process;cellular_component;molecular_function	[C]cell;[P]biological regulation;[F]binding;transcription regulator activity;catalytic activity;	7.141540775
CL1334.Contig4_All	[P]GO:0006355//regulation of transcription, DNA-templated;[C]GO:0005634//nucleus;[F]GO:0008270//zinc ion binding;GO:0003712//transcription cofactor activity;GO:0004402//histone acetyltransferase activity;	biological_process;cellular_component;molecular_function	[C]cell;[P]biological regulation;[F]binding;catalytic activity;transcription regulator activity;	-6.389008582
CL1334.Contig5_All	[P]GO:0006355//regulation of transcription, DNA-templated;[C]GO:0005634//nucleus;[F]GO:0003712//transcription cofactor activity;GO:0004402//histone acetyltransferase activity;GO:0008270//zinc ion binding;	cellular_component;molecular_function;biological_process	[C]cell;[P]biological regulation;[F]binding;catalytic activity;transcription regulator activity;	4.003503325
CL1334.Contig6_All	[P]GO:0043161//proteasome-mediated ubiquitin-dependent protein catabolic process;GO:0006355//regulation of transcription, DNA-templated;GO:0030162//regulation of proteolysis;GO:0042787//protein ubiquitination involved in ubiquitin-dependent protein catabolic process;[C]GO:0019005//SCF ubiquitin ligase complex;GO:0005634//nucleus;GO:0005737//cytoplasm;[F]GO:0031625//ubiquitin protein ligase bindin…	cellular_component;molecular_function;biological_process	[C]cell;[P]cellular process;biological regulation;[F]catalytic activity;binding;transcription regulator activity;	-1.686913668
CL1335.Contig1_All	[P]GO:0006887//exocytosis;[C]GO:0000145//exocyst;	biological_process;cellular_component	[C]cell;[P]cellular process;	-3.729443109
CL1335.Contig2_All	[P]GO:0006887//exocytosis;[C]GO:0000145//exocyst;	cellular_component;biological_process	[C]cell;[P]cellular process;	4.736077389
CL1338.Contig10_All	[C]GO:0005737//cytoplasm;[F]GO:0004177//aminopeptidase activity;	molecular_function;cellular_component	[C]cell;[F]catalytic activity;	7.424263827
CL1338.Contig2_All	[C]GO:0005737//cytoplasm;[F]GO:0004177//aminopeptidase activity;	cellular_component;molecular_function	[C]cell;[F]catalytic activity;	10.53907361
CL1338.Contig3_All	[C]GO:0005737//cytoplasm;[F]GO:0004177//aminopeptidase activity;	molecular_function;cellular_component	[C]cell;[F]catalytic activity;	-4.370856758
CL1338.Contig4_All	[C]GO:0005737//cytoplasm;[F]GO:0004177//aminopeptidase activity;	molecular_function;cellular_component	[C]cell;[F]catalytic activity;	7.859343373
CL1338.Contig9_All	[C]GO:0005737//cytoplasm;[F]GO:0004177//aminopeptidase activity;	molecular_function;cellular_component	[C]cell;[F]catalytic activity;	11.74681634
CL1339.Contig1_All	[P]GO:0006099//tricarboxylic acid cycle;[C]GO:0045252//oxoglutarate dehydrogenase complex;[F]GO:0004149//dihydrolipoyllysine-residue succinyltransferase activity;	cellular_component;molecular_function;biological_process	[C]cell;[P]cellular process;[F]catalytic activity;	2.255319314
CL1339.Contig2_All	[P]GO:0006099//tricarboxylic acid cycle;[C]GO:0045252//oxoglutarate dehydrogenase complex;[F]GO:0004149//dihydrolipoyllysine-residue succinyltransferase activity;	molecular_function;biological_process;cellular_component	[C]cell;[P]cellular process;[F]catalytic activity;	-1.664293919
CL1339.Contig3_All	[P]GO:0006099//tricarboxylic acid cycle;[C]GO:0045252//oxoglutarate dehydrogenase complex;[F]GO:0004149//dihydrolipoyllysine-residue succinyltransferase activity;	cellular_component;biological_process;molecular_function	[C]cell;[P]cellular process;[F]catalytic activity;	2.673563749
CL134.Contig10_All	[C]GO:0016021//integral component of membrane;	cellular_component	[C]membrane part;	-2.147546775
CL134.Contig1_All	[C]GO:0016021//integral component of membrane;	cellular_component	[C]membrane part;	-10.75434656
CL134.Contig2_All	[C]GO:0016021//integral component of membrane;	cellular_component	[C]membrane part;	7.246959803
CL134.Contig5_All	[C]GO:0016021//integral component of membrane;	cellular_component	[C]membrane part;	-1.79897696
CL134.Contig7_All	[P]GO:0090351//seedling development;GO:0010027//thylakoid membrane organization;[C]GO:0016021//integral component of membrane;GO:0009535//chloroplast thylakoid membrane;	cellular_component;biological_process	[C]membrane part;organelle part;[P]multicellular organismal process;cellular component organization or biogenesis;	6.52398798
CL134.Contig8_All	[C]GO:0016021//integral component of membrane;	cellular_component	[C]membrane part;	-1.202308551
CL1340.Contig2_All	[F]GO:0016491//oxidoreductase activity;GO:0046872//metal ion binding;	molecular_function	[F]binding;catalytic activity;	-1.475182421
CL1341.Contig1_All	[P]GO:0006886//intracellular protein transport;GO:0016192//vesicle-mediated transport;[C]GO:0030130//clathrin coat of trans-Golgi network vesicle;GO:0030132//clathrin coat of coated pit;[F]GO:0005198//structural molecule activity;	cellular_component;biological_process;molecular_function	[C]cell;organelle part;[P]localization;[F]structural molecule activity;	1.009456416
CL1341.Contig2_All	[P]GO:0016192//vesicle-mediated transport;GO:0006886//intracellular protein transport;[C]GO:0030132//clathrin coat of coated pit;GO:0030130//clathrin coat of trans-Golgi network vesicle;[F]GO:0005198//structural molecule activity;	biological_process;molecular_function;cellular_component	[C]organelle part;cell;[P]localization;[F]structural molecule activity;	-1.947105663
CL1342.Contig1_All	[C]GO:0009507//chloroplast;[F]GO:0003824//catalytic activity;	molecular_function;cellular_component	[C]cell;[F]catalytic activity;	-1.206255723
CL1342.Contig2_All	[C]GO:0009507//chloroplast;[F]GO:0003824//catalytic activity;	cellular_component;molecular_function	[C]cell;[F]catalytic activity;	-2.215020009
CL1345.Contig3_All	[P]GO:0006629//lipid metabolic process;[F]GO:0016787//hydrolase activity;	biological_process;molecular_function	[P]metabolic process;[F]catalytic activity;	1.18865068
CL1345.Contig5_All	[P]GO:0006629//lipid metabolic process;[F]GO:0016787//hydrolase activity;	biological_process;molecular_function	[P]metabolic process;[F]catalytic activity;	-6.333485729
CL1345.Contig6_All	[P]GO:0006629//lipid metabolic process;[F]GO:0016787//hydrolase activity;	molecular_function;biological_process	[P]metabolic process;[F]catalytic activity;	-2.881146494
CL1345.Contig7_All	[P]GO:0006629//lipid metabolic process;[F]GO:0016787//hydrolase activity;	molecular_function;biological_process	[P]metabolic process;[F]catalytic activity;	-5.622584314
CL1346.Contig1_All	[F]GO:0003723//RNA binding;	molecular_function	[F]binding;	2.449110686
CL1349.Contig1_All	[C]GO:0016021//integral component of membrane;[F]GO:0004672//protein kinase activity;GO:0005524//ATP binding;	cellular_component;molecular_function	[C]membrane part;[F]catalytic activity;binding;	2.634757893
CL1349.Contig2_All	[C]GO:0016021//integral component of membrane;[F]GO:0004672//protein kinase activity;GO:0005524//ATP binding;	cellular_component;molecular_function	[C]membrane part;[F]catalytic activity;binding;	5.444931744
CL1349.Contig3_All	[C]GO:0016021//integral component of membrane;[F]GO:0004672//protein kinase activity;GO:0005524//ATP binding;	molecular_function;cellular_component	[C]membrane part;[F]catalytic activity;binding;	5.083221155
CL1349.Contig4_All	[C]GO:0016021//integral component of membrane;[F]GO:0004672//protein kinase activity;GO:0005524//ATP binding;	molecular_function;cellular_component	[C]membrane part;[F]binding;catalytic activity;	-1.611343714
CL1349.Contig5_All	[C]GO:0016021//integral component of membrane;[F]GO:0005524//ATP binding;GO:0004672//protein kinase activity;	cellular_component;molecular_function	[C]membrane part;[F]binding;catalytic activity;	5.445273151
CL1352.Contig2_All	[P]GO:0055085//transmembrane transport;[C]GO:0016021//integral component of membrane;[F]GO:0005215//transporter activity;	biological_process;molecular_function;cellular_component	[C]membrane part;[P]localization;[F]transporter activity;	4.928113479
CL1352.Contig3_All	[P]GO:0055085//transmembrane transport;[C]GO:0016021//integral component of membrane;[F]GO:0005215//transporter activity;	molecular_function;biological_process;cellular_component	[C]membrane part;[P]localization;[F]transporter activity;	-1.477215252
CL1353.Contig2_All	[C]GO:0005634//nucleus;	cellular_component	[C]cell;	2.189582004
CL1354.Contig2_All	[P]GO:0006425//glutaminyl-tRNA aminoacylation;[C]GO:0005737//cytoplasm;[F]GO:0005524//ATP binding;GO:0004819//glutamine-tRNA ligase activity;	cellular_component;molecular_function;biological_process	[C]cell;[P]cellular process;[F]catalytic activity;binding;	1.191866234
CL1354.Contig3_All	[P]GO:0006425//glutaminyl-tRNA aminoacylation;[C]GO:0005737//cytoplasm;[F]GO:0004819//glutamine-tRNA ligase activity;GO:0005524//ATP binding;	biological_process;molecular_function;cellular_component	[C]cell;[P]cellular process;[F]binding;catalytic activity;	-1.433064954
CL1354.Contig4_All	[P]GO:0006425//glutaminyl-tRNA aminoacylation;[C]GO:0005737//cytoplasm;[F]GO:0005524//ATP binding;GO:0004819//glutamine-tRNA ligase activity;	biological_process;molecular_function;cellular_component	[C]cell;[P]cellular process;[F]binding;catalytic activity;	-1.803004004
CL1354.Contig6_All	[P]GO:0006425//glutaminyl-tRNA aminoacylation;[C]GO:0005737//cytoplasm;[F]GO:0005524//ATP binding;GO:0004819//glutamine-tRNA ligase activity;	cellular_component;molecular_function;biological_process	[C]cell;[P]cellular process;[F]binding;catalytic activity;	3.506540375
CL1356.Contig2_All	[P]GO:0016236//macroautophagy;[F]GO:0008270//zinc ion binding;GO:0043130//ubiquitin binding;	biological_process;molecular_function	[P]cellular process;[F]binding;	-1.526565076
CL1357.Contig3_All	[P]GO:0000723//telomere maintenance;[C]GO:0000784//nuclear chromosome, telomeric region;[F]GO:0043047//single-stranded telomeric DNA binding;	cellular_component;molecular_function;biological_process	[C]organelle part;[P]cellular component organization or biogenesis;[F]binding;	1.913443678
CL1358.Contig10_All	[P]GO:0006302//double-strand break repair;	biological_process	[P]cellular process;	-12.69242216
CL1358.Contig12_All	[P]GO:0006302//double-strand break repair;	biological_process	[P]cellular process;	-5.645603297
CL1358.Contig13_All	[P]GO:0006302//double-strand break repair;	biological_process	[P]cellular process;	2.854524862
CL1358.Contig14_All	[P]GO:0006302//double-strand break repair;	biological_process	[P]cellular process;	-10.74501561
CL1358.Contig15_All	[P]GO:0006302//double-strand break repair;	biological_process	[P]cellular process;	13.04144958
CL1358.Contig16_All	[F]GO:0051087//chaperone binding;	molecular_function	[F]binding;	-1.179738944
CL1358.Contig17_All	[P]GO:0006302//double-strand break repair;	biological_process	[P]cellular process;	-6.562588392
CL1358.Contig18_All	[P]GO:0006302//double-strand break repair;	biological_process	[P]cellular process;	-5.574835377
CL1358.Contig1_All	[P]GO:0006302//double-strand break repair;	biological_process	[P]cellular process;	-10.51445657
CL1358.Contig2_All	[P]GO:0006302//double-strand break repair;	biological_process	[P]cellular process;	-11.2488422
CL1358.Contig3_All	[P]GO:0006302//double-strand break repair;	biological_process	[P]cellular process;	-11.83013371
CL1358.Contig4_All	[P]GO:0006302//double-strand break repair;	biological_process	[P]cellular process;	-12.51835728
CL1358.Contig5_All	[P]GO:0006302//double-strand break repair;[F]GO:0004386//helicase activity;	molecular_function;biological_process	[P]cellular process;[F]catalytic activity;	-9.396944703
CL1358.Contig6_All	[P]GO:0006302//double-strand break repair;	biological_process	[P]cellular process;	-4.462443151
CL1358.Contig7_All	[P]GO:0006302//double-strand break repair;	biological_process	[P]cellular process;	-8.952711804
CL1358.Contig8_All	[P]GO:0006302//double-strand break repair;	biological_process	[P]cellular process;	7.219251982
CL1358.Contig9_All	[P]GO:0006302//double-strand break repair;	biological_process	[P]cellular process;	6.351045945
CL1359.Contig2_All	[C]GO:0005840//ribosome;	cellular_component	[C]cell;	-1.702370055
CL1359.Contig4_All	[C]GO:0005840//ribosome;	cellular_component	[C]cell;	1.864889031
CL136.Contig1_All	[P]GO:0055085//transmembrane transport;[C]GO:0005774//vacuolar membrane;GO:0000325//plant-type vacuole;GO:0016021//integral component of membrane;[F]GO:0042626//ATPase activity, coupled to transmembrane movement of substances;GO:0005524//ATP binding;	biological_process;molecular_function;cellular_component	[C]cell;membrane part;organelle part;[P]localization;[F]transporter activity;binding;	-3.998100285
CL136.Contig2_All	[P]GO:0055085//transmembrane transport;[C]GO:0005774//vacuolar membrane;GO:0000325//plant-type vacuole;GO:0016021//integral component of membrane;[F]GO:0042626//ATPase activity, coupled to transmembrane movement of substances;GO:0005524//ATP binding;	biological_process;cellular_component;molecular_function	[C]membrane part;cell;organelle part;[P]localization;[F]transporter activity;binding;	-2.120790582
CL136.Contig3_All	[P]GO:0055085//transmembrane transport;[C]GO:0000325//plant-type vacuole;GO:0016021//integral component of membrane;GO:0005774//vacuolar membrane;[F]GO:0005524//ATP binding;GO:0042626//ATPase activity, coupled to transmembrane movement of substances;	cellular_component;molecular_function;biological_process	[C]organelle part;cell;membrane part;[P]localization;[F]binding;transporter activity;	-8.706260419
CL136.Contig5_All	[P]GO:0055085//transmembrane transport;[C]GO:0000325//plant-type vacuole;GO:0016021//integral component of membrane;GO:0005774//vacuolar membrane;[F]GO:0042626//ATPase activity, coupled to transmembrane movement of substances;GO:0005524//ATP binding;	molecular_function;biological_process;cellular_component	[C]organelle part;membrane part;cell;[P]localization;[F]transporter activity;binding;	-7.71806355
CL136.Contig6_All	[P]GO:0055085//transmembrane transport;[C]GO:0016021//integral component of membrane;GO:0005774//vacuolar membrane;GO:0000325//plant-type vacuole;[F]GO:0042626//ATPase activity, coupled to transmembrane movement of substances;GO:0005524//ATP binding;	biological_process;molecular_function;cellular_component	[C]membrane part;organelle part;cell;[P]localization;[F]transporter activity;binding;	-2.2672651
CL136.Contig7_All	[P]GO:0055085//transmembrane transport;[C]GO:0016021//integral component of membrane;GO:0000325//plant-type vacuole;GO:0005774//vacuolar membrane;[F]GO:0005524//ATP binding;GO:0042626//ATPase activity, coupled to transmembrane movement of substances;	cellular_component;biological_process;molecular_function	[C]organelle part;membrane part;cell;[P]localization;[F]binding;transporter activity;	8.842371368
CL136.Contig8_All	[P]GO:0055085//transmembrane transport;[C]GO:0016021//integral component of membrane;GO:0000325//plant-type vacuole;GO:0005774//vacuolar membrane;[F]GO:0005524//ATP binding;GO:0042626//ATPase activity, coupled to transmembrane movement of substances;	molecular_function;biological_process;cellular_component	[C]membrane part;organelle part;cell;[P]localization;[F]binding;transporter activity;	-2.42139678
CL1360.Contig1_All	[C]GO:0016021//integral component of membrane;	cellular_component	[C]membrane part;	8.068261308
CL1360.Contig2_All	[C]GO:0016021//integral component of membrane;	cellular_component	[C]membrane part;	-1.230123938
CL1361.Contig10_All	[C]GO:0016021//integral component of membrane;	cellular_component	[C]membrane part;	1.755776739
CL1361.Contig11_All	[C]GO:0016021//integral component of membrane;	cellular_component	[C]membrane part;	1.995097575
CL1361.Contig12_All	[C]GO:0016021//integral component of membrane;	cellular_component	[C]membrane part;	10.00740155
CL1361.Contig1_All	[C]GO:0016021//integral component of membrane;	cellular_component	[C]membrane part;	-2.78935996
CL1361.Contig2_All	[C]GO:0016021//integral component of membrane;	cellular_component	[C]membrane part;	-1.296582669
CL1361.Contig3_All	[C]GO:0016021//integral component of membrane;	cellular_component	[C]membrane part;	-1.642748803
CL1361.Contig5_All	[C]GO:0016021//integral component of membrane;	cellular_component	[C]membrane part;	2.01832461
CL1361.Contig6_All	[C]GO:0016021//integral component of membrane;	cellular_component	[C]membrane part;	-3.81598818
CL1361.Contig7_All	[C]GO:0016021//integral component of membrane;	cellular_component	[C]membrane part;	-2.331612993
CL1361.Contig9_All	[C]GO:0016021//integral component of membrane;	cellular_component	[C]membrane part;	3.854616979
CL1362.Contig1_All	[C]GO:0016021//integral component of membrane;	cellular_component	[C]membrane part;	8.90470477
CL1362.Contig2_All	[C]GO:0016021//integral component of membrane;	cellular_component	[C]membrane part;	7.487908101
CL1362.Contig4_All	[C]GO:0016021//integral component of membrane;	cellular_component	[C]membrane part;	8.493685759
CL1363.Contig2_All	[F]GO:0003676//nucleic acid binding;	molecular_function	[F]binding;	-2.60010285
CL1363.Contig3_All	[F]GO:0003676//nucleic acid binding;	molecular_function	[F]binding;	2.947680854
CL1367.Contig1_All	[F]GO:0005524//ATP binding;GO:0004672//protein kinase activity;	molecular_function	[F]binding;catalytic activity;	-3.169699793
CL1369.Contig12_All	[P]GO:0019856//pyrimidine nucleobase biosynthetic process;[F]GO:0004151//dihydroorotase activity;	molecular_function;biological_process	[P]cellular process;[F]catalytic activity;	2.964615821
CL1369.Contig16_All	[P]GO:0019856//pyrimidine nucleobase biosynthetic process;GO:0006221//pyrimidine nucleotide biosynthetic process;GO:0006207//'de novo' pyrimidine nucleobase biosynthetic process;[C]GO:0009507//chloroplast;[F]GO:0004151//dihydroorotase activity;	biological_process;cellular_component;molecular_function	[C]cell;[P]cellular process;[F]catalytic activity;	-4.030379496
CL1369.Contig4_All	[P]GO:0019856//pyrimidine nucleobase biosynthetic process;[F]GO:0004151//dihydroorotase activity;	molecular_function;biological_process	[P]cellular process;[F]catalytic activity;	-4.473882102
CL1369.Contig7_All	[P]GO:0019856//pyrimidine nucleobase biosynthetic process;[F]GO:0004151//dihydroorotase activity;	molecular_function;biological_process	[P]cellular process;[F]catalytic activity;	1.400082744
CL137.Contig10_All	[F]GO:0016787//hydrolase activity;GO:0008806//carboxymethylenebutenolidase activity;	molecular_function	[F]catalytic activity;	-2.727437717
CL137.Contig11_All	[F]GO:0016787//hydrolase activity;	molecular_function	[F]catalytic activity;	-4.743116047
CL137.Contig1_All	[F]GO:0016787//hydrolase activity;	molecular_function	[F]catalytic activity;	-3.96137132
CL137.Contig4_All	[F]GO:0016787//hydrolase activity;	molecular_function	[F]catalytic activity;	-3.294435634
CL137.Contig5_All	[F]GO:0016787//hydrolase activity;	molecular_function	[F]catalytic activity;	-5.358587272
CL137.Contig6_All	[F]GO:0016787//hydrolase activity;	molecular_function	[F]catalytic activity;	-8.40082233
CL137.Contig9_All	[F]GO:0016787//hydrolase activity;GO:0008806//carboxymethylenebutenolidase activity;	molecular_function	[F]catalytic activity;	-2.581667002
CL1371.Contig1_All	[C]GO:0005737//cytoplasm;[F]GO:0003746//translation elongation factor activity;	molecular_function;cellular_component	[C]cell;[F]binding;	1.052919169
CL1371.Contig2_All	[C]GO:0005737//cytoplasm;[F]GO:0003746//translation elongation factor activity;	cellular_component;molecular_function	[C]cell;[F]binding;	-4.999944455
CL1371.Contig5_All	[C]GO:0005737//cytoplasm;[F]GO:0003746//translation elongation factor activity;	cellular_component;molecular_function	[C]cell;[F]binding;	-1.861481215
CL1371.Contig6_All	[C]GO:0005737//cytoplasm;[F]GO:0003746//translation elongation factor activity;	molecular_function;cellular_component	[C]cell;[F]binding;	7.275287714
CL1371.Contig7_All	[C]GO:0005737//cytoplasm;[F]GO:0003746//translation elongation factor activity;	molecular_function;cellular_component	[C]cell;[F]binding;	-1.656317024
CL1371.Contig8_All	[C]GO:0005737//cytoplasm;[F]GO:0003746//translation elongation factor activity;	cellular_component;molecular_function	[C]cell;[F]binding;	5.044675716
CL1374.Contig1_All	[C]GO:0005634//nucleus;[F]GO:0008233//peptidase activity;	molecular_function;cellular_component	[C]cell;[F]catalytic activity;	-2.360604475
CL1375.Contig3_All	[F]GO:0033926//glycopeptide alpha-N-acetylgalactosaminidase activity;	molecular_function	[F]catalytic activity;	1.366156504
CL1375.Contig4_All	[F]GO:0033926//glycopeptide alpha-N-acetylgalactosaminidase activity;	molecular_function	[F]catalytic activity;	3.742488575
CL1375.Contig5_All	[F]GO:0033926//glycopeptide alpha-N-acetylgalactosaminidase activity;	molecular_function	[F]catalytic activity;	-2.820750356
CL1376.Contig2_All	[F]GO:0005524//ATP binding;GO:0004672//protein kinase activity;	molecular_function	[F]catalytic activity;binding;	1.792133664
CL1377.Contig2_All	[F]GO:0016788//hydrolase activity, acting on ester bonds;	molecular_function	[F]catalytic activity;	1.248849429
CL1378.Contig2_All	[F]GO:0016788//hydrolase activity, acting on ester bonds;	molecular_function	[F]catalytic activity;	5.027554285
CL1378.Contig3_All	[F]GO:0016788//hydrolase activity, acting on ester bonds;	molecular_function	[F]catalytic activity;	-7.517673988
CL138.Contig13_All	[P]GO:0005975//carbohydrate metabolic process;[F]GO:0004553//hydrolase activity, hydrolyzing O-glycosyl compounds;	molecular_function;biological_process	[P]metabolic process;[F]catalytic activity;	5.017113986
CL138.Contig1_All	[P]GO:0005975//carbohydrate metabolic process;[F]GO:0004553//hydrolase activity, hydrolyzing O-glycosyl compounds;	biological_process;molecular_function	[P]metabolic process;[F]catalytic activity;	-3.96498827
CL138.Contig2_All	[P]GO:0005975//carbohydrate metabolic process;[F]GO:0004553//hydrolase activity, hydrolyzing O-glycosyl compounds;	molecular_function;biological_process	[P]metabolic process;[F]catalytic activity;	-2.409401587
CL138.Contig3_All	[P]GO:0005975//carbohydrate metabolic process;[F]GO:0004553//hydrolase activity, hydrolyzing O-glycosyl compounds;	biological_process;molecular_function	[P]metabolic process;[F]catalytic activity;	1.998361883
CL138.Contig4_All	[P]GO:0005975//carbohydrate metabolic process;[F]GO:0004553//hydrolase activity, hydrolyzing O-glycosyl compounds;	molecular_function;biological_process	[P]metabolic process;[F]catalytic activity;	1.358154157
CL138.Contig5_All	[C]GO:0016021//integral component of membrane;[F]GO:0046872//metal ion binding;GO:0004722//protein serine/threonine phosphatase activity;	molecular_function;cellular_component	[C]membrane part;[F]binding;catalytic activity;	-2.658223404
CL138.Contig6_All	[C]GO:0016021//integral component of membrane;[F]GO:0046872//metal ion binding;GO:0004722//protein serine/threonine phosphatase activity;	cellular_component;molecular_function	[C]membrane part;[F]catalytic activity;binding;	2.932782436
CL138.Contig7_All	[C]GO:0016021//integral component of membrane;[F]GO:0004722//protein serine/threonine phosphatase activity;GO:0046872//metal ion binding;	cellular_component;molecular_function	[C]membrane part;[F]binding;catalytic activity;	1.666752973
CL138.Contig8_All	[P]GO:0005975//carbohydrate metabolic process;[F]GO:0004553//hydrolase activity, hydrolyzing O-glycosyl compounds;	molecular_function;biological_process	[P]metabolic process;[F]catalytic activity;	2.566076735
CL1380.Contig18_All	[F]GO:0008168//methyltransferase activity;	molecular_function	[F]catalytic activity;	-4.022766779
CL1380.Contig19_All	[F]GO:0008168//methyltransferase activity;	molecular_function	[F]catalytic activity;	2.505692685
CL1387.Contig1_All	[C]GO:0016021//integral component of membrane;[F]GO:0005215//transporter activity;	molecular_function;cellular_component	[C]membrane part;[F]transporter activity;	-1.201120431
CL1387.Contig2_All	[C]GO:0016021//integral component of membrane;[F]GO:0005215//transporter activity;	cellular_component;molecular_function	[C]membrane part;[F]transporter activity;	-2.533597842
CL1387.Contig3_All	[C]GO:0016021//integral component of membrane;[F]GO:0005215//transporter activity;	cellular_component;molecular_function	[C]membrane part;[F]transporter activity;	-1.532544022
CL1388.Contig2_All	[F]GO:0004674//protein serine/threonine kinase activity;GO:0005524//ATP binding;	molecular_function	[F]binding;catalytic activity;	-1.379412855
CL1388.Contig5_All	[F]GO:0005524//ATP binding;GO:0004674//protein serine/threonine kinase activity;	molecular_function	[F]catalytic activity;binding;	-1.845865126
CL139.Contig1_All	[P]GO:0006414//translational elongation;[C]GO:0005840//ribosome;[F]GO:0003735//structural constituent of ribosome;	molecular_function;biological_process;cellular_component	[C]cell;[P]cellular process;[F]structural molecule activity;	13.20810761
CL139.Contig2_All	[P]GO:0006414//translational elongation;[C]GO:0005840//ribosome;[F]GO:0003735//structural constituent of ribosome;	cellular_component;biological_process;molecular_function	[C]cell;[P]cellular process;[F]structural molecule activity;	-1.73346228
CL1390.Contig3_All	[P]GO:0006750//glutathione biosynthetic process;[F]GO:0004357//glutamate-cysteine ligase activity;	molecular_function;biological_process	[P]cellular process;[F]catalytic activity;	-5.843975399
CL1390.Contig8_All	[P]GO:0006750//glutathione biosynthetic process;[F]GO:0004357//glutamate-cysteine ligase activity;	biological_process;molecular_function	[P]cellular process;[F]catalytic activity;	-1.061369529
CL1390.Contig9_All	[P]GO:0006750//glutathione biosynthetic process;[F]GO:0004357//glutamate-cysteine ligase activity;	biological_process;molecular_function	[P]cellular process;[F]catalytic activity;	-1.589358596
CL1392.Contig2_All	[P]GO:0000398//mRNA splicing, via spliceosome;	biological_process	[P]cellular process;	-1.20239593
CL1392.Contig4_All	[P]GO:0000398//mRNA splicing, via spliceosome;	biological_process	[P]cellular process;	1.228567287
CL1396.Contig1_All	[F]GO:0016787//hydrolase activity;	molecular_function	[F]catalytic activity;	-1.15206719
CL1396.Contig3_All	[F]GO:0016787//hydrolase activity;	molecular_function	[F]catalytic activity;	1.132087589
CL1399.Contig5_All	[P]GO:0006355//regulation of transcription, DNA-templated;[C]GO:0005634//nucleus;[F]GO:0008289//lipid binding;GO:0043565//sequence-specific DNA binding;	molecular_function;cellular_component;biological_process	[C]cell;[P]biological regulation;[F]binding;	1.484551687
CL1400.Contig2_All	[F]GO:0003723//RNA binding;	molecular_function	[F]binding;	1.15315842
CL1401.Contig2_All	[P]GO:0006952//defense response;[F]GO:0043531//ADP binding;	biological_process;molecular_function	[P]response to stimulus;[F]binding;	-7.235060886
CL1402.Contig2_All	[F]GO:0046872//metal ion binding;	molecular_function	[F]binding;	-4.242574005
CL1402.Contig3_All	[F]GO:0046872//metal ion binding;	molecular_function	[F]binding;	8.83051198
CL1403.Contig1_All	[P]GO:0006913//nucleocytoplasmic transport;GO:0007094//mitotic spindle assembly checkpoint;GO:0006606//protein import into nucleus;[C]GO:0005643//nuclear pore;GO:0005622//intracellular;[F]GO:0005487//nucleocytoplasmic transporter activity;	molecular_function;cellular_component;biological_process	[C]cell;organelle part;[P]localization;biological regulation;[F]transporter activity;	1.122790799
CL1404.Contig1_All	[P]GO:0008152//metabolic process;[F]GO:0003824//catalytic activity;	biological_process;molecular_function	[P]metabolic process;[F]catalytic activity;	-1.969808517
CL1404.Contig3_All	[P]GO:0008152//metabolic process;[F]GO:0003824//catalytic activity;	molecular_function;biological_process	[P]metabolic process;[F]catalytic activity;	3.279920505
CL1404.Contig5_All	[P]GO:0008152//metabolic process;[F]GO:0003824//catalytic activity;	molecular_function;biological_process	[P]metabolic process;[F]catalytic activity;	-2.35552664
CL1404.Contig7_All	[P]GO:0008152//metabolic process;[F]GO:0003824//catalytic activity;	molecular_function;biological_process	[P]metabolic process;[F]catalytic activity;	-4.914706923
CL1406.Contig1_All	[P]GO:0007018//microtubule-based movement;[C]GO:0005874//microtubule;[F]GO:0003777//microtubule motor activity;GO:0005524//ATP binding;GO:0008017//microtubule binding;	cellular_component;biological_process;molecular_function	[C]organelle part;[P]cellular process;[F]catalytic activity;binding;	1.202018723
CL1408.Contig1_All	[P]GO:0000160//phosphorelay signal transduction system;[C]GO:0005622//intracellular;[F]GO:0004871//signal transducer activity;	molecular_function;biological_process;cellular_component	[C]cell;[P]biological regulation;[F]signal transducer activity;	-1.237088099
CL1408.Contig2_All	[P]GO:0000160//phosphorelay signal transduction system;[C]GO:0005622//intracellular;[F]GO:0004871//signal transducer activity;	cellular_component;biological_process;molecular_function	[C]cell;[P]biological regulation;[F]signal transducer activity;	-2.137712975
CL1409.Contig2_All	[C]GO:0016021//integral component of membrane;[F]GO:0005524//ATP binding;GO:0004672//protein kinase activity;	molecular_function;cellular_component	[C]membrane part;[F]binding;catalytic activity;	-1.100759799
CL141.Contig4_All	[C]GO:0016021//integral component of membrane;	cellular_component	[C]membrane part;	-3.978528851
CL1412.Contig1_All	[C]GO:0016021//integral component of membrane;GO:0005742//mitochondrial outer membrane translocase complex;	cellular_component	[C]organelle part;membrane part;	-1.119619071
CL1414.Contig4_All	[P]GO:0009664//plant-type cell wall organization;[C]GO:0005576//extracellular region;GO:0016020//membrane;GO:0005618//cell wall;	biological_process;cellular_component	[C]membrane;extracellular region;cell;[P]cellular component organization or biogenesis;	1.540850375
CL1418.Contig2_All	[F]GO:0008113//peptide-methionine (S)-S-oxide reductase activity;	molecular_function	[F]catalytic activity;	-1.430144012
CL1420.Contig1_All	[P]GO:0005975//carbohydrate metabolic process;[C]GO:0016021//integral component of membrane;[F]GO:0016857//racemase and epimerase activity, acting on carbohydrates and derivatives;GO:0050662//coenzyme binding;	biological_process;cellular_component;molecular_function	[C]membrane part;[P]metabolic process;[F]catalytic activity;binding;	-3.517086276
CL1421.Contig1_All	[C]GO:0016021//integral component of membrane;	cellular_component	[C]membrane part;	7.807628336
CL1421.Contig2_All	[C]GO:0016021//integral component of membrane;	cellular_component	[C]membrane part;	-1.093371756
CL1423.Contig1_All	[C]GO:0016021//integral component of membrane;[F]GO:0005524//ATP binding;GO:0004674//protein serine/threonine kinase activity;GO:0004672//protein kinase activity;	molecular_function;cellular_component	[C]membrane part;[F]binding;catalytic activity;	9.631189283
CL1423.Contig2_All	[C]GO:0016021//integral component of membrane;[F]GO:0004674//protein serine/threonine kinase activity;GO:0004672//protein kinase activity;GO:0005524//ATP binding;	molecular_function;cellular_component	[C]membrane part;[F]catalytic activity;binding;	1.90710471
CL1423.Contig3_All	[P]GO:0006468//protein phosphorylation;GO:0005975//carbohydrate metabolic process;[C]GO:0016021//integral component of membrane;GO:0005886//plasma membrane;[F]GO:0004674//protein serine/threonine kinase activity;GO:0008061//chitin binding;GO:0005524//ATP binding;GO:0004672//protein kinase activity;	biological_process;molecular_function;cellular_component	[C]cell;membrane part;[P]cellular process;metabolic process;[F]binding;catalytic activity;	8.520856251
CL1423.Contig4_All	[P]GO:0005975//carbohydrate metabolic process;[C]GO:0016021//integral component of membrane;[F]GO:0005524//ATP binding;GO:0008061//chitin binding;GO:0004672//protein kinase activity;	cellular_component;molecular_function;biological_process	[C]membrane part;[P]metabolic process;[F]catalytic activity;binding;	8.759639223
CL1423.Contig5_All	[C]GO:0016021//integral component of membrane;[F]GO:0004674//protein serine/threonine kinase activity;GO:0005524//ATP binding;	cellular_component;molecular_function	[C]membrane part;[F]catalytic activity;binding;	2.841663777
CL1424.Contig2_All	[P]GO:0006696//ergosterol biosynthetic process;[C]GO:0016021//integral component of membrane;[F]GO:0004310//farnesyl-diphosphate farnesyltransferase activity;GO:0051996//squalene synthase activity;	molecular_function;biological_process;cellular_component	[C]membrane part;[P]cellular process;[F]catalytic activity;	5.33457366
CL1428.Contig1_All	[C]GO:0016021//integral component of membrane;	cellular_component	[C]membrane part;	-11.71898711
CL1428.Contig3_All	[C]GO:0016021//integral component of membrane;	cellular_component	[C]membrane part;	-2.051647203
CL1429.Contig1_All	[P]GO:0019252//starch biosynthetic process;[C]GO:0009501//amyloplast;GO:0009507//chloroplast;[F]GO:0009011//starch synthase activity;GO:0004373//glycogen (starch) synthase activity;	molecular_function;biological_process;cellular_component	[C]cell;[P]cellular process;[F]catalytic activity;	4.663857353
CL1429.Contig3_All	[P]GO:0019252//starch biosynthetic process;[C]GO:0009507//chloroplast;GO:0009501//amyloplast;[F]GO:0004373//glycogen (starch) synthase activity;	cellular_component;molecular_function;biological_process	[C]cell;[P]cellular process;[F]catalytic activity;	-1.52077799
CL1429.Contig4_All	[P]GO:0019252//starch biosynthetic process;[C]GO:0009507//chloroplast;GO:0009501//amyloplast;[F]GO:0004373//glycogen (starch) synthase activity;	molecular_function;biological_process;cellular_component	[C]cell;[P]cellular process;[F]catalytic activity;	-1.748065739
CL1429.Contig5_All	[P]GO:0019252//starch biosynthetic process;[C]GO:0009507//chloroplast;GO:0009501//amyloplast;[F]GO:0004373//glycogen (starch) synthase activity;	cellular_component;biological_process;molecular_function	[C]cell;[P]cellular process;[F]catalytic activity;	1.898802885
CL143.Contig10_All	[P]GO:0006352//DNA-templated transcription, initiation;[C]GO:0016021//integral component of membrane;[F]GO:0003677//DNA binding;	molecular_function;biological_process;cellular_component	[C]membrane part;[P]cellular process;[F]binding;	9.378650023
CL143.Contig12_All	[P]GO:0007165//signal transduction;GO:0006952//defense response;[F]GO:0043531//ADP binding;	biological_process;molecular_function	[P]biological regulation;response to stimulus;[F]binding;	-2.625533174
CL143.Contig13_All	[P]GO:0006352//DNA-templated transcription, initiation;[C]GO:0016021//integral component of membrane;[F]GO:0003677//DNA binding;	molecular_function;cellular_component;biological_process	[C]membrane part;[P]cellular process;[F]binding;	-1.44383619
CL143.Contig14_All	[P]GO:0007165//signal transduction;GO:0006952//defense response;[F]GO:0043531//ADP binding;	biological_process;molecular_function	[P]response to stimulus;biological regulation;[F]binding;	3.202240984
CL143.Contig15_All	[P]GO:0006352//DNA-templated transcription, initiation;[F]GO:0003677//DNA binding;	biological_process;molecular_function	[P]cellular process;[F]binding;	5.726139266
CL143.Contig18_All	[P]GO:0006952//defense response;GO:0007165//signal transduction;[F]GO:0043531//ADP binding;	molecular_function;biological_process	[P]biological regulation;response to stimulus;[F]binding;	3.898212336
CL143.Contig1_All	[P]GO:0006352//DNA-templated transcription, initiation;[C]GO:0016021//integral component of membrane;[F]GO:0003677//DNA binding;	biological_process;molecular_function;cellular_component	[C]membrane part;[P]cellular process;[F]binding;	3.885407694
CL143.Contig20_All	[P]GO:0006952//defense response;GO:0007165//signal transduction;[F]GO:0043531//ADP binding;	molecular_function;biological_process	[P]biological regulation;response to stimulus;[F]binding;	-11.220626
CL143.Contig22_All	[P]GO:0007165//signal transduction;GO:0006952//defense response;[F]GO:0043531//ADP binding;	molecular_function;biological_process	[P]response to stimulus;biological regulation;[F]binding;	-5.07939646
CL143.Contig23_All	[P]GO:0006352//DNA-templated transcription, initiation;[C]GO:0016021//integral component of membrane;[F]GO:0003677//DNA binding;	cellular_component;molecular_function;biological_process	[C]membrane part;[P]cellular process;[F]binding;	-8.118563085
CL143.Contig25_All	[P]GO:0007165//signal transduction;GO:0006952//defense response;[F]GO:0043531//ADP binding;	molecular_function;biological_process	[P]biological regulation;response to stimulus;[F]binding;	3.587311731
CL143.Contig5_All	[P]GO:0006952//defense response;GO:0007165//signal transduction;[F]GO:0043531//ADP binding;	biological_process;molecular_function	[P]response to stimulus;biological regulation;[F]binding;	-1.094541912
CL143.Contig6_All	[P]GO:0006952//defense response;GO:0007165//signal transduction;[F]GO:0043531//ADP binding;	biological_process;molecular_function	[P]biological regulation;response to stimulus;[F]binding;	-2.470669862
CL143.Contig7_All	[P]GO:0006352//DNA-templated transcription, initiation;[C]GO:0016021//integral component of membrane;[F]GO:0003677//DNA binding;	molecular_function;biological_process;cellular_component	[C]membrane part;[P]cellular process;[F]binding;	3.667459737
CL143.Contig9_All	[P]GO:0006952//defense response;GO:0007165//signal transduction;[F]GO:0043531//ADP binding;	biological_process;molecular_function	[P]response to stimulus;biological regulation;[F]binding;	1.656573829
CL1430.Contig2_All	[P]GO:0006950//response to stress;[F]GO:0005516//calmodulin binding;	molecular_function;biological_process	[P]response to stimulus;[F]binding;	-1.803410855
CL1431.Contig1_All	[P]GO:0006306//DNA methylation;[F]GO:0008168//methyltransferase activity;	molecular_function;biological_process	[P]cellular process;[F]catalytic activity;	-2.934177757
CL1431.Contig3_All	[P]GO:0006306//DNA methylation;[F]GO:0008168//methyltransferase activity;	biological_process;molecular_function	[P]cellular process;[F]catalytic activity;	2.778986738
CL1432.Contig1_All	[P]GO:0006810//transport;[C]GO:0016021//integral component of membrane;	cellular_component;biological_process	[C]membrane part;[P]localization;	-1.75636552
CL1432.Contig2_All	[P]GO:0006810//transport;[C]GO:0016021//integral component of membrane;	biological_process;cellular_component	[C]membrane part;[P]localization;	6.221127112
CL1433.Contig14_All	[F]GO:0044877//macromolecular complex binding;GO:0004674//protein serine/threonine kinase activity;GO:0005524//ATP binding;	molecular_function	[F]binding;catalytic activity;	-1.077282756
CL1433.Contig17_All	[F]GO:0044877//macromolecular complex binding;GO:0005524//ATP binding;GO:0004674//protein serine/threonine kinase activity;	molecular_function	[F]catalytic activity;binding;	-1.131993779
CL1433.Contig1_All	[F]GO:0005524//ATP binding;GO:0004674//protein serine/threonine kinase activity;GO:0044877//macromolecular complex binding;	molecular_function	[F]catalytic activity;binding;	4.114940356
CL1433.Contig24_All	[F]GO:0004674//protein serine/threonine kinase activity;GO:0005524//ATP binding;GO:0044877//macromolecular complex binding;	molecular_function	[F]catalytic activity;binding;	8.640333591
CL1433.Contig25_All	[F]GO:0044877//macromolecular complex binding;GO:0005524//ATP binding;GO:0004674//protein serine/threonine kinase activity;	molecular_function	[F]binding;catalytic activity;	-1.194276138
CL1433.Contig26_All	[F]GO:0044877//macromolecular complex binding;GO:0005524//ATP binding;GO:0004674//protein serine/threonine kinase activity;	molecular_function	[F]catalytic activity;binding;	-1.322042695
CL1433.Contig27_All	[F]GO:0004674//protein serine/threonine kinase activity;GO:0005524//ATP binding;GO:0044877//macromolecular complex binding;	molecular_function	[F]binding;catalytic activity;	-1.082392525
CL1433.Contig28_All	[F]GO:0005524//ATP binding;GO:0004674//protein serine/threonine kinase activity;GO:0044877//macromolecular complex binding;	molecular_function	[F]binding;catalytic activity;	-6.273034569
CL1433.Contig29_All	[F]GO:0004674//protein serine/threonine kinase activity;GO:0005524//ATP binding;GO:0044877//macromolecular complex binding;	molecular_function	[F]binding;catalytic activity;	-1.498107823
CL1433.Contig2_All	[F]GO:0044877//macromolecular complex binding;GO:0004674//protein serine/threonine kinase activity;GO:0005524//ATP binding;	molecular_function	[F]binding;catalytic activity;	4.684243171
CL1433.Contig30_All	[F]GO:0005524//ATP binding;GO:0004674//protein serine/threonine kinase activity;GO:0044877//macromolecular complex binding;	molecular_function	[F]binding;catalytic activity;	-2.173078559
CL1433.Contig31_All	[F]GO:0005524//ATP binding;GO:0044877//macromolecular complex binding;GO:0004674//protein serine/threonine kinase activity;	molecular_function	[F]binding;catalytic activity;	10.12988234
CL1433.Contig7_All	[F]GO:0005524//ATP binding;GO:0044877//macromolecular complex binding;GO:0004674//protein serine/threonine kinase activity;	molecular_function	[F]binding;catalytic activity;	-2.68950179
CL1436.Contig3_All	[C]GO:0009507//chloroplast;	cellular_component	[C]cell;	3.511602505
CL1437.Contig2_All	[P]GO:0007094//mitotic spindle assembly checkpoint;	biological_process	[P]biological regulation;	-2.408818675
CL1437.Contig3_All	[P]GO:0007094//mitotic spindle assembly checkpoint;	biological_process	[P]biological regulation;	3.390385761
CL1437.Contig4_All	[P]GO:0007094//mitotic spindle assembly checkpoint;	biological_process	[P]biological regulation;	1.10683679
CL1438.Contig1_All	[F]GO:0003824//catalytic activity;	molecular_function	[F]catalytic activity;	-1.267988474
CL1438.Contig4_All	[F]GO:0003824//catalytic activity;	molecular_function	[F]catalytic activity;	10.14285877
CL1438.Contig5_All	[F]GO:0003824//catalytic activity;	molecular_function	[F]catalytic activity;	-1.1034835
CL1438.Contig6_All	[F]GO:0003824//catalytic activity;	molecular_function	[F]catalytic activity;	-4.660916799
CL1439.Contig15_All	[F]GO:0003743//translation initiation factor activity;	molecular_function	[F]binding;	-4.689355813
CL1440.Contig1_All	[F]GO:0003676//nucleic acid binding;	molecular_function	[F]binding;	1.151306256
CL1440.Contig4_All	[F]GO:0003676//nucleic acid binding;	molecular_function	[F]binding;	1.35390074
CL1441.Contig1_All	[P]GO:0006364//rRNA processing;	biological_process	[P]cellular component organization or biogenesis;	10.07241417
CL1441.Contig2_All	[P]GO:0006364//rRNA processing;	biological_process	[P]cellular component organization or biogenesis;	12.34045382
CL1447.Contig2_All	[F]GO:0003682//chromatin binding;	molecular_function	[F]binding;	-1.095240473
CL1449.Contig1_All	[P]GO:0019632//shikimate metabolic process;[F]GO:0004764//shikimate 3-dehydrogenase (NADP+) activity;GO:0003855//3-dehydroquinate dehydratase activity;GO:0050661//NADP binding;	molecular_function;biological_process	[P]cellular process;[F]catalytic activity;binding;	1.251782251
CL1449.Contig2_All	[P]GO:0019632//shikimate metabolic process;[F]GO:0050661//NADP binding;GO:0003855//3-dehydroquinate dehydratase activity;GO:0004764//shikimate 3-dehydrogenase (NADP+) activity;	biological_process;molecular_function	[P]cellular process;[F]binding;catalytic activity;	-1.263567532
CL1449.Contig3_All	[P]GO:0019632//shikimate metabolic process;[F]GO:0004764//shikimate 3-dehydrogenase (NADP+) activity;GO:0003855//3-dehydroquinate dehydratase activity;GO:0050661//NADP binding;	molecular_function;biological_process	[P]cellular process;[F]binding;catalytic activity;	1.549026718
CL145.Contig1_All	[P]GO:0009058//biosynthetic process;GO:0006520//cellular amino acid metabolic process;[F]GO:0080130//L-phenylalanine:2-oxoglutarate aminotransferase activity;GO:0004069//L-aspartate:2-oxoglutarate aminotransferase activity;GO:0030170//pyridoxal phosphate binding;	molecular_function;biological_process	[P]metabolic process;cellular process;[F]binding;catalytic activity;	1.765116531
CL145.Contig5_All	[P]GO:0006520//cellular amino acid metabolic process;GO:0009058//biosynthetic process;[F]GO:0080130//L-phenylalanine:2-oxoglutarate aminotransferase activity;GO:0030170//pyridoxal phosphate binding;GO:0004069//L-aspartate:2-oxoglutarate aminotransferase activity;	biological_process;molecular_function	[P]cellular process;metabolic process;[F]binding;catalytic activity;	-2.028986544
CL1451.Contig2_All	[P]GO:0006486//protein glycosylation;[C]GO:0016021//integral component of membrane;GO:0000139//Golgi membrane;[F]GO:0008378//galactosyltransferase activity;	molecular_function;cellular_component;biological_process	[C]organelle part;membrane part;[P]cellular process;[F]catalytic activity;	-1.508785017
CL1451.Contig6_All	[P]GO:0006486//protein glycosylation;[C]GO:0016021//integral component of membrane;GO:0000139//Golgi membrane;[F]GO:0008378//galactosyltransferase activity;	cellular_component;molecular_function;biological_process	[C]organelle part;membrane part;[P]cellular process;[F]catalytic activity;	10.61754201
CL1451.Contig8_All	[P]GO:0006486//protein glycosylation;[C]GO:0000139//Golgi membrane;GO:0016021//integral component of membrane;[F]GO:0008378//galactosyltransferase activity;	molecular_function;biological_process;cellular_component	[C]membrane part;organelle part;[P]cellular process;[F]catalytic activity;	5.302742857
CL1451.Contig9_All	[P]GO:0006486//protein glycosylation;[C]GO:0016021//integral component of membrane;GO:0000139//Golgi membrane;[F]GO:0008378//galactosyltransferase activity;	biological_process;molecular_function;cellular_component	[C]organelle part;membrane part;[P]cellular process;[F]catalytic activity;	-1.121446275
CL1452.Contig4_All	[P]GO:0016192//vesicle-mediated transport;[C]GO:0016021//integral component of membrane;	biological_process;cellular_component	[C]membrane part;[P]localization;	-2.313749943
CL1453.Contig1_All	[P]GO:0008152//metabolic process;[F]GO:0016746//transferase activity, transferring acyl groups;	biological_process;molecular_function	[P]metabolic process;[F]catalytic activity;	2.960056275
CL1453.Contig2_All	[P]GO:0008152//metabolic process;[F]GO:0016746//transferase activity, transferring acyl groups;	molecular_function;biological_process	[P]metabolic process;[F]catalytic activity;	-11.86961784
CL1453.Contig4_All	[P]GO:0008152//metabolic process;[F]GO:0016746//transferase activity, transferring acyl groups;	biological_process;molecular_function	[P]metabolic process;[F]catalytic activity;	-4.613287528
CL1453.Contig5_All	[P]GO:0008152//metabolic process;[F]GO:0016746//transferase activity, transferring acyl groups;	biological_process;molecular_function	[P]metabolic process;[F]catalytic activity;	-9.083641581
CL1456.Contig10_All	[P]GO:0000398//mRNA splicing, via spliceosome;[C]GO:0046540//U4/U6 x U5 tri-snRNP complex;	cellular_component;biological_process	[C]organelle part;[P]cellular process;	-1.204726523
CL1456.Contig11_All	[P]GO:0000398//mRNA splicing, via spliceosome;[C]GO:0046540//U4/U6 x U5 tri-snRNP complex;	cellular_component;biological_process	[C]organelle part;[P]cellular process;	6.674715403
CL1456.Contig12_All	[P]GO:0000398//mRNA splicing, via spliceosome;[C]GO:0046540//U4/U6 x U5 tri-snRNP complex;	biological_process;cellular_component	[C]organelle part;[P]cellular process;	-3.71451591
CL1456.Contig15_All	[P]GO:0000398//mRNA splicing, via spliceosome;[C]GO:0046540//U4/U6 x U5 tri-snRNP complex;	cellular_component;biological_process	[C]organelle part;[P]cellular process;	6.558070163
CL1456.Contig1_All	[P]GO:0000398//mRNA splicing, via spliceosome;[C]GO:0046540//U4/U6 x U5 tri-snRNP complex;	biological_process;cellular_component	[C]organelle part;[P]cellular process;	1.601871947
CL1456.Contig2_All	[P]GO:0000398//mRNA splicing, via spliceosome;[C]GO:0046540//U4/U6 x U5 tri-snRNP complex;	cellular_component;biological_process	[C]organelle part;[P]cellular process;	-1.359605809
CL1456.Contig3_All	[P]GO:0000398//mRNA splicing, via spliceosome;[C]GO:0046540//U4/U6 x U5 tri-snRNP complex;	biological_process;cellular_component	[C]organelle part;[P]cellular process;	11.34300238
CL1456.Contig4_All	[P]GO:0000398//mRNA splicing, via spliceosome;[C]GO:0046540//U4/U6 x U5 tri-snRNP complex;	cellular_component;biological_process	[C]organelle part;[P]cellular process;	3.722423602
CL1456.Contig5_All	[P]GO:0000398//mRNA splicing, via spliceosome;[C]GO:0046540//U4/U6 x U5 tri-snRNP complex;	cellular_component;biological_process	[C]organelle part;[P]cellular process;	7.444628371
CL1456.Contig6_All	[P]GO:0000398//mRNA splicing, via spliceosome;[C]GO:0046540//U4/U6 x U5 tri-snRNP complex;	biological_process;cellular_component	[C]organelle part;[P]cellular process;	-11.73337958
CL1456.Contig7_All	[P]GO:0000398//mRNA splicing, via spliceosome;[C]GO:0046540//U4/U6 x U5 tri-snRNP complex;	cellular_component;biological_process	[C]organelle part;[P]cellular process;	10.58010776
CL1456.Contig8_All	[P]GO:0000398//mRNA splicing, via spliceosome;[C]GO:0046540//U4/U6 x U5 tri-snRNP complex;	biological_process;cellular_component	[C]organelle part;[P]cellular process;	10.21036701
CL1457.Contig1_All	[C]GO:0016021//integral component of membrane;	cellular_component	[C]membrane part;	-1.063771773
CL1458.Contig2_All	[P]GO:0006351//transcription, DNA-templated;[F]GO:0003676//nucleic acid binding;GO:0003899//DNA-directed 5'-3' RNA polymerase activity;	biological_process;molecular_function	[P]cellular process;[F]catalytic activity;binding;	1.335595644
CL1458.Contig4_All	[P]GO:0006351//transcription, DNA-templated;[F]GO:0003676//nucleic acid binding;GO:0003899//DNA-directed 5'-3' RNA polymerase activity;	molecular_function;biological_process	[P]cellular process;[F]catalytic activity;binding;	6.011196044
CL1458.Contig5_All	[P]GO:0006351//transcription, DNA-templated;[C]GO:0005665//DNA-directed RNA polymerase II, core complex;[F]GO:0003676//nucleic acid binding;GO:0003899//DNA-directed 5'-3' RNA polymerase activity;	molecular_function;biological_process;cellular_component	[C]organelle part;[P]cellular process;[F]binding;catalytic activity;	-3.841492333
CL1460.Contig1_All	[F]GO:0046872//metal ion binding;	molecular_function	[F]binding;	-1.098965479
CL1460.Contig2_All	[F]GO:0046872//metal ion binding;	molecular_function	[F]binding;	-1.430602785
CL1460.Contig4_All	[F]GO:0046872//metal ion binding;	molecular_function	[F]binding;	1.393327822
CL1460.Contig5_All	[F]GO:0046872//metal ion binding;	molecular_function	[F]binding;	1.611870049
CL1461.Contig1_All	[P]GO:0019752//carboxylic acid metabolic process;[F]GO:0030170//pyridoxal phosphate binding;GO:0016831//carboxy-lyase activity;	molecular_function;biological_process	[P]cellular process;[F]binding;catalytic activity;	1.959973462
CL1461.Contig2_All	[P]GO:0019752//carboxylic acid metabolic process;[F]GO:0016831//carboxy-lyase activity;GO:0030170//pyridoxal phosphate binding;	biological_process;molecular_function	[P]cellular process;[F]catalytic activity;binding;	-1.853500217
CL1461.Contig3_All	[P]GO:0019752//carboxylic acid metabolic process;[F]GO:0030170//pyridoxal phosphate binding;GO:0016831//carboxy-lyase activity;	biological_process;molecular_function	[P]cellular process;[F]binding;catalytic activity;	-1.618353268
CL1462.Contig1_All	[P]GO:0006108//malate metabolic process;GO:0006090//pyruvate metabolic process;[C]GO:0005739//mitochondrion;GO:0009507//chloroplast;[F]GO:0051287//NAD binding;GO:0046872//metal ion binding;GO:0004471//malate dehydrogenase (decarboxylating) (NAD+) activity;	cellular_component;molecular_function;biological_process	[C]cell;[P]cellular process;[F]binding;catalytic activity;	-8.114564257
CL1462.Contig2_All	[P]GO:0006108//malate metabolic process;GO:0006090//pyruvate metabolic process;[C]GO:0009507//chloroplast;GO:0005739//mitochondrion;[F]GO:0004471//malate dehydrogenase (decarboxylating) (NAD+) activity;GO:0046872//metal ion binding;GO:0051287//NAD binding;	cellular_component;biological_process;molecular_function	[C]cell;[P]cellular process;[F]binding;catalytic activity;	7.128432316
CL1462.Contig3_All	[P]GO:0006090//pyruvate metabolic process;GO:0006108//malate metabolic process;[C]GO:0009507//chloroplast;GO:0005739//mitochondrion;[F]GO:0004471//malate dehydrogenase (decarboxylating) (NAD+) activity;GO:0051287//NAD binding;GO:0046872//metal ion binding;	biological_process;molecular_function;cellular_component	[C]cell;[P]cellular process;[F]binding;catalytic activity;	1.651981972
CL1463.Contig3_All	[F]GO:0016810//hydrolase activity, acting on carbon-nitrogen (but not peptide) bonds;	molecular_function	[F]catalytic activity;	-10.96306881
CL1463.Contig4_All	[F]GO:0016810//hydrolase activity, acting on carbon-nitrogen (but not peptide) bonds;	molecular_function	[F]catalytic activity;	1.909996171
CL1463.Contig5_All	[F]GO:0016810//hydrolase activity, acting on carbon-nitrogen (but not peptide) bonds;	molecular_function	[F]catalytic activity;	-3.229266383
CL1464.Contig1_All	[P]GO:0006491//N-glycan processing;GO:0008152//metabolic process;[C]GO:0016020//membrane;GO:0000139//Golgi membrane;GO:0005783//endoplasmic reticulum;[F]GO:0004571//mannosyl-oligosaccharide 1,2-alpha-mannosidase activity;GO:0005509//calcium ion binding;	biological_process;molecular_function;cellular_component	[C]cell;organelle part;membrane;[P]metabolic process;cellular process;[F]catalytic activity;binding;	-1.022555604
CL1464.Contig2_All	[P]GO:0006491//N-glycan processing;GO:0008152//metabolic process;[C]GO:0000139//Golgi membrane;GO:0005783//endoplasmic reticulum;GO:0016020//membrane;[F]GO:0004571//mannosyl-oligosaccharide 1,2-alpha-mannosidase activity;GO:0005509//calcium ion binding;	cellular_component;biological_process;molecular_function	[C]membrane;cell;organelle part;[P]metabolic process;cellular process;[F]binding;catalytic activity;	6.733807182
CL1465.Contig3_All	[F]GO:0046872//metal ion binding;	molecular_function	[F]binding;	-3.921472358
CL1466.Contig1_All	[P]GO:0006355//regulation of transcription, DNA-templated;[C]GO:0005634//nucleus;[F]GO:0004402//histone acetyltransferase activity;GO:0003712//transcription cofactor activity;GO:0008270//zinc ion binding;	biological_process;molecular_function;cellular_component	[C]cell;[P]biological regulation;[F]binding;catalytic activity;transcription regulator activity;	1.984134382
CL1466.Contig2_All	[P]GO:0006355//regulation of transcription, DNA-templated;[C]GO:0005634//nucleus;[F]GO:0004402//histone acetyltransferase activity;GO:0003712//transcription cofactor activity;GO:0008270//zinc ion binding;	cellular_component;biological_process;molecular_function	[C]cell;[P]biological regulation;[F]catalytic activity;binding;transcription regulator activity;	9.080173091
CL1466.Contig3_All	[P]GO:0006355//regulation of transcription, DNA-templated;[C]GO:0005634//nucleus;[F]GO:0003712//transcription cofactor activity;GO:0008270//zinc ion binding;GO:0004402//histone acetyltransferase activity;	molecular_function;biological_process;cellular_component	[C]cell;[P]biological regulation;[F]transcription regulator activity;binding;catalytic activity;	-7.333485729
CL1466.Contig4_All	[P]GO:0006355//regulation of transcription, DNA-templated;[C]GO:0005634//nucleus;[F]GO:0003712//transcription cofactor activity;GO:0008270//zinc ion binding;GO:0004402//histone acetyltransferase activity;	molecular_function;biological_process;cellular_component	[C]cell;[P]biological regulation;[F]catalytic activity;binding;transcription regulator activity;	1.756860943
CL1466.Contig5_All	[P]GO:0006355//regulation of transcription, DNA-templated;[C]GO:0005634//nucleus;[F]GO:0004402//histone acetyltransferase activity;GO:0003712//transcription cofactor activity;GO:0008270//zinc ion binding;	biological_process;cellular_component;molecular_function	[C]cell;[P]biological regulation;[F]binding;catalytic activity;transcription regulator activity;	8.896524002
CL1466.Contig6_All	[P]GO:0006355//regulation of transcription, DNA-templated;[C]GO:0005634//nucleus;[F]GO:0004402//histone acetyltransferase activity;GO:0008270//zinc ion binding;GO:0003712//transcription cofactor activity;	cellular_component;biological_process;molecular_function	[C]cell;[P]biological regulation;[F]catalytic activity;transcription regulator activity;binding;	-5.72064082
CL1466.Contig7_All	[P]GO:0006355//regulation of transcription, DNA-templated;[C]GO:0005634//nucleus;[F]GO:0004402//histone acetyltransferase activity;GO:0003712//transcription cofactor activity;GO:0008270//zinc ion binding;	biological_process;cellular_component;molecular_function	[C]cell;[P]biological regulation;[F]binding;transcription regulator activity;catalytic activity;	4.746685572
CL1466.Contig8_All	[P]GO:0006355//regulation of transcription, DNA-templated;[C]GO:0005634//nucleus;[F]GO:0003712//transcription cofactor activity;GO:0008270//zinc ion binding;GO:0004402//histone acetyltransferase activity;	molecular_function;cellular_component;biological_process	[C]cell;[P]biological regulation;[F]catalytic activity;transcription regulator activity;binding;	-6.303026051
CL1466.Contig9_All	[P]GO:0006355//regulation of transcription, DNA-templated;[C]GO:0005634//nucleus;[F]GO:0004402//histone acetyltransferase activity;GO:0008270//zinc ion binding;GO:0003712//transcription cofactor activity;	biological_process;molecular_function;cellular_component	[C]cell;[P]biological regulation;[F]binding;catalytic activity;transcription regulator activity;	-11.71477792
CL1471.Contig4_All	[F]GO:0016874//ligase activity;	molecular_function	[F]catalytic activity;	-5.151508765
CL1473.Contig1_All	[P]GO:0019310//inositol catabolic process;[C]GO:0005737//cytoplasm;[F]GO:0005506//iron ion binding;GO:0050113//inositol oxygenase activity;	biological_process;molecular_function;cellular_component	[C]cell;[P]cellular process;[F]binding;catalytic activity;	6.44354418
CL1473.Contig2_All	[P]GO:0019310//inositol catabolic process;[C]GO:0005737//cytoplasm;[F]GO:0005506//iron ion binding;GO:0050113//inositol oxygenase activity;	molecular_function;biological_process;cellular_component	[C]cell;[P]cellular process;[F]catalytic activity;binding;	7.343195397
CL1474.Contig3_All	[F]GO:0008447//L-ascorbate oxidase activity;GO:0005507//copper ion binding;GO:0016491//oxidoreductase activity;	molecular_function	[F]catalytic activity;binding;	1.947351645
CL1474.Contig8_All	[F]GO:0005507//copper ion binding;GO:0016491//oxidoreductase activity;	molecular_function	[F]binding;catalytic activity;	4.936546457
CL1475.Contig1_All	[C]GO:0016021//integral component of membrane;	cellular_component	[C]membrane part;	1.149783207
CL1476.Contig1_All	[P]GO:0018344//protein geranylgeranylation;[F]GO:0004663//Rab geranylgeranyltransferase activity;	molecular_function;biological_process	[P]cellular process;[F]catalytic activity;	2.53334284
CL1476.Contig2_All	[P]GO:0018344//protein geranylgeranylation;[F]GO:0004663//Rab geranylgeranyltransferase activity;	molecular_function;biological_process	[P]cellular process;[F]catalytic activity;	-10.1973232
CL1476.Contig6_All	[P]GO:0018344//protein geranylgeranylation;[F]GO:0004663//Rab geranylgeranyltransferase activity;	biological_process;molecular_function	[P]cellular process;[F]catalytic activity;	-1.510581705
CL1476.Contig9_All	[P]GO:0018344//protein geranylgeranylation;[F]GO:0004663//Rab geranylgeranyltransferase activity;	biological_process;molecular_function	[P]cellular process;[F]catalytic activity;	1.8702419
CL148.Contig5_All	[F]GO:0046872//metal ion binding;	molecular_function	[F]binding;	3.567051713
CL148.Contig6_All	[F]GO:0046872//metal ion binding;	molecular_function	[F]binding;	-1.946392245
CL148.Contig8_All	[F]GO:0046872//metal ion binding;	molecular_function	[F]binding;	-4.477157831
CL148.Contig9_All	[F]GO:0046872//metal ion binding;	molecular_function	[F]binding;	-1.03271609
CL1480.Contig11_All	[C]GO:0016021//integral component of membrane;	cellular_component	[C]membrane part;	1.562220585
CL1480.Contig12_All	[C]GO:0016021//integral component of membrane;	cellular_component	[C]membrane part;	1.372026603
CL1480.Contig17_All	[C]GO:0016021//integral component of membrane;	cellular_component	[C]membrane part;	-4.223145274
CL1480.Contig19_All	[C]GO:0016021//integral component of membrane;	cellular_component	[C]membrane part;	-9.901750255
CL1480.Contig1_All	[C]GO:0016021//integral component of membrane;	cellular_component	[C]membrane part;	6.916261801
CL1480.Contig20_All	[C]GO:0016021//integral component of membrane;	cellular_component	[C]membrane part;	-8.400984147
CL1480.Contig21_All	[C]GO:0016021//integral component of membrane;	cellular_component	[C]membrane part;	-10.19863543
CL1480.Contig4_All	[C]GO:0016021//integral component of membrane;	cellular_component	[C]membrane part;	7.403083211
CL1481.Contig1_All	[C]GO:0016021//integral component of membrane;[F]GO:0004672//protein kinase activity;GO:0005524//ATP binding;	cellular_component;molecular_function	[C]membrane part;[F]binding;catalytic activity;	-11.57285653
CL1481.Contig2_All	[C]GO:0016021//integral component of membrane;[F]GO:0004672//protein kinase activity;GO:0005524//ATP binding;	molecular_function;cellular_component	[C]membrane part;[F]binding;catalytic activity;	-5.929718612
CL1481.Contig5_All	[C]GO:0016021//integral component of membrane;[F]GO:0005524//ATP binding;GO:0004672//protein kinase activity;	cellular_component;molecular_function	[C]membrane part;[F]catalytic activity;binding;	-1.351983869
CL1481.Contig9_All	[C]GO:0016021//integral component of membrane;[F]GO:0005524//ATP binding;GO:0004672//protein kinase activity;	molecular_function;cellular_component	[C]membrane part;[F]catalytic activity;binding;	1.668451656
CL1483.Contig2_All	[P]GO:0006364//rRNA processing;	biological_process	[P]cellular component organization or biogenesis;	2.819840001
CL1483.Contig3_All	[P]GO:0006364//rRNA processing;	biological_process	[P]cellular component organization or biogenesis;	-3.008107584
CL1484.Contig1_All	[P]GO:0006355//regulation of transcription, DNA-templated;GO:0032502//developmental process;GO:0006351//transcription, DNA-templated;[C]GO:0005634//nucleus;GO:0016021//integral component of membrane;[F]GO:0005524//ATP binding;	cellular_component;molecular_function;biological_process	[C]membrane part;cell;[P]developmental process;biological regulation;cellular process;[F]binding;	2.278012084
CL1484.Contig2_All	[P]GO:0032502//developmental process;GO:0006355//regulation of transcription, DNA-templated;GO:0006351//transcription, DNA-templated;[C]GO:0016021//integral component of membrane;GO:0005634//nucleus;[F]GO:0005524//ATP binding;	biological_process;cellular_component;molecular_function	[C]cell;membrane part;[P]developmental process;cellular process;biological regulation;[F]binding;	1.286521187
CL1484.Contig3_All	[P]GO:0006351//transcription, DNA-templated;GO:0006355//regulation of transcription, DNA-templated;GO:0032502//developmental process;[C]GO:0005634//nucleus;[F]GO:0005524//ATP binding;	biological_process;molecular_function;cellular_component	[C]cell;[P]biological regulation;developmental process;cellular process;[F]binding;	-2.608639406
CL1485.Contig1_All	[P]GO:0051260//protein homooligomerization;	biological_process	[P]cellular component organization or biogenesis;	-1.540663353
CL1487.Contig1_All	[F]GO:0005509//calcium ion binding;	molecular_function	[F]binding;	2.060118932
CL1487.Contig2_All	[F]GO:0005509//calcium ion binding;	molecular_function	[F]binding;	-6.913672317
CL1489.Contig1_All	[P]GO:0009089//lysine biosynthetic process via diaminopimelate;[F]GO:0008839//4-hydroxy-tetrahydrodipicolinate reductase;GO:0070402//NADPH binding;	molecular_function;biological_process	[P]cellular process;[F]catalytic activity;binding;	2.006825326
CL1489.Contig7_All	[P]GO:0009089//lysine biosynthetic process via diaminopimelate;[F]GO:0070402//NADPH binding;GO:0008839//4-hydroxy-tetrahydrodipicolinate reductase;	molecular_function;biological_process	[P]cellular process;[F]catalytic activity;binding;	1.001193977
CL149.Contig1_All	[F]GO:0008113//peptide-methionine (S)-S-oxide reductase activity;	molecular_function	[F]catalytic activity;	1.114709583
CL149.Contig2_All	[F]GO:0008113//peptide-methionine (S)-S-oxide reductase activity;	molecular_function	[F]catalytic activity;	-2.31567898
CL1490.Contig1_All	[P]GO:0006412//translation;[C]GO:0005840//ribosome;GO:0005739//mitochondrion;[F]GO:0003735//structural constituent of ribosome;	biological_process;molecular_function;cellular_component	[C]cell;[P]cellular process;[F]structural molecule activity;	5.715781388
CL1490.Contig2_All	[P]GO:0032543//mitochondrial translation;GO:0006412//translation;[C]GO:0005739//mitochondrion;GO:0005762//mitochondrial large ribosomal subunit;GO:0005840//ribosome;[F]GO:0003735//structural constituent of ribosome;GO:0003723//RNA binding;	molecular_function;biological_process;cellular_component	[C]organelle part;cell;[P]cellular process;[F]structural molecule activity;binding;	5.068461413
CL1490.Contig3_All	[P]GO:0006412//translation;[C]GO:0005840//ribosome;GO:0005739//mitochondrion;[F]GO:0003735//structural constituent of ribosome;	molecular_function;biological_process;cellular_component	[C]cell;[P]cellular process;[F]structural molecule activity;	-2.375622431
CL1490.Contig4_All	[P]GO:0006412//translation;GO:0032543//mitochondrial translation;[C]GO:0005762//mitochondrial large ribosomal subunit;GO:0005840//ribosome;GO:0005739//mitochondrion;[F]GO:0003723//RNA binding;GO:0003735//structural constituent of ribosome;	molecular_function;biological_process;cellular_component	[C]cell;organelle part;[P]cellular process;[F]binding;structural molecule activity;	1.94331339
CL1490.Contig6_All	[P]GO:0006412//translation;GO:0032543//mitochondrial translation;[C]GO:0005739//mitochondrion;GO:0005762//mitochondrial large ribosomal subunit;GO:0005840//ribosome;[F]GO:0003723//RNA binding;GO:0003735//structural constituent of ribosome;	cellular_component;molecular_function;biological_process	[C]cell;organelle part;[P]cellular process;[F]structural molecule activity;binding;	-1.095291877
CL1493.Contig1_All	[C]GO:0016021//integral component of membrane;	cellular_component	[C]membrane part;	-1.788184523
CL1493.Contig2_All	[C]GO:0016021//integral component of membrane;	cellular_component	[C]membrane part;	1.944399904
CL1494.Contig5_All	[P]GO:0048236//plant-type sporogenesis;GO:0070192//chromosome organization involved in meiotic cell cycle;	biological_process	[P]multi-organism process;cellular component organization or biogenesis;	9.439014686
CL1495.Contig1_All	[C]GO:0016021//integral component of membrane;	cellular_component	[C]membrane part;	-2.370308558
CL1495.Contig3_All	[C]GO:0016021//integral component of membrane;	cellular_component	[C]membrane part;	-3.026343653
CL1495.Contig4_All	[C]GO:0016021//integral component of membrane;	cellular_component	[C]membrane part;	1.536813253
CL1496.Contig3_All	[F]GO:0003676//nucleic acid binding;	molecular_function	[F]binding;	-1.435581158
CL150.Contig10_All	[P]GO:0006397//mRNA processing;	biological_process	[P]cellular process;	-3.922726466
CL150.Contig1_All	[P]GO:0006397//mRNA processing;	biological_process	[P]cellular process;	1.059192298
CL150.Contig8_All	[P]GO:0006397//mRNA processing;	biological_process	[P]cellular process;	-1.959142313
CL1500.Contig1_All	[C]GO:0016021//integral component of membrane;[F]GO:0005524//ATP binding;GO:0042626//ATPase activity, coupled to transmembrane movement of substances;	cellular_component;molecular_function	[C]membrane part;[F]binding;transporter activity;	2.454471678
CL1500.Contig2_All	[C]GO:0016021//integral component of membrane;[F]GO:0042626//ATPase activity, coupled to transmembrane movement of substances;GO:0005524//ATP binding;	molecular_function;cellular_component	[C]membrane part;[F]transporter activity;binding;	-2.757197224
CL1501.Contig1_All	[F]GO:0004616//phosphogluconate dehydrogenase (decarboxylating) activity;GO:0051287//NAD binding;	molecular_function	[F]catalytic activity;binding;	-1.049070502
CL1501.Contig2_All	[F]GO:0051287//NAD binding;GO:0004616//phosphogluconate dehydrogenase (decarboxylating) activity;	molecular_function	[F]binding;catalytic activity;	2.239374005
CL1501.Contig3_All	[F]GO:0051287//NAD binding;GO:0004616//phosphogluconate dehydrogenase (decarboxylating) activity;	molecular_function	[F]binding;catalytic activity;	1.622853559
CL1503.Contig2_All	[P]GO:0009624//response to nematode;GO:0090333//regulation of stomatal closure;[C]GO:0005886//plasma membrane;GO:0016021//integral component of membrane;GO:0009705//plant-type vacuole membrane;[F]GO:0022821//potassium ion antiporter activity;	cellular_component;molecular_function;biological_process	[C]cell;membrane part;organelle part;[P]biological regulation;multi-organism process;[F]transporter activity;	1.033139473
CL1509.Contig1_All	[P]GO:0006886//intracellular protein transport;GO:0016192//vesicle-mediated transport;[C]GO:0030124//AP-4 adaptor complex;	cellular_component;biological_process	[C]cell;[P]localization;	-1.543726234
CL1509.Contig2_All	[P]GO:0006886//intracellular protein transport;GO:0016192//vesicle-mediated transport;[C]GO:0030124//AP-4 adaptor complex;	cellular_component;biological_process	[C]cell;[P]localization;	-1.527171174
CL1509.Contig3_All	[P]GO:0006886//intracellular protein transport;GO:0016192//vesicle-mediated transport;[C]GO:0030124//AP-4 adaptor complex;	cellular_component;biological_process	[C]cell;[P]localization;	1.156962931
CL1509.Contig5_All	[P]GO:0016192//vesicle-mediated transport;GO:0006886//intracellular protein transport;[C]GO:0030124//AP-4 adaptor complex;GO:0030117//membrane coat;	biological_process;cellular_component	[C]cell;[P]localization;	1.07578554
CL151.Contig2_All	[F]GO:0016787//hydrolase activity;	molecular_function	[F]catalytic activity;	11.07993337
CL1513.Contig1_All	[C]GO:0016021//integral component of membrane;	cellular_component	[C]membrane part;	-1.963866082
CL1514.Contig2_All	[F]GO:0003924//GTPase activity;GO:0005525//GTP binding;	molecular_function	[F]catalytic activity;binding;	-1.217259572
CL1515.Contig5_All	[F]GO:0003993//acid phosphatase activity;GO:0046872//metal ion binding;	molecular_function	[F]binding;catalytic activity;	-3.770631246
CL1516.Contig1_All	[P]GO:0010304//PSII associated light-harvesting complex II catabolic process;GO:0015996//chlorophyll catabolic process;[C]GO:0009507//chloroplast;[F]GO:0034256//chlorophyll(ide) b reductase activity;GO:0016491//oxidoreductase activity;	molecular_function;cellular_component;biological_process	[C]cell;[P]cellular process;[F]catalytic activity;	2.943842828
CL1516.Contig2_All	[P]GO:0010304//PSII associated light-harvesting complex II catabolic process;GO:0015996//chlorophyll catabolic process;[C]GO:0009507//chloroplast;[F]GO:0034256//chlorophyll(ide) b reductase activity;GO:0016491//oxidoreductase activity;	cellular_component;biological_process;molecular_function	[C]cell;[P]cellular process;[F]catalytic activity;	-1.967266575
CL1516.Contig3_All	[P]GO:0010304//PSII associated light-harvesting complex II catabolic process;GO:0015996//chlorophyll catabolic process;[C]GO:0009507//chloroplast;[F]GO:0016491//oxidoreductase activity;GO:0034256//chlorophyll(ide) b reductase activity;	molecular_function;biological_process;cellular_component	[C]cell;[P]cellular process;[F]catalytic activity;	-3.24977361
CL1517.Contig3_All	[F]GO:0046872//metal ion binding;GO:0016491//oxidoreductase activity;	molecular_function	[F]catalytic activity;binding;	7.729319345
CL1518.Contig1_All	[C]GO:0016021//integral component of membrane;[F]GO:0004674//protein serine/threonine kinase activity;GO:0004672//protein kinase activity;GO:0005524//ATP binding;	cellular_component;molecular_function	[C]membrane part;[F]catalytic activity;binding;	-1.287615634
CL1518.Contig2_All	[C]GO:0016021//integral component of membrane;[F]GO:0004672//protein kinase activity;GO:0005524//ATP binding;	cellular_component;molecular_function	[C]membrane part;[F]catalytic activity;binding;	-1.417072803
CL1518.Contig3_All	[C]GO:0016021//integral component of membrane;[F]GO:0004674//protein serine/threonine kinase activity;GO:0005524//ATP binding;	cellular_component;molecular_function	[C]membrane part;[F]binding;catalytic activity;	2.630986418
CL1518.Contig4_All	[C]GO:0016021//integral component of membrane;[F]GO:0005524//ATP binding;GO:0004672//protein kinase activity;	molecular_function;cellular_component	[C]membrane part;[F]binding;catalytic activity;	-5.182911349
CL1518.Contig5_All	[C]GO:0016021//integral component of membrane;[F]GO:0004674//protein serine/threonine kinase activity;GO:0005524//ATP binding;	molecular_function;cellular_component	[C]membrane part;[F]binding;catalytic activity;	-3.201890474
CL1518.Contig6_All	[C]GO:0016021//integral component of membrane;[F]GO:0004674//protein serine/threonine kinase activity;GO:0004672//protein kinase activity;GO:0005524//ATP binding;	molecular_function;cellular_component	[C]membrane part;[F]catalytic activity;binding;	1.701613124
CL1518.Contig7_All	[C]GO:0016021//integral component of membrane;[F]GO:0005524//ATP binding;GO:0004672//protein kinase activity;	molecular_function;cellular_component	[C]membrane part;[F]catalytic activity;binding;	-1.384140622
CL1519.Contig2_All	[P]GO:0009072//aromatic amino acid family metabolic process;[F]GO:0004334//fumarylacetoacetase activity;	molecular_function;biological_process	[P]cellular process;[F]catalytic activity;	-1.518495188
CL152.Contig20_All	[P]GO:0006952//defense response;GO:0007165//signal transduction;[F]GO:0043531//ADP binding;	molecular_function;biological_process	[P]response to stimulus;biological regulation;[F]binding;	2.728226371
CL152.Contig24_All	[P]GO:0007165//signal transduction;GO:0006952//defense response;[C]GO:0005886//plasma membrane;[F]GO:0043531//ADP binding;	cellular_component;molecular_function;biological_process	[C]cell;[P]response to stimulus;biological regulation;[F]binding;	2.360677183
CL152.Contig42_All	[P]GO:0006952//defense response;GO:0007165//signal transduction;[F]GO:0043531//ADP binding;	molecular_function;biological_process	[P]response to stimulus;biological regulation;[F]binding;	1.092245978
CL152.Contig4_All	[P]GO:0006952//defense response;[F]GO:0043531//ADP binding;	biological_process;molecular_function	[P]response to stimulus;[F]binding;	3.797754537
CL152.Contig5_All	[P]GO:0006952//defense response;[F]GO:0043531//ADP binding;	biological_process;molecular_function	[P]response to stimulus;[F]binding;	3.867727815
CL1520.Contig2_All	[P]GO:0008152//metabolic process;[C]GO:0016020//membrane;[F]GO:0005509//calcium ion binding;GO:0004571//mannosyl-oligosaccharide 1,2-alpha-mannosidase activity;	cellular_component;biological_process;molecular_function	[C]membrane;[P]metabolic process;[F]catalytic activity;binding;	-4.348696384
CL1520.Contig3_All	[P]GO:0008152//metabolic process;[C]GO:0016020//membrane;[F]GO:0005509//calcium ion binding;GO:0004571//mannosyl-oligosaccharide 1,2-alpha-mannosidase activity;	molecular_function;biological_process;cellular_component	[C]membrane;[P]metabolic process;[F]catalytic activity;binding;	3.214098031
CL1520.Contig4_All	[P]GO:0008152//metabolic process;[C]GO:0016020//membrane;[F]GO:0005509//calcium ion binding;GO:0004571//mannosyl-oligosaccharide 1,2-alpha-mannosidase activity;	biological_process;cellular_component;molecular_function	[C]membrane;[P]metabolic process;[F]catalytic activity;binding;	-7.618616054
CL1520.Contig5_All	[P]GO:0008152//metabolic process;[C]GO:0016020//membrane;[F]GO:0005509//calcium ion binding;GO:0004571//mannosyl-oligosaccharide 1,2-alpha-mannosidase activity;	molecular_function;biological_process;cellular_component	[C]membrane;[P]metabolic process;[F]binding;catalytic activity;	3.493409397
CL1520.Contig6_All	[P]GO:0008152//metabolic process;[C]GO:0016020//membrane;[F]GO:0004571//mannosyl-oligosaccharide 1,2-alpha-mannosidase activity;GO:0005509//calcium ion binding;	molecular_function;cellular_component;biological_process	[C]membrane;[P]metabolic process;[F]catalytic activity;binding;	4.698821782
CL1520.Contig7_All	[P]GO:0008152//metabolic process;[C]GO:0016020//membrane;[F]GO:0005509//calcium ion binding;GO:0004571//mannosyl-oligosaccharide 1,2-alpha-mannosidase activity;	cellular_component;biological_process;molecular_function	[C]membrane;[P]metabolic process;[F]catalytic activity;binding;	1.981407824
CL1522.Contig1_All	[P]GO:0009691//cytokinin biosynthetic process;[F]GO:0016787//hydrolase activity;	molecular_function;biological_process	[P]biological regulation;[F]catalytic activity;	-1.466892971
CL1522.Contig2_All	[P]GO:0009691//cytokinin biosynthetic process;[C]GO:0005634//nucleus;[F]GO:0016787//hydrolase activity;	molecular_function;biological_process;cellular_component	[C]cell;[P]biological regulation;[F]catalytic activity;	-2.023806605
CL1524.Contig1_All	[C]GO:0016021//integral component of membrane;[F]GO:0005524//ATP binding;GO:0004674//protein serine/threonine kinase activity;	cellular_component;molecular_function	[C]membrane part;[F]catalytic activity;binding;	-2.322928471
CL1524.Contig2_All	[C]GO:0016021//integral component of membrane;[F]GO:0005524//ATP binding;GO:0004674//protein serine/threonine kinase activity;	molecular_function;cellular_component	[C]membrane part;[F]catalytic activity;binding;	-1.20658571
CL1525.Contig2_All	[C]GO:0016021//integral component of membrane;	cellular_component	[C]membrane part;	7.597627822
CL1525.Contig3_All	[C]GO:0016021//integral component of membrane;	cellular_component	[C]membrane part;	-9.402036057
CL1526.Contig1_All	[C]GO:0016021//integral component of membrane;[F]GO:0046873//metal ion transmembrane transporter activity;	molecular_function;cellular_component	[C]membrane part;[F]transporter activity;	-1.100778339
CL1526.Contig2_All	[C]GO:0016021//integral component of membrane;[F]GO:0046873//metal ion transmembrane transporter activity;	molecular_function;cellular_component	[C]membrane part;[F]transporter activity;	1.353481062
CL1526.Contig3_All	[C]GO:0016021//integral component of membrane;[F]GO:0046873//metal ion transmembrane transporter activity;	molecular_function;cellular_component	[C]membrane part;[F]transporter activity;	-9.75667847
CL1526.Contig4_All	[C]GO:0016021//integral component of membrane;[F]GO:0046873//metal ion transmembrane transporter activity;	cellular_component;molecular_function	[C]membrane part;[F]transporter activity;	-2.435030206
CL1527.Contig4_All	[P]GO:0045454//cell redox homeostasis;GO:0006749//glutathione metabolic process;[C]GO:0005623//cell;[F]GO:0004362//glutathione-disulfide reductase activity;GO:0050661//NADP binding;GO:0050660//flavin adenine dinucleotide binding;GO:0009055//electron transfer activity;	molecular_function;biological_process;cellular_component	[C]cell;[P]cellular process;biological regulation;[F]catalytic activity;binding;antioxidant activity;	4.192260178
CL1528.Contig1_All	[C]GO:0016021//integral component of membrane;[F]GO:0005524//ATP binding;	molecular_function;cellular_component	[C]membrane part;[F]binding;	-2.784409793
CL1528.Contig2_All	[C]GO:0016021//integral component of membrane;[F]GO:0005524//ATP binding;	molecular_function;cellular_component	[C]membrane part;[F]binding;	1.377346455
CL1529.Contig21_All	[C]GO:0000778//condensed nuclear chromosome kinetochore;	cellular_component	[C]organelle part;	7.719091662
CL1530.Contig1_All	[C]GO:0005739//mitochondrion;GO:0005840//ribosome;	cellular_component	[C]cell;	2.201145336
CL1531.Contig1_All	[P]GO:0006281//DNA repair;GO:0006260//DNA replication;GO:0006310//DNA recombination;[C]GO:0005634//nucleus;[F]GO:0003677//DNA binding;	cellular_component;molecular_function;biological_process	[C]cell;[P]cellular process;[F]binding;	-4.328155867
CL1531.Contig2_All	[P]GO:0006310//DNA recombination;GO:0006260//DNA replication;GO:0006281//DNA repair;[C]GO:0005634//nucleus;[F]GO:0003677//DNA binding;	biological_process;cellular_component;molecular_function	[C]cell;[P]cellular process;[F]binding;	1.074860268
CL1533.Contig1_All	[F]GO:0046872//metal ion binding;	molecular_function	[F]binding;	1.887334357
CL1533.Contig2_All	[F]GO:0046872//metal ion binding;	molecular_function	[F]binding;	-1.539568473
CL1534.Contig1_All	[P]GO:0006351//transcription, DNA-templated;GO:0009734//auxin-activated signaling pathway;GO:0006355//regulation of transcription, DNA-templated;[C]GO:0005634//nucleus;	biological_process;cellular_component	[C]cell;[P]biological regulation;cellular process;	-7.801407002
CL1535.Contig2_All	[C]GO:0016021//integral component of membrane;[F]GO:0005247//voltage-gated chloride channel activity;	cellular_component;molecular_function	[C]membrane part;[F]transporter activity;	-1.212882053
CL1535.Contig3_All	[C]GO:0016021//integral component of membrane;[F]GO:0005247//voltage-gated chloride channel activity;	molecular_function;cellular_component	[C]membrane part;[F]transporter activity;	2.309020761
CL1536.Contig2_All	[F]GO:0046872//metal ion binding;	molecular_function	[F]binding;	-3.245857308
CL1540.Contig3_All	[C]GO:0016021//integral component of membrane;	cellular_component	[C]membrane part;	1.609969503
CL1540.Contig5_All	[C]GO:0016021//integral component of membrane;	cellular_component	[C]membrane part;	-1.831614799
CL1540.Contig6_All	[C]GO:0016021//integral component of membrane;	cellular_component	[C]membrane part;	-1.489469475
CL1541.Contig1_All	[P]GO:0006351//transcription, DNA-templated;GO:0006355//regulation of transcription, DNA-templated;[C]GO:0005634//nucleus;[F]GO:0003677//DNA binding;	cellular_component;biological_process;molecular_function	[C]cell;[P]cellular process;biological regulation;[F]binding;	-5.497143461
CL1541.Contig2_All	[P]GO:0006355//regulation of transcription, DNA-templated;GO:0006351//transcription, DNA-templated;[C]GO:0005634//nucleus;[F]GO:0003677//DNA binding;	biological_process;cellular_component;molecular_function	[C]cell;[P]biological regulation;cellular process;[F]binding;	3.680098295
CL1541.Contig3_All	[P]GO:0006355//regulation of transcription, DNA-templated;GO:0006351//transcription, DNA-templated;[C]GO:0005634//nucleus;[F]GO:0003677//DNA binding;	biological_process;cellular_component;molecular_function	[C]cell;[P]biological regulation;cellular process;[F]binding;	7.591802585
CL1541.Contig4_All	[P]GO:0006351//transcription, DNA-templated;GO:0006355//regulation of transcription, DNA-templated;[C]GO:0005634//nucleus;[F]GO:0003677//DNA binding;	cellular_component;biological_process;molecular_function	[C]cell;[P]biological regulation;cellular process;[F]binding;	-2.248980145
CL1541.Contig5_All	[P]GO:0006351//transcription, DNA-templated;GO:0006355//regulation of transcription, DNA-templated;[C]GO:0005634//nucleus;[F]GO:0003677//DNA binding;	cellular_component;biological_process;molecular_function	[C]cell;[P]biological regulation;cellular process;[F]binding;	2.712572087
CL1541.Contig6_All	[P]GO:0006355//regulation of transcription, DNA-templated;GO:0006351//transcription, DNA-templated;[C]GO:0005634//nucleus;[F]GO:0003677//DNA binding;	molecular_function;cellular_component;biological_process	[C]cell;[P]biological regulation;cellular process;[F]binding;	2.115113056
CL1542.Contig11_All	[P]GO:0006355//regulation of transcription, DNA-templated;GO:0006351//transcription, DNA-templated;GO:0009734//auxin-activated signaling pathway;[C]GO:0005634//nucleus;[F]GO:0003677//DNA binding;	molecular_function;biological_process;cellular_component	[C]cell;[P]cellular process;biological regulation;[F]binding;	7.423023685
CL1542.Contig14_All	[P]GO:0009734//auxin-activated signaling pathway;GO:0006355//regulation of transcription, DNA-templated;GO:0006351//transcription, DNA-templated;[C]GO:0005634//nucleus;[F]GO:0003677//DNA binding;	cellular_component;biological_process;molecular_function	[C]cell;[P]cellular process;biological regulation;[F]binding;	5.720290854
CL1542.Contig15_All	[P]GO:0006355//regulation of transcription, DNA-templated;GO:0009734//auxin-activated signaling pathway;GO:0006351//transcription, DNA-templated;[C]GO:0005634//nucleus;[F]GO:0003677//DNA binding;	cellular_component;biological_process;molecular_function	[C]cell;[P]biological regulation;cellular process;[F]binding;	6.956167213
CL1542.Contig16_All	[P]GO:0009734//auxin-activated signaling pathway;GO:0006355//regulation of transcription, DNA-templated;GO:0006351//transcription, DNA-templated;[C]GO:0005634//nucleus;[F]GO:0003677//DNA binding;	biological_process;cellular_component;molecular_function	[C]cell;[P]cellular process;biological regulation;[F]binding;	10.14057143
CL1542.Contig17_All	[P]GO:0009734//auxin-activated signaling pathway;GO:0006355//regulation of transcription, DNA-templated;GO:0006351//transcription, DNA-templated;[C]GO:0005634//nucleus;[F]GO:0003677//DNA binding;	biological_process;cellular_component;molecular_function	[C]cell;[P]biological regulation;cellular process;[F]binding;	-10.83354363
CL1542.Contig18_All	[P]GO:0006355//regulation of transcription, DNA-templated;GO:0009734//auxin-activated signaling pathway;GO:0006351//transcription, DNA-templated;[C]GO:0005634//nucleus;[F]GO:0003677//DNA binding;	cellular_component;molecular_function;biological_process	[C]cell;[P]biological regulation;cellular process;[F]binding;	7.252268309
CL1542.Contig1_All	[P]GO:0006355//regulation of transcription, DNA-templated;GO:0009734//auxin-activated signaling pathway;GO:0006351//transcription, DNA-templated;[C]GO:0005634//nucleus;[F]GO:0003677//DNA binding;	biological_process;molecular_function;cellular_component	[C]cell;[P]cellular process;biological regulation;[F]binding;	-1.39503056
CL1542.Contig20_All	[P]GO:0006355//regulation of transcription, DNA-templated;GO:0009734//auxin-activated signaling pathway;GO:0006351//transcription, DNA-templated;[C]GO:0005634//nucleus;[F]GO:0003677//DNA binding;	biological_process;molecular_function;cellular_component	[C]cell;[P]biological regulation;cellular process;[F]binding;	5.448492736
CL1542.Contig21_All	[P]GO:0006355//regulation of transcription, DNA-templated;GO:0009734//auxin-activated signaling pathway;GO:0006351//transcription, DNA-templated;[C]GO:0005634//nucleus;[F]GO:0003677//DNA binding;	molecular_function;biological_process;cellular_component	[C]cell;[P]cellular process;biological regulation;[F]binding;	-6.577403143
CL1542.Contig22_All	[P]GO:0006351//transcription, DNA-templated;GO:0009734//auxin-activated signaling pathway;GO:0006355//regulation of transcription, DNA-templated;[C]GO:0005634//nucleus;[F]GO:0003677//DNA binding;	molecular_function;cellular_component;biological_process	[C]cell;[P]biological regulation;cellular process;[F]binding;	-6.654752054
CL1542.Contig24_All	[P]GO:0009734//auxin-activated signaling pathway;GO:0006355//regulation of transcription, DNA-templated;GO:0006351//transcription, DNA-templated;[C]GO:0005634//nucleus;[F]GO:0003677//DNA binding;	cellular_component;molecular_function;biological_process	[C]cell;[P]cellular process;biological regulation;[F]binding;	-4.327223542
CL1542.Contig2_All	[P]GO:0009734//auxin-activated signaling pathway;GO:0006355//regulation of transcription, DNA-templated;GO:0006351//transcription, DNA-templated;[C]GO:0005634//nucleus;[F]GO:0003677//DNA binding;	molecular_function;cellular_component;biological_process	[C]cell;[P]biological regulation;cellular process;[F]binding;	6.935380884
CL1542.Contig4_All	[P]GO:0009734//auxin-activated signaling pathway;GO:0006355//regulation of transcription, DNA-templated;GO:0006351//transcription, DNA-templated;[C]GO:0005634//nucleus;[F]GO:0003677//DNA binding;	molecular_function;cellular_component;biological_process	[C]cell;[P]cellular process;biological regulation;[F]binding;	-8.040216873
CL1542.Contig5_All	[P]GO:0009734//auxin-activated signaling pathway;GO:0006355//regulation of transcription, DNA-templated;GO:0006351//transcription, DNA-templated;[C]GO:0005634//nucleus;[F]GO:0003677//DNA binding;	cellular_component;molecular_function;biological_process	[C]cell;[P]biological regulation;cellular process;[F]binding;	-8.04190496
CL1542.Contig6_All	[P]GO:0006351//transcription, DNA-templated;GO:0009734//auxin-activated signaling pathway;GO:0006355//regulation of transcription, DNA-templated;[C]GO:0005634//nucleus;[F]GO:0003677//DNA binding;	biological_process;cellular_component;molecular_function	[C]cell;[P]cellular process;biological regulation;[F]binding;	-5.597744833
CL1542.Contig8_All	[P]GO:0006355//regulation of transcription, DNA-templated;GO:0006351//transcription, DNA-templated;GO:0009734//auxin-activated signaling pathway;[C]GO:0005634//nucleus;[F]GO:0003677//DNA binding;	biological_process;cellular_component;molecular_function	[C]cell;[P]biological regulation;cellular process;[F]binding;	-5.146552849
CL1542.Contig9_All	[P]GO:0006351//transcription, DNA-templated;GO:0009734//auxin-activated signaling pathway;GO:0006355//regulation of transcription, DNA-templated;[C]GO:0005634//nucleus;[F]GO:0003677//DNA binding;	molecular_function;cellular_component;biological_process	[C]cell;[P]cellular process;biological regulation;[F]binding;	-10.42267725
CL1543.Contig10_All	[C]GO:0009507//chloroplast;GO:0016021//integral component of membrane;	cellular_component	[C]cell;membrane part;	2.213611234
CL1543.Contig11_All	[C]GO:0016021//integral component of membrane;GO:0009507//chloroplast;	cellular_component	[C]membrane part;cell;	1.055528611
CL1543.Contig12_All	[C]GO:0009507//chloroplast;GO:0016021//integral component of membrane;	cellular_component	[C]cell;membrane part;	3.689559266
CL1543.Contig13_All	[C]GO:0016021//integral component of membrane;GO:0009507//chloroplast;	cellular_component	[C]cell;membrane part;	-9.322508999
CL1543.Contig14_All	[C]GO:0009507//chloroplast;GO:0016021//integral component of membrane;	cellular_component	[C]membrane part;cell;	-2.219143038
CL1543.Contig15_All	[C]GO:0009507//chloroplast;GO:0016021//integral component of membrane;	cellular_component	[C]membrane part;cell;	1.950301214
CL1543.Contig16_All	[C]GO:0016021//integral component of membrane;GO:0009507//chloroplast;	cellular_component	[C]membrane part;cell;	1.620336151
CL1543.Contig17_All	[C]GO:0016021//integral component of membrane;GO:0009507//chloroplast;	cellular_component	[C]membrane part;cell;	3.725287422
CL1543.Contig18_All	[C]GO:0016021//integral component of membrane;	cellular_component	[C]membrane part;	-5.729840718
CL1543.Contig19_All	[C]GO:0016021//integral component of membrane;	cellular_component	[C]membrane part;	-8.28517805
CL1543.Contig1_All	[C]GO:0016021//integral component of membrane;GO:0009507//chloroplast;	cellular_component	[C]cell;membrane part;	-1.065814307
CL1543.Contig20_All	[C]GO:0009507//chloroplast;GO:0016021//integral component of membrane;	cellular_component	[C]membrane part;cell;	-2.653260134
CL1543.Contig21_All	[C]GO:0016021//integral component of membrane;	cellular_component	[C]membrane part;	5.221160676
CL1543.Contig2_All	[C]GO:0009507//chloroplast;GO:0016021//integral component of membrane;	cellular_component	[C]cell;membrane part;	-8.24929281
CL1543.Contig3_All	[C]GO:0016021//integral component of membrane;	cellular_component	[C]membrane part;	-8.808372271
CL1543.Contig4_All	[C]GO:0016021//integral component of membrane;GO:0009507//chloroplast;	cellular_component	[C]membrane part;cell;	-1.073256854
CL1543.Contig5_All	[C]GO:0016021//integral component of membrane;	cellular_component	[C]membrane part;	7.713939208
CL1543.Contig6_All	[C]GO:0016021//integral component of membrane;GO:0009507//chloroplast;	cellular_component	[C]membrane part;cell;	-4.471824387
CL1543.Contig7_All	[C]GO:0016021//integral component of membrane;	cellular_component	[C]membrane part;	-4.138952641
CL1544.Contig1_All	[F]GO:0016705//oxidoreductase activity, acting on paired donors, with incorporation or reduction of molecular oxygen;GO:0031418//L-ascorbic acid binding;GO:0005506//iron ion binding;	molecular_function	[F]binding;catalytic activity;	-3.445402793
CL1546.Contig1_All	[P]GO:0009904//chloroplast accumulation movement;GO:0007018//microtubule-based movement;[C]GO:0005623//cell;[F]GO:0005524//ATP binding;GO:0008017//microtubule binding;GO:0003777//microtubule motor activity;	molecular_function;biological_process;cellular_component	[C]cell;[P]cellular process;cellular component organization or biogenesis;[F]binding;catalytic activity;	5.119564383
CL1546.Contig6_All	[P]GO:0009904//chloroplast accumulation movement;GO:0007018//microtubule-based movement;[C]GO:0005623//cell;[F]GO:0005524//ATP binding;GO:0003777//microtubule motor activity;GO:0008017//microtubule binding;	biological_process;cellular_component;molecular_function	[C]cell;[P]cellular component organization or biogenesis;cellular process;[F]binding;catalytic activity;	-2.199769535
CL1546.Contig7_All	[P]GO:0009904//chloroplast accumulation movement;GO:0007018//microtubule-based movement;[C]GO:0005623//cell;[F]GO:0003777//microtubule motor activity;GO:0008017//microtubule binding;GO:0005524//ATP binding;	biological_process;molecular_function;cellular_component	[C]cell;[P]cellular process;cellular component organization or biogenesis;[F]binding;catalytic activity;	-7.839117786
CL1550.Contig2_All	[P]GO:0035556//intracellular signal transduction;GO:0045454//cell redox homeostasis;[C]GO:0005622//intracellular;[F]GO:0015035//protein disulfide oxidoreductase activity;GO:0009055//electron transfer activity;	molecular_function;cellular_component;biological_process	[C]cell;[P]biological regulation;[F]catalytic activity;	1.556098232
CL1557.Contig1_All	[F]GO:0051087//chaperone binding;	molecular_function	[F]binding;	-3.417606614
CL1557.Contig2_All	[F]GO:0051087//chaperone binding;	molecular_function	[F]binding;	1.16647778
CL1562.Contig2_All	[P]GO:0006491//N-glycan processing;[C]GO:0016021//integral component of membrane;	biological_process;cellular_component	[C]membrane part;[P]cellular process;	-9.74380609
CL1563.Contig2_All	[F]GO:0008168//methyltransferase activity;	molecular_function	[F]catalytic activity;	2.527445898
CL1565.Contig3_All	[C]GO:0016021//integral component of membrane;	cellular_component	[C]membrane part;	5.877160921
CL1565.Contig4_All	[C]GO:0016021//integral component of membrane;	cellular_component	[C]membrane part;	3.119564383
CL1565.Contig5_All	[C]GO:0016021//integral component of membrane;	cellular_component	[C]membrane part;	9.653227396
CL1565.Contig9_All	[C]GO:0016021//integral component of membrane;	cellular_component	[C]membrane part;	-7.305089322
CL1567.Contig1_All	[P]GO:0032259//methylation;GO:0006694//steroid biosynthetic process;[C]GO:0005737//cytoplasm;[F]GO:0008757//S-adenosylmethionine-dependent methyltransferase activity;	cellular_component;molecular_function;biological_process	[C]cell;[P]metabolic process;[F]catalytic activity;	-1.485240265
CL1568.Contig1_All	[P]GO:0005975//carbohydrate metabolic process;[F]GO:0004553//hydrolase activity, hydrolyzing O-glycosyl compounds;	molecular_function;biological_process	[P]metabolic process;[F]catalytic activity;	2.166264964
CL1568.Contig2_All	[P]GO:0005975//carbohydrate metabolic process;[F]GO:0004553//hydrolase activity, hydrolyzing O-glycosyl compounds;	biological_process;molecular_function	[P]metabolic process;[F]catalytic activity;	3.937111936
CL157.Contig2_All	[P]GO:0008152//metabolic process;[F]GO:0003824//catalytic activity;	biological_process;molecular_function	[P]metabolic process;[F]catalytic activity;	-1.002580687
CL1570.Contig4_All	[P]GO:0055085//transmembrane transport;[C]GO:0009535//chloroplast thylakoid membrane;GO:0016021//integral component of membrane;	cellular_component;biological_process	[C]organelle part;membrane part;[P]localization;	-3.711630119
CL1571.Contig2_All	[P]GO:0006401//RNA catabolic process;[F]GO:0005524//ATP binding;GO:0003723//RNA binding;GO:0003724//RNA helicase activity;	biological_process;molecular_function	[P]cellular process;[F]binding;catalytic activity;	-4.203067917
CL1573.Contig1_All	[P]GO:0006952//defense response;[F]GO:0043531//ADP binding;	biological_process;molecular_function	[P]response to stimulus;[F]binding;	4.283063115
CL1573.Contig2_All	[P]GO:0006952//defense response;[F]GO:0043531//ADP binding;	molecular_function;biological_process	[P]response to stimulus;[F]binding;	-2.348103854
CL1573.Contig3_All	[P]GO:0006952//defense response;[F]GO:0043531//ADP binding;	biological_process;molecular_function	[P]response to stimulus;[F]binding;	-2.222221481
CL1573.Contig4_All	[P]GO:0006952//defense response;[F]GO:0043531//ADP binding;	biological_process;molecular_function	[P]response to stimulus;[F]binding;	-2.57491788
CL1575.Contig2_All	[C]GO:0005634//nucleus;[F]GO:0046872//metal ion binding;GO:0016706//oxidoreductase activity, acting on paired donors, with incorporation or reduction of molecular oxygen, 2-oxoglutarate as one donor, and incorporation of one atom each of oxygen into both donors;GO:0003677//DNA binding;	cellular_component;molecular_function	[C]cell;[F]catalytic activity;binding;	-4.442425656
CL1577.Contig1_All	[P]GO:0006397//mRNA processing;[C]GO:0005634//nucleus;[F]GO:0003723//RNA binding;	cellular_component;molecular_function;biological_process	[C]cell;[P]cellular process;[F]binding;	-1.788657395
CL1577.Contig2_All	[P]GO:0006397//mRNA processing;[C]GO:0005634//nucleus;[F]GO:0003723//RNA binding;	molecular_function;cellular_component;biological_process	[C]cell;[P]cellular process;[F]binding;	1.36538925
CL1577.Contig3_All	[P]GO:0006397//mRNA processing;[C]GO:0005634//nucleus;[F]GO:0003723//RNA binding;	molecular_function;biological_process;cellular_component	[C]cell;[P]cellular process;[F]binding;	1.097209009
CL1577.Contig4_All	[P]GO:0006397//mRNA processing;[C]GO:0005634//nucleus;[F]GO:0003723//RNA binding;	molecular_function;biological_process;cellular_component	[C]cell;[P]cellular process;[F]binding;	-2.446064108
CL1578.Contig1_All	[C]GO:0016021//integral component of membrane;	cellular_component	[C]membrane part;	9.050778496
CL1578.Contig2_All	[C]GO:0016021//integral component of membrane;	cellular_component	[C]membrane part;	-9.956028174
CL1578.Contig3_All	[F]GO:0016829//lyase activity;	molecular_function	[F]catalytic activity;	-2.521658623
CL1578.Contig4_All	[C]GO:0016021//integral component of membrane;	cellular_component	[C]membrane part;	-2.667175335
CL1579.Contig3_All	[C]GO:0016021//integral component of membrane;[F]GO:0004674//protein serine/threonine kinase activity;GO:0005524//ATP binding;	molecular_function;cellular_component	[C]membrane part;[F]binding;catalytic activity;	-1.544298906
CL158.Contig1_All	[F]GO:0016301//kinase activity;	molecular_function	[F]catalytic activity;	6.974604876
CL158.Contig2_All	[F]GO:0016301//kinase activity;	molecular_function	[F]catalytic activity;	-1.216473426
CL158.Contig3_All	[F]GO:0016301//kinase activity;	molecular_function	[F]catalytic activity;	2.634330715
CL1582.Contig4_All	[C]GO:0016021//integral component of membrane;[F]GO:0005247//voltage-gated chloride channel activity;	molecular_function;cellular_component	[C]membrane part;[F]transporter activity;	1.474503402
CL1582.Contig5_All	[C]GO:0016021//integral component of membrane;[F]GO:0005247//voltage-gated chloride channel activity;	molecular_function;cellular_component	[C]membrane part;[F]transporter activity;	1.749553945
CL1583.Contig1_All	[F]GO:0016972//thiol oxidase activity;	molecular_function	[F]catalytic activity;	1.983647341
CL1583.Contig3_All	[F]GO:0016972//thiol oxidase activity;	molecular_function	[F]catalytic activity;	-3.997335945
CL1584.Contig1_All	[P]GO:0045454//cell redox homeostasis;GO:0006662//glycerol ether metabolic process;[C]GO:0005623//cell;[F]GO:0015035//protein disulfide oxidoreductase activity;	molecular_function;biological_process;cellular_component	[C]cell;[P]metabolic process;biological regulation;[F]catalytic activity;	2.602319236
CL1584.Contig2_All	[P]GO:0045454//cell redox homeostasis;GO:0006662//glycerol ether metabolic process;[C]GO:0005623//cell;[F]GO:0015035//protein disulfide oxidoreductase activity;	biological_process;cellular_component;molecular_function	[C]cell;[P]metabolic process;biological regulation;[F]catalytic activity;	-1.651625641
CL1584.Contig3_All	[P]GO:0006662//glycerol ether metabolic process;GO:0045454//cell redox homeostasis;[C]GO:0005623//cell;[F]GO:0015035//protein disulfide oxidoreductase activity;	cellular_component;molecular_function;biological_process	[C]cell;[P]metabolic process;biological regulation;[F]catalytic activity;	-1.396283845
CL1587.Contig1_All	[P]GO:0008152//metabolic process;[F]GO:0016758//transferase activity, transferring hexosyl groups;	biological_process;molecular_function	[P]metabolic process;[F]catalytic activity;	-2.930654136
CL1588.Contig14_All	[C]GO:0016021//integral component of membrane;GO:0005739//mitochondrion;	cellular_component	[C]membrane part;cell;	-8.882032305
CL1588.Contig15_All	[C]GO:0016021//integral component of membrane;GO:0005739//mitochondrion;	cellular_component	[C]membrane part;cell;	-7.232833799
CL1588.Contig17_All	[C]GO:0005739//mitochondrion;GO:0016021//integral component of membrane;	cellular_component	[C]membrane part;cell;	-9.776889664
CL1588.Contig19_All	[C]GO:0005739//mitochondrion;GO:0016021//integral component of membrane;	cellular_component	[C]cell;membrane part;	5.19992188
CL1588.Contig21_All	[P]GO:0006952//defense response;[F]GO:0043531//ADP binding;	molecular_function;biological_process	[P]response to stimulus;[F]binding;	-5.934401544
CL1588.Contig24_All	[C]GO:0016021//integral component of membrane;GO:0005739//mitochondrion;	cellular_component	[C]cell;membrane part;	-5.985127964
CL1588.Contig25_All	[C]GO:0005739//mitochondrion;GO:0016021//integral component of membrane;	cellular_component	[C]cell;membrane part;	-6.905772958
CL1588.Contig30_All	[P]GO:0006952//defense response;[F]GO:0043531//ADP binding;	molecular_function;biological_process	[P]response to stimulus;[F]binding;	-6.879579971
CL1588.Contig4_All	[C]GO:0005739//mitochondrion;GO:0016021//integral component of membrane;	cellular_component	[C]membrane part;cell;	-8.844995668
CL1588.Contig5_All	[C]GO:0016021//integral component of membrane;GO:0005739//mitochondrion;	cellular_component	[C]membrane part;cell;	-8.471156318
CL159.Contig10_All	[F]GO:0008171//O-methyltransferase activity;GO:0046983//protein dimerization activity;	molecular_function	[F]binding;catalytic activity;	4.902376652
CL159.Contig2_All	[F]GO:0046983//protein dimerization activity;GO:0008171//O-methyltransferase activity;	molecular_function	[F]catalytic activity;binding;	-4.832556594
CL159.Contig4_All	[F]GO:0046983//protein dimerization activity;GO:0008171//O-methyltransferase activity;	molecular_function	[F]binding;catalytic activity;	2.216177532
CL159.Contig5_All	[F]GO:0046983//protein dimerization activity;GO:0008171//O-methyltransferase activity;	molecular_function	[F]catalytic activity;binding;	-3.430386679
CL159.Contig6_All	[F]GO:0046983//protein dimerization activity;GO:0008171//O-methyltransferase activity;	molecular_function	[F]catalytic activity;binding;	-3.986627857
CL159.Contig7_All	[F]GO:0008171//O-methyltransferase activity;GO:0046983//protein dimerization activity;	molecular_function	[F]binding;catalytic activity;	12.55863361
CL1592.Contig10_All	[C]GO:0016021//integral component of membrane;[F]GO:0004222//metalloendopeptidase activity;	molecular_function;cellular_component	[C]membrane part;[F]catalytic activity;	3.586359316
CL1592.Contig12_All	[C]GO:0016021//integral component of membrane;[F]GO:0004222//metalloendopeptidase activity;	cellular_component;molecular_function	[C]membrane part;[F]catalytic activity;	1.780823542
CL1592.Contig14_All	[C]GO:0016021//integral component of membrane;[F]GO:0004222//metalloendopeptidase activity;	cellular_component;molecular_function	[C]membrane part;[F]catalytic activity;	6.987408145
CL1592.Contig15_All	[C]GO:0016021//integral component of membrane;[F]GO:0004222//metalloendopeptidase activity;	molecular_function;cellular_component	[C]membrane part;[F]catalytic activity;	10.85467926
CL1592.Contig17_All	[C]GO:0016021//integral component of membrane;[F]GO:0004222//metalloendopeptidase activity;	cellular_component;molecular_function	[C]membrane part;[F]catalytic activity;	-6.364202685
CL1592.Contig18_All	[C]GO:0016021//integral component of membrane;[F]GO:0004222//metalloendopeptidase activity;	cellular_component;molecular_function	[C]membrane part;[F]catalytic activity;	1.471667885
CL1592.Contig19_All	[C]GO:0016021//integral component of membrane;[F]GO:0004222//metalloendopeptidase activity;	molecular_function;cellular_component	[C]membrane part;[F]catalytic activity;	3.233528234
CL1592.Contig22_All	[C]GO:0016021//integral component of membrane;[F]GO:0004222//metalloendopeptidase activity;	cellular_component;molecular_function	[C]membrane part;[F]catalytic activity;	1.311821473
CL1592.Contig24_All	[C]GO:0016021//integral component of membrane;[F]GO:0004222//metalloendopeptidase activity;	molecular_function;cellular_component	[C]membrane part;[F]catalytic activity;	-8.258420749
CL1592.Contig25_All	[C]GO:0016021//integral component of membrane;[F]GO:0004222//metalloendopeptidase activity;	cellular_component;molecular_function	[C]membrane part;[F]catalytic activity;	-2.711654104
CL1592.Contig26_All	[C]GO:0016021//integral component of membrane;[F]GO:0004222//metalloendopeptidase activity;	cellular_component;molecular_function	[C]membrane part;[F]catalytic activity;	1.812763212
CL1592.Contig27_All	[C]GO:0016021//integral component of membrane;[F]GO:0004222//metalloendopeptidase activity;	molecular_function;cellular_component	[C]membrane part;[F]catalytic activity;	1.46037508
CL1592.Contig28_All	[C]GO:0016021//integral component of membrane;[F]GO:0004222//metalloendopeptidase activity;	molecular_function;cellular_component	[C]membrane part;[F]catalytic activity;	9.361630256
CL1592.Contig29_All	[C]GO:0016021//integral component of membrane;[F]GO:0004222//metalloendopeptidase activity;	molecular_function;cellular_component	[C]membrane part;[F]catalytic activity;	-1.202705819
CL1592.Contig31_All	[C]GO:0016021//integral component of membrane;[F]GO:0004222//metalloendopeptidase activity;	cellular_component;molecular_function	[C]membrane part;[F]catalytic activity;	3.246430629
CL1592.Contig5_All	[C]GO:0016021//integral component of membrane;[F]GO:0004222//metalloendopeptidase activity;	cellular_component;molecular_function	[C]membrane part;[F]catalytic activity;	2.591653966
CL1592.Contig6_All	[C]GO:0016021//integral component of membrane;[F]GO:0004222//metalloendopeptidase activity;	molecular_function;cellular_component	[C]membrane part;[F]catalytic activity;	2.150863439
CL1595.Contig1_All	[F]GO:0004488//methylenetetrahydrofolate dehydrogenase (NADP+) activity;	molecular_function	[F]catalytic activity;	1.295661348
CL1595.Contig4_All	[F]GO:0004488//methylenetetrahydrofolate dehydrogenase (NADP+) activity;	molecular_function	[F]catalytic activity;	1.534178157
CL1598.Contig2_All	[F]GO:0004842//ubiquitin-protein transferase activity;GO:0046872//metal ion binding;	molecular_function	[F]binding;catalytic activity;	-5.348724535
CL160.Contig4_All	[P]GO:0006559//L-phenylalanine catabolic process;GO:0009800//cinnamic acid biosynthetic process;[C]GO:0005737//cytoplasm;[F]GO:0045548//phenylalanine ammonia-lyase activity;	biological_process;cellular_component;molecular_function	[C]cell;[P]cellular process;[F]catalytic activity;	2.049885038
CL160.Contig5_All	[P]GO:0006559//L-phenylalanine catabolic process;GO:0009800//cinnamic acid biosynthetic process;[C]GO:0005737//cytoplasm;[F]GO:0045548//phenylalanine ammonia-lyase activity;	biological_process;cellular_component;molecular_function	[C]cell;[P]cellular process;[F]catalytic activity;	2.430006112
CL160.Contig6_All	[P]GO:0006559//L-phenylalanine catabolic process;GO:0009800//cinnamic acid biosynthetic process;[C]GO:0005737//cytoplasm;[F]GO:0045548//phenylalanine ammonia-lyase activity;	biological_process;cellular_component;molecular_function	[C]cell;[P]cellular process;[F]catalytic activity;	4.151696724
CL1600.Contig2_All	[P]GO:0009228//thiamine biosynthetic process;[F]GO:0051536//iron-sulfur cluster binding;	biological_process;molecular_function	[P]cellular process;[F]binding;	12.85918253
CL1600.Contig3_All	[P]GO:0009228//thiamine biosynthetic process;[C]GO:0016021//integral component of membrane;[F]GO:0005524//ATP binding;GO:0008270//zinc ion binding;GO:0051536//iron-sulfur cluster binding;GO:0004222//metalloendopeptidase activity;	biological_process;cellular_component;molecular_function	[C]membrane part;[P]cellular process;[F]catalytic activity;binding;	-7.324944686
CL1602.Contig1_All	[F]GO:0004252//serine-type endopeptidase activity;	molecular_function	[F]catalytic activity;	-6.697076463
CL1602.Contig2_All	[F]GO:0004252//serine-type endopeptidase activity;	molecular_function	[F]catalytic activity;	-4.962590014
CL1602.Contig4_All	[F]GO:0004252//serine-type endopeptidase activity;	molecular_function	[F]catalytic activity;	-1.092232114
CL1602.Contig5_All	[F]GO:0004252//serine-type endopeptidase activity;	molecular_function	[F]catalytic activity;	-1.512857707
CL1604.Contig1_All	[P]GO:0006412//translation;[C]GO:0005840//ribosome;[F]GO:0019843//rRNA binding;GO:0003735//structural constituent of ribosome;	molecular_function;biological_process;cellular_component	[C]cell;[P]cellular process;[F]structural molecule activity;binding;	4.132042764
CL1604.Contig2_All	[P]GO:0006412//translation;[C]GO:0005840//ribosome;[F]GO:0019843//rRNA binding;GO:0003735//structural constituent of ribosome;	molecular_function;biological_process;cellular_component	[C]cell;[P]cellular process;[F]binding;structural molecule activity;	1.604271482
CL1605.Contig2_All	[P]GO:0051603//proteolysis involved in cellular protein catabolic process;[C]GO:0005737//cytoplasm;GO:0005634//nucleus;GO:0005839//proteasome core complex;[F]GO:0004298//threonine-type endopeptidase activity;	molecular_function;biological_process;cellular_component	[C]cell;[P]cellular process;[F]catalytic activity;	1.384262374
CL1607.Contig2_All	[F]GO:0003723//RNA binding;	molecular_function	[F]binding;	-1.278323504
CL1608.Contig1_All	[F]GO:0003723//RNA binding;GO:0046872//metal ion binding;	molecular_function	[F]binding;	-1.486975478
CL1608.Contig3_All	[F]GO:0046872//metal ion binding;GO:0003723//RNA binding;	molecular_function	[F]binding;	1.077077616
CL1608.Contig4_All	[F]GO:0003723//RNA binding;GO:0046872//metal ion binding;	molecular_function	[F]binding;	-1.763797127
CL1609.Contig2_All	[P]GO:0006412//translation;[C]GO:0016021//integral component of membrane;GO:0005840//ribosome;[F]GO:0003735//structural constituent of ribosome;	biological_process;cellular_component;molecular_function	[C]membrane part;cell;[P]cellular process;[F]structural molecule activity;	1.299643804
CL1610.Contig2_All	[C]GO:0016021//integral component of membrane;[F]GO:0005524//ATP binding;GO:0004672//protein kinase activity;GO:0004674//protein serine/threonine kinase activity;	molecular_function;cellular_component	[C]membrane part;[F]catalytic activity;binding;	-6.321893408
CL1610.Contig3_All	[C]GO:0016021//integral component of membrane;[F]GO:0004672//protein kinase activity;GO:0005524//ATP binding;	molecular_function;cellular_component	[C]membrane part;[F]binding;catalytic activity;	-1.804082067
CL1610.Contig4_All	[C]GO:0016021//integral component of membrane;[F]GO:0005524//ATP binding;GO:0004674//protein serine/threonine kinase activity;	molecular_function;cellular_component	[C]membrane part;[F]catalytic activity;binding;	-7.807847645
CL1611.Contig3_All	[P]GO:0006355//regulation of transcription, DNA-templated;GO:0006351//transcription, DNA-templated;	biological_process	[P]cellular process;biological regulation;	1.170658817
CL1613.Contig1_All	[P]GO:0000245//spliceosomal complex assembly;GO:0016579//protein deubiquitination;[F]GO:0008270//zinc ion binding;GO:0036459//thiol-dependent ubiquitinyl hydrolase activity;	molecular_function;biological_process	[P]cellular process;cellular component organization or biogenesis;[F]binding;catalytic activity;	5.618193017
CL1613.Contig2_All	[P]GO:0000245//spliceosomal complex assembly;GO:0016579//protein deubiquitination;[F]GO:0008270//zinc ion binding;GO:0036459//thiol-dependent ubiquitinyl hydrolase activity;	molecular_function;biological_process	[P]cellular component organization or biogenesis;cellular process;[F]binding;catalytic activity;	-1.967313049
CL1613.Contig3_All	[P]GO:0016579//protein deubiquitination;GO:0000245//spliceosomal complex assembly;[F]GO:0008270//zinc ion binding;GO:0036459//thiol-dependent ubiquitinyl hydrolase activity;	biological_process;molecular_function	[P]cellular process;cellular component organization or biogenesis;[F]catalytic activity;binding;	-7.286792493
CL1613.Contig4_All	[P]GO:0016579//protein deubiquitination;GO:0000245//spliceosomal complex assembly;[F]GO:0008270//zinc ion binding;GO:0036459//thiol-dependent ubiquitinyl hydrolase activity;	biological_process;molecular_function	[P]cellular component organization or biogenesis;cellular process;[F]catalytic activity;binding;	-3.793752482
CL1613.Contig7_All	[P]GO:0016579//protein deubiquitination;GO:0000245//spliceosomal complex assembly;[F]GO:0008270//zinc ion binding;GO:0036459//thiol-dependent ubiquitinyl hydrolase activity;	molecular_function;biological_process	[P]cellular component organization or biogenesis;cellular process;[F]binding;catalytic activity;	4.599208857
CL1615.Contig2_All	[C]GO:0016021//integral component of membrane;[F]GO:0046872//metal ion binding;	molecular_function;cellular_component	[C]membrane part;[F]binding;	3.81976195
CL1618.Contig1_All	[C]GO:0016021//integral component of membrane;	cellular_component	[C]membrane part;	2.355152547
CL1618.Contig2_All	[C]GO:0016021//integral component of membrane;	cellular_component	[C]membrane part;	-1.136675798
CL1619.Contig1_All	[P]GO:0006508//proteolysis;GO:0019748//secondary metabolic process;[F]GO:0016747//transferase activity, transferring acyl groups other than amino-acyl groups;	biological_process;molecular_function	[P]metabolic process;[F]catalytic activity;	3.855280232
CL1619.Contig3_All	[P]GO:0006508//proteolysis;GO:0019748//secondary metabolic process;[F]GO:0016747//transferase activity, transferring acyl groups other than amino-acyl groups;	molecular_function;biological_process	[P]metabolic process;[F]catalytic activity;	-11.47679662
CL162.Contig1_All	[P]GO:0006810//transport;[C]GO:0016021//integral component of membrane;	cellular_component;biological_process	[C]membrane part;[P]localization;	-1.87150645
CL162.Contig2_All	[P]GO:0006810//transport;[C]GO:0016021//integral component of membrane;	cellular_component;biological_process	[C]membrane part;[P]localization;	10.59442091
CL1621.Contig1_All	[P]GO:0008152//metabolic process;[F]GO:0003824//catalytic activity;	molecular_function;biological_process	[P]metabolic process;[F]catalytic activity;	-2.560516689
CL1621.Contig2_All	[C]GO:0016021//integral component of membrane;	cellular_component	[C]membrane part;	-1.459909042
CL1622.Contig3_All	[F]GO:0008270//zinc ion binding;	molecular_function	[F]binding;	-2.215864977
CL1623.Contig11_All	[P]GO:0006418//tRNA aminoacylation for protein translation;[F]GO:0004831//tyrosine-tRNA ligase activity;GO:0005524//ATP binding;	molecular_function;biological_process	[P]cellular process;[F]binding;catalytic activity;	1.159207326
CL1623.Contig12_All	[P]GO:0006418//tRNA aminoacylation for protein translation;[F]GO:0005524//ATP binding;GO:0004831//tyrosine-tRNA ligase activity;	biological_process;molecular_function	[P]cellular process;[F]binding;catalytic activity;	1.311163609
CL1623.Contig1_All	[P]GO:0006418//tRNA aminoacylation for protein translation;[F]GO:0004831//tyrosine-tRNA ligase activity;GO:0005524//ATP binding;	biological_process;molecular_function	[P]cellular process;[F]binding;catalytic activity;	1.37764277
CL1623.Contig3_All	[P]GO:0006418//tRNA aminoacylation for protein translation;[F]GO:0004831//tyrosine-tRNA ligase activity;GO:0005524//ATP binding;	biological_process;molecular_function	[P]cellular process;[F]binding;catalytic activity;	1.287543759
CL1623.Contig4_All	[P]GO:0006418//tRNA aminoacylation for protein translation;[F]GO:0004831//tyrosine-tRNA ligase activity;GO:0005524//ATP binding;	molecular_function;biological_process	[P]cellular process;[F]catalytic activity;binding;	1.222667842
CL1623.Contig7_All	[P]GO:0006418//tRNA aminoacylation for protein translation;[F]GO:0004831//tyrosine-tRNA ligase activity;GO:0005524//ATP binding;	biological_process;molecular_function	[P]cellular process;[F]binding;catalytic activity;	2.387887472
CL1623.Contig8_All	[P]GO:0006418//tRNA aminoacylation for protein translation;[F]GO:0004831//tyrosine-tRNA ligase activity;GO:0005524//ATP binding;	biological_process;molecular_function	[P]cellular process;[F]catalytic activity;binding;	1.247567648
CL1623.Contig9_All	[P]GO:0006418//tRNA aminoacylation for protein translation;[F]GO:0004831//tyrosine-tRNA ligase activity;GO:0005524//ATP binding;	molecular_function;biological_process	[P]cellular process;[F]catalytic activity;binding;	1.222899825
CL1624.Contig3_All	[F]GO:0016747//transferase activity, transferring acyl groups other than amino-acyl groups;	molecular_function	[F]catalytic activity;	2.910079628
CL1624.Contig4_All	[F]GO:0016747//transferase activity, transferring acyl groups other than amino-acyl groups;	molecular_function	[F]catalytic activity;	-2.309890463
CL1625.Contig1_All	[C]GO:0016021//integral component of membrane;	cellular_component	[C]membrane part;	-9.070469701
CL1625.Contig2_All	[C]GO:0016021//integral component of membrane;	cellular_component	[C]membrane part;	1.06829909
CL1625.Contig3_All	[C]GO:0016021//integral component of membrane;	cellular_component	[C]membrane part;	-4.875015958
CL1626.Contig1_All	[P]GO:0030163//protein catabolic process;[C]GO:0005737//cytoplasm;[F]GO:0036402//proteasome-activating ATPase activity;GO:0005524//ATP binding;GO:0008233//peptidase activity;	molecular_function;cellular_component;biological_process	[C]cell;[P]metabolic process;[F]binding;catalytic activity;	-2.201712717
CL1626.Contig2_All	[P]GO:0030163//protein catabolic process;[C]GO:0005737//cytoplasm;[F]GO:0008233//peptidase activity;GO:0036402//proteasome-activating ATPase activity;GO:0005524//ATP binding;	cellular_component;molecular_function;biological_process	[C]cell;[P]metabolic process;[F]binding;catalytic activity;	2.962485708
CL1626.Contig3_All	[P]GO:0030163//protein catabolic process;[C]GO:0005737//cytoplasm;[F]GO:0005524//ATP binding;GO:0036402//proteasome-activating ATPase activity;GO:0008233//peptidase activity;	molecular_function;cellular_component;biological_process	[C]cell;[P]metabolic process;[F]binding;catalytic activity;	1.895740355
CL1626.Contig5_All	[P]GO:0030163//protein catabolic process;[C]GO:0005737//cytoplasm;[F]GO:0036402//proteasome-activating ATPase activity;GO:0005524//ATP binding;	biological_process;cellular_component;molecular_function	[C]cell;[P]metabolic process;[F]catalytic activity;binding;	9.78396075
CL1626.Contig7_All	[P]GO:0030163//protein catabolic process;[C]GO:0005737//cytoplasm;[F]GO:0036402//proteasome-activating ATPase activity;GO:0005524//ATP binding;GO:0008233//peptidase activity;	molecular_function;biological_process;cellular_component	[C]cell;[P]metabolic process;[F]binding;catalytic activity;	4.888620165
CL1628.Contig2_All	[C]GO:0005737//cytoplasm;[F]GO:0042802//identical protein binding;GO:0004364//glutathione transferase activity;	cellular_component;molecular_function	[C]cell;[F]catalytic activity;binding;	-1.339468095
CL1630.Contig1_All	[C]GO:0016021//integral component of membrane;GO:0005789//endoplasmic reticulum membrane;	cellular_component	[C]membrane part;organelle part;	-3.429552371
CL1630.Contig2_All	[C]GO:0016021//integral component of membrane;GO:0005789//endoplasmic reticulum membrane;	cellular_component	[C]organelle part;membrane part;	6.232608864
CL1631.Contig2_All	[P]GO:0008299//isoprenoid biosynthetic process;[F]GO:0016740//transferase activity;	biological_process;molecular_function	[P]cellular process;[F]catalytic activity;	-5.267822784
CL1631.Contig8_All	[P]GO:0008299//isoprenoid biosynthetic process;[F]GO:0016740//transferase activity;	biological_process;molecular_function	[P]cellular process;[F]catalytic activity;	-4.936844043
CL1632.Contig1_All	[C]GO:0016021//integral component of membrane;[F]GO:0008233//peptidase activity;	cellular_component;molecular_function	[C]membrane part;[F]catalytic activity;	-2.249414854
CL1633.Contig1_All	[P]GO:0031627//telomeric loop formation;[C]GO:0000783//nuclear telomere cap complex;[F]GO:0003691//double-stranded telomeric DNA binding;	biological_process;molecular_function;cellular_component	[C]organelle part;[P]cellular component organization or biogenesis;[F]binding;	-1.242826587
CL1633.Contig3_All	[F]GO:0003677//DNA binding;	molecular_function	[F]binding;	3.083756539
CL1634.Contig4_All	[F]GO:0003676//nucleic acid binding;	molecular_function	[F]binding;	1.24717454
CL1634.Contig5_All	[P]GO:1902979//mitotic DNA replication termination;GO:0071171//site-specific DNA replication termination at RTS1 barrier;[C]GO:0005634//nucleus;	cellular_component;biological_process	[C]cell;[P]biological regulation;cellular process;	-1.709594025
CL1635.Contig1_All	[P]GO:0009744//response to sucrose;GO:0043562//cellular response to nitrogen levels;[F]GO:0016301//kinase activity;	biological_process;molecular_function	[P]response to stimulus;cellular process;[F]catalytic activity;	-2.388580327
CL1636.Contig1_All	[C]GO:0016021//integral component of membrane;	cellular_component	[C]membrane part;	-3.410870477
CL1636.Contig2_All	[C]GO:0016021//integral component of membrane;	cellular_component	[C]membrane part;	2.595935379
CL1636.Contig3_All	[C]GO:0016021//integral component of membrane;	cellular_component	[C]membrane part;	-1.941975511
CL1639.Contig11_All	[P]GO:0007062//sister chromatid cohesion;GO:0006302//double-strand break repair;[C]GO:0000798//nuclear cohesin complex;[F]GO:0003682//chromatin binding;	molecular_function;cellular_component;biological_process	[C]organelle part;[P]cellular process;cellular component organization or biogenesis;[F]binding;	2.067664347
CL1639.Contig12_All	[P]GO:0007062//sister chromatid cohesion;GO:0006302//double-strand break repair;[C]GO:0000798//nuclear cohesin complex;[F]GO:0003682//chromatin binding;	molecular_function;cellular_component;biological_process	[C]organelle part;[P]cellular process;cellular component organization or biogenesis;[F]binding;	1.21696527
CL1639.Contig13_All	[P]GO:0006302//double-strand break repair;GO:0007062//sister chromatid cohesion;[C]GO:0000798//nuclear cohesin complex;[F]GO:0003682//chromatin binding;	biological_process;molecular_function;cellular_component	[C]organelle part;[P]cellular component organization or biogenesis;cellular process;[F]binding;	1.952018554
CL1639.Contig14_All	[P]GO:0007062//sister chromatid cohesion;GO:0006302//double-strand break repair;[C]GO:0000798//nuclear cohesin complex;GO:0000228//nuclear chromosome;[F]GO:0003682//chromatin binding;	cellular_component;biological_process;molecular_function	[C]organelle part;[P]cellular component organization or biogenesis;cellular process;[F]binding;	1.648475226
CL1639.Contig15_All	[P]GO:0006302//double-strand break repair;GO:0007062//sister chromatid cohesion;[C]GO:0000798//nuclear cohesin complex;[F]GO:0003682//chromatin binding;	molecular_function;cellular_component;biological_process	[C]organelle part;[P]cellular component organization or biogenesis;cellular process;[F]binding;	1.287851413
CL1639.Contig1_All	[P]GO:0007062//sister chromatid cohesion;GO:0006302//double-strand break repair;[C]GO:0000798//nuclear cohesin complex;[F]GO:0003682//chromatin binding;	molecular_function;cellular_component;biological_process	[C]organelle part;[P]cellular component organization or biogenesis;cellular process;[F]binding;	1.106895884
CL1639.Contig2_All	[P]GO:0006302//double-strand break repair;GO:0007062//sister chromatid cohesion;[C]GO:0000798//nuclear cohesin complex;[F]GO:0003682//chromatin binding;	molecular_function;biological_process;cellular_component	[C]organelle part;[P]cellular component organization or biogenesis;cellular process;[F]binding;	-2.455607591
CL1639.Contig5_All	[P]GO:0007062//sister chromatid cohesion;GO:0006302//double-strand break repair;[C]GO:0000798//nuclear cohesin complex;[F]GO:0003682//chromatin binding;	biological_process;molecular_function;cellular_component	[C]organelle part;[P]cellular component organization or biogenesis;cellular process;[F]binding;	1.501747428
CL1639.Contig6_All	[P]GO:0007062//sister chromatid cohesion;GO:0006302//double-strand break repair;[C]GO:0000798//nuclear cohesin complex;[F]GO:0003682//chromatin binding;	molecular_function;biological_process;cellular_component	[C]organelle part;[P]cellular component organization or biogenesis;cellular process;[F]binding;	1.898518038
CL1639.Contig7_All	[P]GO:0007062//sister chromatid cohesion;GO:0006302//double-strand break repair;[C]GO:0000798//nuclear cohesin complex;[F]GO:0003682//chromatin binding;	molecular_function;cellular_component;biological_process	[C]organelle part;[P]cellular process;cellular component organization or biogenesis;[F]binding;	5.280297497
CL1639.Contig8_All	[P]GO:0007062//sister chromatid cohesion;GO:0006302//double-strand break repair;[C]GO:0000798//nuclear cohesin complex;[F]GO:0003682//chromatin binding;	cellular_component;molecular_function;biological_process	[C]organelle part;[P]cellular process;cellular component organization or biogenesis;[F]binding;	5.932448644
CL1639.Contig9_All	[P]GO:0007062//sister chromatid cohesion;GO:0006302//double-strand break repair;[C]GO:0000798//nuclear cohesin complex;[F]GO:0003682//chromatin binding;	cellular_component;biological_process;molecular_function	[C]organelle part;[P]cellular component organization or biogenesis;cellular process;[F]binding;	-5.121437962
CL164.Contig1_All	[C]GO:0016021//integral component of membrane;	cellular_component	[C]membrane part;	1.3136339
CL164.Contig2_All	[C]GO:0016021//integral component of membrane;	cellular_component	[C]membrane part;	-2.206178681
CL1641.Contig2_All	[P]GO:0006457//protein folding;[F]GO:0051082//unfolded protein binding;	molecular_function;biological_process	[P]cellular process;[F]binding;	-3.368984605
CL1644.Contig1_All	[C]GO:0016021//integral component of membrane;	cellular_component	[C]membrane part;	-2.247797749
CL1644.Contig2_All	[C]GO:0016021//integral component of membrane;	cellular_component	[C]membrane part;	-2.993155087
CL1645.Contig1_All	[C]GO:0016021//integral component of membrane;	cellular_component	[C]membrane part;	1.279822256
CL1645.Contig2_All	[C]GO:0016021//integral component of membrane;	cellular_component	[C]membrane part;	-6.079425878
CL1645.Contig3_All	[C]GO:0016021//integral component of membrane;	cellular_component	[C]membrane part;	-3.040561616
CL1649.Contig1_All	[C]GO:0016021//integral component of membrane;	cellular_component	[C]membrane part;	-1.686225416
CL1649.Contig2_All	[C]GO:0016021//integral component of membrane;	cellular_component	[C]membrane part;	1.448627844
CL165.Contig1_All	[F]GO:0102732//myo-inositol-1,2,3,4,6-heptakisphosphate 5-kinase activity;GO:0047326//inositol tetrakisphosphate 5-kinase activity;GO:0005524//ATP binding;GO:0008440//inositol-1,4,5-trisphosphate 3-kinase activity;GO:0000823//inositol-1,4,5-trisphosphate 6-kinase activity;	molecular_function	[F]binding;catalytic activity;	2.631252777
CL165.Contig3_All	[F]GO:0102732//myo-inositol-1,2,3,4,6-heptakisphosphate 5-kinase activity;GO:0005524//ATP binding;GO:0047326//inositol tetrakisphosphate 5-kinase activity;GO:0008440//inositol-1,4,5-trisphosphate 3-kinase activity;GO:0000823//inositol-1,4,5-trisphosphate 6-kinase activity;	molecular_function	[F]binding;catalytic activity;	9.91977473
CL1650.Contig4_All	[P]GO:0080167//response to karrikin;[C]GO:0005887//integral component of plasma membrane;[F]GO:0035673//oligopeptide transmembrane transporter activity;	biological_process;molecular_function;cellular_component	[C]cell;[P]response to stimulus;[F]transporter activity;	-1.336011807
CL1650.Contig5_All	[P]GO:0080167//response to karrikin;GO:0055085//transmembrane transport;[C]GO:0016021//integral component of membrane;GO:0005887//integral component of plasma membrane;[F]GO:0035673//oligopeptide transmembrane transporter activity;	cellular_component;molecular_function;biological_process	[C]cell;membrane part;[P]localization;response to stimulus;[F]transporter activity;	-1.038920031
CL1654.Contig1_All	[F]GO:0016779//nucleotidyltransferase activity;	molecular_function	[F]catalytic activity;	-10.02521903
CL1654.Contig2_All	[F]GO:0016779//nucleotidyltransferase activity;	molecular_function	[F]catalytic activity;	-9.717183418
CL1654.Contig3_All	[F]GO:0016779//nucleotidyltransferase activity;	molecular_function	[F]catalytic activity;	-1.15766577
CL1654.Contig5_All	[F]GO:0016779//nucleotidyltransferase activity;	molecular_function	[F]catalytic activity;	1.04109879
CL1654.Contig6_All	[F]GO:0016779//nucleotidyltransferase activity;	molecular_function	[F]catalytic activity;	-10.97032644
CL1656.Contig1_All	[P]GO:0006369//termination of RNA polymerase II transcription;[C]GO:0016592//mediator complex;GO:0070847//core mediator complex;[F]GO:0001104//RNA polymerase II transcription cofactor activity;	cellular_component;biological_process;molecular_function	[C]organelle part;[P]cellular process;[F]transcription regulator activity;	2.80461427
CL1656.Contig2_All	[P]GO:0006369//termination of RNA polymerase II transcription;[C]GO:0016592//mediator complex;GO:0070847//core mediator complex;[F]GO:0001104//RNA polymerase II transcription cofactor activity;	biological_process;cellular_component;molecular_function	[C]organelle part;[P]cellular process;[F]transcription regulator activity;	-4.826506394
CL1657.Contig5_All	[P]GO:0001522//pseudouridine synthesis;[F]GO:0009982//pseudouridine synthase activity;GO:0003723//RNA binding;	molecular_function;biological_process	[P]cellular process;[F]catalytic activity;binding;	-3.593260764
CL1662.Contig3_All	[P]GO:0008152//metabolic process;[F]GO:0003824//catalytic activity;	biological_process;molecular_function	[P]metabolic process;[F]catalytic activity;	-4.027709655
CL1662.Contig6_All	[P]GO:0008152//metabolic process;[F]GO:0003824//catalytic activity;	biological_process;molecular_function	[P]metabolic process;[F]catalytic activity;	-10.62198537
CL1662.Contig7_All	[P]GO:0008152//metabolic process;[F]GO:0003824//catalytic activity;	molecular_function;biological_process	[P]metabolic process;[F]catalytic activity;	1.30281526
CL1665.Contig1_All	[F]GO:0003924//GTPase activity;GO:0005525//GTP binding;	molecular_function	[F]binding;catalytic activity;	-8.098840285
CL1665.Contig2_All	[F]GO:0005525//GTP binding;GO:0003924//GTPase activity;	molecular_function	[F]binding;catalytic activity;	1.194328905
CL1672.Contig11_All	[P]GO:0006351//transcription, DNA-templated;GO:0007275//multicellular organism development;[C]GO:0005634//nucleus;[F]GO:0003677//DNA binding;GO:0003700//DNA binding transcription factor activity;	biological_process;cellular_component;molecular_function	[C]cell;[P]multicellular organismal process;cellular process;[F]transcription regulator activity;binding;	-1.134308703
CL1672.Contig1_All	[P]GO:0006351//transcription, DNA-templated;GO:0007275//multicellular organism development;[C]GO:0005634//nucleus;[F]GO:0003700//DNA binding transcription factor activity;GO:0003677//DNA binding;	molecular_function;cellular_component;biological_process	[C]cell;[P]cellular process;multicellular organismal process;[F]binding;transcription regulator activity;	-7.033670956
CL1672.Contig2_All	[P]GO:0006351//transcription, DNA-templated;GO:0007275//multicellular organism development;[C]GO:0005634//nucleus;[F]GO:0003700//DNA binding transcription factor activity;GO:0003677//DNA binding;	biological_process;cellular_component;molecular_function	[C]cell;[P]multicellular organismal process;cellular process;[F]binding;transcription regulator activity;	-8.321212111
CL1672.Contig3_All	[P]GO:0007275//multicellular organism development;GO:0006351//transcription, DNA-templated;[C]GO:0005634//nucleus;[F]GO:0003677//DNA binding;GO:0003700//DNA binding transcription factor activity;	molecular_function;cellular_component;biological_process	[C]cell;[P]multicellular organismal process;cellular process;[F]binding;transcription regulator activity;	6.118221615
CL1672.Contig4_All	[P]GO:0007275//multicellular organism development;GO:0006351//transcription, DNA-templated;[C]GO:0005634//nucleus;[F]GO:0003677//DNA binding;GO:0003700//DNA binding transcription factor activity;	biological_process;cellular_component;molecular_function	[C]cell;[P]multicellular organismal process;cellular process;[F]binding;transcription regulator activity;	-2.860126595
CL1672.Contig6_All	[P]GO:0007275//multicellular organism development;GO:0006351//transcription, DNA-templated;[C]GO:0005634//nucleus;[F]GO:0003700//DNA binding transcription factor activity;GO:0003677//DNA binding;	cellular_component;molecular_function;biological_process	[C]cell;[P]cellular process;multicellular organismal process;[F]transcription regulator activity;binding;	2.751849072
CL1672.Contig7_All	[P]GO:0007275//multicellular organism development;GO:0006351//transcription, DNA-templated;[C]GO:0005634//nucleus;[F]GO:0003677//DNA binding;GO:0003700//DNA binding transcription factor activity;	biological_process;cellular_component;molecular_function	[C]cell;[P]cellular process;multicellular organismal process;[F]transcription regulator activity;binding;	3.856663202
CL1672.Contig9_All	[P]GO:0006351//transcription, DNA-templated;GO:0007275//multicellular organism development;[C]GO:0005634//nucleus;[F]GO:0003700//DNA binding transcription factor activity;GO:0003677//DNA binding;	biological_process;molecular_function;cellular_component	[C]cell;[P]multicellular organismal process;cellular process;[F]binding;transcription regulator activity;	2.296204678
CL1673.Contig3_All	[P]GO:0006431//methionyl-tRNA aminoacylation;GO:0006418//tRNA aminoacylation for protein translation;[C]GO:0005737//cytoplasm;GO:0005829//cytosol;[F]GO:0005524//ATP binding;GO:0004825//methionine-tRNA ligase activity;GO:0000049//tRNA binding;	biological_process;cellular_component;molecular_function	[C]cell;[P]cellular process;[F]catalytic activity;binding;	1.134988986
CL1674.Contig2_All	[P]GO:0060236//regulation of mitotic spindle organization;GO:0032147//activation of protein kinase activity;[C]GO:0005819//spindle;GO:0005874//microtubule;	cellular_component;biological_process	[C]organelle part;[P]biological regulation;	-1.584154346
CL1674.Contig3_All	[P]GO:0032147//activation of protein kinase activity;GO:0060236//regulation of mitotic spindle organization;[C]GO:0005874//microtubule;GO:0005819//spindle;	cellular_component;biological_process	[C]organelle part;[P]biological regulation;	-1.431341703
CL1674.Contig5_All	[P]GO:0032147//activation of protein kinase activity;GO:0060236//regulation of mitotic spindle organization;[C]GO:0005874//microtubule;GO:0005819//spindle;	cellular_component;biological_process	[C]organelle part;[P]biological regulation;	-3.922288281
CL1674.Contig6_All	[P]GO:0032147//activation of protein kinase activity;GO:0060236//regulation of mitotic spindle organization;[C]GO:0005874//microtubule;GO:0005819//spindle;	biological_process;cellular_component	[C]organelle part;[P]biological regulation;	-1.418443003
CL1675.Contig2_All	[P]GO:0045454//cell redox homeostasis;[C]GO:0005623//cell;[F]GO:0009055//electron transfer activity;GO:0015035//protein disulfide oxidoreductase activity;GO:0050220//prostaglandin-E synthase activity;	molecular_function;cellular_component;biological_process	[C]cell;[P]biological regulation;[F]catalytic activity;	-10.03463213
CL1675.Contig3_All	[P]GO:0045454//cell redox homeostasis;[C]GO:0005623//cell;[F]GO:0015035//protein disulfide oxidoreductase activity;GO:0050220//prostaglandin-E synthase activity;GO:0009055//electron transfer activity;	molecular_function;cellular_component;biological_process	[C]cell;[P]biological regulation;[F]catalytic activity;	-10.55895323
CL1679.Contig2_All	[P]GO:0006888//ER to Golgi vesicle-mediated transport;GO:0006810//transport;[C]GO:0005737//cytoplasm;GO:0030008//TRAPP complex;[F]GO:0017112//Rab guanyl-nucleotide exchange factor activity;	biological_process;molecular_function;cellular_component	[C]cell;[P]localization;[F]molecular function regulator;	1.594138516
CL168.Contig8_All	[C]GO:0016021//integral component of membrane;[F]GO:0015297//antiporter activity;GO:0015238//drug transmembrane transporter activity;	cellular_component;molecular_function	[C]membrane part;[F]transporter activity;	1.447429356
CL1683.Contig1_All	[F]GO:0016491//oxidoreductase activity;	molecular_function	[F]catalytic activity;	-7.877252713
CL1683.Contig2_All	[F]GO:0016491//oxidoreductase activity;	molecular_function	[F]catalytic activity;	3.153430277
CL1686.Contig1_All	[P]GO:0006260//DNA replication;[F]GO:0003678//DNA helicase activity;GO:0005524//ATP binding;	biological_process;molecular_function	[P]cellular process;[F]binding;catalytic activity;	1.261195881
CL1686.Contig2_All	[P]GO:0006260//DNA replication;[F]GO:0003678//DNA helicase activity;GO:0005524//ATP binding;	molecular_function;biological_process	[P]cellular process;[F]binding;catalytic activity;	-1.248365325
CL1686.Contig4_All	[P]GO:0006260//DNA replication;[F]GO:0005524//ATP binding;GO:0003678//DNA helicase activity;	biological_process;molecular_function	[P]cellular process;[F]catalytic activity;binding;	3.218561038
CL1686.Contig5_All	[P]GO:0006260//DNA replication;[F]GO:0003678//DNA helicase activity;GO:0005524//ATP binding;	molecular_function;biological_process	[P]cellular process;[F]binding;catalytic activity;	2.610640851
CL1686.Contig6_All	[P]GO:0006260//DNA replication;[F]GO:0003678//DNA helicase activity;GO:0005524//ATP binding;	biological_process;molecular_function	[P]cellular process;[F]binding;catalytic activity;	9.964722213
CL1686.Contig7_All	[P]GO:0006260//DNA replication;[F]GO:0005524//ATP binding;GO:0003678//DNA helicase activity;	biological_process;molecular_function	[P]cellular process;[F]catalytic activity;binding;	-7.85225653
CL1686.Contig8_All	[P]GO:0006260//DNA replication;[F]GO:0003678//DNA helicase activity;GO:0005524//ATP binding;	biological_process;molecular_function	[P]cellular process;[F]catalytic activity;binding;	-2.410141842
CL169.Contig1_All	[C]GO:0030529//intracellular ribonucleoprotein complex;GO:0005840//ribosome;GO:0005622//intracellular;GO:0019013//viral nucleocapsid;[F]GO:0019843//rRNA binding;	cellular_component;molecular_function	[C]cell part;cell;virion part;[F]binding;	-1.202046939
CL169.Contig5_All	[C]GO:0005622//intracellular;[F]GO:0019843//rRNA binding;	cellular_component;molecular_function	[C]cell;[F]binding;	-1.276576016
CL169.Contig6_All	[C]GO:0019013//viral nucleocapsid;GO:0005840//ribosome;GO:0005622//intracellular;GO:0030529//intracellular ribonucleoprotein complex;[F]GO:0019843//rRNA binding;	cellular_component;molecular_function	[C]cell part;cell;virion part;[F]binding;	7.22889708
CL169.Contig9_All	[C]GO:0005622//intracellular;[F]GO:0019843//rRNA binding;	molecular_function;cellular_component	[C]cell;[F]binding;	10.7351643
CL1691.Contig2_All	[P]GO:0010224//response to UV-B;[F]GO:0009881//photoreceptor activity;GO:0042803//protein homodimerization activity;	biological_process;molecular_function	[P]response to stimulus;[F]signal transducer activity;binding;	2.303882149
CL1692.Contig1_All	[C]GO:0016021//integral component of membrane;[F]GO:0022857//transmembrane transporter activity;	molecular_function;cellular_component	[C]membrane part;[F]transporter activity;	-1.257699582
CL1692.Contig2_All	[C]GO:0016021//integral component of membrane;[F]GO:0022857//transmembrane transporter activity;	molecular_function;cellular_component	[C]membrane part;[F]transporter activity;	-4.091948921
CL1692.Contig3_All	[C]GO:0016021//integral component of membrane;[F]GO:0022857//transmembrane transporter activity;	molecular_function;cellular_component	[C]membrane part;[F]transporter activity;	3.337486853
CL1692.Contig4_All	[P]GO:0006810//transport;[C]GO:0016021//integral component of membrane;GO:0005886//plasma membrane;[F]GO:0022857//transmembrane transporter activity;	biological_process;cellular_component;molecular_function	[C]membrane part;cell;[P]localization;[F]transporter activity;	1.01077369
CL1692.Contig5_All	[P]GO:0006810//transport;[C]GO:0005886//plasma membrane;GO:0016021//integral component of membrane;[F]GO:0022857//transmembrane transporter activity;	molecular_function;cellular_component;biological_process	[C]membrane part;cell;[P]localization;[F]transporter activity;	4.081852822
CL1692.Contig7_All	[C]GO:0016021//integral component of membrane;[F]GO:0022857//transmembrane transporter activity;	molecular_function;cellular_component	[C]membrane part;[F]transporter activity;	-4.792601309
CL1692.Contig8_All	[C]GO:0016021//integral component of membrane;[F]GO:0022857//transmembrane transporter activity;	molecular_function;cellular_component	[C]membrane part;[F]transporter activity;	2.68794177
CL1692.Contig9_All	[C]GO:0016021//integral component of membrane;[F]GO:0022857//transmembrane transporter activity;	molecular_function;cellular_component	[C]membrane part;[F]transporter activity;	-1.559572096
CL1693.Contig1_All	[F]GO:0008270//zinc ion binding;	molecular_function	[F]binding;	-3.344434708
CL1693.Contig2_All	[F]GO:0008270//zinc ion binding;	molecular_function	[F]binding;	6.334058043
CL1693.Contig4_All	[F]GO:0008270//zinc ion binding;	molecular_function	[F]binding;	7.212633945
CL1696.Contig3_All	[P]GO:0006412//translation;[C]GO:0005840//ribosome;[F]GO:0003735//structural constituent of ribosome;	molecular_function;biological_process;cellular_component	[C]cell;[P]cellular process;[F]structural molecule activity;	1.066525807
CL1698.Contig6_All	[P]GO:0007186//G-protein coupled receptor signaling pathway;[C]GO:0005834//heterotrimeric G-protein complex;[F]GO:0004871//signal transducer activity;	biological_process;molecular_function;cellular_component	[C]cell;[P]biological regulation;[F]signal transducer activity;	2.127814695
CL17.Contig15_All	[P]GO:0009658//chloroplast organization;GO:0042255//ribosome assembly;GO:0008380//RNA splicing;GO:0032502//developmental process;GO:0006355//regulation of transcription, DNA-templated;[C]GO:0009507//chloroplast;[F]GO:0003727//single-stranded RNA binding;GO:0003690//double-stranded DNA binding;GO:0019843//rRNA binding;	molecular_function;cellular_component;biological_process	[C]cell;[P]cellular process;cellular component organization or biogenesis;biological regulation;developmental process;[F]binding;	-1.216483776
CL17.Contig17_All	[P]GO:0008380//RNA splicing;GO:0032502//developmental process;GO:0042255//ribosome assembly;GO:0009658//chloroplast organization;GO:0006355//regulation of transcription, DNA-templated;[C]GO:0009507//chloroplast;[F]GO:0019843//rRNA binding;GO:0003727//single-stranded RNA binding;GO:0003690//double-stranded DNA binding;	biological_process;molecular_function;cellular_component	[C]cell;[P]cellular process;biological regulation;developmental process;cellular component organization or biogenesis;[F]binding;	1.082471765
CL17.Contig1_All	[P]GO:0006355//regulation of transcription, DNA-templated;[F]GO:0003690//double-stranded DNA binding;	molecular_function;biological_process	[P]biological regulation;[F]binding;	1.580707437
CL17.Contig23_All	[P]GO:0008380//RNA splicing;GO:0009658//chloroplast organization;GO:0032502//developmental process;GO:0006355//regulation of transcription, DNA-templated;GO:0042255//ribosome assembly;[C]GO:0009507//chloroplast;[F]GO:0003690//double-stranded DNA binding;GO:0019843//rRNA binding;GO:0003727//single-stranded RNA binding;	cellular_component;biological_process;molecular_function	[C]cell;[P]cellular process;cellular component organization or biogenesis;biological regulation;developmental process;[F]binding;	1.157901139
CL17.Contig2_All	[P]GO:0006355//regulation of transcription, DNA-templated;[F]GO:0003690//double-stranded DNA binding;	molecular_function;biological_process	[P]biological regulation;[F]binding;	-4.852006893
CL17.Contig8_All	[P]GO:0042255//ribosome assembly;GO:0006355//regulation of transcription, DNA-templated;GO:0032502//developmental process;GO:0009658//chloroplast organization;GO:0008380//RNA splicing;[C]GO:0009507//chloroplast;[F]GO:0003727//single-stranded RNA binding;GO:0019843//rRNA binding;GO:0003690//double-stranded DNA binding;	molecular_function;cellular_component;biological_process	[C]cell;[P]developmental process;cellular component organization or biogenesis;cellular process;biological regulation;[F]binding;	-1.51288835
CL170.Contig2_All	[C]GO:0016020//membrane;[F]GO:0008375//acetylglucosaminyltransferase activity;	cellular_component;molecular_function	[C]membrane;[F]catalytic activity;	-1.25332041
CL1700.Contig3_All	[P]GO:0008152//metabolic process;[F]GO:0003824//catalytic activity;	molecular_function;biological_process	[P]metabolic process;[F]catalytic activity;	-2.096478989
CL1700.Contig4_All	[P]GO:0008152//metabolic process;[F]GO:0003824//catalytic activity;	biological_process;molecular_function	[P]metabolic process;[F]catalytic activity;	1.771171619
CL1701.Contig8_All	[P]GO:0006355//regulation of transcription, DNA-templated;[F]GO:0003712//transcription cofactor activity;	molecular_function;biological_process	[P]biological regulation;[F]transcription regulator activity;	-3.610514632
CL1701.Contig9_All	[P]GO:0006355//regulation of transcription, DNA-templated;[F]GO:0003712//transcription cofactor activity;	molecular_function;biological_process	[P]biological regulation;[F]transcription regulator activity;	1.394147168
CL1702.Contig1_All	[C]GO:0016021//integral component of membrane;	cellular_component	[C]membrane part;	-4.443287526
CL1708.Contig1_All	[P]GO:0006397//mRNA processing;[F]GO:0016788//hydrolase activity, acting on ester bonds;	biological_process;molecular_function	[P]cellular process;[F]catalytic activity;	-4.316849727
CL1708.Contig2_All	[P]GO:0006397//mRNA processing;[F]GO:0016788//hydrolase activity, acting on ester bonds;	biological_process;molecular_function	[P]cellular process;[F]catalytic activity;	2.016222188
CL1708.Contig3_All	[P]GO:0006397//mRNA processing;[F]GO:0016788//hydrolase activity, acting on ester bonds;	molecular_function;biological_process	[P]cellular process;[F]catalytic activity;	-1.039308694
CL1711.Contig2_All	[P]GO:0055085//transmembrane transport;[C]GO:0016021//integral component of membrane;	cellular_component;biological_process	[C]membrane part;[P]localization;	1.480203974
CL1711.Contig3_All	[P]GO:0055085//transmembrane transport;[C]GO:0016021//integral component of membrane;	cellular_component;biological_process	[C]membrane part;[P]localization;	-3.079486635
CL1713.Contig1_All	[P]GO:0006351//transcription, DNA-templated;GO:0006355//regulation of transcription, DNA-templated;[C]GO:0005634//nucleus;[F]GO:0003677//DNA binding;	molecular_function;biological_process;cellular_component	[C]cell;[P]cellular process;biological regulation;[F]binding;	-4.197669043
CL1713.Contig2_All	[F]GO:0005509//calcium ion binding;	molecular_function	[F]binding;	3.731607031
CL1713.Contig3_All	[F]GO:0005509//calcium ion binding;	molecular_function	[F]binding;	1.603254612
CL1713.Contig4_All	[F]GO:0005509//calcium ion binding;	molecular_function	[F]binding;	-5.322160718
CL1718.Contig1_All	[P]GO:0006536//glutamate metabolic process;[F]GO:0030170//pyridoxal phosphate binding;GO:0004351//glutamate decarboxylase activity;	molecular_function;biological_process	[P]cellular process;[F]catalytic activity;binding;	1.671751327
CL1719.Contig4_All	[F]GO:0005509//calcium ion binding;GO:0005544//calcium-dependent phospholipid binding;	molecular_function	[F]binding;	-2.42163863
CL1722.Contig1_All	[P]GO:0006007//glucose catabolic process;[C]GO:0005737//cytoplasm;[F]GO:0004619//phosphoglycerate mutase activity;GO:0030145//manganese ion binding;	cellular_component;biological_process;molecular_function	[C]cell;[P]metabolic process;[F]catalytic activity;binding;	1.836342554
CL1723.Contig1_All	[P]GO:0016567//protein ubiquitination;[F]GO:0016740//transferase activity;GO:0005524//ATP binding;	molecular_function;biological_process	[P]cellular process;[F]catalytic activity;binding;	1.128402222
CL1725.Contig12_All	[F]GO:0004185//serine-type carboxypeptidase activity;	molecular_function	[F]catalytic activity;	1.932990615
CL1725.Contig16_All	[F]GO:0004185//serine-type carboxypeptidase activity;	molecular_function	[F]catalytic activity;	-1.971855665
CL1725.Contig1_All	[C]GO:0016021//integral component of membrane;[F]GO:0004185//serine-type carboxypeptidase activity;	cellular_component;molecular_function	[C]membrane part;[F]catalytic activity;	2.26834058
CL1725.Contig2_All	[F]GO:0004185//serine-type carboxypeptidase activity;	molecular_function	[F]catalytic activity;	-1.123846598
CL1725.Contig3_All	[C]GO:0016021//integral component of membrane;[F]GO:0004185//serine-type carboxypeptidase activity;	cellular_component;molecular_function	[C]membrane part;[F]catalytic activity;	-1.019608672
CL1725.Contig5_All	[F]GO:0004185//serine-type carboxypeptidase activity;	molecular_function	[F]catalytic activity;	1.308990122
CL1726.Contig2_All	[P]GO:0006207//'de novo' pyrimidine nucleobase biosynthetic process;GO:0006541//glutamine metabolic process;[F]GO:0004088//carbamoyl-phosphate synthase (glutamine-hydrolyzing) activity;	molecular_function;biological_process	[P]cellular process;[F]catalytic activity;	-5.0171032
CL1726.Contig3_All	[P]GO:0006207//'de novo' pyrimidine nucleobase biosynthetic process;GO:0006541//glutamine metabolic process;[F]GO:0004088//carbamoyl-phosphate synthase (glutamine-hydrolyzing) activity;	molecular_function;biological_process	[P]cellular process;[F]catalytic activity;	1.695497493
CL1726.Contig5_All	[P]GO:0006207//'de novo' pyrimidine nucleobase biosynthetic process;GO:0006541//glutamine metabolic process;[F]GO:0004088//carbamoyl-phosphate synthase (glutamine-hydrolyzing) activity;	molecular_function;biological_process	[P]cellular process;[F]catalytic activity;	-2.299221354
CL1728.Contig2_All	[C]GO:0005622//intracellular;[F]GO:0004707//MAP kinase activity;GO:0005524//ATP binding;	cellular_component;molecular_function	[C]cell;[F]binding;signal transducer activity;	1.036987181
CL1728.Contig3_All	[C]GO:0005622//intracellular;[F]GO:0005524//ATP binding;GO:0004707//MAP kinase activity;	cellular_component;molecular_function	[C]cell;[F]binding;signal transducer activity;	1.916470046
CL1728.Contig5_All	[P]GO:0010468//regulation of gene expression;[C]GO:0005737//cytoplasm;GO:0005634//nucleus;[F]GO:0005524//ATP binding;GO:0004707//MAP kinase activity;	molecular_function;cellular_component;biological_process	[C]cell;[P]biological regulation;[F]binding;signal transducer activity;	-1.229061529
CL1728.Contig8_All	[C]GO:0005622//intracellular;[F]GO:0004707//MAP kinase activity;GO:0005524//ATP binding;	cellular_component;molecular_function	[C]cell;[F]binding;signal transducer activity;	-7.594686751
CL1729.Contig2_All	[C]GO:0005634//nucleus;[F]GO:0003677//DNA binding;	molecular_function;cellular_component	[C]cell;[F]binding;	1.845557737
CL1729.Contig3_All	[C]GO:0005634//nucleus;[F]GO:0003677//DNA binding;	molecular_function;cellular_component	[C]cell;[F]binding;	1.095118158
CL1729.Contig5_All	[C]GO:0005634//nucleus;[F]GO:0003677//DNA binding;	molecular_function;cellular_component	[C]cell;[F]binding;	-5.591846006
CL1729.Contig6_All	[C]GO:0005634//nucleus;[F]GO:0003677//DNA binding;	cellular_component;molecular_function	[C]cell;[F]binding;	7.023324417
CL173.Contig3_All	[P]GO:0009225//nucleotide-sugar metabolic process;[F]GO:0008460//dTDP-glucose 4,6-dehydratase activity;	biological_process;molecular_function	[P]cellular process;[F]catalytic activity;	2.48711736
CL173.Contig5_All	[P]GO:0009225//nucleotide-sugar metabolic process;[F]GO:0008460//dTDP-glucose 4,6-dehydratase activity;	molecular_function;biological_process	[P]cellular process;[F]catalytic activity;	3.237682255
CL1730.Contig2_All	[C]GO:0016021//integral component of membrane;	cellular_component	[C]membrane part;	-3.755266802
CL1731.Contig2_All	[P]GO:0006355//regulation of transcription, DNA-templated;GO:0009734//auxin-activated signaling pathway;GO:0006351//transcription, DNA-templated;[C]GO:0005634//nucleus;[F]GO:0003677//DNA binding;	cellular_component;molecular_function;biological_process	[C]cell;[P]biological regulation;cellular process;[F]binding;	4.996104465
CL1732.Contig1_All	[C]GO:0016021//integral component of membrane;	cellular_component	[C]membrane part;	7.572863141
CL1732.Contig2_All	[C]GO:0016021//integral component of membrane;	cellular_component	[C]membrane part;	-10.74842964
CL1733.Contig2_All	[C]GO:0016021//integral component of membrane;	cellular_component	[C]membrane part;	7.424822862
CL1733.Contig5_All	[C]GO:0016021//integral component of membrane;	cellular_component	[C]membrane part;	-1.731959776
CL1733.Contig7_All	[C]GO:0016021//integral component of membrane;	cellular_component	[C]membrane part;	-1.29862004
CL1734.Contig1_All	[P]GO:0045454//cell redox homeostasis;[C]GO:0005623//cell;	cellular_component;biological_process	[C]cell;[P]biological regulation;	8.313409704
CL1734.Contig2_All	[P]GO:0045454//cell redox homeostasis;[C]GO:0005623//cell;	biological_process;cellular_component	[C]cell;[P]biological regulation;	9.114230992
CL1735.Contig5_All	[F]GO:0004672//protein kinase activity;GO:0005524//ATP binding;	molecular_function	[F]catalytic activity;binding;	-9.603128814
CL1735.Contig6_All	[F]GO:0004672//protein kinase activity;GO:0005524//ATP binding;	molecular_function	[F]binding;catalytic activity;	1.049562655
CL1735.Contig8_All	[F]GO:0004672//protein kinase activity;GO:0005524//ATP binding;	molecular_function	[F]catalytic activity;binding;	1.630380876
CL1737.Contig1_All	[P]GO:0030154//cell differentiation;GO:0042761//very long-chain fatty acid biosynthetic process;GO:0099402//plant organ development;[F]GO:0003755//peptidyl-prolyl cis-trans isomerase activity;	biological_process;molecular_function	[P]cellular process;multicellular organismal process;[F]catalytic activity;	1.497109479
CL1738.Contig2_All	[P]GO:0006094//gluconeogenesis;[C]GO:0005829//cytosol;[F]GO:0004612//phosphoenolpyruvate carboxykinase (ATP) activity;GO:0005524//ATP binding;	biological_process;molecular_function;cellular_component	[C]cell;[P]metabolic process;[F]catalytic activity;binding;	-1.577293893
CL1739.Contig1_All	[P]GO:0042391//regulation of membrane potential;GO:0071260//cellular response to mechanical stimulus;GO:0050982//detection of mechanical stimulus;[C]GO:0016021//integral component of membrane;GO:0016020//membrane;[F]GO:0008381//mechanosensitive ion channel activity;GO:0005261//cation channel activity;	molecular_function;biological_process;cellular_component	[C]membrane;membrane part;[P]response to stimulus;biological regulation;cellular process;[F]transporter activity;	1.954555192
CL1741.Contig3_All	[P]GO:0009058//biosynthetic process;[F]GO:0030170//pyridoxal phosphate binding;GO:0008483//transaminase activity;	biological_process;molecular_function	[P]metabolic process;[F]catalytic activity;binding;	-1.286671386
CL1744.Contig2_All	[P]GO:0033365//protein localization to organelle;[C]GO:0016021//integral component of membrane;[F]GO:0015266//protein channel activity;	biological_process;molecular_function;cellular_component	[C]membrane part;[P]localization;[F]transporter activity;	-4.301252694
CL1745.Contig2_All	[F]GO:0003723//RNA binding;	molecular_function	[F]binding;	9.581897209
CL1745.Contig5_All	[F]GO:0003723//RNA binding;	molecular_function	[F]binding;	-3.239275255
CL1746.Contig1_All	[P]GO:0009396//folic acid-containing compound biosynthetic process;GO:0046654//tetrahydrofolate biosynthetic process;[F]GO:0004156//dihydropteroate synthase activity;GO:0003848//2-amino-4-hydroxy-6-hydroxymethyldihydropteridine diphosphokinase activity;	molecular_function;biological_process	[P]cellular process;[F]catalytic activity;	1.643275745
CL1746.Contig2_All	[P]GO:0009396//folic acid-containing compound biosynthetic process;GO:0046654//tetrahydrofolate biosynthetic process;[F]GO:0004156//dihydropteroate synthase activity;GO:0003848//2-amino-4-hydroxy-6-hydroxymethyldihydropteridine diphosphokinase activity;	molecular_function;biological_process	[P]cellular process;[F]catalytic activity;	-1.7072243
CL1750.Contig2_All	[P]GO:0006457//protein folding;[C]GO:0005737//cytoplasm;[F]GO:0005524//ATP binding;GO:0051082//unfolded protein binding;	molecular_function;biological_process;cellular_component	[C]cell;[P]cellular process;[F]binding;	1.655377733
CL1750.Contig3_All	[P]GO:0006457//protein folding;[C]GO:0005737//cytoplasm;[F]GO:0005524//ATP binding;GO:0051082//unfolded protein binding;	biological_process;cellular_component;molecular_function	[C]cell;[P]cellular process;[F]binding;	9.656154463
CL1750.Contig4_All	[P]GO:0006457//protein folding;[C]GO:0005737//cytoplasm;[F]GO:0051082//unfolded protein binding;GO:0005524//ATP binding;	cellular_component;molecular_function;biological_process	[C]cell;[P]cellular process;[F]binding;	3.902652485
CL1751.Contig1_All	[F]GO:0030272//5-formyltetrahydrofolate cyclo-ligase activity;GO:0046872//metal ion binding;GO:0016874//ligase activity;GO:0005524//ATP binding;	molecular_function	[F]catalytic activity;binding;	2.480468792
CL1753.Contig3_All	[C]GO:0016021//integral component of membrane;[F]GO:0008270//zinc ion binding;	cellular_component;molecular_function	[C]membrane part;[F]binding;	-1.29309303
CL1754.Contig4_All	[P]GO:0016480//negative regulation of transcription from RNA polymerase III promoter;GO:0006351//transcription, DNA-templated;[C]GO:0005634//nucleus;	biological_process;cellular_component	[C]cell;[P]biological regulation;cellular process;	-4.830745101
CL1754.Contig5_All	[P]GO:0006351//transcription, DNA-templated;GO:0016480//negative regulation of transcription from RNA polymerase III promoter;[C]GO:0005634//nucleus;	cellular_component;biological_process	[C]cell;[P]cellular process;biological regulation;	3.934678991
CL1754.Contig9_All	[P]GO:0006351//transcription, DNA-templated;GO:0016480//negative regulation of transcription from RNA polymerase III promoter;[C]GO:0005634//nucleus;	biological_process;cellular_component	[C]cell;[P]cellular process;biological regulation;	1.711223993
CL1755.Contig1_All	[P]GO:0006471//protein ADP-ribosylation;[C]GO:0005759//mitochondrial matrix;[F]GO:0034979//NAD-dependent protein deacetylase activity;GO:0008270//zinc ion binding;GO:0070403//NAD+ binding;	molecular_function;cellular_component;biological_process	[C]organelle part;[P]cellular process;[F]catalytic activity;binding;	-3.192500863
CL1755.Contig3_All	[P]GO:0006471//protein ADP-ribosylation;[C]GO:0005759//mitochondrial matrix;[F]GO:0070403//NAD+ binding;GO:0008270//zinc ion binding;GO:0034979//NAD-dependent protein deacetylase activity;	molecular_function;cellular_component;biological_process	[C]organelle part;[P]cellular process;[F]binding;catalytic activity;	-1.150603699
CL1755.Contig5_All	[P]GO:0006471//protein ADP-ribosylation;[C]GO:0005759//mitochondrial matrix;[F]GO:0070403//NAD+ binding;GO:0034979//NAD-dependent protein deacetylase activity;GO:0008270//zinc ion binding;	cellular_component;molecular_function;biological_process	[C]organelle part;[P]cellular process;[F]catalytic activity;binding;	-3.324914441
CL1755.Contig7_All	[P]GO:0006471//protein ADP-ribosylation;[C]GO:0005759//mitochondrial matrix;[F]GO:0008270//zinc ion binding;GO:0070403//NAD+ binding;GO:0034979//NAD-dependent protein deacetylase activity;	cellular_component;molecular_function;biological_process	[C]organelle part;[P]cellular process;[F]binding;catalytic activity;	1.007066343
CL1756.Contig4_All	[P]GO:0006511//ubiquitin-dependent protein catabolic process;[C]GO:0031461//cullin-RING ubiquitin ligase complex;[F]GO:0031625//ubiquitin protein ligase binding;	biological_process;cellular_component;molecular_function	[C]cell;[P]cellular process;[F]binding;	-1.202961973
CL1756.Contig5_All	[P]GO:0042787//protein ubiquitination involved in ubiquitin-dependent protein catabolic process;GO:0006511//ubiquitin-dependent protein catabolic process;[C]GO:0031461//cullin-RING ubiquitin ligase complex;[F]GO:0031625//ubiquitin protein ligase binding;	biological_process;molecular_function;cellular_component	[C]cell;[P]cellular process;[F]binding;	-1.048606795
CL1757.Contig6_All	[C]GO:0016021//integral component of membrane;[F]GO:0008270//zinc ion binding;	molecular_function;cellular_component	[C]membrane part;[F]binding;	9.500293831
CL1758.Contig1_All	[P]GO:0006457//protein folding;[F]GO:0003755//peptidyl-prolyl cis-trans isomerase activity;	biological_process;molecular_function	[P]cellular process;[F]catalytic activity;	1.178131355
CL1758.Contig2_All	[P]GO:0006457//protein folding;[F]GO:0003755//peptidyl-prolyl cis-trans isomerase activity;	biological_process;molecular_function	[P]cellular process;[F]catalytic activity;	-3.904125589
CL1759.Contig10_All	[P]GO:0000160//phosphorelay signal transduction system;[C]GO:0005634//nucleus;	biological_process;cellular_component	[C]cell;[P]biological regulation;	-3.888008995
CL1759.Contig5_All	[P]GO:0000160//phosphorelay signal transduction system;[C]GO:0005634//nucleus;	biological_process;cellular_component	[C]cell;[P]biological regulation;	-1.412901673
CL1759.Contig8_All	[P]GO:0000160//phosphorelay signal transduction system;[C]GO:0005634//nucleus;	cellular_component;biological_process	[C]cell;[P]biological regulation;	-1.385304792
CL1760.Contig1_All	[F]GO:0016787//hydrolase activity;	molecular_function	[F]catalytic activity;	2.053641332
CL1760.Contig2_All	[F]GO:0016787//hydrolase activity;	molecular_function	[F]catalytic activity;	-1.684290064
CL1761.Contig1_All	[F]GO:0004674//protein serine/threonine kinase activity;GO:0005524//ATP binding;	molecular_function	[F]binding;catalytic activity;	-4.343708138
CL1763.Contig1_All	[C]GO:0016021//integral component of membrane;[F]GO:0015299//solute:proton antiporter activity;	cellular_component;molecular_function	[C]membrane part;[F]transporter activity;	-2.923002801
CL1763.Contig2_All	[C]GO:0016021//integral component of membrane;[F]GO:0015299//solute:proton antiporter activity;	molecular_function;cellular_component	[C]membrane part;[F]transporter activity;	-3.659915422
CL1763.Contig5_All	[C]GO:0016021//integral component of membrane;[F]GO:0015299//solute:proton antiporter activity;	cellular_component;molecular_function	[C]membrane part;[F]transporter activity;	1.192654115
CL1763.Contig6_All	[C]GO:0016021//integral component of membrane;[F]GO:0015299//solute:proton antiporter activity;	cellular_component;molecular_function	[C]membrane part;[F]transporter activity;	1.075639069
CL1763.Contig7_All	[C]GO:0016021//integral component of membrane;[F]GO:0015299//solute:proton antiporter activity;	cellular_component;molecular_function	[C]membrane part;[F]transporter activity;	1.224762808
CL1763.Contig8_All	[C]GO:0016021//integral component of membrane;[F]GO:0015299//solute:proton antiporter activity;	cellular_component;molecular_function	[C]membrane part;[F]transporter activity;	2.401203421
CL1764.Contig4_All	[P]GO:0032543//mitochondrial translation;GO:0006429//leucyl-tRNA aminoacylation;[C]GO:0009507//chloroplast;GO:0005739//mitochondrion;[F]GO:0005524//ATP binding;GO:0004823//leucine-tRNA ligase activity;GO:0002161//aminoacyl-tRNA editing activity;	molecular_function;biological_process;cellular_component	[C]cell;[P]cellular process;[F]binding;catalytic activity;	1.106433687
CL1768.Contig10_All	[P]GO:0006281//DNA repair;[C]GO:0005634//nucleus;[F]GO:0004518//nuclease activity;GO:0003677//DNA binding;	biological_process;molecular_function;cellular_component	[C]cell;[P]cellular process;[F]catalytic activity;binding;	1.599046844
CL1768.Contig11_All	[P]GO:0006281//DNA repair;[C]GO:0005634//nucleus;[F]GO:0004518//nuclease activity;GO:0003677//DNA binding;	molecular_function;cellular_component;biological_process	[C]cell;[P]cellular process;[F]binding;catalytic activity;	-6.677756392
CL1768.Contig5_All	[P]GO:0006281//DNA repair;[C]GO:0005634//nucleus;[F]GO:0003677//DNA binding;GO:0004518//nuclease activity;	biological_process;molecular_function;cellular_component	[C]cell;[P]cellular process;[F]catalytic activity;binding;	-1.115358888
CL1768.Contig8_All	[P]GO:0006281//DNA repair;[C]GO:0005634//nucleus;[F]GO:0003677//DNA binding;GO:0004518//nuclease activity;	biological_process;molecular_function;cellular_component	[C]cell;[P]cellular process;[F]binding;catalytic activity;	1.893813607
CL1772.Contig2_All	[C]GO:0016021//integral component of membrane;	cellular_component	[C]membrane part;	-1.27759005
CL1776.Contig1_All	[C]GO:0016021//integral component of membrane;	cellular_component	[C]membrane part;	-5.801388659
CL1776.Contig2_All	[C]GO:0016021//integral component of membrane;	cellular_component	[C]membrane part;	2.880370176
CL1776.Contig5_All	[C]GO:0016021//integral component of membrane;	cellular_component	[C]membrane part;	-1.708981986
CL1776.Contig6_All	[C]GO:0016021//integral component of membrane;	cellular_component	[C]membrane part;	1.441744598
CL1779.Contig2_All	[P]GO:0006383//transcription from RNA polymerase III promoter;[C]GO:0000126//transcription factor TFIIIB complex;[F]GO:0001026//TFIIIB-type transcription factor activity;GO:0003677//DNA binding;	biological_process;molecular_function;cellular_component	[C]organelle part;[P]cellular process;[F]transcription regulator activity;binding;	2.575058581
CL178.Contig5_All	[C]GO:0016021//integral component of membrane;[F]GO:0042626//ATPase activity, coupled to transmembrane movement of substances;GO:0005524//ATP binding;	cellular_component;molecular_function	[C]membrane part;[F]binding;transporter activity;	1.490850108
CL1781.Contig1_All	[C]GO:0016021//integral component of membrane;GO:0005789//endoplasmic reticulum membrane;	cellular_component	[C]organelle part;membrane part;	1.607191889
CL1781.Contig2_All	[C]GO:0005789//endoplasmic reticulum membrane;GO:0016021//integral component of membrane;	cellular_component	[C]organelle part;membrane part;	-1.68246837
CL1783.Contig1_All	[P]GO:0046854//phosphatidylinositol phosphorylation;GO:0006790//sulfur compound metabolic process;[F]GO:0008441//3'(2'),5'-bisphosphate nucleotidase activity;	molecular_function;biological_process	[P]cellular process;[F]catalytic activity;	-1.949327255
CL1784.Contig2_All	[F]GO:0016301//kinase activity;	molecular_function	[F]catalytic activity;	-2.188238194
CL1788.Contig3_All	[P]GO:0051276//chromosome organization;[C]GO:0005694//chromosome;GO:0005634//nucleus;[F]GO:0005524//ATP binding;	biological_process;cellular_component;molecular_function	[C]cell;[P]cellular component organization or biogenesis;[F]binding;	-1.308794748
CL1792.Contig1_All	[C]GO:0009941//chloroplast envelope;GO:0009535//chloroplast thylakoid membrane;	cellular_component	[C]organelle part;	2.993253745
CL1794.Contig2_All	[C]GO:0005789//endoplasmic reticulum membrane;GO:0016021//integral component of membrane;[F]GO:0016757//transferase activity, transferring glycosyl groups;	cellular_component;molecular_function	[C]organelle part;membrane part;[F]catalytic activity;	1.474204602
CL1796.Contig2_All	[C]GO:0009507//chloroplast;[F]GO:0046422//violaxanthin de-epoxidase activity;	cellular_component;molecular_function	[C]cell;[F]catalytic activity;	7.086607297
CL1796.Contig3_All	[C]GO:0009507//chloroplast;[F]GO:0046422//violaxanthin de-epoxidase activity;	cellular_component;molecular_function	[C]cell;[F]catalytic activity;	-1.746653745
CL1797.Contig1_All	[F]GO:0005524//ATP binding;GO:0004672//protein kinase activity;	molecular_function	[F]binding;catalytic activity;	10.9282748
CL1797.Contig3_All	[F]GO:0004672//protein kinase activity;GO:0005524//ATP binding;	molecular_function	[F]binding;catalytic activity;	-1.623242714
CL1798.Contig1_All	[P]GO:0006633//fatty acid biosynthetic process;[F]GO:0050080//malonyl-CoA decarboxylase activity;	biological_process;molecular_function	[P]cellular process;[F]catalytic activity;	2.15734489
CL1798.Contig2_All	[P]GO:0006633//fatty acid biosynthetic process;[F]GO:0050080//malonyl-CoA decarboxylase activity;	molecular_function;biological_process	[P]cellular process;[F]catalytic activity;	5.591041448
CL1798.Contig3_All	[P]GO:0006633//fatty acid biosynthetic process;[F]GO:0050080//malonyl-CoA decarboxylase activity;	molecular_function;biological_process	[P]cellular process;[F]catalytic activity;	-3.04773658
CL1798.Contig4_All	[P]GO:0006633//fatty acid biosynthetic process;[F]GO:0050080//malonyl-CoA decarboxylase activity;	biological_process;molecular_function	[P]cellular process;[F]catalytic activity;	1.084671954
CL1798.Contig5_All	[P]GO:0006633//fatty acid biosynthetic process;[F]GO:0050080//malonyl-CoA decarboxylase activity;	molecular_function;biological_process	[P]cellular process;[F]catalytic activity;	9.506022198
CL1798.Contig6_All	[P]GO:0006633//fatty acid biosynthetic process;[F]GO:0050080//malonyl-CoA decarboxylase activity;	biological_process;molecular_function	[P]cellular process;[F]catalytic activity;	-2.96202433
CL1798.Contig8_All	[P]GO:0006633//fatty acid biosynthetic process;[F]GO:0050080//malonyl-CoA decarboxylase activity;	molecular_function;biological_process	[P]cellular process;[F]catalytic activity;	2.596422187
CL18.Contig1_All	[C]GO:0005634//nucleus;[F]GO:0003676//nucleic acid binding;	molecular_function;cellular_component	[C]cell;[F]binding;	3.056058574
CL18.Contig2_All	[C]GO:0005634//nucleus;[F]GO:0003676//nucleic acid binding;	cellular_component;molecular_function	[C]cell;[F]binding;	-12.01531454
CL18.Contig3_All	[C]GO:0005634//nucleus;[F]GO:0003676//nucleic acid binding;	cellular_component;molecular_function	[C]cell;[F]binding;	5.814631724
CL18.Contig4_All	[C]GO:0005634//nucleus;[F]GO:0003676//nucleic acid binding;	cellular_component;molecular_function	[C]cell;[F]binding;	1.544459276
CL18.Contig5_All	[C]GO:0005634//nucleus;[F]GO:0003676//nucleic acid binding;	molecular_function;cellular_component	[C]cell;[F]binding;	-3.117392638
CL18.Contig6_All	[C]GO:0005634//nucleus;[F]GO:0003676//nucleic acid binding;	cellular_component;molecular_function	[C]cell;[F]binding;	-4.545177821
CL1801.Contig4_All	[P]GO:0000381//regulation of alternative mRNA splicing, via spliceosome;GO:0080009//mRNA methylation;[C]GO:0005634//nucleus;	cellular_component;biological_process	[C]cell;[P]cellular process;biological regulation;	1.315817611
CL1805.Contig10_All	[F]GO:0004386//helicase activity;GO:0003676//nucleic acid binding;GO:0005524//ATP binding;	molecular_function	[F]catalytic activity;binding;	-3.775731586
CL1805.Contig11_All	[F]GO:0004386//helicase activity;GO:0005524//ATP binding;GO:0003676//nucleic acid binding;	molecular_function	[F]catalytic activity;binding;	-3.263984614
CL1805.Contig2_All	[F]GO:0003676//nucleic acid binding;GO:0004386//helicase activity;GO:0005524//ATP binding;	molecular_function	[F]binding;catalytic activity;	-9.281134019
CL1805.Contig3_All	[F]GO:0005524//ATP binding;GO:0003676//nucleic acid binding;GO:0004386//helicase activity;	molecular_function	[F]catalytic activity;binding;	2.632996788
CL1805.Contig5_All	[C]GO:0016021//integral component of membrane;[F]GO:0003676//nucleic acid binding;GO:0005524//ATP binding;GO:0004386//helicase activity;	molecular_function;cellular_component	[C]membrane part;[F]catalytic activity;binding;	-4.058313393
CL1805.Contig7_All	[C]GO:0016021//integral component of membrane;[F]GO:0005524//ATP binding;GO:0003676//nucleic acid binding;GO:0004386//helicase activity;	cellular_component;molecular_function	[C]membrane part;[F]catalytic activity;binding;	-5.080572919
CL1805.Contig8_All	[F]GO:0003676//nucleic acid binding;GO:0004386//helicase activity;GO:0005524//ATP binding;	molecular_function	[F]catalytic activity;binding;	-4.847357176
CL181.Contig1_All	[P]GO:0005978//glycogen biosynthetic process;[F]GO:0043169//cation binding;GO:0004553//hydrolase activity, hydrolyzing O-glycosyl compounds;GO:0003844//1,4-alpha-glucan branching enzyme activity;	biological_process;molecular_function	[P]cellular process;[F]catalytic activity;binding;	-10.95353485
CL181.Contig2_All	[P]GO:0005978//glycogen biosynthetic process;[F]GO:0043169//cation binding;GO:0003844//1,4-alpha-glucan branching enzyme activity;GO:0004553//hydrolase activity, hydrolyzing O-glycosyl compounds;	molecular_function;biological_process	[P]cellular process;[F]catalytic activity;binding;	1.228651863
CL181.Contig3_All	[P]GO:0005978//glycogen biosynthetic process;[F]GO:0003844//1,4-alpha-glucan branching enzyme activity;GO:0004553//hydrolase activity, hydrolyzing O-glycosyl compounds;GO:0043169//cation binding;	biological_process;molecular_function	[P]cellular process;[F]catalytic activity;binding;	2.628870905
CL181.Contig4_All	[P]GO:0005978//glycogen biosynthetic process;[F]GO:0003844//1,4-alpha-glucan branching enzyme activity;GO:0043169//cation binding;GO:0004553//hydrolase activity, hydrolyzing O-glycosyl compounds;	biological_process;molecular_function	[P]cellular process;[F]catalytic activity;binding;	7.340686674
CL181.Contig6_All	[P]GO:0005978//glycogen biosynthetic process;[F]GO:0043169//cation binding;GO:0004553//hydrolase activity, hydrolyzing O-glycosyl compounds;GO:0003844//1,4-alpha-glucan branching enzyme activity;	molecular_function;biological_process	[P]cellular process;[F]binding;catalytic activity;	9.962543215
CL1810.Contig1_All	[F]GO:0016491//oxidoreductase activity;	molecular_function	[F]catalytic activity;	7.616916158
CL1810.Contig2_All	[C]GO:0005737//cytoplasm;[F]GO:0016491//oxidoreductase activity;	cellular_component;molecular_function	[C]cell;[F]catalytic activity;	-3.067670532
CL1810.Contig3_All	[F]GO:0016491//oxidoreductase activity;	molecular_function	[F]catalytic activity;	6.298846112
CL1810.Contig4_All	[C]GO:0005737//cytoplasm;[F]GO:0016491//oxidoreductase activity;	molecular_function;cellular_component	[C]cell;[F]catalytic activity;	-10.76671738
CL1810.Contig5_All	[C]GO:0005737//cytoplasm;[F]GO:0016491//oxidoreductase activity;	cellular_component;molecular_function	[C]cell;[F]catalytic activity;	1.660037203
CL1810.Contig6_All	[F]GO:0016491//oxidoreductase activity;	molecular_function	[F]catalytic activity;	-1.957979626
CL1810.Contig7_All	[F]GO:0016491//oxidoreductase activity;	molecular_function	[F]catalytic activity;	-4.020538277
CL1813.Contig4_All	[C]GO:0016021//integral component of membrane;[F]GO:0015238//drug transmembrane transporter activity;GO:0015297//antiporter activity;	molecular_function;cellular_component	[C]membrane part;[F]transporter activity;	3.062985737
CL1813.Contig5_All	[C]GO:0016021//integral component of membrane;[F]GO:0015238//drug transmembrane transporter activity;GO:0015297//antiporter activity;	cellular_component;molecular_function	[C]membrane part;[F]transporter activity;	1.758058497
CL1814.Contig1_All	[C]GO:0016021//integral component of membrane;GO:0005886//plasma membrane;	cellular_component	[C]cell;membrane part;	-3.823112517
CL1815.Contig3_All	[P]GO:0005975//carbohydrate metabolic process;[F]GO:0004553//hydrolase activity, hydrolyzing O-glycosyl compounds;	molecular_function;biological_process	[P]metabolic process;[F]catalytic activity;	-3.637559749
CL1817.Contig1_All	[P]GO:0008610//lipid biosynthetic process;[F]GO:0008780//acyl-[acyl-carrier-protein]-UDP-N-acetylglucosamine O-acyltransferase activity;	molecular_function;biological_process	[P]metabolic process;[F]catalytic activity;	9.924233393
CL1817.Contig2_All	[P]GO:0008610//lipid biosynthetic process;[F]GO:0008780//acyl-[acyl-carrier-protein]-UDP-N-acetylglucosamine O-acyltransferase activity;	biological_process;molecular_function	[P]metabolic process;[F]catalytic activity;	-7.582824777
CL1817.Contig3_All	[P]GO:0008610//lipid biosynthetic process;[F]GO:0008780//acyl-[acyl-carrier-protein]-UDP-N-acetylglucosamine O-acyltransferase activity;	biological_process;molecular_function	[P]metabolic process;[F]catalytic activity;	9.643251785
CL1817.Contig4_All	[P]GO:0008610//lipid biosynthetic process;[F]GO:0008780//acyl-[acyl-carrier-protein]-UDP-N-acetylglucosamine O-acyltransferase activity;	biological_process;molecular_function	[P]metabolic process;[F]catalytic activity;	6.591948172
CL1817.Contig8_All	[P]GO:0008610//lipid biosynthetic process;[F]GO:0008780//acyl-[acyl-carrier-protein]-UDP-N-acetylglucosamine O-acyltransferase activity;	biological_process;molecular_function	[P]metabolic process;[F]catalytic activity;	-3.370021632
CL1817.Contig9_All	[P]GO:0008610//lipid biosynthetic process;[F]GO:0008780//acyl-[acyl-carrier-protein]-UDP-N-acetylglucosamine O-acyltransferase activity;	biological_process;molecular_function	[P]metabolic process;[F]catalytic activity;	-1.474957441
CL1818.Contig2_All	[P]GO:0009089//lysine biosynthetic process via diaminopimelate;[F]GO:0008840//4-hydroxy-tetrahydrodipicolinate synthase;	molecular_function;biological_process	[P]cellular process;[F]catalytic activity;	1.009804126
CL182.Contig10_All	[F]GO:0004185//serine-type carboxypeptidase activity;	molecular_function	[F]catalytic activity;	-4.464316146
CL182.Contig12_All	[P]GO:0019748//secondary metabolic process;GO:0006508//proteolysis;[F]GO:0016747//transferase activity, transferring acyl groups other than amino-acyl groups;	biological_process;molecular_function	[P]metabolic process;[F]catalytic activity;	2.144549548
CL182.Contig13_All	[F]GO:0004185//serine-type carboxypeptidase activity;	molecular_function	[F]catalytic activity;	-7.239753716
CL182.Contig14_All	[P]GO:0006508//proteolysis;GO:0019748//secondary metabolic process;[F]GO:0016747//transferase activity, transferring acyl groups other than amino-acyl groups;	biological_process;molecular_function	[P]metabolic process;[F]catalytic activity;	-2.442769304
CL182.Contig16_All	[F]GO:0004185//serine-type carboxypeptidase activity;	molecular_function	[F]catalytic activity;	1.145932347
CL182.Contig17_All	[P]GO:0006508//proteolysis;GO:0019748//secondary metabolic process;[F]GO:0016747//transferase activity, transferring acyl groups other than amino-acyl groups;	biological_process;molecular_function	[P]metabolic process;[F]catalytic activity;	2.840367392
CL182.Contig18_All	[F]GO:0004185//serine-type carboxypeptidase activity;	molecular_function	[F]catalytic activity;	1.063595001
CL182.Contig19_All	[F]GO:0004185//serine-type carboxypeptidase activity;	molecular_function	[F]catalytic activity;	-1.214575173
CL182.Contig23_All	[P]GO:0006508//proteolysis;GO:0019748//secondary metabolic process;[F]GO:0016747//transferase activity, transferring acyl groups other than amino-acyl groups;	molecular_function;biological_process	[P]metabolic process;[F]catalytic activity;	-17.77837638
CL182.Contig24_All	[P]GO:0006508//proteolysis;GO:0019748//secondary metabolic process;[C]GO:0016021//integral component of membrane;[F]GO:0016747//transferase activity, transferring acyl groups other than amino-acyl groups;GO:0004185//serine-type carboxypeptidase activity;	molecular_function;cellular_component;biological_process	[C]membrane part;[P]metabolic process;[F]catalytic activity;	-7.625485969
CL182.Contig25_All	[P]GO:0006508//proteolysis;GO:0019748//secondary metabolic process;[F]GO:0016747//transferase activity, transferring acyl groups other than amino-acyl groups;GO:0004185//serine-type carboxypeptidase activity;	molecular_function;biological_process	[P]metabolic process;[F]catalytic activity;	-1.38387528
CL182.Contig26_All	[P]GO:0006508//proteolysis;GO:0019748//secondary metabolic process;[F]GO:0016747//transferase activity, transferring acyl groups other than amino-acyl groups;	molecular_function;biological_process	[P]metabolic process;[F]catalytic activity;	7.407887505
CL182.Contig27_All	[F]GO:0004185//serine-type carboxypeptidase activity;	molecular_function	[F]catalytic activity;	-1.441124486
CL182.Contig2_All	[P]GO:0006508//proteolysis;GO:0019748//secondary metabolic process;[F]GO:0004185//serine-type carboxypeptidase activity;GO:0016747//transferase activity, transferring acyl groups other than amino-acyl groups;	biological_process;molecular_function	[P]metabolic process;[F]catalytic activity;	-1.449083867
CL182.Contig3_All	[P]GO:0019748//secondary metabolic process;GO:0006508//proteolysis;[F]GO:0016747//transferase activity, transferring acyl groups other than amino-acyl groups;	molecular_function;biological_process	[P]metabolic process;[F]catalytic activity;	9.731990447
CL182.Contig4_All	[P]GO:0019748//secondary metabolic process;GO:0006508//proteolysis;[F]GO:0016747//transferase activity, transferring acyl groups other than amino-acyl groups;GO:0004185//serine-type carboxypeptidase activity;	biological_process;molecular_function	[P]metabolic process;[F]catalytic activity;	-3.180164344
CL182.Contig7_All	[P]GO:0006508//proteolysis;GO:0019748//secondary metabolic process;[F]GO:0016747//transferase activity, transferring acyl groups other than amino-acyl groups;	biological_process;molecular_function	[P]metabolic process;[F]catalytic activity;	7.125639746
CL1820.Contig1_All	[C]GO:0005634//nucleus;[F]GO:0003677//DNA binding;	cellular_component;molecular_function	[C]cell;[F]binding;	1.155922883
CL1820.Contig2_All	[C]GO:0005634//nucleus;[F]GO:0003677//DNA binding;	molecular_function;cellular_component	[C]cell;[F]binding;	-2.976395419
CL1820.Contig3_All	[C]GO:0005634//nucleus;[F]GO:0003677//DNA binding;	cellular_component;molecular_function	[C]cell;[F]binding;	-6.435983389
CL1820.Contig4_All	[C]GO:0005634//nucleus;[F]GO:0003677//DNA binding;	cellular_component;molecular_function	[C]cell;[F]binding;	-2.672718456
CL1820.Contig5_All	[C]GO:0005634//nucleus;[F]GO:0003677//DNA binding;	molecular_function;cellular_component	[C]cell;[F]binding;	1.709562993
CL1820.Contig6_All	[C]GO:0005634//nucleus;[F]GO:0003677//DNA binding;	molecular_function;cellular_component	[C]cell;[F]binding;	-5.564837454
CL1820.Contig7_All	[C]GO:0005634//nucleus;[F]GO:0003677//DNA binding;	molecular_function;cellular_component	[C]cell;[F]binding;	1.410633457
CL1820.Contig8_All	[C]GO:0005634//nucleus;[F]GO:0003677//DNA binding;	cellular_component;molecular_function	[C]cell;[F]binding;	-2.437214755
CL1820.Contig9_All	[C]GO:0005634//nucleus;[F]GO:0003677//DNA binding;	molecular_function;cellular_component	[C]cell;[F]binding;	6.381010951
CL1824.Contig1_All	[C]GO:0005634//nucleus;[F]GO:0003682//chromatin binding;	cellular_component;molecular_function	[C]cell;[F]binding;	1.739126311
CL1824.Contig2_All	[C]GO:0005634//nucleus;[F]GO:0003682//chromatin binding;	cellular_component;molecular_function	[C]cell;[F]binding;	2.135718256
CL1824.Contig3_All	[C]GO:0005634//nucleus;[F]GO:0003682//chromatin binding;	cellular_component;molecular_function	[C]cell;[F]binding;	-1.23435223
CL1824.Contig4_All	[C]GO:0005634//nucleus;[F]GO:0003682//chromatin binding;	molecular_function;cellular_component	[C]cell;[F]binding;	1.463610121
CL1824.Contig6_All	[C]GO:0005634//nucleus;[F]GO:0003682//chromatin binding;	molecular_function;cellular_component	[C]cell;[F]binding;	-1.7685909
CL1825.Contig2_All	[F]GO:0005524//ATP binding;GO:0004674//protein serine/threonine kinase activity;	molecular_function	[F]catalytic activity;binding;	-1.008891341
CL183.Contig2_All	[C]GO:0016021//integral component of membrane;[F]GO:0008324//cation transmembrane transporter activity;	molecular_function;cellular_component	[C]membrane part;[F]transporter activity;	-1.05282884
CL1830.Contig1_All	[P]GO:0006952//defense response;[C]GO:0046658//anchored component of plasma membrane;GO:0016021//integral component of membrane;GO:0009506//plasmodesma;[F]GO:0004871//signal transducer activity;	cellular_component;biological_process;molecular_function	[C]symplast;membrane part;cell;[P]response to stimulus;[F]signal transducer activity;	-3.857328553
CL1830.Contig2_All	[P]GO:0006952//defense response;[C]GO:0009506//plasmodesma;GO:0016021//integral component of membrane;GO:0046658//anchored component of plasma membrane;[F]GO:0004871//signal transducer activity;	molecular_function;biological_process;cellular_component	[C]membrane part;symplast;cell;[P]response to stimulus;[F]signal transducer activity;	-1.467122554
CL1831.Contig2_All	[P]GO:0042546//cell wall biogenesis;[C]GO:0016021//integral component of membrane;[F]GO:0008107//galactoside 2-alpha-L-fucosyltransferase activity;	molecular_function;biological_process;cellular_component	[C]membrane part;[P]cellular component organization or biogenesis;[F]catalytic activity;	-2.972548421
CL1831.Contig3_All	[P]GO:0042546//cell wall biogenesis;[C]GO:0016021//integral component of membrane;[F]GO:0008107//galactoside 2-alpha-L-fucosyltransferase activity;	biological_process;molecular_function;cellular_component	[C]membrane part;[P]cellular component organization or biogenesis;[F]catalytic activity;	1.584596177
CL1831.Contig4_All	[P]GO:0042546//cell wall biogenesis;[C]GO:0016021//integral component of membrane;[F]GO:0008107//galactoside 2-alpha-L-fucosyltransferase activity;	biological_process;cellular_component;molecular_function	[C]membrane part;[P]cellular component organization or biogenesis;[F]catalytic activity;	-3.214643546
CL1831.Contig7_All	[P]GO:0042546//cell wall biogenesis;[C]GO:0016021//integral component of membrane;[F]GO:0008107//galactoside 2-alpha-L-fucosyltransferase activity;	cellular_component;biological_process;molecular_function	[C]membrane part;[P]cellular component organization or biogenesis;[F]catalytic activity;	-6.623827481
CL1834.Contig1_All	[C]GO:0005634//nucleus;[F]GO:0003677//DNA binding;	molecular_function;cellular_component	[C]cell;[F]binding;	-1.010136469
CL1834.Contig2_All	[C]GO:0005634//nucleus;[F]GO:0003677//DNA binding;	molecular_function;cellular_component	[C]cell;[F]binding;	-4.08109525
CL1834.Contig3_All	[C]GO:0005634//nucleus;[F]GO:0003677//DNA binding;	cellular_component;molecular_function	[C]cell;[F]binding;	1.237906659
CL1834.Contig4_All	[C]GO:0005634//nucleus;[F]GO:0003677//DNA binding;	molecular_function;cellular_component	[C]cell;[F]binding;	2.020176141
CL1835.Contig2_All	[P]GO:0055085//transmembrane transport;[C]GO:0016021//integral component of membrane;GO:0005774//vacuolar membrane;GO:0000325//plant-type vacuole;[F]GO:0005524//ATP binding;GO:0042626//ATPase activity, coupled to transmembrane movement of substances;	biological_process;cellular_component;molecular_function	[C]membrane part;organelle part;cell;[P]localization;[F]transporter activity;binding;	1.057817551
CL1836.Contig3_All	[C]GO:0016021//integral component of membrane;	cellular_component	[C]membrane part;	3.146718976
CL1838.Contig2_All	[P]GO:0000154//rRNA modification;[C]GO:0031428//box C/D snoRNP complex;GO:0032040//small-subunit processome;[F]GO:0030515//snoRNA binding;	cellular_component;molecular_function;biological_process	[C]cell;organelle part;[P]cellular component organization or biogenesis;[F]binding;	1.824899809
CL1839.Contig1_All	[C]GO:0016021//integral component of membrane;[F]GO:0005215//transporter activity;	cellular_component;molecular_function	[C]membrane part;[F]transporter activity;	2.865383619
CL1840.Contig1_All	[F]GO:0003677//DNA binding;	molecular_function	[F]binding;	1.350802497
CL1840.Contig3_All	[F]GO:0003677//DNA binding;	molecular_function	[F]binding;	-4.391049561
CL1842.Contig1_All	[P]GO:0008152//metabolic process;[F]GO:0016787//hydrolase activity;	molecular_function;biological_process	[P]metabolic process;[F]catalytic activity;	2.954384739
CL1842.Contig2_All	[P]GO:0008152//metabolic process;[F]GO:0016787//hydrolase activity;	biological_process;molecular_function	[P]metabolic process;[F]catalytic activity;	1.419525697
CL1842.Contig4_All	[P]GO:0008152//metabolic process;[F]GO:0016787//hydrolase activity;	biological_process;molecular_function	[P]metabolic process;[F]catalytic activity;	-2.103627764
CL1842.Contig5_All	[P]GO:0008152//metabolic process;[F]GO:0016787//hydrolase activity;	molecular_function;biological_process	[P]metabolic process;[F]catalytic activity;	-4.363426823
CL1842.Contig7_All	[P]GO:0008152//metabolic process;[F]GO:0016787//hydrolase activity;	molecular_function;biological_process	[P]metabolic process;[F]catalytic activity;	2.247889192
CL1844.Contig1_All	[P]GO:0019632//shikimate metabolic process;[F]GO:0003855//3-dehydroquinate dehydratase activity;GO:0004764//shikimate 3-dehydrogenase (NADP+) activity;GO:0050661//NADP binding;	molecular_function;biological_process	[P]cellular process;[F]binding;catalytic activity;	9.629310889
CL1844.Contig2_All	[P]GO:0019632//shikimate metabolic process;[F]GO:0003855//3-dehydroquinate dehydratase activity;GO:0004764//shikimate 3-dehydrogenase (NADP+) activity;GO:0050661//NADP binding;	biological_process;molecular_function	[P]cellular process;[F]catalytic activity;binding;	-4.800336646
CL1844.Contig3_All	[F]GO:0004764//shikimate 3-dehydrogenase (NADP+) activity;GO:0003855//3-dehydroquinate dehydratase activity;	molecular_function	[F]catalytic activity;	-1.950323188
CL1844.Contig6_All	[P]GO:0019632//shikimate metabolic process;[F]GO:0004764//shikimate 3-dehydrogenase (NADP+) activity;GO:0050661//NADP binding;GO:0003855//3-dehydroquinate dehydratase activity;	biological_process;molecular_function	[P]cellular process;[F]binding;catalytic activity;	-10.27528584
CL1845.Contig2_All	[P]GO:0009451//RNA modification;[C]GO:0043231//intracellular membrane-bounded organelle;[F]GO:0004519//endonuclease activity;GO:0003723//RNA binding;	biological_process;molecular_function;cellular_component	[C]cell;[P]cellular process;[F]binding;catalytic activity;	1.093712297
CL1845.Contig3_All	[P]GO:0007186//G-protein coupled receptor signaling pathway;[C]GO:0005834//heterotrimeric G-protein complex;[F]GO:0004871//signal transducer activity;	molecular_function;biological_process;cellular_component	[C]cell;[P]biological regulation;[F]signal transducer activity;	-2.804325961
CL1848.Contig2_All	[P]GO:0006364//rRNA processing;	biological_process	[P]cellular component organization or biogenesis;	-2.317286037
CL1849.Contig1_All	[P]GO:0006891//intra-Golgi vesicle-mediated transport;[C]GO:0017119//Golgi transport complex;	cellular_component;biological_process	[C]organelle part;[P]localization;	-1.184152106
CL1849.Contig2_All	[P]GO:0006891//intra-Golgi vesicle-mediated transport;[C]GO:0017119//Golgi transport complex;	cellular_component;biological_process	[C]organelle part;[P]localization;	1.953912269
CL185.Contig10_All	[C]GO:0016021//integral component of membrane;[F]GO:0004672//protein kinase activity;GO:0005524//ATP binding;	molecular_function;cellular_component	[C]membrane part;[F]binding;catalytic activity;	4.179200047
CL185.Contig11_All	[C]GO:0016021//integral component of membrane;[F]GO:0005524//ATP binding;GO:0004672//protein kinase activity;	cellular_component;molecular_function	[C]membrane part;[F]binding;catalytic activity;	-2.733925387
CL185.Contig13_All	[C]GO:0016021//integral component of membrane;[F]GO:0004672//protein kinase activity;GO:0005524//ATP binding;	cellular_component;molecular_function	[C]membrane part;[F]binding;catalytic activity;	-2.41510058
CL185.Contig15_All	[C]GO:0016021//integral component of membrane;[F]GO:0005524//ATP binding;GO:0004672//protein kinase activity;	molecular_function;cellular_component	[C]membrane part;[F]binding;catalytic activity;	3.565910775
CL185.Contig19_All	[C]GO:0016021//integral component of membrane;[F]GO:0004672//protein kinase activity;GO:0005524//ATP binding;	cellular_component;molecular_function	[C]membrane part;[F]catalytic activity;binding;	-2.407153301
CL185.Contig21_All	[C]GO:0016021//integral component of membrane;[F]GO:0004672//protein kinase activity;GO:0005524//ATP binding;	molecular_function;cellular_component	[C]membrane part;[F]binding;catalytic activity;	1.545563802
CL185.Contig23_All	[C]GO:0016021//integral component of membrane;[F]GO:0004672//protein kinase activity;GO:0005524//ATP binding;	cellular_component;molecular_function	[C]membrane part;[F]catalytic activity;binding;	1.870914641
CL185.Contig24_All	[C]GO:0016021//integral component of membrane;[F]GO:0004672//protein kinase activity;GO:0005524//ATP binding;	cellular_component;molecular_function	[C]membrane part;[F]catalytic activity;binding;	1.228885104
CL185.Contig26_All	[C]GO:0016021//integral component of membrane;[F]GO:0004672//protein kinase activity;GO:0005524//ATP binding;	cellular_component;molecular_function	[C]membrane part;[F]catalytic activity;binding;	2.054883634
CL185.Contig2_All	[C]GO:0016021//integral component of membrane;[F]GO:0005524//ATP binding;GO:0004672//protein kinase activity;	molecular_function;cellular_component	[C]membrane part;[F]catalytic activity;binding;	2.850198619
CL185.Contig4_All	[C]GO:0016021//integral component of membrane;[F]GO:0005524//ATP binding;GO:0004672//protein kinase activity;	cellular_component;molecular_function	[C]membrane part;[F]catalytic activity;binding;	-1.677675939
CL185.Contig5_All	[C]GO:0016021//integral component of membrane;[F]GO:0005524//ATP binding;GO:0004672//protein kinase activity;	molecular_function;cellular_component	[C]membrane part;[F]binding;catalytic activity;	1.272837364
CL185.Contig6_All	[C]GO:0016021//integral component of membrane;[F]GO:0005524//ATP binding;GO:0004672//protein kinase activity;	molecular_function;cellular_component	[C]membrane part;[F]catalytic activity;binding;	-2.061568383
CL185.Contig7_All	[C]GO:0016021//integral component of membrane;[F]GO:0004672//protein kinase activity;GO:0005524//ATP binding;	molecular_function;cellular_component	[C]membrane part;[F]catalytic activity;binding;	4.163687649
CL185.Contig9_All	[C]GO:0016021//integral component of membrane;[F]GO:0005524//ATP binding;GO:0004672//protein kinase activity;	cellular_component;molecular_function	[C]membrane part;[F]catalytic activity;binding;	-1.915543364
CL1850.Contig2_All	[C]GO:0016021//integral component of membrane;	cellular_component	[C]membrane part;	-5.329880272
CL1853.Contig1_All	[P]GO:0000288//nuclear-transcribed mRNA catabolic process, deadenylation-dependent decay;GO:0017148//negative regulation of translation;[C]GO:0000932//P-body;GO:0030015//CCR4-NOT core complex;	biological_process;cellular_component	[C]cell;[P]biological regulation;	-2.328843212
CL1853.Contig3_All	[P]GO:0000288//nuclear-transcribed mRNA catabolic process, deadenylation-dependent decay;GO:0017148//negative regulation of translation;[C]GO:0030015//CCR4-NOT core complex;GO:0000932//P-body;	cellular_component;biological_process	[C]cell;[P]biological regulation;	-1.419968569
CL1857.Contig12_All	[P]GO:0006996//organelle organization;[C]GO:0016021//integral component of membrane;[F]GO:0004842//ubiquitin-protein transferase activity;GO:0016874//ligase activity;	cellular_component;biological_process;molecular_function	[C]membrane part;[P]cellular component organization or biogenesis;[F]catalytic activity;	-5.297312541
CL1857.Contig1_All	[P]GO:0006996//organelle organization;[C]GO:0016021//integral component of membrane;[F]GO:0004842//ubiquitin-protein transferase activity;GO:0016874//ligase activity;	biological_process;cellular_component;molecular_function	[C]membrane part;[P]cellular component organization or biogenesis;[F]catalytic activity;	-1.584779484
CL1857.Contig3_All	[P]GO:0006996//organelle organization;[C]GO:0016021//integral component of membrane;[F]GO:0004842//ubiquitin-protein transferase activity;GO:0016874//ligase activity;	molecular_function;cellular_component;biological_process	[C]membrane part;[P]cellular component organization or biogenesis;[F]catalytic activity;	-1.713062435
CL1857.Contig4_All	[P]GO:0006996//organelle organization;[C]GO:0016021//integral component of membrane;[F]GO:0004842//ubiquitin-protein transferase activity;	molecular_function;biological_process;cellular_component	[C]membrane part;[P]cellular component organization or biogenesis;[F]catalytic activity;	-5.369857439
CL1857.Contig5_All	[P]GO:0006996//organelle organization;[C]GO:0016021//integral component of membrane;[F]GO:0004842//ubiquitin-protein transferase activity;	molecular_function;cellular_component;biological_process	[C]membrane part;[P]cellular component organization or biogenesis;[F]catalytic activity;	10.02072284
CL1857.Contig6_All	[P]GO:0006996//organelle organization;[C]GO:0016021//integral component of membrane;[F]GO:0004842//ubiquitin-protein transferase activity;	biological_process;cellular_component;molecular_function	[C]membrane part;[P]cellular component organization or biogenesis;[F]catalytic activity;	8.621844059
CL1857.Contig7_All	[P]GO:0006996//organelle organization;[C]GO:0016021//integral component of membrane;[F]GO:0004842//ubiquitin-protein transferase activity;GO:0016874//ligase activity;	cellular_component;biological_process;molecular_function	[C]membrane part;[P]cellular component organization or biogenesis;[F]catalytic activity;	-8.357707489
CL1858.Contig2_All	[P]GO:0046686//response to cadmium ion;[C]GO:0016021//integral component of membrane;	biological_process;cellular_component	[C]membrane part;[P]response to stimulus;	-1.419788363
CL186.Contig1_All	[C]GO:0005840//ribosome;[F]GO:0003743//translation initiation factor activity;	cellular_component;molecular_function	[C]cell;[F]binding;	2.819882409
CL186.Contig3_All	[C]GO:0005840//ribosome;[F]GO:0003743//translation initiation factor activity;	cellular_component;molecular_function	[C]cell;[F]binding;	-3.13393816
CL186.Contig4_All	[C]GO:0005840//ribosome;[F]GO:0003743//translation initiation factor activity;	molecular_function;cellular_component	[C]cell;[F]binding;	2.101150681
CL1860.Contig2_All	[P]GO:0006950//response to stress;	biological_process	[P]response to stimulus;	-1.370656082
CL1862.Contig1_All	[C]GO:0016021//integral component of membrane;[F]GO:0016705//oxidoreductase activity, acting on paired donors, with incorporation or reduction of molecular oxygen;GO:0004497//monooxygenase activity;GO:0020037//heme binding;GO:0005506//iron ion binding;	cellular_component;molecular_function	[C]membrane part;[F]binding;catalytic activity;	-1.827815321
CL1863.Contig1_All	[F]GO:0003677//DNA binding;	molecular_function	[F]binding;	1.349447315
CL1863.Contig2_All	[F]GO:0003677//DNA binding;	molecular_function	[F]binding;	-12.01485621
CL1863.Contig3_All	[F]GO:0003677//DNA binding;	molecular_function	[F]binding;	-1.592721624
CL1866.Contig2_All	[F]GO:0004190//aspartic-type endopeptidase activity;	molecular_function	[F]catalytic activity;	-1.775224576
CL1866.Contig3_All	[F]GO:0004190//aspartic-type endopeptidase activity;	molecular_function	[F]catalytic activity;	-1.881116103
CL1867.Contig2_All	[C]GO:0009941//chloroplast envelope;GO:0009570//chloroplast stroma;[F]GO:0046872//metal ion binding;GO:0103012//ferredoxin-thioredoxin reductase activity;GO:0051539//4 iron, 4 sulfur cluster binding;GO:0016730//oxidoreductase activity, acting on iron-sulfur proteins as donors;	cellular_component;molecular_function	[C]organelle part;[F]catalytic activity;binding;	-2.316153085
CL1868.Contig3_All	[P]GO:0009788//negative regulation of abscisic acid-activated signaling pathway;GO:0019760//glucosinolate metabolic process;[F]GO:0046982//protein heterodimerization activity;GO:0044212//transcription regulatory region DNA binding;GO:0043565//sequence-specific DNA binding;GO:0003676//nucleic acid binding;	biological_process;molecular_function	[P]biological regulation;cellular process;[F]binding;	-1.377484184
CL1872.Contig2_All	[C]GO:0016021//integral component of membrane;	cellular_component	[C]membrane part;	-5.53322567
CL1872.Contig3_All	[C]GO:0016021//integral component of membrane;	cellular_component	[C]membrane part;	-4.971773405
CL1872.Contig4_All	[C]GO:0016021//integral component of membrane;	cellular_component	[C]membrane part;	-2.652138797
CL1873.Contig7_All	[F]GO:0003677//DNA binding;	molecular_function	[F]binding;	-1.01783128
CL1875.Contig6_All	[P]GO:0006334//nucleosome assembly;[C]GO:0000786//nucleosome;[F]GO:0003677//DNA binding;	biological_process;molecular_function;cellular_component	[C]organelle part;[P]cellular component organization or biogenesis;[F]binding;	-1.078445142
CL1876.Contig2_All	[P]GO:0006839//mitochondrial transport;[C]GO:0016021//integral component of membrane;GO:0031966//mitochondrial membrane;	biological_process;cellular_component	[C]organelle part;membrane part;[P]localization;	-3.032154968
CL1877.Contig4_All	[P]GO:0006810//transport;[C]GO:0016021//integral component of membrane;	biological_process;cellular_component	[C]membrane part;[P]localization;	-2.23025057
CL1877.Contig5_All	[P]GO:0006810//transport;[C]GO:0016021//integral component of membrane;	cellular_component;biological_process	[C]membrane part;[P]localization;	-2.647197955
CL1877.Contig6_All	[P]GO:0006810//transport;[C]GO:0016021//integral component of membrane;	cellular_component;biological_process	[C]membrane part;[P]localization;	-2.445467113
CL1877.Contig7_All	[P]GO:0006810//transport;[C]GO:0016021//integral component of membrane;	biological_process;cellular_component	[C]membrane part;[P]localization;	1.531120762
CL1877.Contig8_All	[P]GO:0006810//transport;[C]GO:0016021//integral component of membrane;	cellular_component;biological_process	[C]membrane part;[P]localization;	6.549835642
CL1877.Contig9_All	[P]GO:0006810//transport;[C]GO:0016021//integral component of membrane;	biological_process;cellular_component	[C]membrane part;[P]localization;	-6.054112754
CL188.Contig1_All	[F]GO:0020037//heme binding;GO:0016705//oxidoreductase activity, acting on paired donors, with incorporation or reduction of molecular oxygen;GO:0005506//iron ion binding;GO:0004497//monooxygenase activity;	molecular_function	[F]binding;catalytic activity;	3.02158192
CL188.Contig2_All	[F]GO:0005506//iron ion binding;GO:0020037//heme binding;GO:0016705//oxidoreductase activity, acting on paired donors, with incorporation or reduction of molecular oxygen;GO:0004497//monooxygenase activity;	molecular_function	[F]binding;catalytic activity;	-1.39911134
CL1880.Contig1_All	[P]GO:0000278//mitotic cell cycle;[C]GO:0005634//nucleus;	cellular_component;biological_process	[C]cell;[P]cellular process;	-9.452873629
CL1881.Contig2_All	[P]GO:0006511//ubiquitin-dependent protein catabolic process;GO:0016579//protein deubiquitination;[F]GO:0036459//thiol-dependent ubiquitinyl hydrolase activity;	molecular_function;biological_process	[P]cellular process;[F]catalytic activity;	5.830710982
CL1881.Contig3_All	[P]GO:0016579//protein deubiquitination;GO:0006511//ubiquitin-dependent protein catabolic process;[F]GO:0036459//thiol-dependent ubiquitinyl hydrolase activity;	molecular_function;biological_process	[P]cellular process;[F]catalytic activity;	-2.320763702
CL1881.Contig4_All	[P]GO:0006511//ubiquitin-dependent protein catabolic process;GO:0016579//protein deubiquitination;[F]GO:0036459//thiol-dependent ubiquitinyl hydrolase activity;	biological_process;molecular_function	[P]cellular process;[F]catalytic activity;	2.790563066
CL1882.Contig3_All	[C]GO:0016021//integral component of membrane;	cellular_component	[C]membrane part;	3.391768878
CL1882.Contig5_All	[P]GO:0006412//translation;[C]GO:0005840//ribosome;[F]GO:0003735//structural constituent of ribosome;	biological_process;cellular_component;molecular_function	[C]cell;[P]cellular process;[F]structural molecule activity;	1.176262832
CL1887.Contig4_All	[P]GO:0009098//leucine biosynthetic process;[F]GO:0003852//2-isopropylmalate synthase activity;	molecular_function;biological_process	[P]cellular process;[F]catalytic activity;	-2.369092398
CL1888.Contig1_All	[P]GO:0006351//transcription, DNA-templated;GO:0006355//regulation of transcription, DNA-templated;[C]GO:0005634//nucleus;[F]GO:0003677//DNA binding;	biological_process;cellular_component;molecular_function	[C]cell;[P]biological regulation;cellular process;[F]binding;	-2.679755621
CL1889.Contig1_All	[P]GO:0019348//dolichol metabolic process;[C]GO:0033185//dolichol-phosphate-mannose synthase complex;GO:0030176//integral component of endoplasmic reticulum membrane;[F]GO:0030234//enzyme regulator activity;	cellular_component;biological_process;molecular_function	[C]organelle part;cell;[P]cellular process;[F]molecular function regulator;	2.476921051
CL1889.Contig2_All	[P]GO:0006506//GPI anchor biosynthetic process;GO:0019348//dolichol metabolic process;GO:0035269//protein O-linked mannosylation;[C]GO:0005789//endoplasmic reticulum membrane;GO:0030176//integral component of endoplasmic reticulum membrane;GO:0033185//dolichol-phosphate-mannose synthase complex;[F]GO:0030234//enzyme regulator activity;	molecular_function;biological_process;cellular_component	[C]organelle part;cell;[P]cellular process;[F]molecular function regulator;	-1.486923801
CL1889.Contig3_All	[P]GO:0019348//dolichol metabolic process;[C]GO:0030176//integral component of endoplasmic reticulum membrane;GO:0033185//dolichol-phosphate-mannose synthase complex;[F]GO:0030234//enzyme regulator activity;	molecular_function;cellular_component;biological_process	[C]cell;organelle part;[P]cellular process;[F]molecular function regulator;	9.986315707
CL189.Contig1_All	[P]GO:0000256//allantoin catabolic process;GO:0010136//ureide catabolic process;GO:0006145//purine nucleobase catabolic process;[C]GO:0005783//endoplasmic reticulum;[F]GO:0004848//ureidoglycolate hydrolase activity;	biological_process;molecular_function;cellular_component	[C]cell;[P]cellular process;[F]catalytic activity;	4.598762603
CL189.Contig4_All	[P]GO:0010136//ureide catabolic process;GO:0000256//allantoin catabolic process;GO:0006145//purine nucleobase catabolic process;[C]GO:0005783//endoplasmic reticulum;[F]GO:0004848//ureidoglycolate hydrolase activity;	biological_process;cellular_component;molecular_function	[C]cell;[P]cellular process;[F]catalytic activity;	-1.266207232
CL189.Contig5_All	[P]GO:0010136//ureide catabolic process;GO:0006145//purine nucleobase catabolic process;GO:0000256//allantoin catabolic process;[C]GO:0005783//endoplasmic reticulum;[F]GO:0004848//ureidoglycolate hydrolase activity;	molecular_function;biological_process;cellular_component	[C]cell;[P]cellular process;[F]catalytic activity;	-3.69706313
CL189.Contig6_All	[P]GO:0008152//metabolic process;[F]GO:0016813//hydrolase activity, acting on carbon-nitrogen (but not peptide) bonds, in linear amidines;	molecular_function;biological_process	[P]metabolic process;[F]catalytic activity;	-2.220171145
CL1895.Contig2_All	[F]GO:0004672//protein kinase activity;GO:0005524//ATP binding;	molecular_function	[F]catalytic activity;binding;	-1.866093097
CL1896.Contig1_All	[P]GO:0006511//ubiquitin-dependent protein catabolic process;GO:0007275//multicellular organism development;GO:0016567//protein ubiquitination;[C]GO:0005634//nucleus;[F]GO:0008270//zinc ion binding;GO:0061630//ubiquitin protein ligase activity;	biological_process;cellular_component;molecular_function	[C]cell;[P]cellular process;multicellular organismal process;[F]binding;catalytic activity;	-1.452408514
CL1896.Contig2_All	[P]GO:0007275//multicellular organism development;GO:0006511//ubiquitin-dependent protein catabolic process;[C]GO:0005634//nucleus;[F]GO:0061630//ubiquitin protein ligase activity;GO:0008270//zinc ion binding;	biological_process;molecular_function;cellular_component	[C]cell;[P]cellular process;multicellular organismal process;[F]binding;catalytic activity;	4.080262532
CL1896.Contig6_All	[P]GO:0007275//multicellular organism development;GO:0016567//protein ubiquitination;GO:0006511//ubiquitin-dependent protein catabolic process;[C]GO:0005634//nucleus;[F]GO:0016874//ligase activity;GO:0008270//zinc ion binding;	biological_process;molecular_function;cellular_component	[C]cell;[P]multicellular organismal process;cellular process;[F]catalytic activity;binding;	-4.414599518
CL1896.Contig7_All	[P]GO:0007275//multicellular organism development;GO:0006511//ubiquitin-dependent protein catabolic process;GO:0016567//protein ubiquitination;[C]GO:0005634//nucleus;[F]GO:0008270//zinc ion binding;	cellular_component;molecular_function;biological_process	[C]cell;[P]multicellular organismal process;cellular process;[F]binding;	-3.602052655
CL1897.Contig1_All	[P]GO:0006869//lipid transport;[C]GO:0016021//integral component of membrane;GO:0043231//intracellular membrane-bounded organelle;[F]GO:0042626//ATPase activity, coupled to transmembrane movement of substances;GO:0005524//ATP binding;	cellular_component;molecular_function;biological_process	[C]cell;membrane part;[P]localization;[F]transporter activity;binding;	-2.129884926
CL1898.Contig1_All	[P]GO:0006751//glutathione catabolic process;[F]GO:0036374//glutathione hydrolase activity;	molecular_function;biological_process	[P]cellular process;[F]catalytic activity;	-4.94039853
CL1898.Contig2_All	[P]GO:0006751//glutathione catabolic process;[F]GO:0036374//glutathione hydrolase activity;	molecular_function;biological_process	[P]cellular process;[F]catalytic activity;	2.009884383
CL1898.Contig3_All	[P]GO:0006751//glutathione catabolic process;[C]GO:0016021//integral component of membrane;[F]GO:0036374//glutathione hydrolase activity;	biological_process;molecular_function;cellular_component	[C]membrane part;[P]cellular process;[F]catalytic activity;	10.59768714
CL1899.Contig2_All	[C]GO:0016021//integral component of membrane;	cellular_component	[C]membrane part;	1.563163284
CL1899.Contig3_All	[C]GO:0016021//integral component of membrane;[F]GO:0016760//cellulose synthase (UDP-forming) activity;	cellular_component;molecular_function	[C]membrane part;[F]catalytic activity;	-6.264212764
CL19.Contig11_All	[F]GO:0003723//RNA binding;	molecular_function	[F]binding;	-2.806182023
CL19.Contig18_All	[F]GO:0003723//RNA binding;	molecular_function	[F]binding;	-3.345025759
CL19.Contig19_All	[F]GO:0003723//RNA binding;	molecular_function	[F]binding;	-1.272547003
CL19.Contig22_All	[F]GO:0003723//RNA binding;	molecular_function	[F]binding;	5.182457775
CL19.Contig6_All	[F]GO:0003723//RNA binding;	molecular_function	[F]binding;	1.844385317
CL190.Contig1_All	[F]GO:0003723//RNA binding;	molecular_function	[F]binding;	1.004547003
CL1904.Contig2_All	[P]GO:0010043//response to zinc ion;GO:0061088//regulation of sequestering of zinc ion;[C]GO:0016020//membrane;GO:0016021//integral component of membrane;[F]GO:0005385//zinc ion transmembrane transporter activity;	biological_process;molecular_function;cellular_component	[C]membrane part;membrane;[P]response to stimulus;biological regulation;[F]transporter activity;	4.191217101
CL1905.Contig2_All	[P]GO:0048544//recognition of pollen;[C]GO:0016021//integral component of membrane;[F]GO:0005524//ATP binding;GO:0004674//protein serine/threonine kinase activity;	biological_process;molecular_function;cellular_component	[C]membrane part;[P]multi-organism process;[F]binding;catalytic activity;	1.235493928
CL1905.Contig4_All	[P]GO:0006468//protein phosphorylation;GO:0048544//recognition of pollen;[C]GO:0016021//integral component of membrane;GO:0005886//plasma membrane;[F]GO:0005524//ATP binding;GO:0004674//protein serine/threonine kinase activity;	cellular_component;biological_process;molecular_function	[C]cell;membrane part;[P]multi-organism process;cellular process;[F]catalytic activity;binding;	2.7292664
CL1907.Contig3_All	[F]GO:0003676//nucleic acid binding;GO:0004523//RNA-DNA hybrid ribonuclease activity;	molecular_function	[F]binding;catalytic activity;	5.903649526
CL1907.Contig5_All	[F]GO:0004523//RNA-DNA hybrid ribonuclease activity;GO:0003676//nucleic acid binding;	molecular_function	[F]binding;catalytic activity;	-6.270374191
CL1909.Contig2_All	[F]GO:0008080//N-acetyltransferase activity;	molecular_function	[F]catalytic activity;	-2.920551197
CL1911.Contig1_All	[C]GO:0016021//integral component of membrane;	cellular_component	[C]membrane part;	-2.145780184
CL1911.Contig2_All	[C]GO:0016021//integral component of membrane;	cellular_component	[C]membrane part;	2.816784228
CL1914.Contig1_All	[P]GO:0008152//metabolic process;[C]GO:0043231//intracellular membrane-bounded organelle;[F]GO:0080044//quercetin 7-O-glucosyltransferase activity;GO:0080043//quercetin 3-O-glucosyltransferase activity;GO:0016758//transferase activity, transferring hexosyl groups;	cellular_component;biological_process;molecular_function	[C]cell;[P]metabolic process;[F]catalytic activity;	-1.613335107
CL1914.Contig2_All	[P]GO:0008152//metabolic process;[C]GO:0043231//intracellular membrane-bounded organelle;[F]GO:0080043//quercetin 3-O-glucosyltransferase activity;GO:0080044//quercetin 7-O-glucosyltransferase activity;	biological_process;molecular_function;cellular_component	[C]cell;[P]metabolic process;[F]catalytic activity;	2.378008462
CL1914.Contig3_All	[P]GO:0008152//metabolic process;[C]GO:0043231//intracellular membrane-bounded organelle;[F]GO:0080043//quercetin 3-O-glucosyltransferase activity;GO:0080044//quercetin 7-O-glucosyltransferase activity;	molecular_function;biological_process;cellular_component	[C]cell;[P]metabolic process;[F]catalytic activity;	-1.906411013
CL1917.Contig10_All	[C]GO:0016020//membrane;[F]GO:0016798//hydrolase activity, acting on glycosyl bonds;	molecular_function;cellular_component	[C]membrane;[F]catalytic activity;	-10.93237888
CL1917.Contig1_All	[C]GO:0016020//membrane;[F]GO:0016798//hydrolase activity, acting on glycosyl bonds;	cellular_component;molecular_function	[C]membrane;[F]catalytic activity;	-3.791767553
CL1917.Contig3_All	[C]GO:0016020//membrane;[F]GO:0016798//hydrolase activity, acting on glycosyl bonds;	molecular_function;cellular_component	[C]membrane;[F]catalytic activity;	-6.313345912
CL1917.Contig4_All	[C]GO:0016020//membrane;[F]GO:0016798//hydrolase activity, acting on glycosyl bonds;	molecular_function;cellular_component	[C]membrane;[F]catalytic activity;	-11.73127997
CL1917.Contig5_All	[C]GO:0016020//membrane;[F]GO:0016798//hydrolase activity, acting on glycosyl bonds;	molecular_function;cellular_component	[C]membrane;[F]catalytic activity;	5.341145894
CL1917.Contig7_All	[C]GO:0016020//membrane;[F]GO:0016798//hydrolase activity, acting on glycosyl bonds;	cellular_component;molecular_function	[C]membrane;[F]catalytic activity;	1.06077569
CL1919.Contig1_All	[C]GO:0016021//integral component of membrane;	cellular_component	[C]membrane part;	2.796857432
CL1919.Contig2_All	[C]GO:0016021//integral component of membrane;	cellular_component	[C]membrane part;	-4.431194454
CL1919.Contig3_All	[C]GO:0016021//integral component of membrane;	cellular_component	[C]membrane part;	-1.496755203
CL1919.Contig4_All	[C]GO:0016021//integral component of membrane;	cellular_component	[C]membrane part;	-4.467145402
CL1919.Contig5_All	[C]GO:0016021//integral component of membrane;	cellular_component	[C]membrane part;	1.668911687
CL1919.Contig8_All	[C]GO:0016021//integral component of membrane;	cellular_component	[C]membrane part;	-3.759594822
CL1919.Contig9_All	[C]GO:0016021//integral component of membrane;	cellular_component	[C]membrane part;	-3.579000982
CL1920.Contig2_All	[F]GO:0005524//ATP binding;	molecular_function	[F]binding;	-2.931494882
CL1921.Contig1_All	[P]GO:0006952//defense response;GO:0007165//signal transduction;[C]GO:0005886//plasma membrane;[F]GO:0043531//ADP binding;	molecular_function;biological_process;cellular_component	[C]cell;[P]response to stimulus;biological regulation;[F]binding;	6.268595503
CL1921.Contig2_All	[P]GO:0006952//defense response;[F]GO:0043531//ADP binding;	biological_process;molecular_function	[P]response to stimulus;[F]binding;	-1.15304183
CL1921.Contig3_All	[P]GO:0006952//defense response;[F]GO:0043531//ADP binding;	molecular_function;biological_process	[P]response to stimulus;[F]binding;	-3.967211714
CL1921.Contig4_All	[P]GO:0006952//defense response;[F]GO:0043531//ADP binding;	biological_process;molecular_function	[P]response to stimulus;[F]binding;	9.879193224
CL1921.Contig5_All	[P]GO:0006952//defense response;[F]GO:0043531//ADP binding;	molecular_function;biological_process	[P]response to stimulus;[F]binding;	-2.991630626
CL1921.Contig6_All	[P]GO:0006952//defense response;[F]GO:0043531//ADP binding;	molecular_function;biological_process	[P]response to stimulus;[F]binding;	-9.752560795
CL1923.Contig1_All	[C]GO:0005634//nucleus;[F]GO:0003677//DNA binding;GO:0005524//ATP binding;GO:0046872//metal ion binding;	molecular_function;cellular_component	[C]cell;[F]binding;	2.704725647
CL1924.Contig2_All	[C]GO:0016021//integral component of membrane;	cellular_component	[C]membrane part;	1.482383175
CL1924.Contig3_All	[C]GO:0016021//integral component of membrane;	cellular_component	[C]membrane part;	-11.19204964
CL1924.Contig4_All	[C]GO:0016021//integral component of membrane;	cellular_component	[C]membrane part;	-1.412809193
CL1924.Contig5_All	[C]GO:0016021//integral component of membrane;	cellular_component	[C]membrane part;	5.161984595
CL1924.Contig6_All	[C]GO:0016021//integral component of membrane;	cellular_component	[C]membrane part;	3.495681371
CL1924.Contig8_All	[C]GO:0016021//integral component of membrane;	cellular_component	[C]membrane part;	1.089354165
CL1927.Contig3_All	[P]GO:0006486//protein glycosylation;[F]GO:0003980//UDP-glucose:glycoprotein glucosyltransferase activity;	biological_process;molecular_function	[P]cellular process;[F]catalytic activity;	2.778835394
CL1929.Contig2_All	[C]GO:0009507//chloroplast;[F]GO:0030785//[ribulose-bisphosphate carboxylase]-lysine N-methyltransferase activity;	molecular_function;cellular_component	[C]cell;[F]catalytic activity;	1.116803033
CL1929.Contig3_All	[C]GO:0009507//chloroplast;[F]GO:0030785//[ribulose-bisphosphate carboxylase]-lysine N-methyltransferase activity;	molecular_function;cellular_component	[C]cell;[F]catalytic activity;	1.667684968
CL1929.Contig6_All	[C]GO:0009507//chloroplast;[F]GO:0030785//[ribulose-bisphosphate carboxylase]-lysine N-methyltransferase activity;	cellular_component;molecular_function	[C]cell;[F]catalytic activity;	-2.288099499
CL1929.Contig8_All	[C]GO:0009507//chloroplast;[F]GO:0030785//[ribulose-bisphosphate carboxylase]-lysine N-methyltransferase activity;	molecular_function;cellular_component	[C]cell;[F]catalytic activity;	-1.981941506
CL1931.Contig1_All	[P]GO:0055085//transmembrane transport;[C]GO:0016021//integral component of membrane;	biological_process;cellular_component	[C]membrane part;[P]localization;	3.805492959
CL1931.Contig3_All	[P]GO:0055085//transmembrane transport;[C]GO:0016021//integral component of membrane;	biological_process;cellular_component	[C]membrane part;[P]localization;	-3.549944617
CL1931.Contig4_All	[P]GO:0055085//transmembrane transport;[C]GO:0016021//integral component of membrane;	cellular_component;biological_process	[C]membrane part;[P]localization;	-1.409542488
CL1933.Contig3_All	[C]GO:0016021//integral component of membrane;	cellular_component	[C]membrane part;	7.698416169
CL1933.Contig4_All	[C]GO:0016021//integral component of membrane;	cellular_component	[C]membrane part;	9.464165666
CL1937.Contig1_All	[F]GO:0046983//protein dimerization activity;GO:0008171//O-methyltransferase activity;	molecular_function	[F]binding;catalytic activity;	-12.7303119
CL1937.Contig2_All	[P]GO:0019438//aromatic compound biosynthetic process;[F]GO:0008757//S-adenosylmethionine-dependent methyltransferase activity;GO:0008171//O-methyltransferase activity;GO:0046983//protein dimerization activity;	biological_process;molecular_function	[P]cellular process;[F]catalytic activity;binding;	7.781906873
CL1937.Contig3_All	[F]GO:0008171//O-methyltransferase activity;GO:0046983//protein dimerization activity;	molecular_function	[F]catalytic activity;binding;	-9.271256348
CL1937.Contig4_All	[F]GO:0008171//O-methyltransferase activity;GO:0046983//protein dimerization activity;	molecular_function	[F]binding;catalytic activity;	-5.073958416
CL1937.Contig5_All	[P]GO:0019438//aromatic compound biosynthetic process;[F]GO:0046983//protein dimerization activity;GO:0008757//S-adenosylmethionine-dependent methyltransferase activity;GO:0008171//O-methyltransferase activity;	molecular_function;biological_process	[P]cellular process;[F]binding;catalytic activity;	3.768928661
CL1939.Contig1_All	[P]GO:0009058//biosynthetic process;[F]GO:0003824//catalytic activity;	molecular_function;biological_process	[P]metabolic process;[F]catalytic activity;	-1.088000134
CL1939.Contig2_All	[P]GO:0009058//biosynthetic process;[F]GO:0003824//catalytic activity;	biological_process;molecular_function	[P]metabolic process;[F]catalytic activity;	5.568621411
CL1939.Contig3_All	[P]GO:0009058//biosynthetic process;[F]GO:0003824//catalytic activity;	biological_process;molecular_function	[P]metabolic process;[F]catalytic activity;	-5.913403563
CL1940.Contig1_All	[P]GO:0016042//lipid catabolic process;[F]GO:0016787//hydrolase activity;	biological_process;molecular_function	[P]metabolic process;[F]catalytic activity;	3.831507012
CL1940.Contig2_All	[P]GO:0016042//lipid catabolic process;[F]GO:0016787//hydrolase activity;	molecular_function;biological_process	[P]metabolic process;[F]catalytic activity;	-1.543819718
CL1941.Contig1_All	[P]GO:0032957//inositol trisphosphate metabolic process;[C]GO:0005622//intracellular;[F]GO:0047325//inositol tetrakisphosphate 1-kinase activity;GO:0052725//inositol-1,3,4-trisphosphate 6-kinase activity;GO:0000287//magnesium ion binding;GO:0052726//inositol-1,3,4-trisphosphate 5-kinase activity;GO:0005524//ATP binding;	molecular_function;biological_process;cellular_component	[C]cell;[P]cellular process;[F]catalytic activity;binding;	3.349760447
CL1941.Contig2_All	[P]GO:0032957//inositol trisphosphate metabolic process;[C]GO:0005622//intracellular;[F]GO:0052725//inositol-1,3,4-trisphosphate 6-kinase activity;GO:0052726//inositol-1,3,4-trisphosphate 5-kinase activity;GO:0005524//ATP binding;GO:0000287//magnesium ion binding;GO:0047325//inositol tetrakisphosphate 1-kinase activity;	molecular_function;biological_process;cellular_component	[C]cell;[P]cellular process;[F]binding;catalytic activity;	-1.720552558
CL1941.Contig4_All	[P]GO:0032957//inositol trisphosphate metabolic process;[C]GO:0005622//intracellular;[F]GO:0047325//inositol tetrakisphosphate 1-kinase activity;GO:0000287//magnesium ion binding;GO:0052725//inositol-1,3,4-trisphosphate 6-kinase activity;GO:0005524//ATP binding;GO:0052726//inositol-1,3,4-trisphosphate 5-kinase activity;	biological_process;cellular_component;molecular_function	[C]cell;[P]cellular process;[F]catalytic activity;binding;	1.245160787
CL1941.Contig5_All	[P]GO:0032957//inositol trisphosphate metabolic process;[C]GO:0005622//intracellular;[F]GO:0047325//inositol tetrakisphosphate 1-kinase activity;GO:0052726//inositol-1,3,4-trisphosphate 5-kinase activity;GO:0052725//inositol-1,3,4-trisphosphate 6-kinase activity;GO:0000287//magnesium ion binding;GO:0005524//ATP binding;	cellular_component;biological_process;molecular_function	[C]cell;[P]cellular process;[F]binding;catalytic activity;	1.933677938
CL1942.Contig1_All	[C]GO:0016021//integral component of membrane;	cellular_component	[C]membrane part;	10.58890599
CL1942.Contig3_All	[C]GO:0016021//integral component of membrane;	cellular_component	[C]membrane part;	3.957523767
CL1942.Contig5_All	[C]GO:0016021//integral component of membrane;	cellular_component	[C]membrane part;	-1.466043162
CL1944.Contig1_All	[F]GO:0008270//zinc ion binding;GO:0016491//oxidoreductase activity;	molecular_function	[F]binding;catalytic activity;	-2.143498521
CL1944.Contig2_All	[F]GO:0008270//zinc ion binding;GO:0016491//oxidoreductase activity;	molecular_function	[F]catalytic activity;binding;	-3.385365332
CL1944.Contig3_All	[F]GO:0008270//zinc ion binding;GO:0016491//oxidoreductase activity;	molecular_function	[F]binding;catalytic activity;	-3.958835402
CL1945.Contig1_All	[C]GO:0016021//integral component of membrane;	cellular_component	[C]membrane part;	-1.034181408
CL1945.Contig3_All	[C]GO:0016021//integral component of membrane;	cellular_component	[C]membrane part;	-1.044876744
CL1946.Contig2_All	[P]GO:0006261//DNA-dependent DNA replication;[C]GO:0008622//epsilon DNA polymerase complex;[F]GO:0003677//DNA binding;GO:0003887//DNA-directed DNA polymerase activity;	cellular_component;biological_process;molecular_function	[C]organelle part;[P]cellular process;[F]catalytic activity;binding;	2.58971075
CL1946.Contig3_All	[P]GO:0006261//DNA-dependent DNA replication;[C]GO:0008622//epsilon DNA polymerase complex;[F]GO:0003887//DNA-directed DNA polymerase activity;GO:0003677//DNA binding;	molecular_function;biological_process;cellular_component	[C]organelle part;[P]cellular process;[F]catalytic activity;binding;	6.502773755
CL1946.Contig4_All	[P]GO:0006261//DNA-dependent DNA replication;[C]GO:0008622//epsilon DNA polymerase complex;[F]GO:0003887//DNA-directed DNA polymerase activity;GO:0003677//DNA binding;	molecular_function;biological_process;cellular_component	[C]organelle part;[P]cellular process;[F]catalytic activity;binding;	1.569214201
CL1947.Contig2_All	[F]GO:0016787//hydrolase activity;	molecular_function	[F]catalytic activity;	5.777668932
CL1947.Contig3_All	[F]GO:0016787//hydrolase activity;	molecular_function	[F]catalytic activity;	-2.145456043
CL1947.Contig4_All	[F]GO:0016787//hydrolase activity;	molecular_function	[F]catalytic activity;	-3.063875408
CL195.Contig2_All	[P]GO:0006364//rRNA processing;	biological_process	[P]cellular component organization or biogenesis;	-10.88931751
CL195.Contig3_All	[P]GO:0006364//rRNA processing;	biological_process	[P]cellular component organization or biogenesis;	-7.905036302
CL195.Contig4_All	[P]GO:0006364//rRNA processing;	biological_process	[P]cellular component organization or biogenesis;	-9.62109569
CL1952.Contig1_All	[P]GO:0071669//plant-type cell wall organization or biogenesis;GO:0009651//response to salt stress;GO:0000919//cell plate assembly;GO:0048367//shoot system development;GO:0071555//cell wall organization;GO:0030244//cellulose biosynthetic process;GO:0009414//response to water deprivation;[C]GO:0016021//integral component of membrane;GO:0005794//Golgi apparatus;[F]GO:0051753//mannan synthase activi…	cellular_component;biological_process;molecular_function	[C]membrane part;cell;[P]cellular process;cellular component organization or biogenesis;multicellular organismal process;response to stimulus;[F]catalytic activity;	1.953075866
CL1954.Contig3_All	[P]GO:0006342//chromatin silencing;GO:0031507//heterochromatin assembly;[C]GO:0000785//chromatin;GO:0005677//chromatin silencing complex;[F]GO:0003682//chromatin binding;GO:0000976//transcription regulatory region sequence-specific DNA binding;GO:0046872//metal ion binding;	molecular_function;biological_process;cellular_component	[C]organelle part;[P]cellular component organization or biogenesis;[F]binding;	-2.382876509
CL1954.Contig4_All	[P]GO:0006342//chromatin silencing;GO:0031507//heterochromatin assembly;[C]GO:0005677//chromatin silencing complex;GO:0000785//chromatin;[F]GO:0000976//transcription regulatory region sequence-specific DNA binding;GO:0003682//chromatin binding;GO:0046872//metal ion binding;	cellular_component;biological_process;molecular_function	[C]organelle part;[P]cellular component organization or biogenesis;[F]binding;	1.990925555
CL1955.Contig3_All	[P]GO:0009236//cobalamin biosynthetic process;[F]GO:0016852//sirohydrochlorin cobaltochelatase activity;	biological_process;molecular_function	[P]cellular process;[F]catalytic activity;	3.093921852
CL1956.Contig1_All	[F]GO:0016491//oxidoreductase activity;	molecular_function	[F]catalytic activity;	6.296346702
CL1956.Contig2_All	[F]GO:0016491//oxidoreductase activity;	molecular_function	[F]catalytic activity;	-1.022089267
CL1956.Contig3_All	[F]GO:0016491//oxidoreductase activity;	molecular_function	[F]catalytic activity;	-2.386196732
CL1956.Contig4_All	[F]GO:0016491//oxidoreductase activity;	molecular_function	[F]catalytic activity;	9.686258336
CL196.Contig2_All	[P]GO:0006511//ubiquitin-dependent protein catabolic process;	biological_process	[P]cellular process;	1.161528983
CL1960.Contig2_All	[F]GO:0046872//metal ion binding;GO:0004722//protein serine/threonine phosphatase activity;	molecular_function	[F]binding;catalytic activity;	2.986423131
CL1965.Contig2_All	[C]GO:0009506//plasmodesma;GO:0009505//plant-type cell wall;[F]GO:0005507//copper ion binding;GO:0016722//oxidoreductase activity, oxidizing metal ions;	cellular_component;molecular_function	[C]cell;symplast;[F]catalytic activity;binding;	2.822349212
CL1966.Contig10_All	[P]GO:0006396//RNA processing;[F]GO:0003723//RNA binding;	molecular_function;biological_process	[P]cellular process;[F]binding;	2.87576905
CL1966.Contig11_All	[P]GO:0006396//RNA processing;[F]GO:0003723//RNA binding;	biological_process;molecular_function	[P]cellular process;[F]binding;	5.653657644
CL1966.Contig1_All	[P]GO:0006396//RNA processing;[F]GO:0003723//RNA binding;	molecular_function;biological_process	[P]cellular process;[F]binding;	-1.948150291
CL1966.Contig2_All	[P]GO:0006396//RNA processing;[F]GO:0003723//RNA binding;	molecular_function;biological_process	[P]cellular process;[F]binding;	-1.778106155
CL1966.Contig3_All	[P]GO:0006396//RNA processing;[F]GO:0003723//RNA binding;	molecular_function;biological_process	[P]cellular process;[F]binding;	-4.906411324
CL1966.Contig5_All	[P]GO:0006396//RNA processing;[F]GO:0003723//RNA binding;	biological_process;molecular_function	[P]cellular process;[F]binding;	-1.046353049
CL1966.Contig6_All	[P]GO:0006396//RNA processing;[F]GO:0003723//RNA binding;	molecular_function;biological_process	[P]cellular process;[F]binding;	-10.38282792
CL1966.Contig7_All	[P]GO:0006396//RNA processing;[F]GO:0003723//RNA binding;	biological_process;molecular_function	[P]cellular process;[F]binding;	-3.872929586
CL1966.Contig9_All	[P]GO:0006396//RNA processing;[F]GO:0003723//RNA binding;	molecular_function;biological_process	[P]cellular process;[F]binding;	8.309292464
CL1967.Contig1_All	[P]GO:0016042//lipid catabolic process;[F]GO:0016787//hydrolase activity;	biological_process;molecular_function	[P]metabolic process;[F]catalytic activity;	-2.397389818
CL1967.Contig2_All	[P]GO:0016042//lipid catabolic process;[F]GO:0016787//hydrolase activity;	molecular_function;biological_process	[P]metabolic process;[F]catalytic activity;	7.244926612
CL1967.Contig3_All	[P]GO:0016042//lipid catabolic process;[F]GO:0016787//hydrolase activity;	biological_process;molecular_function	[P]metabolic process;[F]catalytic activity;	6.273654988
CL197.Contig1_All	[C]GO:0016021//integral component of membrane;[F]GO:0022857//transmembrane transporter activity;	cellular_component;molecular_function	[C]membrane part;[F]transporter activity;	1.020638382
CL197.Contig2_All	[C]GO:0016021//integral component of membrane;[F]GO:0022857//transmembrane transporter activity;	molecular_function;cellular_component	[C]membrane part;[F]transporter activity;	-1.081151724
CL1972.Contig8_All	[F]GO:0016491//oxidoreductase activity;	molecular_function	[F]catalytic activity;	-5.766785434
CL1974.Contig1_All	[P]GO:0008152//metabolic process;[F]GO:0003824//catalytic activity;	molecular_function;biological_process	[P]metabolic process;[F]catalytic activity;	-7.868587715
CL1974.Contig4_All	[P]GO:0008152//metabolic process;[C]GO:0005777//peroxisome;[F]GO:0004300//enoyl-CoA hydratase activity;GO:0016853//isomerase activity;GO:0051750//delta3,5-delta2,4-dienoyl-CoA isomerase activity;GO:0003824//catalytic activity;	biological_process;molecular_function;cellular_component	[C]cell;[P]metabolic process;[F]catalytic activity;	-9.600038345
CL1975.Contig2_All	[C]GO:0005634//nucleus;	cellular_component	[C]cell;	3.455399211
CL1976.Contig1_All	[P]GO:0045490//pectin catabolic process;[F]GO:0030570//pectate lyase activity;GO:0046872//metal ion binding;	biological_process;molecular_function	[P]cellular process;[F]catalytic activity;binding;	-1.167932398
CL1976.Contig2_All	[P]GO:0045490//pectin catabolic process;[F]GO:0030570//pectate lyase activity;GO:0046872//metal ion binding;	biological_process;molecular_function	[P]cellular process;[F]catalytic activity;binding;	-3.087491939
CL1978.Contig4_All	[C]GO:0016021//integral component of membrane;	cellular_component	[C]membrane part;	-3.829924806
CL1978.Contig6_All	[C]GO:0016021//integral component of membrane;	cellular_component	[C]membrane part;	-3.090219005
CL1978.Contig9_All	[C]GO:0016021//integral component of membrane;	cellular_component	[C]membrane part;	-3.272799333
CL198.Contig2_All	[C]GO:0016021//integral component of membrane;[F]GO:0015444//magnesium-importing ATPase activity;GO:0005524//ATP binding;	cellular_component;molecular_function	[C]membrane part;[F]transporter activity;binding;	2.760191332
CL198.Contig3_All	[C]GO:0016021//integral component of membrane;[F]GO:0005524//ATP binding;GO:0015444//magnesium-importing ATPase activity;	cellular_component;molecular_function	[C]membrane part;[F]binding;transporter activity;	-1.808552902
CL198.Contig5_All	[C]GO:0016021//integral component of membrane;[F]GO:0015444//magnesium-importing ATPase activity;GO:0005524//ATP binding;	molecular_function;cellular_component	[C]membrane part;[F]transporter activity;binding;	-2.002263556
CL1980.Contig11_All	[P]GO:0000290//deadenylation-dependent decapping of nuclear-transcribed mRNA;[C]GO:0005737//cytoplasm;[F]GO:0030145//manganese ion binding;GO:0003723//RNA binding;GO:0050072//m7G(5')pppN diphosphatase activity;	cellular_component;biological_process;molecular_function	[C]cell;[P]biological regulation;[F]catalytic activity;binding;	4.807133766
CL1981.Contig1_All	[C]GO:0016021//integral component of membrane;	cellular_component	[C]membrane part;	-3.014388988
CL1985.Contig1_All	[P]GO:0007017//microtubule-based process;[C]GO:0005874//microtubule;GO:0005737//cytoplasm;[F]GO:0005200//structural constituent of cytoskeleton;GO:0003924//GTPase activity;GO:0005525//GTP binding;	biological_process;molecular_function;cellular_component	[C]cell;organelle part;[P]cellular process;[F]structural molecule activity;catalytic activity;binding;	-3.91741543
CL1985.Contig2_All	[P]GO:0007017//microtubule-based process;[C]GO:0005874//microtubule;GO:0005737//cytoplasm;[F]GO:0005525//GTP binding;GO:0005200//structural constituent of cytoskeleton;GO:0003924//GTPase activity;	molecular_function;biological_process;cellular_component	[C]organelle part;cell;[P]cellular process;[F]catalytic activity;binding;structural molecule activity;	-3.182089778
CL1987.Contig3_All	[C]GO:0016021//integral component of membrane;[F]GO:0005524//ATP binding;GO:0004672//protein kinase activity;	molecular_function;cellular_component	[C]membrane part;[F]binding;catalytic activity;	-2.755882227
CL1987.Contig5_All	[C]GO:0016021//integral component of membrane;[F]GO:0005524//ATP binding;GO:0004672//protein kinase activity;	molecular_function;cellular_component	[C]membrane part;[F]catalytic activity;binding;	-1.143509236
CL1989.Contig1_All	[P]GO:0034220//ion transmembrane transport;[C]GO:0005887//integral component of plasma membrane;GO:0016021//integral component of membrane;[F]GO:0005215//transporter activity;GO:0015250//water channel activity;	molecular_function;biological_process;cellular_component	[C]membrane part;cell;[P]localization;[F]transporter activity;	-4.727045338
CL1989.Contig2_All	[P]GO:0034220//ion transmembrane transport;[C]GO:0005887//integral component of plasma membrane;GO:0016021//integral component of membrane;[F]GO:0005215//transporter activity;GO:0015250//water channel activity;	molecular_function;biological_process;cellular_component	[C]membrane part;cell;[P]localization;[F]transporter activity;	1.347589375
CL1989.Contig4_All	[P]GO:0034220//ion transmembrane transport;[C]GO:0016021//integral component of membrane;GO:0005887//integral component of plasma membrane;[F]GO:0015250//water channel activity;GO:0005215//transporter activity;	biological_process;molecular_function;cellular_component	[C]membrane part;cell;[P]localization;[F]transporter activity;	-1.840800046
CL1990.Contig3_All	[P]GO:0006950//response to stress;	biological_process	[P]response to stimulus;	-1.538074968
CL1991.Contig1_All	[C]GO:0005634//nucleus;[F]GO:0003676//nucleic acid binding;GO:0008270//zinc ion binding;	cellular_component;molecular_function	[C]cell;[F]binding;	-1.16680173
CL1992.Contig1_All	[P]GO:0006355//regulation of transcription, DNA-templated;GO:0006351//transcription, DNA-templated;[C]GO:0005634//nucleus;[F]GO:0003677//DNA binding;	biological_process;molecular_function;cellular_component	[C]cell;[P]biological regulation;cellular process;[F]binding;	-1.239823068
CL1994.Contig10_All	[P]GO:0042026//protein refolding;[C]GO:0005737//cytoplasm;[F]GO:0005524//ATP binding;	molecular_function;biological_process;cellular_component	[C]cell;[P]cellular process;[F]binding;	-6.37689719
CL1994.Contig11_All	[P]GO:0046686//response to cadmium ion;GO:0042026//protein refolding;[C]GO:0005774//vacuolar membrane;GO:0005737//cytoplasm;GO:0005739//mitochondrion;[F]GO:0005524//ATP binding;	biological_process;cellular_component;molecular_function	[C]organelle part;cell;[P]cellular process;response to stimulus;[F]binding;	-4.887507439
CL1994.Contig12_All	[P]GO:0042026//protein refolding;[C]GO:0005737//cytoplasm;[F]GO:0005524//ATP binding;	cellular_component;molecular_function;biological_process	[C]cell;[P]cellular process;[F]binding;	-10.16257256
CL1994.Contig13_All	[P]GO:0042026//protein refolding;[C]GO:0005737//cytoplasm;[F]GO:0005524//ATP binding;	molecular_function;biological_process;cellular_component	[C]cell;[P]cellular process;[F]binding;	-7.755581572
CL1994.Contig14_All	[P]GO:0042026//protein refolding;[C]GO:0005737//cytoplasm;[F]GO:0005524//ATP binding;	biological_process;molecular_function;cellular_component	[C]cell;[P]cellular process;[F]binding;	-4.955628451
CL1994.Contig15_All	[P]GO:0042026//protein refolding;[C]GO:0005737//cytoplasm;[F]GO:0005524//ATP binding;	molecular_function;cellular_component;biological_process	[C]cell;[P]cellular process;[F]binding;	-7.161537699
CL1994.Contig16_All	[P]GO:0042026//protein refolding;[C]GO:0005737//cytoplasm;[F]GO:0005524//ATP binding;	cellular_component;biological_process;molecular_function	[C]cell;[P]cellular process;[F]binding;	-10.38827891
CL1994.Contig17_All	[P]GO:0042026//protein refolding;[C]GO:0005737//cytoplasm;[F]GO:0005524//ATP binding;	molecular_function;biological_process;cellular_component	[C]cell;[P]cellular process;[F]binding;	-4.49932948
CL1994.Contig18_All	[P]GO:0042026//protein refolding;[C]GO:0005737//cytoplasm;[F]GO:0005524//ATP binding;	cellular_component;molecular_function;biological_process	[C]cell;[P]cellular process;[F]binding;	-9.060400229
CL1994.Contig21_All	[P]GO:0042026//protein refolding;[C]GO:0005737//cytoplasm;[F]GO:0005524//ATP binding;	cellular_component;biological_process;molecular_function	[C]cell;[P]cellular process;[F]binding;	-11.17572796
CL1994.Contig2_All	[P]GO:0042026//protein refolding;[C]GO:0005737//cytoplasm;[F]GO:0005524//ATP binding;	molecular_function;cellular_component;biological_process	[C]cell;[P]cellular process;[F]binding;	8.399784725
CL1994.Contig3_All	[P]GO:0042026//protein refolding;[C]GO:0005737//cytoplasm;[F]GO:0005524//ATP binding;	molecular_function;cellular_component;biological_process	[C]cell;[P]cellular process;[F]binding;	4.047768132
CL1994.Contig4_All	[P]GO:0042026//protein refolding;[C]GO:0005737//cytoplasm;[F]GO:0005524//ATP binding;	molecular_function;cellular_component;biological_process	[C]cell;[P]cellular process;[F]binding;	-5.605071273
CL1994.Contig6_All	[P]GO:0042026//protein refolding;[C]GO:0005737//cytoplasm;[F]GO:0005524//ATP binding;	biological_process;molecular_function;cellular_component	[C]cell;[P]cellular process;[F]binding;	-10.49417165
CL1994.Contig7_All	[P]GO:0042026//protein refolding;[C]GO:0005737//cytoplasm;[F]GO:0005524//ATP binding;	cellular_component;biological_process;molecular_function	[C]cell;[P]cellular process;[F]binding;	-8.424468578
CL1994.Contig8_All	[P]GO:0042026//protein refolding;[C]GO:0005737//cytoplasm;[F]GO:0005524//ATP binding;	biological_process;molecular_function;cellular_component	[C]cell;[P]cellular process;[F]binding;	-10.7283214
CL1994.Contig9_All	[P]GO:0042026//protein refolding;[C]GO:0005737//cytoplasm;[F]GO:0005524//ATP binding;	cellular_component;biological_process;molecular_function	[C]cell;[P]cellular process;[F]binding;	2.800114337
CL1995.Contig1_All	[P]GO:0031408//oxylipin biosynthetic process;[F]GO:0016702//oxidoreductase activity, acting on single donors with incorporation of molecular oxygen, incorporation of two atoms of oxygen;GO:0046872//metal ion binding;	molecular_function;biological_process	[P]cellular process;[F]catalytic activity;binding;	-2.012221655
CL1997.Contig1_All	[P]GO:0006364//rRNA processing;	biological_process	[P]cellular component organization or biogenesis;	1.605361332
CL1997.Contig2_All	[P]GO:0006364//rRNA processing;	biological_process	[P]cellular component organization or biogenesis;	1.389151516
CL20.Contig1_All	[C]GO:0016021//integral component of membrane;	cellular_component	[C]membrane part;	-2.216427262
CL20.Contig2_All	[C]GO:0016021//integral component of membrane;	cellular_component	[C]membrane part;	-3.00679372
CL20.Contig3_All	[C]GO:0016021//integral component of membrane;	cellular_component	[C]membrane part;	-1.930830627
CL200.Contig3_All	[C]GO:0016021//integral component of membrane;	cellular_component	[C]membrane part;	-3.115085394
CL200.Contig4_All	[C]GO:0016021//integral component of membrane;	cellular_component	[C]membrane part;	-2.113218926
CL2000.Contig1_All	[P]GO:0034314//Arp2/3 complex-mediated actin nucleation;[C]GO:0005885//Arp2/3 protein complex;[F]GO:0005524//ATP binding;	molecular_function;biological_process;cellular_component	[C]organelle part;[P]cellular component organization or biogenesis;[F]binding;	-3.107047524
CL2000.Contig2_All	[P]GO:0034314//Arp2/3 complex-mediated actin nucleation;[C]GO:0005885//Arp2/3 protein complex;[F]GO:0005524//ATP binding;	biological_process;molecular_function;cellular_component	[C]organelle part;[P]cellular component organization or biogenesis;[F]binding;	-4.415393517
CL2000.Contig3_All	[P]GO:0034314//Arp2/3 complex-mediated actin nucleation;[C]GO:0005885//Arp2/3 protein complex;[F]GO:0005524//ATP binding;	cellular_component;biological_process;molecular_function	[C]organelle part;[P]cellular component organization or biogenesis;[F]binding;	1.275400077
CL2000.Contig6_All	[P]GO:0034314//Arp2/3 complex-mediated actin nucleation;GO:0009825//multidimensional cell growth;GO:0010090//trichome morphogenesis;[C]GO:0005885//Arp2/3 protein complex;[F]GO:0005524//ATP binding;	molecular_function;cellular_component;biological_process	[C]organelle part;[P]cellular component organization or biogenesis;cellular process;[F]binding;	-2.481415768
CL2003.Contig3_All	[C]GO:0005634//nucleus;[F]GO:0003677//DNA binding;	cellular_component;molecular_function	[C]cell;[F]binding;	-1.582795609
CL2003.Contig4_All	[C]GO:0005634//nucleus;[F]GO:0003677//DNA binding;	cellular_component;molecular_function	[C]cell;[F]binding;	-3.403418349
CL2003.Contig5_All	[C]GO:0005634//nucleus;[F]GO:0003677//DNA binding;	molecular_function;cellular_component	[C]cell;[F]binding;	1.323642485
CL2010.Contig1_All	[C]GO:0016021//integral component of membrane;[F]GO:0005525//GTP binding;GO:0003924//GTPase activity;	molecular_function;cellular_component	[C]membrane part;[F]catalytic activity;binding;	-2.548966053
CL2011.Contig1_All	[P]GO:0006355//regulation of transcription, DNA-templated;GO:0006351//transcription, DNA-templated;[C]GO:0005634//nucleus;[F]GO:0003677//DNA binding;	cellular_component;molecular_function;biological_process	[C]cell;[P]cellular process;biological regulation;[F]binding;	-1.710877899
CL2011.Contig2_All	[P]GO:0006351//transcription, DNA-templated;GO:0006355//regulation of transcription, DNA-templated;[C]GO:0005634//nucleus;[F]GO:0003677//DNA binding;	molecular_function;cellular_component;biological_process	[C]cell;[P]biological regulation;cellular process;[F]binding;	1.146018697
CL2012.Contig1_All	[P]GO:0006108//malate metabolic process;GO:0005975//carbohydrate metabolic process;[F]GO:0046554//malate dehydrogenase (NADP+) activity;	molecular_function;biological_process	[P]metabolic process;cellular process;[F]catalytic activity;	1.99105336
CL2014.Contig2_All	[C]GO:0016021//integral component of membrane;	cellular_component	[C]membrane part;	1.084116703
CL2014.Contig3_All	[C]GO:0005737//cytoplasm;[F]GO:0046872//metal ion binding;GO:0005096//GTPase activator activity;	cellular_component;molecular_function	[C]cell;[F]binding;molecular function regulator;	-2.946276809
CL2015.Contig10_All	[P]GO:0006810//transport;[C]GO:0005643//nuclear pore;	biological_process;cellular_component	[C]organelle part;[P]localization;	1.660920087
CL2015.Contig11_All	[P]GO:0006810//transport;[C]GO:0005643//nuclear pore;	biological_process;cellular_component	[C]organelle part;[P]localization;	-3.018603176
CL2015.Contig1_All	[P]GO:0006810//transport;[C]GO:0005643//nuclear pore;	cellular_component;biological_process	[C]organelle part;[P]localization;	11.74469808
CL2015.Contig2_All	[P]GO:0006810//transport;[C]GO:0005643//nuclear pore;	biological_process;cellular_component	[C]organelle part;[P]localization;	-1.69342098
CL2015.Contig4_All	[P]GO:0006810//transport;[C]GO:0005643//nuclear pore;	cellular_component;biological_process	[C]organelle part;[P]localization;	4.597183041
CL2015.Contig5_All	[P]GO:0006810//transport;[C]GO:0005643//nuclear pore;	cellular_component;biological_process	[C]organelle part;[P]localization;	-2.24275375
CL2015.Contig7_All	[P]GO:0006810//transport;[C]GO:0005643//nuclear pore;	biological_process;cellular_component	[C]organelle part;[P]localization;	2.140588128
CL2015.Contig8_All	[P]GO:0006810//transport;[C]GO:0005643//nuclear pore;	biological_process;cellular_component	[C]organelle part;[P]localization;	-1.497199471
CL2015.Contig9_All	[P]GO:0006810//transport;[C]GO:0005643//nuclear pore;	biological_process;cellular_component	[C]organelle part;[P]localization;	3.16096322
CL2016.Contig1_All	[P]GO:0048236//plant-type sporogenesis;GO:0007140//male meiotic nuclear division;GO:0010845//positive regulation of reciprocal meiotic recombination;GO:0009555//pollen development;GO:0000712//resolution of meiotic recombination intermediates;	biological_process	[P]biological regulation;cellular component organization or biogenesis;multicellular organismal process;multi-organism process;	1.181124951
CL2016.Contig3_All	[P]GO:0048236//plant-type sporogenesis;GO:0000712//resolution of meiotic recombination intermediates;GO:0009555//pollen development;GO:0007140//male meiotic nuclear division;GO:0010845//positive regulation of reciprocal meiotic recombination;	biological_process	[P]cellular component organization or biogenesis;multicellular organismal process;biological regulation;multi-organism process;	2.640210307
CL2016.Contig4_All	[P]GO:0007140//male meiotic nuclear division;GO:0048236//plant-type sporogenesis;GO:0009555//pollen development;GO:0000712//resolution of meiotic recombination intermediates;GO:0010845//positive regulation of reciprocal meiotic recombination;	biological_process	[P]biological regulation;multicellular organismal process;cellular component organization or biogenesis;multi-organism process;	1.959769909
CL2016.Contig7_All	[P]GO:0000712//resolution of meiotic recombination intermediates;GO:0010845//positive regulation of reciprocal meiotic recombination;GO:0007140//male meiotic nuclear division;GO:0009555//pollen development;GO:0048236//plant-type sporogenesis;	biological_process	[P]multi-organism process;cellular component organization or biogenesis;biological regulation;multicellular organismal process;	9.066886421
CL2016.Contig8_All	[P]GO:0048236//plant-type sporogenesis;GO:0010845//positive regulation of reciprocal meiotic recombination;GO:0009555//pollen development;GO:0007140//male meiotic nuclear division;GO:0000712//resolution of meiotic recombination intermediates;	biological_process	[P]cellular component organization or biogenesis;multicellular organismal process;biological regulation;multi-organism process;	2.012952173
CL2017.Contig1_All	[F]GO:0003960//NADPH:quinone reductase activity;GO:0008270//zinc ion binding;	molecular_function	[F]catalytic activity;binding;	1.050953222
CL2017.Contig2_All	[F]GO:0003960//NADPH:quinone reductase activity;GO:0008270//zinc ion binding;	molecular_function	[F]catalytic activity;binding;	-7.034047125
CL2017.Contig3_All	[F]GO:0003960//NADPH:quinone reductase activity;GO:0008270//zinc ion binding;	molecular_function	[F]binding;catalytic activity;	-1.233167554
CL2017.Contig4_All	[F]GO:0008270//zinc ion binding;GO:0003960//NADPH:quinone reductase activity;	molecular_function	[F]catalytic activity;binding;	11.67712274
CL2017.Contig5_All	[F]GO:0008270//zinc ion binding;GO:0003960//NADPH:quinone reductase activity;	molecular_function	[F]catalytic activity;binding;	-1.564411484
CL2017.Contig6_All	[F]GO:0003960//NADPH:quinone reductase activity;GO:0008270//zinc ion binding;	molecular_function	[F]catalytic activity;binding;	-13.77745551
CL2017.Contig7_All	[F]GO:0008270//zinc ion binding;GO:0003960//NADPH:quinone reductase activity;	molecular_function	[F]binding;catalytic activity;	-5.911898195
CL2018.Contig2_All	[F]GO:0004499//N,N-dimethylaniline monooxygenase activity;GO:0050661//NADP binding;GO:0050660//flavin adenine dinucleotide binding;	molecular_function	[F]catalytic activity;binding;	4.758845062
CL2018.Contig3_All	[F]GO:0050660//flavin adenine dinucleotide binding;GO:0050661//NADP binding;GO:0004499//N,N-dimethylaniline monooxygenase activity;	molecular_function	[F]binding;catalytic activity;	-4.919750705
CL2018.Contig4_All	[F]GO:0004499//N,N-dimethylaniline monooxygenase activity;GO:0050661//NADP binding;GO:0050660//flavin adenine dinucleotide binding;	molecular_function	[F]catalytic activity;binding;	-8.367719391
[truncated: 10,581 more rows]
