# Supplementary material for: Ploidy level enhances the photosynthetic capacity of a tetraploid variety of Acer buergerianum Miq
Source: PeerJ. 2021 Dec 16;9:e12620. doi: 10.7717/peerj.12620 (PMC8684723; doi:10.7717/peerj.12620)
Supplement: Supplemental Information 6 — Gene ID, KEGG Pathway Name, Level 1, Level 2, and log2(X/S). [file peerj-09-12620-s006.csv]

Gene ID	Pathway Name	Level 1	Level 2	log2(X/S)
CL1.Contig1_All	ko03008//Ribosome biogenesis in eukaryotes;ko01100//Metabolic pathways;ko01200//Carbon metabolism;ko00620//Pyruvate metabolism;ko00710//Carbon fixation in photosynthetic organisms	Genetic Information Processing;Metabolism	Carbohydrate metabolism;Global and overview maps;Energy metabolism;Translation	-2.421657999
CL1.Contig2_All	ko00620//Pyruvate metabolism;ko01200//Carbon metabolism;ko03008//Ribosome biogenesis in eukaryotes;ko00710//Carbon fixation in photosynthetic organisms;ko01100//Metabolic pathways	Genetic Information Processing;Metabolism	Energy metabolism;Translation;Global and overview maps;Carbohydrate metabolism	1.05936795
CL1.Contig6_All	ko03008//Ribosome biogenesis in eukaryotes;ko01200//Carbon metabolism;ko00710//Carbon fixation in photosynthetic organisms;ko01100//Metabolic pathways;ko00620//Pyruvate metabolism	Genetic Information Processing;Metabolism	Energy metabolism;Translation;Global and overview maps;Carbohydrate metabolism	-1.548485506
CL100.Contig2_All	ko03040//Spliceosome	Genetic Information Processing	Transcription	-12.42241808
CL100.Contig3_All	ko03040//Spliceosome	Genetic Information Processing	Transcription	8.238076172
CL100.Contig5_All	ko03040//Spliceosome	Genetic Information Processing	Transcription	-2.177742219
CL100.Contig7_All	ko03040//Spliceosome	Genetic Information Processing	Transcription	-2.528335529
CL1002.Contig2_All	ko04120//Ubiquitin mediated proteolysis	Genetic Information Processing	Folding, sorting and degradation	-5.135890602
CL1002.Contig3_All	ko04120//Ubiquitin mediated proteolysis	Genetic Information Processing	Folding, sorting and degradation	4.517636297
CL1002.Contig4_All	ko04120//Ubiquitin mediated proteolysis	Genetic Information Processing	Folding, sorting and degradation	-1.180191399
CL1017.Contig4_All	ko01100//Metabolic pathways;ko01110//Biosynthesis of secondary metabolites;ko00230//Purine metabolism;ko00730//Thiamine metabolism	Metabolism	Metabolism of cofactors and vitamins;Nucleotide metabolism;Global and overview maps	-3.739448041
CL1019.Contig1_All	ko03040//Spliceosome	Genetic Information Processing	Transcription	1.083259547
CL1019.Contig2_All	ko03040//Spliceosome	Genetic Information Processing	Transcription	-3.264086575
CL1019.Contig4_All	ko03040//Spliceosome	Genetic Information Processing	Transcription	11.04249862
CL1019.Contig5_All	ko03040//Spliceosome	Genetic Information Processing	Transcription	4.394094427
CL1019.Contig7_All	ko03040//Spliceosome	Genetic Information Processing	Transcription	-1.357641317
CL1021.Contig10_All	ko03040//Spliceosome	Genetic Information Processing	Transcription	5.704396735
CL1021.Contig1_All	ko03040//Spliceosome	Genetic Information Processing	Transcription	2.5462721
CL1021.Contig2_All	ko03040//Spliceosome	Genetic Information Processing	Transcription	-1.413539408
CL1021.Contig3_All	ko03040//Spliceosome	Genetic Information Processing	Transcription	5.512651038
CL1021.Contig4_All	ko03040//Spliceosome	Genetic Information Processing	Transcription	-1.09424055
CL1021.Contig5_All	ko03040//Spliceosome	Genetic Information Processing	Transcription	1.150356207
CL1021.Contig6_All	ko03040//Spliceosome	Genetic Information Processing	Transcription	-1.526244745
CL1021.Contig7_All	ko03040//Spliceosome	Genetic Information Processing	Transcription	8.356026387
CL1021.Contig8_All	ko03040//Spliceosome	Genetic Information Processing	Transcription	-5.328796122
CL1021.Contig9_All	ko03040//Spliceosome	Genetic Information Processing	Transcription	-4.745324824
CL1024.Contig1_All	ko00600//Sphingolipid metabolism;ko01100//Metabolic pathways	Metabolism	Global and overview maps;Lipid metabolism	1.816206351
CL1024.Contig2_All	ko01100//Metabolic pathways;ko00600//Sphingolipid metabolism	Metabolism	Global and overview maps;Lipid metabolism	-3.007885017
CL1024.Contig3_All	ko00600//Sphingolipid metabolism;ko01100//Metabolic pathways	Metabolism	Global and overview maps;Lipid metabolism	-12.93602219
CL1028.Contig1_All	ko04075//Plant hormone signal transduction	Environmental Information Processing	Signal transduction	-1.082668194
CL1028.Contig2_All	ko04075//Plant hormone signal transduction	Environmental Information Processing	Signal transduction	2.657039809
CL1028.Contig3_All	ko04075//Plant hormone signal transduction	Environmental Information Processing	Signal transduction	-1.389028063
CL1029.Contig3_All	ko00500//Starch and sucrose metabolism;ko01100//Metabolic pathways	Metabolism	Carbohydrate metabolism;Global and overview maps	-1.231218594
CL103.Contig2_All	ko01100//Metabolic pathways;ko01110//Biosynthesis of secondary metabolites;ko00100//Steroid biosynthesis	Metabolism	Global and overview maps;Lipid metabolism	-7.241207205
CL1033.Contig11_All	ko00190//Oxidative phosphorylation;ko03013//RNA transport	Genetic Information Processing;Metabolism	Energy metabolism;Translation	-1.777832775
CL1036.Contig6_All	ko01100//Metabolic pathways;ko00520//Amino sugar and nucleotide sugar metabolism	Metabolism	Carbohydrate metabolism;Global and overview maps	-2.639978406
CL1036.Contig7_All	ko00520//Amino sugar and nucleotide sugar metabolism;ko01100//Metabolic pathways	Metabolism	Global and overview maps;Carbohydrate metabolism	1.014153402
CL1036.Contig9_All	ko01100//Metabolic pathways;ko00520//Amino sugar and nucleotide sugar metabolism	Metabolism	Global and overview maps;Carbohydrate metabolism	1.09940337
CL1038.Contig1_All	ko00910//Nitrogen metabolism	Metabolism	Energy metabolism	-1.300014571
CL1039.Contig1_All	ko04141//Protein processing in endoplasmic reticulum;ko04626//Plant-pathogen interaction	Organismal Systems;Genetic Information Processing	Environmental adaptation;Folding, sorting and degradation	1.252347609
CL1039.Contig3_All	ko04141//Protein processing in endoplasmic reticulum;ko04626//Plant-pathogen interaction	Organismal Systems;Genetic Information Processing	Environmental adaptation;Folding, sorting and degradation	1.09184714
CL1039.Contig5_All	ko04626//Plant-pathogen interaction;ko04141//Protein processing in endoplasmic reticulum	Organismal Systems;Genetic Information Processing	Folding, sorting and degradation;Environmental adaptation	-4.96584992
CL104.Contig1_All	ko00240//Pyrimidine metabolism;ko01100//Metabolic pathways	Metabolism	Nucleotide metabolism;Global and overview maps	-2.898561759
CL104.Contig2_All	ko01100//Metabolic pathways;ko00240//Pyrimidine metabolism	Metabolism	Nucleotide metabolism;Global and overview maps	2.124075283
CL104.Contig3_All	ko00240//Pyrimidine metabolism;ko01100//Metabolic pathways	Metabolism	Global and overview maps;Nucleotide metabolism	5.702363956
CL104.Contig4_All	ko01100//Metabolic pathways;ko00240//Pyrimidine metabolism	Metabolism	Nucleotide metabolism;Global and overview maps	-1.637053838
CL104.Contig5_All	ko00240//Pyrimidine metabolism;ko01100//Metabolic pathways	Metabolism	Global and overview maps;Nucleotide metabolism	1.937805224
CL104.Contig7_All	ko01100//Metabolic pathways;ko00240//Pyrimidine metabolism	Metabolism	Nucleotide metabolism;Global and overview maps	1.143836525
CL1043.Contig1_All	ko00592//alpha-Linolenic acid metabolism;ko01100//Metabolic pathways;ko01110//Biosynthesis of secondary metabolites;ko00564//Glycerophospholipid metabolism	Metabolism	Lipid metabolism;Global and overview maps	-4.988790045
CL1043.Contig2_All	ko00592//alpha-Linolenic acid metabolism;ko01110//Biosynthesis of secondary metabolites;ko00564//Glycerophospholipid metabolism;ko01100//Metabolic pathways	Metabolism	Lipid metabolism;Global and overview maps	-5.455717837
CL1043.Contig3_All	ko00564//Glycerophospholipid metabolism;ko01100//Metabolic pathways;ko01110//Biosynthesis of secondary metabolites;ko00592//alpha-Linolenic acid metabolism	Metabolism	Global and overview maps;Lipid metabolism	6.873066232
CL1043.Contig4_All	ko01100//Metabolic pathways;ko00592//alpha-Linolenic acid metabolism;ko00564//Glycerophospholipid metabolism;ko01110//Biosynthesis of secondary metabolites	Metabolism	Lipid metabolism;Global and overview maps	2.784635186
CL1043.Contig5_All	ko01110//Biosynthesis of secondary metabolites;ko01100//Metabolic pathways;ko00564//Glycerophospholipid metabolism;ko00592//alpha-Linolenic acid metabolism	Metabolism	Global and overview maps;Lipid metabolism	1.858745407
CL1043.Contig7_All	ko00592//alpha-Linolenic acid metabolism;ko01100//Metabolic pathways;ko00564//Glycerophospholipid metabolism;ko01110//Biosynthesis of secondary metabolites	Metabolism	Lipid metabolism;Global and overview maps	4.329348939
CL1043.Contig8_All	ko01100//Metabolic pathways;ko00592//alpha-Linolenic acid metabolism;ko00564//Glycerophospholipid metabolism;ko01110//Biosynthesis of secondary metabolites	Metabolism	Global and overview maps;Lipid metabolism	4.021997398
CL1043.Contig9_All	ko01110//Biosynthesis of secondary metabolites;ko01100//Metabolic pathways;ko00564//Glycerophospholipid metabolism;ko00592//alpha-Linolenic acid metabolism	Metabolism	Global and overview maps;Lipid metabolism	-12.22820156
CL1050.Contig1_All	ko00531//Glycosaminoglycan degradation;ko01100//Metabolic pathways	Metabolism	Glycan biosynthesis and metabolism;Global and overview maps	-2.207483776
CL1050.Contig2_All	ko00531//Glycosaminoglycan degradation;ko01100//Metabolic pathways	Metabolism	Glycan biosynthesis and metabolism;Global and overview maps	1.613398413
CL1054.Contig3_All	ko01100//Metabolic pathways;ko01110//Biosynthesis of secondary metabolites;ko00400//Phenylalanine, tyrosine and tryptophan biosynthesis;ko01230//Biosynthesis of amino acids	Metabolism	Amino acid metabolism;Global and overview maps	1.775680594
CL1054.Contig5_All	ko01100//Metabolic pathways;ko01230//Biosynthesis of amino acids;ko00400//Phenylalanine, tyrosine and tryptophan biosynthesis;ko01110//Biosynthesis of secondary metabolites	Metabolism	Global and overview maps;Amino acid metabolism	-2.729100985
CL1054.Contig6_All	ko01100//Metabolic pathways;ko01110//Biosynthesis of secondary metabolites;ko01230//Biosynthesis of amino acids;ko00400//Phenylalanine, tyrosine and tryptophan biosynthesis	Metabolism	Amino acid metabolism;Global and overview maps	-1.749963891
CL1055.Contig1_All	ko01100//Metabolic pathways;ko00970//Aminoacyl-tRNA biosynthesis	Metabolism;Genetic Information Processing	Global and overview maps;Translation	-3.194649876
CL1055.Contig2_All	ko01100//Metabolic pathways;ko00970//Aminoacyl-tRNA biosynthesis	Metabolism;Genetic Information Processing	Global and overview maps;Translation	-6.895925682
CL1055.Contig3_All	ko01100//Metabolic pathways;ko00970//Aminoacyl-tRNA biosynthesis	Metabolism;Genetic Information Processing	Global and overview maps;Translation	-7.489196467
CL1055.Contig4_All	ko01100//Metabolic pathways;ko00970//Aminoacyl-tRNA biosynthesis	Genetic Information Processing;Metabolism	Translation;Global and overview maps	10.50470823
CL1055.Contig5_All	ko01100//Metabolic pathways;ko00970//Aminoacyl-tRNA biosynthesis	Genetic Information Processing;Metabolism	Translation;Global and overview maps	11.11870933
CL1055.Contig6_All	ko01100//Metabolic pathways;ko00970//Aminoacyl-tRNA biosynthesis	Metabolism;Genetic Information Processing	Global and overview maps;Translation	5.809632776
CL1055.Contig7_All	ko00970//Aminoacyl-tRNA biosynthesis;ko01100//Metabolic pathways	Metabolism;Genetic Information Processing	Translation;Global and overview maps	5.341660836
CL1060.Contig2_All	ko00562//Inositol phosphate metabolism;ko01100//Metabolic pathways;ko04070//Phosphatidylinositol signaling system	Metabolism;Environmental Information Processing	Signal transduction;Global and overview maps;Carbohydrate metabolism	-4.129250199
CL1060.Contig3_All	ko04070//Phosphatidylinositol signaling system;ko01100//Metabolic pathways;ko00562//Inositol phosphate metabolism	Environmental Information Processing;Metabolism	Carbohydrate metabolism;Signal transduction;Global and overview maps	1.360078554
CL1065.Contig2_All	ko03410//Base excision repair	Genetic Information Processing	Replication and repair	6.40125269
CL1065.Contig3_All	ko03410//Base excision repair	Genetic Information Processing	Replication and repair	4.074577606
CL1065.Contig4_All	ko03410//Base excision repair	Genetic Information Processing	Replication and repair	-5.223742405
CL107.Contig1_All	ko03010//Ribosome	Genetic Information Processing	Translation	-1.131177211
CL107.Contig3_All	ko03010//Ribosome	Genetic Information Processing	Translation	2.3844768
CL1072.Contig10_All	ko03040//Spliceosome	Genetic Information Processing	Transcription	2.501517779
CL1072.Contig18_All	ko03040//Spliceosome	Genetic Information Processing	Transcription	10.45487041
CL1072.Contig20_All	ko01100//Metabolic pathways;ko00190//Oxidative phosphorylation;ko04145//Phagosome	Cellular Processes;Metabolism	Global and overview maps;Energy metabolism;Transport and catabolism	-1.208935568
CL1072.Contig24_All	ko04145//Phagosome;ko00190//Oxidative phosphorylation;ko01100//Metabolic pathways	Cellular Processes;Metabolism	Energy metabolism;Global and overview maps;Transport and catabolism	-9.14142121
CL1072.Contig4_All	ko03040//Spliceosome	Genetic Information Processing	Transcription	2.080229726
CL1072.Contig9_All	ko03040//Spliceosome	Genetic Information Processing	Transcription	1.912287128
CL1075.Contig1_All	ko04120//Ubiquitin mediated proteolysis	Genetic Information Processing	Folding, sorting and degradation	1.036915805
CL1075.Contig6_All	ko04120//Ubiquitin mediated proteolysis	Genetic Information Processing	Folding, sorting and degradation	2.464866377
CL1078.Contig1_All	ko03015//mRNA surveillance pathway	Genetic Information Processing	Translation	2.813353487
CL1080.Contig1_All	ko01100//Metabolic pathways;ko00740//Riboflavin metabolism;ko01110//Biosynthesis of secondary metabolites	Metabolism	Metabolism of cofactors and vitamins;Global and overview maps	4.484408807
CL1080.Contig3_All	ko01110//Biosynthesis of secondary metabolites;ko00740//Riboflavin metabolism;ko01100//Metabolic pathways	Metabolism	Global and overview maps;Metabolism of cofactors and vitamins	-5.396813669
CL1080.Contig5_All	ko00740//Riboflavin metabolism;ko01100//Metabolic pathways;ko01110//Biosynthesis of secondary metabolites	Metabolism	Global and overview maps;Metabolism of cofactors and vitamins	-5.464253135
CL1084.Contig2_All	ko01100//Metabolic pathways;ko00760//Nicotinate and nicotinamide metabolism	Metabolism	Metabolism of cofactors and vitamins;Global and overview maps	-1.028127654
CL1084.Contig3_All	ko01100//Metabolic pathways;ko00760//Nicotinate and nicotinamide metabolism	Metabolism	Metabolism of cofactors and vitamins;Global and overview maps	-5.306622173
CL1084.Contig5_All	ko01100//Metabolic pathways;ko00760//Nicotinate and nicotinamide metabolism	Metabolism	Global and overview maps;Metabolism of cofactors and vitamins	1.809404674
CL1086.Contig2_All	ko01100//Metabolic pathways;ko01230//Biosynthesis of amino acids;ko01110//Biosynthesis of secondary metabolites;ko00400//Phenylalanine, tyrosine and tryptophan biosynthesis	Metabolism	Global and overview maps;Amino acid metabolism	-11.56177012
CL1087.Contig3_All	ko00052//Galactose metabolism;ko00500//Starch and sucrose metabolism;ko01100//Metabolic pathways	Metabolism	Carbohydrate metabolism;Global and overview maps	-1.38780258
CL1088.Contig3_All	ko01100//Metabolic pathways;ko00230//Purine metabolism	Metabolism	Nucleotide metabolism;Global and overview maps	1.171529807
CL1094.Contig10_All	ko00563//Glycosylphosphatidylinositol (GPI)-anchor biosynthesis;ko01100//Metabolic pathways	Metabolism	Global and overview maps;Glycan biosynthesis and metabolism	-3.387820062
CL1094.Contig11_All	ko00563//Glycosylphosphatidylinositol (GPI)-anchor biosynthesis;ko01100//Metabolic pathways	Metabolism	Glycan biosynthesis and metabolism;Global and overview maps	4.889902366
CL1094.Contig12_All	ko01100//Metabolic pathways;ko00563//Glycosylphosphatidylinositol (GPI)-anchor biosynthesis	Metabolism	Global and overview maps;Glycan biosynthesis and metabolism	4.609600463
CL1094.Contig13_All	ko01100//Metabolic pathways;ko00563//Glycosylphosphatidylinositol (GPI)-anchor biosynthesis	Metabolism	Global and overview maps;Glycan biosynthesis and metabolism	-6.13503752
CL1094.Contig15_All	ko00563//Glycosylphosphatidylinositol (GPI)-anchor biosynthesis;ko01100//Metabolic pathways	Metabolism	Global and overview maps;Glycan biosynthesis and metabolism	-7.886486136
CL1094.Contig16_All	ko01100//Metabolic pathways;ko00563//Glycosylphosphatidylinositol (GPI)-anchor biosynthesis	Metabolism	Global and overview maps;Glycan biosynthesis and metabolism	4.97598502
CL1094.Contig17_All	ko00563//Glycosylphosphatidylinositol (GPI)-anchor biosynthesis;ko01100//Metabolic pathways	Metabolism	Global and overview maps;Glycan biosynthesis and metabolism	2.436924931
CL1094.Contig19_All	ko00563//Glycosylphosphatidylinositol (GPI)-anchor biosynthesis;ko01100//Metabolic pathways	Metabolism	Global and overview maps;Glycan biosynthesis and metabolism	-2.373919699
CL1094.Contig21_All	ko00563//Glycosylphosphatidylinositol (GPI)-anchor biosynthesis;ko01100//Metabolic pathways	Metabolism	Global and overview maps;Glycan biosynthesis and metabolism	-10.43713838
CL1094.Contig2_All	ko00563//Glycosylphosphatidylinositol (GPI)-anchor biosynthesis;ko01100//Metabolic pathways	Metabolism	Global and overview maps;Glycan biosynthesis and metabolism	-10.35858225
CL1094.Contig3_All	ko01100//Metabolic pathways;ko00563//Glycosylphosphatidylinositol (GPI)-anchor biosynthesis	Metabolism	Glycan biosynthesis and metabolism;Global and overview maps	-10.32431344
CL1094.Contig6_All	ko00563//Glycosylphosphatidylinositol (GPI)-anchor biosynthesis;ko01100//Metabolic pathways	Metabolism	Global and overview maps;Glycan biosynthesis and metabolism	9.304942549
CL1094.Contig7_All	ko01100//Metabolic pathways;ko00563//Glycosylphosphatidylinositol (GPI)-anchor biosynthesis	Metabolism	Glycan biosynthesis and metabolism;Global and overview maps	-10.19431571
CL1094.Contig8_All	ko00563//Glycosylphosphatidylinositol (GPI)-anchor biosynthesis;ko01100//Metabolic pathways	Metabolism	Global and overview maps;Glycan biosynthesis and metabolism	2.007883432
CL1095.Contig5_All	ko04626//Plant-pathogen interaction;ko04016//MAPK signaling pathway - plant	Organismal Systems;Environmental Information Processing	Environmental adaptation;Signal transduction	-1.793219878
CL1097.Contig1_All	ko01100//Metabolic pathways;ko00750//Vitamin B6 metabolism	Metabolism	Metabolism of cofactors and vitamins;Global and overview maps	5.848828661
CL1097.Contig2_All	ko00750//Vitamin B6 metabolism;ko01100//Metabolic pathways	Metabolism	Global and overview maps;Metabolism of cofactors and vitamins	6.346877879
CL1097.Contig3_All	ko00750//Vitamin B6 metabolism;ko01100//Metabolic pathways	Metabolism	Global and overview maps;Metabolism of cofactors and vitamins	7.389284133
CL1097.Contig4_All	ko00750//Vitamin B6 metabolism;ko01100//Metabolic pathways	Metabolism	Metabolism of cofactors and vitamins;Global and overview maps	5.287754904
CL1097.Contig5_All	ko01100//Metabolic pathways;ko00750//Vitamin B6 metabolism	Metabolism	Metabolism of cofactors and vitamins;Global and overview maps	13.33132928
CL1097.Contig6_All	ko01100//Metabolic pathways;ko00750//Vitamin B6 metabolism	Metabolism	Metabolism of cofactors and vitamins;Global and overview maps	8.507207618
CL1097.Contig7_All	ko01100//Metabolic pathways;ko00750//Vitamin B6 metabolism	Metabolism	Global and overview maps;Metabolism of cofactors and vitamins	7.40409612
CL1097.Contig8_All	ko01100//Metabolic pathways;ko00750//Vitamin B6 metabolism	Metabolism	Metabolism of cofactors and vitamins;Global and overview maps	9.901800988
CL1097.Contig9_All	ko00750//Vitamin B6 metabolism;ko01100//Metabolic pathways	Metabolism	Metabolism of cofactors and vitamins;Global and overview maps	8.1769954
CL1098.Contig2_All	ko03060//Protein export	Genetic Information Processing	Folding, sorting and degradation	4.199793127
CL11.Contig2_All	ko04120//Ubiquitin mediated proteolysis	Genetic Information Processing	Folding, sorting and degradation	-6.879739935
CL1102.Contig4_All	ko03013//RNA transport	Genetic Information Processing	Translation	-3.082607348
CL1105.Contig3_All	ko01110//Biosynthesis of secondary metabolites;ko00010//Glycolysis / Gluconeogenesis;ko01200//Carbon metabolism;ko00520//Amino sugar and nucleotide sugar metabolism;ko00030//Pentose phosphate pathway;ko01100//Metabolic pathways;ko00500//Starch and sucrose metabolism	Metabolism	Global and overview maps;Carbohydrate metabolism	-2.550873754
CL1105.Contig4_All	ko01200//Carbon metabolism;ko00030//Pentose phosphate pathway;ko00010//Glycolysis / Gluconeogenesis;ko00520//Amino sugar and nucleotide sugar metabolism;ko01110//Biosynthesis of secondary metabolites;ko01100//Metabolic pathways;ko00500//Starch and sucrose metabolism	Metabolism	Carbohydrate metabolism;Global and overview maps	-11.4984093
CL1105.Contig5_All	ko01200//Carbon metabolism;ko01100//Metabolic pathways;ko01110//Biosynthesis of secondary metabolites;ko00030//Pentose phosphate pathway;ko00500//Starch and sucrose metabolism;ko00010//Glycolysis / Gluconeogenesis;ko00520//Amino sugar and nucleotide sugar metabolism	Metabolism	Global and overview maps;Carbohydrate metabolism	2.854648004
CL1107.Contig5_All	ko01100//Metabolic pathways;ko01230//Biosynthesis of amino acids;ko00400//Phenylalanine, tyrosine and tryptophan biosynthesis;ko01110//Biosynthesis of secondary metabolites	Metabolism	Global and overview maps;Amino acid metabolism	1.541371966
CL1108.Contig1_All	ko01100//Metabolic pathways;ko00052//Galactose metabolism;ko01110//Biosynthesis of secondary metabolites;ko00051//Fructose and mannose metabolism;ko00520//Amino sugar and nucleotide sugar metabolism;ko00500//Starch and sucrose metabolism;ko00010//Glycolysis / Gluconeogenesis;ko01200//Carbon metabolism	Metabolism	Global and overview maps;Carbohydrate metabolism	1.086663241
CL1108.Contig2_All	ko01110//Biosynthesis of secondary metabolites;ko01200//Carbon metabolism;ko00500//Starch and sucrose metabolism;ko00010//Glycolysis / Gluconeogenesis;ko00520//Amino sugar and nucleotide sugar metabolism;ko01100//Metabolic pathways;ko00052//Galactose metabolism;ko00051//Fructose and mannose metabolism	Metabolism	Carbohydrate metabolism;Global and overview maps	1.489443443
CL111.Contig5_All	ko00500//Starch and sucrose metabolism	Metabolism	Carbohydrate metabolism	-4.062697461
CL111.Contig6_All	ko00500//Starch and sucrose metabolism	Metabolism	Carbohydrate metabolism	-2.647674222
CL111.Contig9_All	ko00500//Starch and sucrose metabolism	Metabolism	Carbohydrate metabolism	-8.960170384
CL1110.Contig1_All	ko00604//Glycosphingolipid biosynthesis - ganglio series;ko00052//Galactose metabolism;ko00600//Sphingolipid metabolism;ko01100//Metabolic pathways;ko00531//Glycosaminoglycan degradation;ko00511//Other glycan degradation	Metabolism	Global and overview maps;Glycan biosynthesis and metabolism;Lipid metabolism;Carbohydrate metabolism	8.510936282
CL1110.Contig2_All	ko00604//Glycosphingolipid biosynthesis - ganglio series;ko00600//Sphingolipid metabolism;ko01100//Metabolic pathways;ko00531//Glycosaminoglycan degradation;ko00052//Galactose metabolism;ko00511//Other glycan degradation	Metabolism	Carbohydrate metabolism;Global and overview maps;Lipid metabolism;Glycan biosynthesis and metabolism	2.661215148
CL1110.Contig3_All	ko00511//Other glycan degradation;ko01100//Metabolic pathways;ko00531//Glycosaminoglycan degradation;ko00052//Galactose metabolism;ko00604//Glycosphingolipid biosynthesis - ganglio series;ko00600//Sphingolipid metabolism	Metabolism	Global and overview maps;Glycan biosynthesis and metabolism;Lipid metabolism;Carbohydrate metabolism	-6.519856077
CL1113.Contig1_All	ko03010//Ribosome	Genetic Information Processing	Translation	-1.277387856
CL1113.Contig2_All	ko03010//Ribosome	Genetic Information Processing	Translation	1.903698589
CL1113.Contig3_All	ko03010//Ribosome	Genetic Information Processing	Translation	2.214336451
CL1113.Contig5_All	ko03010//Ribosome	Genetic Information Processing	Translation	1.142099067
CL1113.Contig6_All	ko03010//Ribosome	Genetic Information Processing	Translation	-1.009800464
CL1113.Contig7_All	ko03010//Ribosome	Genetic Information Processing	Translation	2.72605898
CL1118.Contig1_All	ko03060//Protein export	Genetic Information Processing	Folding, sorting and degradation	10.75729513
CL1122.Contig3_All	ko01100//Metabolic pathways;ko00053//Ascorbate and aldarate metabolism	Metabolism	Global and overview maps;Carbohydrate metabolism	-1.371662443
CL1123.Contig1_All	ko04626//Plant-pathogen interaction	Organismal Systems	Environmental adaptation	-2.73489622
CL1123.Contig2_All	ko04626//Plant-pathogen interaction	Organismal Systems	Environmental adaptation	1.804220801
CL1123.Contig4_All	ko04626//Plant-pathogen interaction	Organismal Systems	Environmental adaptation	-2.030379227
CL1123.Contig6_All	ko04626//Plant-pathogen interaction	Organismal Systems	Environmental adaptation	1.891300026
CL1127.Contig6_All	ko04144//Endocytosis	Cellular Processes	Transport and catabolism	-7.89734337
CL1130.Contig1_All	ko03010//Ribosome	Genetic Information Processing	Translation	-1.960457792
CL1130.Contig2_All	ko03010//Ribosome	Genetic Information Processing	Translation	2.189098315
CL1132.Contig1_All	ko03040//Spliceosome	Genetic Information Processing	Transcription	1.112381164
CL1132.Contig2_All	ko03040//Spliceosome	Genetic Information Processing	Transcription	-1.539104278
CL1133.Contig1_All	ko04122//Sulfur relay system	Genetic Information Processing	Folding, sorting and degradation	1.184645815
CL1133.Contig2_All	ko04122//Sulfur relay system	Genetic Information Processing	Folding, sorting and degradation	-2.727132203
CL1135.Contig2_All	ko01110//Biosynthesis of secondary metabolites;ko03040//Spliceosome;ko00901//Indole alkaloid biosynthesis;ko04141//Protein processing in endoplasmic reticulum;ko04144//Endocytosis	Cellular Processes;Metabolism;Genetic Information Processing	Biosynthesis of other secondary metabolites;Folding, sorting and degradation;Global and overview maps;Transcription;Transport and catabolism	4.57008813
CL1136.Contig1_All	ko04144//Endocytosis	Cellular Processes	Transport and catabolism	-1.668952228
CL1137.Contig1_All	ko00960//Tropane, piperidine and pyridine alkaloid biosynthesis;ko01110//Biosynthesis of secondary metabolites;ko01100//Metabolic pathways	Metabolism	Global and overview maps;Biosynthesis of other secondary metabolites	-2.811454484
CL1137.Contig2_All	ko01100//Metabolic pathways;ko00960//Tropane, piperidine and pyridine alkaloid biosynthesis;ko01110//Biosynthesis of secondary metabolites	Metabolism	Global and overview maps;Biosynthesis of other secondary metabolites	-7.639586718
CL1137.Contig4_All	ko01110//Biosynthesis of secondary metabolites;ko00960//Tropane, piperidine and pyridine alkaloid biosynthesis;ko01100//Metabolic pathways	Metabolism	Biosynthesis of other secondary metabolites;Global and overview maps	-6.514378223
CL114.Contig10_All	ko01100//Metabolic pathways;ko00230//Purine metabolism;ko03410//Base excision repair;ko03440//Homologous recombination;ko00240//Pyrimidine metabolism;ko03420//Nucleotide excision repair;ko03030//DNA replication	Metabolism;Genetic Information Processing	Replication and repair;Nucleotide metabolism;Global and overview maps	2.541030191
CL114.Contig12_All	ko03030//DNA replication;ko01100//Metabolic pathways;ko00230//Purine metabolism;ko03440//Homologous recombination;ko03420//Nucleotide excision repair;ko00240//Pyrimidine metabolism;ko03410//Base excision repair	Metabolism;Genetic Information Processing	Nucleotide metabolism;Replication and repair;Global and overview maps	-5.712421404
CL114.Contig13_All	ko00230//Purine metabolism;ko03030//DNA replication;ko03410//Base excision repair;ko03440//Homologous recombination;ko01100//Metabolic pathways;ko00240//Pyrimidine metabolism;ko03420//Nucleotide excision repair	Genetic Information Processing;Metabolism	Replication and repair;Global and overview maps;Nucleotide metabolism	5.7940806
CL114.Contig16_All	ko01100//Metabolic pathways;ko03410//Base excision repair;ko03440//Homologous recombination;ko03030//DNA replication;ko00240//Pyrimidine metabolism;ko00230//Purine metabolism;ko03420//Nucleotide excision repair	Metabolism;Genetic Information Processing	Replication and repair;Global and overview maps;Nucleotide metabolism	-8.870425584
CL114.Contig17_All	ko03420//Nucleotide excision repair;ko03410//Base excision repair;ko03030//DNA replication;ko01100//Metabolic pathways;ko00240//Pyrimidine metabolism;ko00230//Purine metabolism;ko03440//Homologous recombination	Genetic Information Processing;Metabolism	Replication and repair;Global and overview maps;Nucleotide metabolism	-3.65449631
CL114.Contig2_All	ko00240//Pyrimidine metabolism;ko03420//Nucleotide excision repair;ko03410//Base excision repair;ko03440//Homologous recombination;ko03030//DNA replication;ko00230//Purine metabolism;ko01100//Metabolic pathways	Genetic Information Processing;Metabolism	Replication and repair;Global and overview maps;Nucleotide metabolism	-1.239112925
CL114.Contig3_All	ko03410//Base excision repair;ko01100//Metabolic pathways;ko00230//Purine metabolism;ko03420//Nucleotide excision repair;ko03030//DNA replication;ko03440//Homologous recombination;ko00240//Pyrimidine metabolism	Genetic Information Processing;Metabolism	Nucleotide metabolism;Replication and repair;Global and overview maps	-1.547520698
CL114.Contig5_All	ko00230//Purine metabolism;ko00240//Pyrimidine metabolism;ko03420//Nucleotide excision repair;ko01100//Metabolic pathways;ko03030//DNA replication;ko03440//Homologous recombination;ko03410//Base excision repair	Genetic Information Processing;Metabolism	Global and overview maps;Replication and repair;Nucleotide metabolism	-2.398133705
CL114.Contig6_All	ko03410//Base excision repair;ko01100//Metabolic pathways;ko00230//Purine metabolism;ko03030//DNA replication;ko03440//Homologous recombination;ko00240//Pyrimidine metabolism;ko03420//Nucleotide excision repair	Genetic Information Processing;Metabolism	Replication and repair;Global and overview maps;Nucleotide metabolism	-1.393216955
CL114.Contig7_All	ko03420//Nucleotide excision repair;ko03410//Base excision repair;ko03440//Homologous recombination;ko00240//Pyrimidine metabolism;ko03030//DNA replication;ko00230//Purine metabolism;ko01100//Metabolic pathways	Metabolism;Genetic Information Processing	Global and overview maps;Replication and repair;Nucleotide metabolism	-5.036861557
CL114.Contig9_All	ko03420//Nucleotide excision repair;ko00240//Pyrimidine metabolism;ko00230//Purine metabolism;ko03410//Base excision repair;ko03440//Homologous recombination;ko01100//Metabolic pathways;ko03030//DNA replication	Genetic Information Processing;Metabolism	Nucleotide metabolism;Replication and repair;Global and overview maps	-1.050586137
CL1140.Contig1_All	ko03013//RNA transport	Genetic Information Processing	Translation	-2.395252561
CL1140.Contig2_All	ko03013//RNA transport	Genetic Information Processing	Translation	7.790035197
CL1143.Contig3_All	ko04136//Autophagy - other;ko00562//Inositol phosphate metabolism;ko04145//Phagosome;ko01100//Metabolic pathways;ko04070//Phosphatidylinositol signaling system	Environmental Information Processing;Metabolism;Cellular Processes	Transport and catabolism;Carbohydrate metabolism;Signal transduction;Global and overview maps	-3.555866735
CL1145.Contig1_All	ko01200//Carbon metabolism;ko00010//Glycolysis / Gluconeogenesis;ko01110//Biosynthesis of secondary metabolites;ko00020//Citrate cycle (TCA cycle);ko00620//Pyruvate metabolism;ko01100//Metabolic pathways	Metabolism	Global and overview maps;Carbohydrate metabolism	-1.815936246
CL1145.Contig2_All	ko00620//Pyruvate metabolism;ko01110//Biosynthesis of secondary metabolites;ko00020//Citrate cycle (TCA cycle);ko01200//Carbon metabolism;ko01100//Metabolic pathways;ko00010//Glycolysis / Gluconeogenesis	Metabolism	Global and overview maps;Carbohydrate metabolism	1.965066277
CL1147.Contig6_All	ko03040//Spliceosome	Genetic Information Processing	Transcription	-1.119388194
CL1148.Contig4_All	ko03013//RNA transport;ko03018//RNA degradation;ko03015//mRNA surveillance pathway	Genetic Information Processing	Folding, sorting and degradation;Translation	3.98941169
CL1148.Contig5_All	ko03018//RNA degradation;ko03015//mRNA surveillance pathway;ko03013//RNA transport	Genetic Information Processing	Translation;Folding, sorting and degradation	6.409044769
CL1148.Contig6_All	ko03015//mRNA surveillance pathway;ko03018//RNA degradation;ko03013//RNA transport	Genetic Information Processing	Folding, sorting and degradation;Translation	-2.475025203
CL115.Contig10_All	ko00944//Flavone and flavonol biosynthesis	Metabolism	Biosynthesis of other secondary metabolites	4.164332803
CL115.Contig12_All	ko00944//Flavone and flavonol biosynthesis	Metabolism	Biosynthesis of other secondary metabolites	1.21128679
CL115.Contig13_All	ko00944//Flavone and flavonol biosynthesis	Metabolism	Biosynthesis of other secondary metabolites	-4.949626573
CL115.Contig14_All	ko00944//Flavone and flavonol biosynthesis	Metabolism	Biosynthesis of other secondary metabolites	11.28325471
CL115.Contig15_All	ko00944//Flavone and flavonol biosynthesis	Metabolism	Biosynthesis of other secondary metabolites	2.717835132
CL115.Contig2_All	ko00944//Flavone and flavonol biosynthesis	Metabolism	Biosynthesis of other secondary metabolites	7.497557172
CL115.Contig6_All	ko00944//Flavone and flavonol biosynthesis	Metabolism	Biosynthesis of other secondary metabolites	-2.641529482
CL115.Contig8_All	ko00944//Flavone and flavonol biosynthesis	Metabolism	Biosynthesis of other secondary metabolites	-1.285303231
CL1150.Contig1_All	ko01100//Metabolic pathways;ko01110//Biosynthesis of secondary metabolites;ko00500//Starch and sucrose metabolism	Metabolism	Global and overview maps;Carbohydrate metabolism	-2.463304589
CL1150.Contig2_All	ko01100//Metabolic pathways;ko00500//Starch and sucrose metabolism;ko01110//Biosynthesis of secondary metabolites	Metabolism	Carbohydrate metabolism;Global and overview maps	1.562190355
CL1150.Contig4_All	ko01100//Metabolic pathways;ko00500//Starch and sucrose metabolism;ko01110//Biosynthesis of secondary metabolites	Metabolism	Carbohydrate metabolism;Global and overview maps	1.794436269
CL1150.Contig6_All	ko00500//Starch and sucrose metabolism;ko01100//Metabolic pathways;ko01110//Biosynthesis of secondary metabolites	Metabolism	Global and overview maps;Carbohydrate metabolism	1.270285424
CL1152.Contig2_All	ko03013//RNA transport	Genetic Information Processing	Translation	1.394038099
CL1152.Contig3_All	ko03013//RNA transport	Genetic Information Processing	Translation	8.547224186
CL1152.Contig4_All	ko03013//RNA transport	Genetic Information Processing	Translation	2.319655852
CL1154.Contig10_All	ko00941//Flavonoid biosynthesis;ko02010//ABC transporters;ko01110//Biosynthesis of secondary metabolites;ko01100//Metabolic pathways	Environmental Information Processing;Metabolism	Global and overview maps;Biosynthesis of other secondary metabolites;Membrane transport	1.327617029
CL1154.Contig11_All	ko02010//ABC transporters;ko01110//Biosynthesis of secondary metabolites;ko00940//Phenylpropanoid biosynthesis	Environmental Information Processing;Metabolism	Biosynthesis of other secondary metabolites;Global and overview maps;Membrane transport	-1.775480363
CL1154.Contig3_All	ko02010//ABC transporters;ko01110//Biosynthesis of secondary metabolites;ko01100//Metabolic pathways;ko00941//Flavonoid biosynthesis	Metabolism;Environmental Information Processing	Global and overview maps;Membrane transport;Biosynthesis of other secondary metabolites	-3.303440358
CL1154.Contig4_All	ko01110//Biosynthesis of secondary metabolites;ko01100//Metabolic pathways;ko02010//ABC transporters;ko00941//Flavonoid biosynthesis	Environmental Information Processing;Metabolism	Biosynthesis of other secondary metabolites;Global and overview maps;Membrane transport	-2.818120813
CL1154.Contig7_All	ko01110//Biosynthesis of secondary metabolites;ko02010//ABC transporters;ko00941//Flavonoid biosynthesis;ko01100//Metabolic pathways	Metabolism;Environmental Information Processing	Membrane transport;Global and overview maps;Biosynthesis of other secondary metabolites	-9.454691237
CL1154.Contig8_All	ko01100//Metabolic pathways;ko01110//Biosynthesis of secondary metabolites;ko02010//ABC transporters;ko00941//Flavonoid biosynthesis	Environmental Information Processing;Metabolism	Global and overview maps;Biosynthesis of other secondary metabolites;Membrane transport	2.226184565
CL1154.Contig9_All	ko00941//Flavonoid biosynthesis;ko02010//ABC transporters;ko01110//Biosynthesis of secondary metabolites;ko01100//Metabolic pathways	Environmental Information Processing;Metabolism	Global and overview maps;Membrane transport;Biosynthesis of other secondary metabolites	-1.293903187
CL1155.Contig1_All	ko04075//Plant hormone signal transduction	Environmental Information Processing	Signal transduction	-11.26577083
CL1156.Contig2_All	ko00040//Pentose and glucuronate interconversions	Metabolism	Carbohydrate metabolism	-1.054917871
CL1156.Contig3_All	ko00040//Pentose and glucuronate interconversions	Metabolism	Carbohydrate metabolism	-4.054816383
CL1156.Contig4_All	ko00040//Pentose and glucuronate interconversions	Metabolism	Carbohydrate metabolism	1.110439898
CL1158.Contig13_All	ko04075//Plant hormone signal transduction;ko04016//MAPK signaling pathway - plant	Environmental Information Processing	Signal transduction	1.116649952
CL1158.Contig19_All	ko04016//MAPK signaling pathway - plant;ko04075//Plant hormone signal transduction	Environmental Information Processing	Signal transduction	-3.001401016
CL1158.Contig23_All	ko04016//MAPK signaling pathway - plant;ko04075//Plant hormone signal transduction	Environmental Information Processing	Signal transduction	-2.433972376
CL1158.Contig3_All	ko04016//MAPK signaling pathway - plant;ko04075//Plant hormone signal transduction	Environmental Information Processing	Signal transduction	1.397817514
CL1158.Contig4_All	ko04075//Plant hormone signal transduction;ko04016//MAPK signaling pathway - plant	Environmental Information Processing	Signal transduction	-2.244064508
CL1158.Contig5_All	ko04016//MAPK signaling pathway - plant;ko04075//Plant hormone signal transduction	Environmental Information Processing	Signal transduction	-3.236757359
CL1158.Contig7_All	ko04075//Plant hormone signal transduction;ko04016//MAPK signaling pathway - plant	Environmental Information Processing	Signal transduction	5.692861343
CL1159.Contig2_All	ko03010//Ribosome	Genetic Information Processing	Translation	-2.743856479
CL116.Contig10_All	ko04144//Endocytosis	Cellular Processes	Transport and catabolism	-1.424900904
CL116.Contig11_All	ko04144//Endocytosis	Cellular Processes	Transport and catabolism	4.519834079
CL116.Contig13_All	ko04144//Endocytosis	Cellular Processes	Transport and catabolism	6.190338378
CL116.Contig14_All	ko04144//Endocytosis	Cellular Processes	Transport and catabolism	1.894020824
CL116.Contig15_All	ko04144//Endocytosis	Cellular Processes	Transport and catabolism	-8.980558205
CL116.Contig16_All	ko04144//Endocytosis	Cellular Processes	Transport and catabolism	-10.28263401
CL116.Contig19_All	ko04144//Endocytosis	Cellular Processes	Transport and catabolism	-1.969902833
CL116.Contig1_All	ko04144//Endocytosis	Cellular Processes	Transport and catabolism	9.929629025
CL116.Contig2_All	ko04144//Endocytosis	Cellular Processes	Transport and catabolism	-3.618706337
CL116.Contig3_All	ko04144//Endocytosis	Cellular Processes	Transport and catabolism	5.369315999
CL116.Contig4_All	ko04144//Endocytosis	Cellular Processes	Transport and catabolism	4.466318447
CL116.Contig6_All	ko04144//Endocytosis	Cellular Processes	Transport and catabolism	9.634726776
CL1162.Contig2_All	ko04136//Autophagy - other;ko03015//mRNA surveillance pathway	Genetic Information Processing;Cellular Processes	Translation;Transport and catabolism	-1.946485786
CL1163.Contig2_All	ko04146//Peroxisome	Cellular Processes	Transport and catabolism	1.744624932
CL1163.Contig3_All	ko03040//Spliceosome	Genetic Information Processing	Transcription	-5.617806269
CL1163.Contig4_All	ko03040//Spliceosome	Genetic Information Processing	Transcription	3.686544428
CL1173.Contig1_All	ko04145//Phagosome	Cellular Processes	Transport and catabolism	-1.615742686
CL1173.Contig3_All	ko04145//Phagosome	Cellular Processes	Transport and catabolism	-1.5481073
CL1173.Contig5_All	ko03010//Ribosome;ko04145//Phagosome	Genetic Information Processing;Cellular Processes	Transport and catabolism;Translation	1.400007423
CL1173.Contig6_All	ko04145//Phagosome;ko03010//Ribosome	Cellular Processes;Genetic Information Processing	Transport and catabolism;Translation	13.47118953
CL1173.Contig7_All	ko04145//Phagosome;ko03010//Ribosome	Genetic Information Processing;Cellular Processes	Transport and catabolism;Translation	-2.526087874
CL1173.Contig9_All	ko00500//Starch and sucrose metabolism;ko00052//Galactose metabolism;ko04145//Phagosome;ko00030//Pentose phosphate pathway;ko01100//Metabolic pathways;ko00010//Glycolysis / Gluconeogenesis;ko00520//Amino sugar and nucleotide sugar metabolism;ko01110//Biosynthesis of secondary metabolites;ko00230//Purine metabolism	Cellular Processes;Metabolism	Nucleotide metabolism;Transport and catabolism;Carbohydrate metabolism;Global and overview maps	-1.05995002
CL1177.Contig2_All	ko03013//RNA transport;ko03015//mRNA surveillance pathway	Genetic Information Processing	Translation	-7.766450496
CL1179.Contig1_All	ko03015//mRNA surveillance pathway	Genetic Information Processing	Translation	-6.864720587
CL1179.Contig2_All	ko03015//mRNA surveillance pathway	Genetic Information Processing	Translation	-2.415641153
CL1179.Contig3_All	ko03015//mRNA surveillance pathway	Genetic Information Processing	Translation	8.370173832
CL1179.Contig4_All	ko03015//mRNA surveillance pathway	Genetic Information Processing	Translation	-6.524334713
CL1180.Contig1_All	ko03018//RNA degradation;ko03040//Spliceosome	Genetic Information Processing	Transcription;Folding, sorting and degradation	-2.918443249
CL1180.Contig2_All	ko03018//RNA degradation;ko03040//Spliceosome	Genetic Information Processing	Folding, sorting and degradation;Transcription	2.447237338
CL1180.Contig3_All	ko03040//Spliceosome;ko03018//RNA degradation	Genetic Information Processing	Transcription;Folding, sorting and degradation	12.74992675
CL1180.Contig5_All	ko03018//RNA degradation;ko03040//Spliceosome	Genetic Information Processing	Folding, sorting and degradation;Transcription	-2.424563238
CL1182.Contig1_All	ko04016//MAPK signaling pathway - plant;ko04075//Plant hormone signal transduction	Environmental Information Processing	Signal transduction	-1.100342621
CL1186.Contig2_All	ko04075//Plant hormone signal transduction	Environmental Information Processing	Signal transduction	1.178899591
CL1186.Contig5_All	ko04075//Plant hormone signal transduction	Environmental Information Processing	Signal transduction	-1.369873867
CL1191.Contig3_All	ko04141//Protein processing in endoplasmic reticulum;ko04120//Ubiquitin mediated proteolysis;ko03420//Nucleotide excision repair	Genetic Information Processing	Folding, sorting and degradation;Replication and repair	-8.35531869
CL1191.Contig4_All	ko03420//Nucleotide excision repair;ko04141//Protein processing in endoplasmic reticulum;ko04120//Ubiquitin mediated proteolysis	Genetic Information Processing	Folding, sorting and degradation;Replication and repair	-10.3798055
CL1191.Contig5_All	ko04141//Protein processing in endoplasmic reticulum;ko04120//Ubiquitin mediated proteolysis;ko03420//Nucleotide excision repair	Genetic Information Processing	Replication and repair;Folding, sorting and degradation	2.637159375
CL1194.Contig1_All	ko04626//Plant-pathogen interaction	Organismal Systems	Environmental adaptation	-6.653574824
CL1194.Contig2_All	ko04626//Plant-pathogen interaction	Organismal Systems	Environmental adaptation	-1.990700518
CL1194.Contig3_All	ko04626//Plant-pathogen interaction	Organismal Systems	Environmental adaptation	-3.675199765
CL1194.Contig4_All	ko04626//Plant-pathogen interaction	Organismal Systems	Environmental adaptation	-3.795272549
CL1194.Contig5_All	ko04626//Plant-pathogen interaction	Organismal Systems	Environmental adaptation	1.333958186
CL1198.Contig2_All	ko03015//mRNA surveillance pathway	Genetic Information Processing	Translation	1.962158302
CL12.Contig2_All	ko03030//DNA replication	Genetic Information Processing	Replication and repair	-2.256402111
CL12.Contig3_All	ko03030//DNA replication	Genetic Information Processing	Replication and repair	6.613143823
CL12.Contig4_All	ko03030//DNA replication	Genetic Information Processing	Replication and repair	-12.78994452
CL12.Contig6_All	ko03030//DNA replication	Genetic Information Processing	Replication and repair	-1.606634991
CL1202.Contig3_All	ko01100//Metabolic pathways;ko00053//Ascorbate and aldarate metabolism	Metabolism	Global and overview maps;Carbohydrate metabolism	8.533039319
CL1207.Contig3_All	ko03040//Spliceosome	Genetic Information Processing	Transcription	1.822202829
CL1209.Contig1_All	ko00040//Pentose and glucuronate interconversions;ko03013//RNA transport	Metabolism;Genetic Information Processing	Carbohydrate metabolism;Translation	12.22091947
CL1209.Contig3_All	ko03013//RNA transport;ko00040//Pentose and glucuronate interconversions	Genetic Information Processing;Metabolism	Carbohydrate metabolism;Translation	8.116193558
CL1210.Contig8_All	ko01100//Metabolic pathways;ko01210//2-Oxocarboxylic acid metabolism;ko01230//Biosynthesis of amino acids;ko00630//Glyoxylate and dicarboxylate metabolism;ko00020//Citrate cycle (TCA cycle);ko01110//Biosynthesis of secondary metabolites;ko01200//Carbon metabolism	Metabolism	Carbohydrate metabolism;Global and overview maps	1.463003164
CL1210.Contig9_All	ko01100//Metabolic pathways;ko01210//2-Oxocarboxylic acid metabolism;ko00630//Glyoxylate and dicarboxylate metabolism;ko00020//Citrate cycle (TCA cycle);ko01110//Biosynthesis of secondary metabolites;ko01230//Biosynthesis of amino acids;ko01200//Carbon metabolism	Metabolism	Global and overview maps;Carbohydrate metabolism	4.41683462
CL1211.Contig8_All	ko03008//Ribosome biogenesis in eukaryotes;ko03013//RNA transport	Genetic Information Processing	Translation	-1.455305747
CL1211.Contig9_All	ko03013//RNA transport;ko03008//Ribosome biogenesis in eukaryotes	Genetic Information Processing	Translation	-3.974287249
CL1213.Contig13_All	ko04146//Peroxisome;ko01100//Metabolic pathways;ko01110//Biosynthesis of secondary metabolites;ko01200//Carbon metabolism;ko00630//Glyoxylate and dicarboxylate metabolism	Metabolism;Cellular Processes	Global and overview maps;Transport and catabolism;Carbohydrate metabolism	-3.187112849
CL1213.Contig1_All	ko00630//Glyoxylate and dicarboxylate metabolism;ko01200//Carbon metabolism;ko01110//Biosynthesis of secondary metabolites;ko04146//Peroxisome;ko01100//Metabolic pathways	Metabolism;Cellular Processes	Transport and catabolism;Global and overview maps;Carbohydrate metabolism	-1.89773189
CL1213.Contig2_All	ko01100//Metabolic pathways;ko01200//Carbon metabolism;ko04146//Peroxisome;ko00630//Glyoxylate and dicarboxylate metabolism;ko01110//Biosynthesis of secondary metabolites	Metabolism;Cellular Processes	Global and overview maps;Carbohydrate metabolism;Transport and catabolism	2.569004107
CL1213.Contig3_All	ko04146//Peroxisome;ko01200//Carbon metabolism;ko01110//Biosynthesis of secondary metabolites;ko01100//Metabolic pathways;ko00630//Glyoxylate and dicarboxylate metabolism	Cellular Processes;Metabolism	Global and overview maps;Carbohydrate metabolism;Transport and catabolism	8.820330058
CL1213.Contig4_All	ko01200//Carbon metabolism;ko01100//Metabolic pathways;ko01110//Biosynthesis of secondary metabolites;ko00630//Glyoxylate and dicarboxylate metabolism;ko04146//Peroxisome	Metabolism;Cellular Processes	Global and overview maps;Carbohydrate metabolism;Transport and catabolism	14.10392975
CL1213.Contig5_All	ko01200//Carbon metabolism;ko01100//Metabolic pathways;ko04146//Peroxisome;ko00630//Glyoxylate and dicarboxylate metabolism;ko01110//Biosynthesis of secondary metabolites	Cellular Processes;Metabolism	Global and overview maps;Transport and catabolism;Carbohydrate metabolism	4.26404353
CL1217.Contig1_All	ko04141//Protein processing in endoplasmic reticulum	Genetic Information Processing	Folding, sorting and degradation	-9.230128388
CL1217.Contig2_All	ko04141//Protein processing in endoplasmic reticulum	Genetic Information Processing	Folding, sorting and degradation	-1.743542459
CL1217.Contig3_All	ko04141//Protein processing in endoplasmic reticulum	Genetic Information Processing	Folding, sorting and degradation	1.179745542
CL1217.Contig4_All	ko04141//Protein processing in endoplasmic reticulum	Genetic Information Processing	Folding, sorting and degradation	2.127717255
CL1217.Contig5_All	ko04141//Protein processing in endoplasmic reticulum	Genetic Information Processing	Folding, sorting and degradation	4.05272786
CL122.Contig1_All	ko03008//Ribosome biogenesis in eukaryotes;ko04712//Circadian rhythm - plant	Genetic Information Processing;Organismal Systems	Translation;Environmental adaptation	-2.731239773
CL1222.Contig4_All	ko01100//Metabolic pathways;ko00563//Glycosylphosphatidylinositol (GPI)-anchor biosynthesis	Metabolism	Global and overview maps;Glycan biosynthesis and metabolism	-1.281581378
CL1231.Contig2_All	ko03008//Ribosome biogenesis in eukaryotes;ko03013//RNA transport	Genetic Information Processing	Translation	-2.868641042
CL1231.Contig3_All	ko03013//RNA transport;ko03008//Ribosome biogenesis in eukaryotes	Genetic Information Processing	Translation	-2.387834591
CL1231.Contig4_All	ko03008//Ribosome biogenesis in eukaryotes;ko03013//RNA transport	Genetic Information Processing	Translation	-2.981975763
CL1231.Contig5_All	ko03013//RNA transport;ko03008//Ribosome biogenesis in eukaryotes	Genetic Information Processing	Translation	-9.708068952
CL1231.Contig6_All	ko03008//Ribosome biogenesis in eukaryotes;ko03013//RNA transport	Genetic Information Processing	Translation	10.16132252
CL1231.Contig8_All	ko03008//Ribosome biogenesis in eukaryotes;ko03013//RNA transport	Genetic Information Processing	Translation	5.725867327
CL1232.Contig1_All	ko01100//Metabolic pathways;ko00500//Starch and sucrose metabolism;ko00052//Galactose metabolism	Metabolism	Global and overview maps;Carbohydrate metabolism	6.803729449
CL1232.Contig3_All	ko00052//Galactose metabolism;ko00500//Starch and sucrose metabolism;ko01100//Metabolic pathways	Metabolism	Global and overview maps;Carbohydrate metabolism	11.90714938
CL1234.Contig10_All	ko04120//Ubiquitin mediated proteolysis	Genetic Information Processing	Folding, sorting and degradation	-4.418763143
CL1234.Contig11_All	ko04120//Ubiquitin mediated proteolysis	Genetic Information Processing	Folding, sorting and degradation	-2.872394681
CL1234.Contig12_All	ko04120//Ubiquitin mediated proteolysis	Genetic Information Processing	Folding, sorting and degradation	3.855703307
CL1234.Contig13_All	ko04120//Ubiquitin mediated proteolysis	Genetic Information Processing	Folding, sorting and degradation	2.721930701
CL1234.Contig14_All	ko04120//Ubiquitin mediated proteolysis	Genetic Information Processing	Folding, sorting and degradation	3.723322974
CL1234.Contig15_All	ko04120//Ubiquitin mediated proteolysis	Genetic Information Processing	Folding, sorting and degradation	-2.102432341
CL1234.Contig18_All	ko04120//Ubiquitin mediated proteolysis	Genetic Information Processing	Folding, sorting and degradation	10.19007393
CL1234.Contig19_All	ko04120//Ubiquitin mediated proteolysis	Genetic Information Processing	Folding, sorting and degradation	3.391526027
CL1234.Contig22_All	ko04120//Ubiquitin mediated proteolysis	Genetic Information Processing	Folding, sorting and degradation	-6.241634361
CL1234.Contig23_All	ko04120//Ubiquitin mediated proteolysis	Genetic Information Processing	Folding, sorting and degradation	-3.371945936
CL1234.Contig24_All	ko04120//Ubiquitin mediated proteolysis	Genetic Information Processing	Folding, sorting and degradation	-2.704537308
CL1234.Contig2_All	ko04120//Ubiquitin mediated proteolysis	Genetic Information Processing	Folding, sorting and degradation	-4.907673292
CL1234.Contig5_All	ko04120//Ubiquitin mediated proteolysis	Genetic Information Processing	Folding, sorting and degradation	-3.71812622
CL1234.Contig6_All	ko04120//Ubiquitin mediated proteolysis	Genetic Information Processing	Folding, sorting and degradation	-4.26537351
CL1234.Contig7_All	ko04120//Ubiquitin mediated proteolysis	Genetic Information Processing	Folding, sorting and degradation	1.310927007
CL1234.Contig8_All	ko04120//Ubiquitin mediated proteolysis	Genetic Information Processing	Folding, sorting and degradation	-8.522543368
CL1235.Contig10_All	ko04145//Phagosome;ko04130//SNARE interactions in vesicular transport	Genetic Information Processing;Cellular Processes	Folding, sorting and degradation;Transport and catabolism	-3.900165001
CL1235.Contig11_All	ko04130//SNARE interactions in vesicular transport;ko04145//Phagosome	Genetic Information Processing;Cellular Processes	Folding, sorting and degradation;Transport and catabolism	-1.024405592
CL1235.Contig14_All	ko04145//Phagosome;ko04130//SNARE interactions in vesicular transport	Cellular Processes;Genetic Information Processing	Transport and catabolism;Folding, sorting and degradation	1.005215917
CL1235.Contig2_All	ko04145//Phagosome;ko04130//SNARE interactions in vesicular transport	Genetic Information Processing;Cellular Processes	Transport and catabolism;Folding, sorting and degradation	6.039072521
CL1235.Contig7_All	ko04145//Phagosome;ko04130//SNARE interactions in vesicular transport	Cellular Processes;Genetic Information Processing	Folding, sorting and degradation;Transport and catabolism	-5.158221157
CL1235.Contig9_All	ko04145//Phagosome;ko04130//SNARE interactions in vesicular transport	Genetic Information Processing;Cellular Processes	Transport and catabolism;Folding, sorting and degradation	-2.274398616
CL1238.Contig1_All	ko00040//Pentose and glucuronate interconversions;ko03013//RNA transport	Metabolism;Genetic Information Processing	Translation;Carbohydrate metabolism	6.727048576
CL1238.Contig2_All	ko00040//Pentose and glucuronate interconversions;ko03013//RNA transport	Metabolism;Genetic Information Processing	Carbohydrate metabolism;Translation	-4.078768216
CL124.Contig1_All	ko01100//Metabolic pathways;ko00520//Amino sugar and nucleotide sugar metabolism	Metabolism	Carbohydrate metabolism;Global and overview maps	-2.236349905
CL124.Contig2_All	ko01100//Metabolic pathways;ko00520//Amino sugar and nucleotide sugar metabolism	Metabolism	Carbohydrate metabolism;Global and overview maps	1.807433236
CL1244.Contig1_All	ko00790//Folate biosynthesis;ko01100//Metabolic pathways	Metabolism	Global and overview maps;Metabolism of cofactors and vitamins	-1.491481777
CL1246.Contig1_All	ko01100//Metabolic pathways;ko00430//Taurine and hypotaurine metabolism	Metabolism	Metabolism of other amino acids;Global and overview maps	-9.376577522
CL1246.Contig2_All	ko00430//Taurine and hypotaurine metabolism;ko01100//Metabolic pathways	Metabolism	Global and overview maps;Metabolism of other amino acids	1.397904253
CL1246.Contig3_All	ko00430//Taurine and hypotaurine metabolism;ko01100//Metabolic pathways	Metabolism	Metabolism of other amino acids;Global and overview maps	5.930400903
CL1246.Contig4_All	ko01100//Metabolic pathways;ko00430//Taurine and hypotaurine metabolism	Metabolism	Global and overview maps;Metabolism of other amino acids	-11.26024668
CL125.Contig2_All	ko04075//Plant hormone signal transduction;ko04016//MAPK signaling pathway - plant	Environmental Information Processing	Signal transduction	-3.485038541
CL1258.Contig2_All	ko01100//Metabolic pathways;ko00562//Inositol phosphate metabolism;ko00410//beta-Alanine metabolism;ko01200//Carbon metabolism;ko00280//Valine, leucine and isoleucine degradation;ko00640//Propanoate metabolism	Metabolism	Carbohydrate metabolism;Metabolism of other amino acids;Amino acid metabolism;Global and overview maps	1.776048595
CL1261.Contig1_All	ko04145//Phagosome;ko04144//Endocytosis	Cellular Processes	Transport and catabolism	6.514762286
CL1261.Contig2_All	ko04145//Phagosome;ko04144//Endocytosis	Cellular Processes	Transport and catabolism	-4.284437751
CL1263.Contig2_All	ko00600//Sphingolipid metabolism	Metabolism	Lipid metabolism	1.016247139
CL1267.Contig1_All	ko03050//Proteasome	Genetic Information Processing	Folding, sorting and degradation	-2.804212507
CL1267.Contig2_All	ko03050//Proteasome	Genetic Information Processing	Folding, sorting and degradation	5.338006031
CL1269.Contig1_All	ko04712//Circadian rhythm - plant	Organismal Systems	Environmental adaptation	1.30099754
CL1269.Contig2_All	ko04712//Circadian rhythm - plant	Organismal Systems	Environmental adaptation	-5.807830369
CL1269.Contig3_All	ko04712//Circadian rhythm - plant	Organismal Systems	Environmental adaptation	1.3045363
CL127.Contig1_All	ko03040//Spliceosome	Genetic Information Processing	Transcription	-6.128180994
CL127.Contig2_All	ko03040//Spliceosome	Genetic Information Processing	Transcription	-7.037467065
CL127.Contig3_All	ko03040//Spliceosome	Genetic Information Processing	Transcription	-14.03299033
CL127.Contig4_All	ko03040//Spliceosome	Genetic Information Processing	Transcription	7.310161554
CL127.Contig5_All	ko03040//Spliceosome	Genetic Information Processing	Transcription	-2.586713449
CL1273.Contig1_All	ko00053//Ascorbate and aldarate metabolism;ko00480//Glutathione metabolism	Metabolism	Metabolism of other amino acids;Carbohydrate metabolism	-2.069345212
CL1273.Contig4_All	ko00480//Glutathione metabolism;ko00053//Ascorbate and aldarate metabolism	Metabolism	Carbohydrate metabolism;Metabolism of other amino acids	-1.733107573
CL1273.Contig5_All	ko00053//Ascorbate and aldarate metabolism;ko00480//Glutathione metabolism	Metabolism	Metabolism of other amino acids;Carbohydrate metabolism	-8.158324914
CL1274.Contig1_All	ko00410//beta-Alanine metabolism;ko00770//Pantothenate and CoA biosynthesis;ko01100//Metabolic pathways;ko00240//Pyrimidine metabolism	Metabolism	Metabolism of other amino acids;Nucleotide metabolism;Global and overview maps;Metabolism of cofactors and vitamins	-9.554880127
CL1274.Contig4_All	ko01100//Metabolic pathways;ko00240//Pyrimidine metabolism;ko00410//beta-Alanine metabolism;ko00770//Pantothenate and CoA biosynthesis	Metabolism	Nucleotide metabolism;Metabolism of other amino acids;Metabolism of cofactors and vitamins;Global and overview maps	-1.162750961
CL1277.Contig1_All	ko01110//Biosynthesis of secondary metabolites;ko01230//Biosynthesis of amino acids;ko01100//Metabolic pathways;ko00340//Histidine metabolism	Metabolism	Global and overview maps;Amino acid metabolism	-4.186171679
CL1277.Contig2_All	ko00340//Histidine metabolism;ko01110//Biosynthesis of secondary metabolites;ko01230//Biosynthesis of amino acids;ko01100//Metabolic pathways	Metabolism	Amino acid metabolism;Global and overview maps	-11.20377191
CL1277.Contig3_All	ko01110//Biosynthesis of secondary metabolites;ko01100//Metabolic pathways;ko01230//Biosynthesis of amino acids;ko00340//Histidine metabolism	Metabolism	Amino acid metabolism;Global and overview maps	9.4684646
CL1277.Contig4_All	ko01230//Biosynthesis of amino acids;ko01110//Biosynthesis of secondary metabolites;ko00340//Histidine metabolism;ko01100//Metabolic pathways	Metabolism	Amino acid metabolism;Global and overview maps	4.021980208
CL1277.Contig5_All	ko00340//Histidine metabolism;ko01110//Biosynthesis of secondary metabolites;ko01100//Metabolic pathways;ko01230//Biosynthesis of amino acids	Metabolism	Amino acid metabolism;Global and overview maps	9.227171914
CL1277.Contig6_All	ko01100//Metabolic pathways;ko01110//Biosynthesis of secondary metabolites;ko00340//Histidine metabolism;ko01230//Biosynthesis of amino acids	Metabolism	Global and overview maps;Amino acid metabolism	-2.431143479
CL1277.Contig8_All	ko01100//Metabolic pathways;ko01110//Biosynthesis of secondary metabolites;ko00340//Histidine metabolism;ko01230//Biosynthesis of amino acids	Metabolism	Amino acid metabolism;Global and overview maps	5.803173573
CL1277.Contig9_All	ko01110//Biosynthesis of secondary metabolites;ko01230//Biosynthesis of amino acids;ko00340//Histidine metabolism;ko01100//Metabolic pathways	Metabolism	Amino acid metabolism;Global and overview maps	-2.536526439
CL128.Contig2_All	ko04070//Phosphatidylinositol signaling system;ko01100//Metabolic pathways;ko00562//Inositol phosphate metabolism	Environmental Information Processing;Metabolism	Global and overview maps;Signal transduction;Carbohydrate metabolism	1.156834314
CL128.Contig4_All	ko01100//Metabolic pathways;ko00562//Inositol phosphate metabolism;ko04070//Phosphatidylinositol signaling system	Metabolism;Environmental Information Processing	Signal transduction;Global and overview maps;Carbohydrate metabolism	-11.5292546
CL128.Contig5_All	ko01100//Metabolic pathways;ko04070//Phosphatidylinositol signaling system;ko00562//Inositol phosphate metabolism	Environmental Information Processing;Metabolism	Carbohydrate metabolism;Signal transduction;Global and overview maps	10.42847564
CL1280.Contig1_All	ko03430//Mismatch repair	Genetic Information Processing	Replication and repair	-1.533037572
CL1281.Contig1_All	ko00563//Glycosylphosphatidylinositol (GPI)-anchor biosynthesis;ko01100//Metabolic pathways	Metabolism	Global and overview maps;Glycan biosynthesis and metabolism	3.400869465
CL1281.Contig2_All	ko01100//Metabolic pathways;ko00563//Glycosylphosphatidylinositol (GPI)-anchor biosynthesis	Metabolism	Glycan biosynthesis and metabolism;Global and overview maps	2.585535669
CL1281.Contig3_All	ko01100//Metabolic pathways;ko00563//Glycosylphosphatidylinositol (GPI)-anchor biosynthesis	Metabolism	Glycan biosynthesis and metabolism;Global and overview maps	-2.069380239
CL1286.Contig2_All	ko01100//Metabolic pathways;ko00940//Phenylpropanoid biosynthesis;ko01110//Biosynthesis of secondary metabolites	Metabolism	Global and overview maps;Biosynthesis of other secondary metabolites	-2.121723231
CL1289.Contig10_All	ko04130//SNARE interactions in vesicular transport	Genetic Information Processing	Folding, sorting and degradation	-2.20718805
CL1289.Contig11_All	ko04130//SNARE interactions in vesicular transport	Genetic Information Processing	Folding, sorting and degradation	9.239723863
CL1289.Contig12_All	ko04130//SNARE interactions in vesicular transport	Genetic Information Processing	Folding, sorting and degradation	9.606505245
CL1289.Contig13_All	ko04130//SNARE interactions in vesicular transport	Genetic Information Processing	Folding, sorting and degradation	2.823980353
CL1289.Contig14_All	ko04130//SNARE interactions in vesicular transport	Genetic Information Processing	Folding, sorting and degradation	9.937384079
CL1289.Contig15_All	ko04130//SNARE interactions in vesicular transport	Genetic Information Processing	Folding, sorting and degradation	-10.74311448
CL1289.Contig16_All	ko04130//SNARE interactions in vesicular transport	Genetic Information Processing	Folding, sorting and degradation	5.412016335
CL1289.Contig17_All	ko04130//SNARE interactions in vesicular transport	Genetic Information Processing	Folding, sorting and degradation	4.296106575
CL1289.Contig18_All	ko04130//SNARE interactions in vesicular transport	Genetic Information Processing	Folding, sorting and degradation	1.727341906
CL1289.Contig2_All	ko04130//SNARE interactions in vesicular transport	Genetic Information Processing	Folding, sorting and degradation	7.866822869
CL1289.Contig3_All	ko04130//SNARE interactions in vesicular transport	Genetic Information Processing	Folding, sorting and degradation	1.269576222
CL1289.Contig5_All	ko04130//SNARE interactions in vesicular transport	Genetic Information Processing	Folding, sorting and degradation	4.199395829
CL1289.Contig7_All	ko04130//SNARE interactions in vesicular transport	Genetic Information Processing	Folding, sorting and degradation	9.558442711
CL1289.Contig8_All	ko04130//SNARE interactions in vesicular transport	Genetic Information Processing	Folding, sorting and degradation	-4.22947984
CL1289.Contig9_All	ko04130//SNARE interactions in vesicular transport	Genetic Information Processing	Folding, sorting and degradation	-4.676938817
CL1294.Contig10_All	ko03040//Spliceosome	Genetic Information Processing	Transcription	7.260747276
CL1294.Contig13_All	ko03040//Spliceosome	Genetic Information Processing	Transcription	-9.351974756
CL1294.Contig15_All	ko03040//Spliceosome	Genetic Information Processing	Transcription	-2.637864723
CL1294.Contig16_All	ko03040//Spliceosome	Genetic Information Processing	Transcription	-1.815950434
CL1294.Contig17_All	ko03040//Spliceosome	Genetic Information Processing	Transcription	-4.928338522
CL1294.Contig18_All	ko03040//Spliceosome	Genetic Information Processing	Transcription	-5.874530212
CL1294.Contig19_All	ko03040//Spliceosome	Genetic Information Processing	Transcription	-6.782756891
CL1294.Contig1_All	ko03040//Spliceosome	Genetic Information Processing	Transcription	10.51001471
CL1294.Contig2_All	ko03040//Spliceosome	Genetic Information Processing	Transcription	-6.641976812
CL1294.Contig3_All	ko03040//Spliceosome	Genetic Information Processing	Transcription	10.96887715
CL1294.Contig4_All	ko03040//Spliceosome	Genetic Information Processing	Transcription	10.95480938
CL1294.Contig5_All	ko03040//Spliceosome	Genetic Information Processing	Transcription	-12.00931604
CL1294.Contig6_All	ko03040//Spliceosome	Genetic Information Processing	Transcription	-4.992636419
CL1294.Contig7_All	ko03040//Spliceosome	Genetic Information Processing	Transcription	-9.135685533
CL1294.Contig8_All	ko03040//Spliceosome	Genetic Information Processing	Transcription	-4.325746128
CL1294.Contig9_All	ko03040//Spliceosome	Genetic Information Processing	Transcription	11.83509429
CL1295.Contig1_All	ko04120//Ubiquitin mediated proteolysis	Genetic Information Processing	Folding, sorting and degradation	-3.894810465
CL1296.Contig2_All	ko03022//Basal transcription factors	Genetic Information Processing	Transcription	-8.009646416
CL1297.Contig10_All	ko04626//Plant-pathogen interaction	Organismal Systems	Environmental adaptation	-9.485534767
CL1297.Contig11_All	ko04626//Plant-pathogen interaction	Organismal Systems	Environmental adaptation	-5.626682105
CL1297.Contig19_All	ko01100//Metabolic pathways;ko00520//Amino sugar and nucleotide sugar metabolism;ko04016//MAPK signaling pathway - plant	Environmental Information Processing;Metabolism	Global and overview maps;Carbohydrate metabolism;Signal transduction	-4.167636399
CL1297.Contig22_All	ko04016//MAPK signaling pathway - plant;ko01100//Metabolic pathways;ko00520//Amino sugar and nucleotide sugar metabolism	Metabolism;Environmental Information Processing	Signal transduction;Global and overview maps;Carbohydrate metabolism	-1.631819687
CL1297.Contig7_All	ko04626//Plant-pathogen interaction	Organismal Systems	Environmental adaptation	-6.21956982
CL1298.Contig6_All	ko01100//Metabolic pathways;ko04145//Phagosome;ko00190//Oxidative phosphorylation	Cellular Processes;Metabolism	Transport and catabolism;Global and overview maps;Energy metabolism	1.606438147
CL13.Contig10_All	ko00603//Glycosphingolipid biosynthesis - globo and isoglobo series;ko00052//Galactose metabolism;ko00600//Sphingolipid metabolism;ko01100//Metabolic pathways;ko00561//Glycerolipid metabolism	Metabolism	Glycan biosynthesis and metabolism;Global and overview maps;Lipid metabolism;Carbohydrate metabolism	6.72534315
CL13.Contig2_All	ko00561//Glycerolipid metabolism;ko00052//Galactose metabolism;ko01100//Metabolic pathways;ko00600//Sphingolipid metabolism;ko00603//Glycosphingolipid biosynthesis - globo and isoglobo series	Metabolism	Global and overview maps;Lipid metabolism;Glycan biosynthesis and metabolism;Carbohydrate metabolism	8.209821647
CL13.Contig3_All	ko00052//Galactose metabolism;ko00600//Sphingolipid metabolism;ko00561//Glycerolipid metabolism;ko01100//Metabolic pathways;ko00603//Glycosphingolipid biosynthesis - globo and isoglobo series	Metabolism	Lipid metabolism;Carbohydrate metabolism;Glycan biosynthesis and metabolism;Global and overview maps	-4.116107979
CL13.Contig4_All	ko00052//Galactose metabolism;ko00561//Glycerolipid metabolism;ko00600//Sphingolipid metabolism;ko00603//Glycosphingolipid biosynthesis - globo and isoglobo series;ko01100//Metabolic pathways	Metabolism	Glycan biosynthesis and metabolism;Carbohydrate metabolism;Lipid metabolism;Global and overview maps	10.48876841
CL13.Contig5_All	ko03018//RNA degradation	Genetic Information Processing	Folding, sorting and degradation	1.276864658
CL13.Contig6_All	ko00600//Sphingolipid metabolism;ko00603//Glycosphingolipid biosynthesis - globo and isoglobo series;ko01100//Metabolic pathways;ko00052//Galactose metabolism;ko00561//Glycerolipid metabolism	Metabolism	Lipid metabolism;Carbohydrate metabolism;Glycan biosynthesis and metabolism;Global and overview maps	-7.115894294
CL130.Contig2_All	ko01100//Metabolic pathways;ko00520//Amino sugar and nucleotide sugar metabolism	Metabolism	Global and overview maps;Carbohydrate metabolism	-6.315484391
CL1300.Contig4_All	ko01100//Metabolic pathways;ko01110//Biosynthesis of secondary metabolites;ko00100//Steroid biosynthesis	Metabolism	Global and overview maps;Lipid metabolism	2.721816683
CL1300.Contig6_All	ko00100//Steroid biosynthesis;ko01100//Metabolic pathways;ko01110//Biosynthesis of secondary metabolites	Metabolism	Lipid metabolism;Global and overview maps	-1.334653659
CL1300.Contig8_All	ko00100//Steroid biosynthesis;ko01100//Metabolic pathways;ko01110//Biosynthesis of secondary metabolites	Metabolism	Lipid metabolism;Global and overview maps	6.446350518
CL1301.Contig2_All	ko01100//Metabolic pathways;ko01110//Biosynthesis of secondary metabolites;ko00740//Riboflavin metabolism	Metabolism	Metabolism of cofactors and vitamins;Global and overview maps	-1.874827232
CL1305.Contig2_All	ko01100//Metabolic pathways;ko04146//Peroxisome;ko00590//Arachidonic acid metabolism	Cellular Processes;Metabolism	Lipid metabolism;Global and overview maps;Transport and catabolism	4.402614096
CL1305.Contig3_All	ko01100//Metabolic pathways;ko00590//Arachidonic acid metabolism;ko04146//Peroxisome	Metabolism;Cellular Processes	Transport and catabolism;Global and overview maps;Lipid metabolism	-1.543449546
CL1306.Contig2_All	ko01230//Biosynthesis of amino acids;ko01110//Biosynthesis of secondary metabolites;ko01200//Carbon metabolism;ko00270//Cysteine and methionine metabolism;ko00920//Sulfur metabolism;ko00510//N-Glycan biosynthesis;ko04141//Protein processing in endoplasmic reticulum;ko01100//Metabolic pathways	Metabolism;Genetic Information Processing	Energy metabolism;Global and overview maps;Amino acid metabolism;Folding, sorting and degradation;Glycan biosynthesis and metabolism	4.683064252
CL1306.Contig3_All	ko00920//Sulfur metabolism;ko01100//Metabolic pathways;ko01230//Biosynthesis of amino acids;ko01200//Carbon metabolism;ko04141//Protein processing in endoplasmic reticulum;ko01110//Biosynthesis of secondary metabolites;ko00270//Cysteine and methionine metabolism;ko00510//N-Glycan biosynthesis	Metabolism;Genetic Information Processing	Amino acid metabolism;Global and overview maps;Folding, sorting and degradation;Energy metabolism;Glycan biosynthesis and metabolism	-9.042411001
CL1313.Contig2_All	ko03010//Ribosome	Genetic Information Processing	Translation	-1.002491184
CL1314.Contig12_All	ko01100//Metabolic pathways;ko00520//Amino sugar and nucleotide sugar metabolism;ko00010//Glycolysis / Gluconeogenesis;ko01110//Biosynthesis of secondary metabolites	Metabolism	Carbohydrate metabolism;Global and overview maps	1.787730662
CL1314.Contig17_All	ko01100//Metabolic pathways;ko00520//Amino sugar and nucleotide sugar metabolism;ko01110//Biosynthesis of secondary metabolites;ko00010//Glycolysis / Gluconeogenesis	Metabolism	Global and overview maps;Carbohydrate metabolism	1.243980987
CL1314.Contig1_All	ko00010//Glycolysis / Gluconeogenesis;ko00520//Amino sugar and nucleotide sugar metabolism;ko01110//Biosynthesis of secondary metabolites;ko01100//Metabolic pathways	Metabolism	Global and overview maps;Carbohydrate metabolism	1.171319949
CL1314.Contig2_All	ko00520//Amino sugar and nucleotide sugar metabolism;ko01100//Metabolic pathways	Metabolism	Carbohydrate metabolism;Global and overview maps	2.333243614
CL1314.Contig3_All	ko00520//Amino sugar and nucleotide sugar metabolism;ko01100//Metabolic pathways	Metabolism	Global and overview maps;Carbohydrate metabolism	3.369841255
CL1314.Contig4_All	ko00010//Glycolysis / Gluconeogenesis;ko00520//Amino sugar and nucleotide sugar metabolism;ko01100//Metabolic pathways;ko01110//Biosynthesis of secondary metabolites	Metabolism	Global and overview maps;Carbohydrate metabolism	10.85748251
CL1314.Contig5_All	ko01100//Metabolic pathways;ko00520//Amino sugar and nucleotide sugar metabolism	Metabolism	Carbohydrate metabolism;Global and overview maps	2.810356308
CL1314.Contig7_All	ko00520//Amino sugar and nucleotide sugar metabolism;ko01100//Metabolic pathways	Metabolism	Carbohydrate metabolism;Global and overview maps	5.060430225
CL1316.Contig7_All	ko01110//Biosynthesis of secondary metabolites;ko00500//Starch and sucrose metabolism;ko01100//Metabolic pathways	Metabolism	Carbohydrate metabolism;Global and overview maps	-2.495359009
CL1317.Contig1_All	ko04075//Plant hormone signal transduction	Environmental Information Processing	Signal transduction	-4.399536934
CL1317.Contig2_All	ko04075//Plant hormone signal transduction	Environmental Information Processing	Signal transduction	-4.170466956
CL1317.Contig3_All	ko04075//Plant hormone signal transduction	Environmental Information Processing	Signal transduction	1.941732037
CL1317.Contig4_All	ko04075//Plant hormone signal transduction	Environmental Information Processing	Signal transduction	-1.274364351
CL1320.Contig10_All	ko00480//Glutathione metabolism	Metabolism	Metabolism of other amino acids	-6.915095488
CL1320.Contig11_All	ko00480//Glutathione metabolism	Metabolism	Metabolism of other amino acids	-3.055184354
CL1320.Contig12_All	ko00480//Glutathione metabolism	Metabolism	Metabolism of other amino acids	-6.623827481
CL1320.Contig2_All	ko00480//Glutathione metabolism	Metabolism	Metabolism of other amino acids	-2.951713162
CL1320.Contig3_All	ko00480//Glutathione metabolism	Metabolism	Metabolism of other amino acids	-6.435571153
CL1320.Contig4_All	ko00480//Glutathione metabolism	Metabolism	Metabolism of other amino acids	-3.577906155
CL1320.Contig5_All	ko00480//Glutathione metabolism	Metabolism	Metabolism of other amino acids	-3.012976944
CL1320.Contig6_All	ko00480//Glutathione metabolism	Metabolism	Metabolism of other amino acids	-1.981075873
CL1320.Contig8_All	ko00480//Glutathione metabolism	Metabolism	Metabolism of other amino acids	-1.970112138
CL1321.Contig5_All	ko00906//Carotenoid biosynthesis	Metabolism	Metabolism of terpenoids and polyketides	-6.815265329
CL1322.Contig1_All	ko03022//Basal transcription factors	Genetic Information Processing	Transcription	1.091551919
CL1322.Contig2_All	ko03022//Basal transcription factors	Genetic Information Processing	Transcription	-4.278697194
CL1324.Contig1_All	ko00511//Other glycan degradation	Metabolism	Glycan biosynthesis and metabolism	-1.923819228
CL1324.Contig3_All	ko00511//Other glycan degradation	Metabolism	Glycan biosynthesis and metabolism	-1.577820879
CL1324.Contig5_All	ko00511//Other glycan degradation	Metabolism	Glycan biosynthesis and metabolism	2.021986131
CL1324.Contig6_All	ko00511//Other glycan degradation	Metabolism	Glycan biosynthesis and metabolism	1.230178012
CL1328.Contig1_All	ko01110//Biosynthesis of secondary metabolites;ko01100//Metabolic pathways;ko00906//Carotenoid biosynthesis	Metabolism	Metabolism of terpenoids and polyketides;Global and overview maps	3.748479982
CL1328.Contig2_All	ko01110//Biosynthesis of secondary metabolites;ko01100//Metabolic pathways;ko00906//Carotenoid biosynthesis	Metabolism	Global and overview maps;Metabolism of terpenoids and polyketides	3.942543332
CL1328.Contig3_All	ko00906//Carotenoid biosynthesis;ko01100//Metabolic pathways;ko01110//Biosynthesis of secondary metabolites	Metabolism	Metabolism of terpenoids and polyketides;Global and overview maps	3.871876643
CL1328.Contig4_All	ko01110//Biosynthesis of secondary metabolites;ko00906//Carotenoid biosynthesis;ko01100//Metabolic pathways	Metabolism	Global and overview maps;Metabolism of terpenoids and polyketides	-1.397931737
CL1328.Contig5_All	ko00906//Carotenoid biosynthesis;ko01110//Biosynthesis of secondary metabolites;ko01100//Metabolic pathways	Metabolism	Global and overview maps;Metabolism of terpenoids and polyketides	-1.009609032
CL1330.Contig3_All	ko01100//Metabolic pathways;ko00630//Glyoxylate and dicarboxylate metabolism;ko00220//Arginine biosynthesis;ko00250//Alanine, aspartate and glutamate metabolism;ko01230//Biosynthesis of amino acids;ko00910//Nitrogen metabolism	Metabolism	Amino acid metabolism;Carbohydrate metabolism;Energy metabolism;Global and overview maps	1.76107314
CL1331.Contig1_All	ko01230//Biosynthesis of amino acids;ko01100//Metabolic pathways;ko00710//Carbon fixation in photosynthetic organisms;ko01200//Carbon metabolism;ko01110//Biosynthesis of secondary metabolites;ko00030//Pentose phosphate pathway	Metabolism	Carbohydrate metabolism;Global and overview maps;Energy metabolism	1.030153616
CL1331.Contig2_All	ko01200//Carbon metabolism;ko00710//Carbon fixation in photosynthetic organisms;ko01230//Biosynthesis of amino acids;ko01110//Biosynthesis of secondary metabolites;ko01100//Metabolic pathways;ko00030//Pentose phosphate pathway	Metabolism	Carbohydrate metabolism;Energy metabolism;Global and overview maps	1.267278977
CL1331.Contig3_All	ko01100//Metabolic pathways;ko00030//Pentose phosphate pathway;ko01110//Biosynthesis of secondary metabolites;ko01200//Carbon metabolism;ko01230//Biosynthesis of amino acids;ko00710//Carbon fixation in photosynthetic organisms	Metabolism	Global and overview maps;Carbohydrate metabolism;Energy metabolism	8.59289413
CL1331.Contig4_All	ko01200//Carbon metabolism;ko00030//Pentose phosphate pathway;ko01110//Biosynthesis of secondary metabolites;ko01100//Metabolic pathways;ko01230//Biosynthesis of amino acids;ko00710//Carbon fixation in photosynthetic organisms	Metabolism	Carbohydrate metabolism;Energy metabolism;Global and overview maps	-1.169738716
CL1331.Contig5_All	ko00710//Carbon fixation in photosynthetic organisms;ko00030//Pentose phosphate pathway;ko01230//Biosynthesis of amino acids;ko01100//Metabolic pathways;ko01110//Biosynthesis of secondary metabolites;ko01200//Carbon metabolism	Metabolism	Global and overview maps;Carbohydrate metabolism;Energy metabolism	7.279451862
CL1331.Contig6_All	ko00710//Carbon fixation in photosynthetic organisms;ko01110//Biosynthesis of secondary metabolites;ko01200//Carbon metabolism;ko00030//Pentose phosphate pathway;ko01100//Metabolic pathways;ko01230//Biosynthesis of amino acids	Metabolism	Global and overview maps;Energy metabolism;Carbohydrate metabolism	-2.166454421
CL1333.Contig1_All	ko03018//RNA degradation	Genetic Information Processing	Folding, sorting and degradation	4.136652674
CL1334.Contig1_All	ko03010//Ribosome	Genetic Information Processing	Translation	-5.462828598
CL1334.Contig2_All	ko03010//Ribosome	Genetic Information Processing	Translation	4.978621994
CL1334.Contig3_All	ko03010//Ribosome	Genetic Information Processing	Translation	7.141540775
CL1334.Contig4_All	ko03010//Ribosome	Genetic Information Processing	Translation	-6.389008582
CL1334.Contig5_All	ko03010//Ribosome	Genetic Information Processing	Translation	4.003503325
CL1334.Contig6_All	ko03010//Ribosome	Genetic Information Processing	Translation	-1.686913668
CL1338.Contig10_All	ko00330//Arginine and proline metabolism	Metabolism	Amino acid metabolism	7.424263827
CL1338.Contig11_All	ko00330//Arginine and proline metabolism	Metabolism	Amino acid metabolism	5.646579376
CL1338.Contig1_All	ko00330//Arginine and proline metabolism	Metabolism	Amino acid metabolism	9.667700106
CL1338.Contig2_All	ko00330//Arginine and proline metabolism	Metabolism	Amino acid metabolism	10.53907361
CL1338.Contig3_All	ko00330//Arginine and proline metabolism	Metabolism	Amino acid metabolism	-4.370856758
CL1338.Contig4_All	ko00330//Arginine and proline metabolism	Metabolism	Amino acid metabolism	7.859343373
CL1338.Contig9_All	ko00330//Arginine and proline metabolism	Metabolism	Amino acid metabolism	11.74681634
CL1339.Contig1_All	ko00020//Citrate cycle (TCA cycle);ko01100//Metabolic pathways;ko01200//Carbon metabolism;ko01110//Biosynthesis of secondary metabolites;ko00310//Lysine degradation	Metabolism	Global and overview maps;Amino acid metabolism;Carbohydrate metabolism	2.255319314
CL1339.Contig2_All	ko01200//Carbon metabolism;ko00020//Citrate cycle (TCA cycle);ko00310//Lysine degradation;ko01100//Metabolic pathways;ko01110//Biosynthesis of secondary metabolites	Metabolism	Amino acid metabolism;Global and overview maps;Carbohydrate metabolism	-1.664293919
CL1339.Contig3_All	ko01200//Carbon metabolism;ko00020//Citrate cycle (TCA cycle);ko01100//Metabolic pathways;ko01110//Biosynthesis of secondary metabolites;ko00310//Lysine degradation	Metabolism	Amino acid metabolism;Global and overview maps;Carbohydrate metabolism	2.673563749
CL1340.Contig2_All	ko00402//Benzoxazinoid biosynthesis	Metabolism	Biosynthesis of other secondary metabolites	-1.475182421
CL1341.Contig1_All	ko04144//Endocytosis	Cellular Processes	Transport and catabolism	1.009456416
CL1341.Contig2_All	ko04144//Endocytosis	Cellular Processes	Transport and catabolism	-1.947105663
CL1343.Contig2_All	ko04712//Circadian rhythm - plant	Organismal Systems	Environmental adaptation	-4.440812244
CL1345.Contig3_All	ko04626//Plant-pathogen interaction	Organismal Systems	Environmental adaptation	1.18865068
CL1345.Contig5_All	ko04626//Plant-pathogen interaction	Organismal Systems	Environmental adaptation	-6.333485729
CL1345.Contig6_All	ko04626//Plant-pathogen interaction	Organismal Systems	Environmental adaptation	-2.881146494
CL1345.Contig7_All	ko04626//Plant-pathogen interaction	Organismal Systems	Environmental adaptation	-5.622584314
CL1348.Contig1_All	ko03008//Ribosome biogenesis in eukaryotes	Genetic Information Processing	Translation	1.263464945
CL1348.Contig2_All	ko03008//Ribosome biogenesis in eukaryotes	Genetic Information Processing	Translation	-3.209647707
CL1348.Contig4_All	ko03008//Ribosome biogenesis in eukaryotes	Genetic Information Processing	Translation	-6.068903806
CL1348.Contig5_All	ko03008//Ribosome biogenesis in eukaryotes	Genetic Information Processing	Translation	-2.293869634
CL1349.Contig1_All	ko04626//Plant-pathogen interaction;ko04016//MAPK signaling pathway - plant	Environmental Information Processing;Organismal Systems	Environmental adaptation;Signal transduction	2.634757893
CL1349.Contig2_All	ko04016//MAPK signaling pathway - plant;ko04626//Plant-pathogen interaction	Environmental Information Processing;Organismal Systems	Environmental adaptation;Signal transduction	5.444931744
CL1349.Contig3_All	ko04016//MAPK signaling pathway - plant;ko04626//Plant-pathogen interaction	Environmental Information Processing;Organismal Systems	Environmental adaptation;Signal transduction	5.083221155
CL1349.Contig4_All	ko04016//MAPK signaling pathway - plant;ko04626//Plant-pathogen interaction	Organismal Systems;Environmental Information Processing	Environmental adaptation;Signal transduction	-1.611343714
CL1349.Contig5_All	ko04016//MAPK signaling pathway - plant;ko04626//Plant-pathogen interaction	Environmental Information Processing;Organismal Systems	Environmental adaptation;Signal transduction	5.445273151
CL1353.Contig2_All	ko03040//Spliceosome	Genetic Information Processing	Transcription	2.189582004
CL1354.Contig2_All	ko01100//Metabolic pathways;ko00970//Aminoacyl-tRNA biosynthesis	Genetic Information Processing;Metabolism	Translation;Global and overview maps	1.191866234
CL1354.Contig3_All	ko00970//Aminoacyl-tRNA biosynthesis;ko01100//Metabolic pathways	Genetic Information Processing;Metabolism	Translation;Global and overview maps	-1.433064954
CL1354.Contig4_All	ko01100//Metabolic pathways;ko00970//Aminoacyl-tRNA biosynthesis	Metabolism;Genetic Information Processing	Global and overview maps;Translation	-1.803004004
CL1354.Contig6_All	ko01100//Metabolic pathways;ko00970//Aminoacyl-tRNA biosynthesis	Metabolism;Genetic Information Processing	Global and overview maps;Translation	3.506540375
CL1358.Contig16_All	ko04141//Protein processing in endoplasmic reticulum	Genetic Information Processing	Folding, sorting and degradation	-1.179738944
CL1359.Contig2_All	ko03010//Ribosome	Genetic Information Processing	Translation	-1.702370055
CL1359.Contig4_All	ko03010//Ribosome	Genetic Information Processing	Translation	1.864889031
CL136.Contig1_All	ko02010//ABC transporters	Environmental Information Processing	Membrane transport	-3.998100285
CL136.Contig2_All	ko02010//ABC transporters	Environmental Information Processing	Membrane transport	-2.120790582
CL136.Contig3_All	ko02010//ABC transporters	Environmental Information Processing	Membrane transport	-8.706260419
CL136.Contig5_All	ko02010//ABC transporters	Environmental Information Processing	Membrane transport	-7.71806355
CL136.Contig6_All	ko02010//ABC transporters	Environmental Information Processing	Membrane transport	-2.2672651
CL136.Contig7_All	ko02010//ABC transporters	Environmental Information Processing	Membrane transport	8.842371368
CL136.Contig8_All	ko02010//ABC transporters	Environmental Information Processing	Membrane transport	-2.42139678
CL1360.Contig1_All	ko00510//N-Glycan biosynthesis	Metabolism	Glycan biosynthesis and metabolism	8.068261308
CL1360.Contig2_All	ko00510//N-Glycan biosynthesis	Metabolism	Glycan biosynthesis and metabolism	-1.230123938
CL1363.Contig2_All	ko03010//Ribosome	Genetic Information Processing	Translation	-2.60010285
CL1363.Contig3_All	ko03010//Ribosome	Genetic Information Processing	Translation	2.947680854
CL1365.Contig1_All	ko03050//Proteasome	Genetic Information Processing	Folding, sorting and degradation	9.938374718
CL1365.Contig2_All	ko03050//Proteasome	Genetic Information Processing	Folding, sorting and degradation	4.966976936
CL1365.Contig3_All	ko03050//Proteasome	Genetic Information Processing	Folding, sorting and degradation	10.08917123
CL1367.Contig1_All	ko04626//Plant-pathogen interaction	Organismal Systems	Environmental adaptation	-3.169699793
CL1369.Contig12_All	ko01100//Metabolic pathways;ko00240//Pyrimidine metabolism	Metabolism	Nucleotide metabolism;Global and overview maps	2.964615821
CL1369.Contig13_All	ko00240//Pyrimidine metabolism;ko01100//Metabolic pathways	Metabolism	Nucleotide metabolism;Global and overview maps	1.475493114
CL1369.Contig14_All	ko01100//Metabolic pathways;ko00240//Pyrimidine metabolism	Metabolism	Global and overview maps;Nucleotide metabolism	4.711853567
CL1369.Contig16_All	ko01100//Metabolic pathways;ko00240//Pyrimidine metabolism	Metabolism	Nucleotide metabolism;Global and overview maps	-4.030379496
CL1369.Contig1_All	ko00240//Pyrimidine metabolism;ko01100//Metabolic pathways	Metabolism	Global and overview maps;Nucleotide metabolism	-1.13385463
CL1369.Contig2_All	ko00240//Pyrimidine metabolism;ko01100//Metabolic pathways	Metabolism	Global and overview maps;Nucleotide metabolism	-1.993519355
CL1369.Contig4_All	ko01100//Metabolic pathways;ko00240//Pyrimidine metabolism	Metabolism	Nucleotide metabolism;Global and overview maps	-4.473882102
CL1369.Contig5_All	ko01100//Metabolic pathways;ko00240//Pyrimidine metabolism	Metabolism	Global and overview maps;Nucleotide metabolism	4.478945494
CL1369.Contig6_All	ko00240//Pyrimidine metabolism;ko01100//Metabolic pathways	Metabolism	Nucleotide metabolism;Global and overview maps	3.214884359
CL1369.Contig7_All	ko01100//Metabolic pathways;ko00240//Pyrimidine metabolism	Metabolism	Nucleotide metabolism;Global and overview maps	1.400082744
CL137.Contig10_All	ko01100//Metabolic pathways;ko01110//Biosynthesis of secondary metabolites	Metabolism	Global and overview maps	-2.727437717
CL137.Contig11_All	ko01110//Biosynthesis of secondary metabolites;ko01100//Metabolic pathways	Metabolism	Global and overview maps	-4.743116047
CL137.Contig1_All	ko01110//Biosynthesis of secondary metabolites;ko01100//Metabolic pathways	Metabolism	Global and overview maps	-3.96137132
CL137.Contig2_All	ko01110//Biosynthesis of secondary metabolites;ko01100//Metabolic pathways	Metabolism	Global and overview maps	-2.482920007
CL137.Contig3_All	ko01110//Biosynthesis of secondary metabolites;ko01100//Metabolic pathways	Metabolism	Global and overview maps	-2.098824566
CL137.Contig4_All	ko01110//Biosynthesis of secondary metabolites;ko01100//Metabolic pathways	Metabolism	Global and overview maps	-3.294435634
CL137.Contig5_All	ko01110//Biosynthesis of secondary metabolites;ko01100//Metabolic pathways	Metabolism	Global and overview maps	-5.358587272
CL137.Contig6_All	ko01110//Biosynthesis of secondary metabolites;ko01100//Metabolic pathways	Metabolism	Global and overview maps	-8.40082233
CL137.Contig7_All	ko01100//Metabolic pathways;ko01110//Biosynthesis of secondary metabolites	Metabolism	Global and overview maps	-4.359423197
CL137.Contig8_All	ko01100//Metabolic pathways;ko01110//Biosynthesis of secondary metabolites	Metabolism	Global and overview maps	-1.433776157
CL137.Contig9_All	ko01110//Biosynthesis of secondary metabolites;ko01100//Metabolic pathways	Metabolism	Global and overview maps	-2.581667002
CL1370.Contig2_All	ko00630//Glyoxylate and dicarboxylate metabolism;ko00260//Glycine, serine and threonine metabolism;ko01110//Biosynthesis of secondary metabolites;ko01100//Metabolic pathways;ko01200//Carbon metabolism;ko00670//One carbon pool by folate	Metabolism	Global and overview maps;Amino acid metabolism;Carbohydrate metabolism;Metabolism of cofactors and vitamins	2.120758795
CL1371.Contig1_All	ko01210//2-Oxocarboxylic acid metabolism;ko01110//Biosynthesis of secondary metabolites;ko01100//Metabolic pathways;ko01230//Biosynthesis of amino acids;ko00770//Pantothenate and CoA biosynthesis;ko00290//Valine, leucine and isoleucine biosynthesis	Metabolism	Amino acid metabolism;Global and overview maps;Metabolism of cofactors and vitamins	1.052919169
CL1371.Contig6_All	ko01230//Biosynthesis of amino acids;ko00770//Pantothenate and CoA biosynthesis;ko00290//Valine, leucine and isoleucine biosynthesis;ko01100//Metabolic pathways;ko01110//Biosynthesis of secondary metabolites;ko01210//2-Oxocarboxylic acid metabolism	Metabolism	Global and overview maps;Metabolism of cofactors and vitamins;Amino acid metabolism	7.275287714
CL1371.Contig7_All	ko01110//Biosynthesis of secondary metabolites;ko01100//Metabolic pathways;ko01230//Biosynthesis of amino acids;ko00770//Pantothenate and CoA biosynthesis;ko01210//2-Oxocarboxylic acid metabolism;ko00290//Valine, leucine and isoleucine biosynthesis	Metabolism	Metabolism of cofactors and vitamins;Amino acid metabolism;Global and overview maps	-1.656317024
CL1373.Contig1_All	ko04626//Plant-pathogen interaction	Organismal Systems	Environmental adaptation	1.386381324
CL1373.Contig2_All	ko04626//Plant-pathogen interaction	Organismal Systems	Environmental adaptation	-3.766793483
CL1375.Contig3_All	ko03010//Ribosome	Genetic Information Processing	Translation	1.366156504
CL1375.Contig4_All	ko03010//Ribosome	Genetic Information Processing	Translation	3.742488575
CL1375.Contig5_All	ko03010//Ribosome	Genetic Information Processing	Translation	-2.820750356
CL1377.Contig2_All	ko00511//Other glycan degradation	Metabolism	Glycan biosynthesis and metabolism	1.248849429
CL1378.Contig2_All	ko01100//Metabolic pathways;ko01110//Biosynthesis of secondary metabolites;ko00561//Glycerolipid metabolism;ko00901//Indole alkaloid biosynthesis	Metabolism	Lipid metabolism;Biosynthesis of other secondary metabolites;Global and overview maps	5.027554285
CL1378.Contig3_All	ko00561//Glycerolipid metabolism;ko01110//Biosynthesis of secondary metabolites;ko00901//Indole alkaloid biosynthesis;ko01100//Metabolic pathways	Metabolism	Biosynthesis of other secondary metabolites;Global and overview maps;Lipid metabolism	-7.517673988
CL138.Contig11_All	ko03013//RNA transport	Genetic Information Processing	Translation	-1.00109788
CL138.Contig13_All	ko01100//Metabolic pathways;ko00520//Amino sugar and nucleotide sugar metabolism	Metabolism	Carbohydrate metabolism;Global and overview maps	5.017113986
CL138.Contig1_All	ko00520//Amino sugar and nucleotide sugar metabolism;ko01100//Metabolic pathways	Metabolism	Global and overview maps;Carbohydrate metabolism	-3.96498827
CL138.Contig2_All	ko01100//Metabolic pathways;ko00520//Amino sugar and nucleotide sugar metabolism	Metabolism	Carbohydrate metabolism;Global and overview maps	-2.409401587
CL138.Contig3_All	ko00520//Amino sugar and nucleotide sugar metabolism;ko01100//Metabolic pathways	Metabolism	Global and overview maps;Carbohydrate metabolism	1.998361883
CL138.Contig4_All	ko00520//Amino sugar and nucleotide sugar metabolism;ko01100//Metabolic pathways	Metabolism	Carbohydrate metabolism;Global and overview maps	1.358154157
CL138.Contig8_All	ko00520//Amino sugar and nucleotide sugar metabolism;ko01100//Metabolic pathways	Metabolism	Global and overview maps;Carbohydrate metabolism	2.566076735
CL1388.Contig2_All	ko04626//Plant-pathogen interaction;ko04016//MAPK signaling pathway - plant;ko04075//Plant hormone signal transduction	Organismal Systems;Environmental Information Processing	Signal transduction;Environmental adaptation	-1.379412855
CL1388.Contig5_All	ko04626//Plant-pathogen interaction;ko04016//MAPK signaling pathway - plant;ko04075//Plant hormone signal transduction	Environmental Information Processing;Organismal Systems	Signal transduction;Environmental adaptation	-1.845865126
CL139.Contig1_All	ko03010//Ribosome	Genetic Information Processing	Translation	13.20810761
CL139.Contig2_All	ko03010//Ribosome	Genetic Information Processing	Translation	-1.73346228
CL1390.Contig3_All	ko00270//Cysteine and methionine metabolism;ko01100//Metabolic pathways;ko00480//Glutathione metabolism	Metabolism	Global and overview maps;Metabolism of other amino acids;Amino acid metabolism	-5.843975399
CL1390.Contig8_All	ko01100//Metabolic pathways;ko00480//Glutathione metabolism;ko00270//Cysteine and methionine metabolism	Metabolism	Global and overview maps;Metabolism of other amino acids;Amino acid metabolism	-1.061369529
CL1390.Contig9_All	ko00480//Glutathione metabolism;ko01100//Metabolic pathways;ko00270//Cysteine and methionine metabolism	Metabolism	Metabolism of other amino acids;Global and overview maps;Amino acid metabolism	-1.589358596
CL1392.Contig2_All	ko03040//Spliceosome	Genetic Information Processing	Transcription	-1.20239593
CL1392.Contig4_All	ko03040//Spliceosome	Genetic Information Processing	Transcription	1.228567287
CL1394.Contig1_All	ko03040//Spliceosome	Genetic Information Processing	Transcription	1.177836026
CL1394.Contig2_All	ko03040//Spliceosome	Genetic Information Processing	Transcription	-2.49098252
CL14.Contig1_All	ko04141//Protein processing in endoplasmic reticulum	Genetic Information Processing	Folding, sorting and degradation	4.145983187
CL14.Contig2_All	ko04141//Protein processing in endoplasmic reticulum	Genetic Information Processing	Folding, sorting and degradation	2.398578468
CL140.Contig1_All	ko00905//Brassinosteroid biosynthesis;ko01100//Metabolic pathways;ko00531//Glycosaminoglycan degradation;ko01110//Biosynthesis of secondary metabolites	Metabolism	Metabolism of terpenoids and polyketides;Glycan biosynthesis and metabolism;Global and overview maps	-1.722965073
CL140.Contig2_All	ko01100//Metabolic pathways;ko00905//Brassinosteroid biosynthesis;ko00531//Glycosaminoglycan degradation;ko01110//Biosynthesis of secondary metabolites	Metabolism	Metabolism of terpenoids and polyketides;Glycan biosynthesis and metabolism;Global and overview maps	-1.270370525
CL1400.Contig2_All	ko03040//Spliceosome	Genetic Information Processing	Transcription	1.15315842
CL1401.Contig1_All	ko04626//Plant-pathogen interaction	Organismal Systems	Environmental adaptation	4.183527442
CL1401.Contig2_All	ko04626//Plant-pathogen interaction	Organismal Systems	Environmental adaptation	-7.235060886
CL1401.Contig3_All	ko04626//Plant-pathogen interaction	Organismal Systems	Environmental adaptation	1.858997651
CL1403.Contig1_All	ko03013//RNA transport	Genetic Information Processing	Translation	1.122790799
CL1404.Contig1_All	ko01212//Fatty acid metabolism;ko00071//Fatty acid degradation;ko00061//Fatty acid biosynthesis;ko04146//Peroxisome;ko01100//Metabolic pathways	Cellular Processes;Metabolism	Lipid metabolism;Transport and catabolism;Global and overview maps	-1.969808517
CL1404.Contig3_All	ko01100//Metabolic pathways;ko04146//Peroxisome;ko01212//Fatty acid metabolism;ko00061//Fatty acid biosynthesis;ko00071//Fatty acid degradation	Cellular Processes;Metabolism	Lipid metabolism;Transport and catabolism;Global and overview maps	3.279920505
CL1404.Contig4_All	ko01212//Fatty acid metabolism;ko00071//Fatty acid degradation;ko01100//Metabolic pathways;ko04146//Peroxisome;ko00061//Fatty acid biosynthesis	Cellular Processes;Metabolism	Lipid metabolism;Transport and catabolism;Global and overview maps	-5.845704562
CL1404.Contig5_All	ko01100//Metabolic pathways;ko01212//Fatty acid metabolism;ko00071//Fatty acid degradation;ko00061//Fatty acid biosynthesis;ko04146//Peroxisome	Metabolism;Cellular Processes	Lipid metabolism;Transport and catabolism;Global and overview maps	-2.35552664
CL1404.Contig6_All	ko00061//Fatty acid biosynthesis;ko01212//Fatty acid metabolism;ko04146//Peroxisome;ko01100//Metabolic pathways;ko00071//Fatty acid degradation	Cellular Processes;Metabolism	Transport and catabolism;Global and overview maps;Lipid metabolism	-3.600603956
CL1404.Contig7_All	ko01100//Metabolic pathways;ko00071//Fatty acid degradation;ko04146//Peroxisome;ko00061//Fatty acid biosynthesis;ko01212//Fatty acid metabolism	Cellular Processes;Metabolism	Global and overview maps;Transport and catabolism;Lipid metabolism	-4.914706923
CL1408.Contig1_All	ko04075//Plant hormone signal transduction	Environmental Information Processing	Signal transduction	-1.237088099
CL1408.Contig2_All	ko04075//Plant hormone signal transduction	Environmental Information Processing	Signal transduction	-2.137712975
CL141.Contig1_All	ko01110//Biosynthesis of secondary metabolites;ko01100//Metabolic pathways;ko00906//Carotenoid biosynthesis	Metabolism	Metabolism of terpenoids and polyketides;Global and overview maps	-3.417873313
CL141.Contig2_All	ko00906//Carotenoid biosynthesis;ko01110//Biosynthesis of secondary metabolites;ko01100//Metabolic pathways	Metabolism	Global and overview maps;Metabolism of terpenoids and polyketides	-2.065143572
CL141.Contig3_All	ko00906//Carotenoid biosynthesis;ko01100//Metabolic pathways;ko01110//Biosynthesis of secondary metabolites	Metabolism	Global and overview maps;Metabolism of terpenoids and polyketides	-5.141817208
CL141.Contig6_All	ko01100//Metabolic pathways;ko01110//Biosynthesis of secondary metabolites;ko00906//Carotenoid biosynthesis	Metabolism	Metabolism of terpenoids and polyketides;Global and overview maps	-1.737833487
CL141.Contig7_All	ko01110//Biosynthesis of secondary metabolites;ko01100//Metabolic pathways;ko00906//Carotenoid biosynthesis	Metabolism	Global and overview maps;Metabolism of terpenoids and polyketides	1.433546179
CL1413.Contig1_All	ko03013//RNA transport	Genetic Information Processing	Translation	9.389034462
CL1415.Contig1_All	ko03050//Proteasome	Genetic Information Processing	Folding, sorting and degradation	1.507831713
CL1415.Contig3_All	ko03050//Proteasome	Genetic Information Processing	Folding, sorting and degradation	-1.497172374
CL1415.Contig4_All	ko03050//Proteasome	Genetic Information Processing	Folding, sorting and degradation	-1.85253656
CL1415.Contig5_All	ko03050//Proteasome	Genetic Information Processing	Folding, sorting and degradation	-10.4324914
CL1418.Contig2_All	ko03008//Ribosome biogenesis in eukaryotes;ko01100//Metabolic pathways	Genetic Information Processing;Metabolism	Translation;Global and overview maps	-1.430144012
CL142.Contig2_All	ko03050//Proteasome	Genetic Information Processing	Folding, sorting and degradation	-11.31941539
CL142.Contig3_All	ko03050//Proteasome	Genetic Information Processing	Folding, sorting and degradation	-8.903051124
CL142.Contig4_All	ko03050//Proteasome	Genetic Information Processing	Folding, sorting and degradation	1.916446608
CL1420.Contig1_All	ko00520//Amino sugar and nucleotide sugar metabolism;ko01100//Metabolic pathways	Metabolism	Global and overview maps;Carbohydrate metabolism	-3.517086276
CL1422.Contig3_All	ko00511//Other glycan degradation	Metabolism	Glycan biosynthesis and metabolism	-5.375017799
CL1423.Contig1_All	ko00520//Amino sugar and nucleotide sugar metabolism;ko01100//Metabolic pathways	Metabolism	Global and overview maps;Carbohydrate metabolism	9.631189283
CL1423.Contig2_All	ko00520//Amino sugar and nucleotide sugar metabolism;ko01100//Metabolic pathways	Metabolism	Carbohydrate metabolism;Global and overview maps	1.90710471
CL1423.Contig3_All	ko01100//Metabolic pathways;ko00520//Amino sugar and nucleotide sugar metabolism	Metabolism	Global and overview maps;Carbohydrate metabolism	8.520856251
CL1423.Contig4_All	ko01100//Metabolic pathways;ko00520//Amino sugar and nucleotide sugar metabolism	Metabolism	Carbohydrate metabolism;Global and overview maps	8.759639223
CL1423.Contig5_All	ko01100//Metabolic pathways;ko00520//Amino sugar and nucleotide sugar metabolism	Metabolism	Carbohydrate metabolism;Global and overview maps	2.841663777
CL1423.Contig6_All	ko00520//Amino sugar and nucleotide sugar metabolism;ko01100//Metabolic pathways	Metabolism	Global and overview maps;Carbohydrate metabolism	7.435830634
CL1424.Contig2_All	ko01100//Metabolic pathways;ko00100//Steroid biosynthesis;ko01110//Biosynthesis of secondary metabolites;ko00909//Sesquiterpenoid and triterpenoid biosynthesis	Metabolism	Lipid metabolism;Global and overview maps;Metabolism of terpenoids and polyketides	5.33457366
CL1428.Contig1_All	ko03040//Spliceosome	Genetic Information Processing	Transcription	-11.71898711
CL1428.Contig3_All	ko03040//Spliceosome	Genetic Information Processing	Transcription	-2.051647203
CL1429.Contig1_All	ko01110//Biosynthesis of secondary metabolites;ko00500//Starch and sucrose metabolism;ko01100//Metabolic pathways	Metabolism	Carbohydrate metabolism;Global and overview maps	4.663857353
CL1429.Contig3_All	ko00500//Starch and sucrose metabolism;ko01110//Biosynthesis of secondary metabolites;ko01100//Metabolic pathways	Metabolism	Carbohydrate metabolism;Global and overview maps	-1.52077799
CL1429.Contig4_All	ko01110//Biosynthesis of secondary metabolites;ko01100//Metabolic pathways;ko00500//Starch and sucrose metabolism	Metabolism	Global and overview maps;Carbohydrate metabolism	-1.748065739
CL1429.Contig5_All	ko00500//Starch and sucrose metabolism;ko01110//Biosynthesis of secondary metabolites;ko01100//Metabolic pathways	Metabolism	Carbohydrate metabolism;Global and overview maps	1.898802885
CL143.Contig10_All	ko03022//Basal transcription factors	Genetic Information Processing	Transcription	9.378650023
CL143.Contig13_All	ko03022//Basal transcription factors	Genetic Information Processing	Transcription	-1.44383619
CL143.Contig15_All	ko03022//Basal transcription factors	Genetic Information Processing	Transcription	5.726139266
CL143.Contig18_All	ko03030//DNA replication;ko04626//Plant-pathogen interaction;ko04016//MAPK signaling pathway - plant;ko03440//Homologous recombination;ko03430//Mismatch repair;ko04141//Protein processing in endoplasmic reticulum;ko03420//Nucleotide excision repair	Genetic Information Processing;Organismal Systems;Environmental Information Processing	Folding, sorting and degradation;Replication and repair;Signal transduction;Environmental adaptation	3.898212336
CL143.Contig1_All	ko03022//Basal transcription factors	Genetic Information Processing	Transcription	3.885407694
CL143.Contig20_All	ko03030//DNA replication;ko03430//Mismatch repair;ko04016//MAPK signaling pathway - plant;ko03420//Nucleotide excision repair;ko03440//Homologous recombination;ko04626//Plant-pathogen interaction	Organismal Systems;Environmental Information Processing;Genetic Information Processing	Replication and repair;Environmental adaptation;Signal transduction	-11.220626
CL143.Contig22_All	ko04626//Plant-pathogen interaction;ko04016//MAPK signaling pathway - plant;ko03030//DNA replication;ko03430//Mismatch repair;ko03420//Nucleotide excision repair;ko03440//Homologous recombination	Organismal Systems;Genetic Information Processing;Environmental Information Processing	Environmental adaptation;Replication and repair;Signal transduction	-5.07939646
CL143.Contig23_All	ko03022//Basal transcription factors	Genetic Information Processing	Transcription	-8.118563085
CL143.Contig25_All	ko04016//MAPK signaling pathway - plant;ko03440//Homologous recombination;ko03030//DNA replication;ko03430//Mismatch repair;ko04626//Plant-pathogen interaction;ko03420//Nucleotide excision repair	Organismal Systems;Environmental Information Processing;Genetic Information Processing	Environmental adaptation;Signal transduction;Replication and repair	3.587311731
CL143.Contig5_All	ko03420//Nucleotide excision repair;ko03030//DNA replication;ko03430//Mismatch repair;ko04626//Plant-pathogen interaction;ko04141//Protein processing in endoplasmic reticulum;ko04016//MAPK signaling pathway - plant;ko03440//Homologous recombination	Genetic Information Processing;Organismal Systems;Environmental Information Processing	Signal transduction;Environmental adaptation;Folding, sorting and degradation;Replication and repair	-1.094541912
CL143.Contig6_All	ko03420//Nucleotide excision repair;ko03440//Homologous recombination;ko03030//DNA replication;ko04016//MAPK signaling pathway - plant;ko03430//Mismatch repair;ko04626//Plant-pathogen interaction	Organismal Systems;Environmental Information Processing;Genetic Information Processing	Signal transduction;Replication and repair;Environmental adaptation	-2.470669862
CL143.Contig7_All	ko03022//Basal transcription factors	Genetic Information Processing	Transcription	3.667459737
CL1431.Contig1_All	ko00270//Cysteine and methionine metabolism;ko01100//Metabolic pathways	Metabolism	Amino acid metabolism;Global and overview maps	-2.934177757
CL1431.Contig2_All	ko00270//Cysteine and methionine metabolism;ko01100//Metabolic pathways	Metabolism	Amino acid metabolism;Global and overview maps	7.393602317
CL1431.Contig3_All	ko00270//Cysteine and methionine metabolism;ko01100//Metabolic pathways	Metabolism	Global and overview maps;Amino acid metabolism	2.778986738
CL1433.Contig13_All	ko04136//Autophagy - other	Cellular Processes	Transport and catabolism	-8.277938363
CL1433.Contig14_All	ko04136//Autophagy - other	Cellular Processes	Transport and catabolism	-1.077282756
CL1433.Contig17_All	ko04136//Autophagy - other	Cellular Processes	Transport and catabolism	-1.131993779
CL1433.Contig1_All	ko04136//Autophagy - other	Cellular Processes	Transport and catabolism	4.114940356
CL1433.Contig22_All	ko04136//Autophagy - other	Cellular Processes	Transport and catabolism	2.338036279
CL1433.Contig23_All	ko04136//Autophagy - other	Cellular Processes	Transport and catabolism	-3.453778955
CL1433.Contig24_All	ko04136//Autophagy - other	Cellular Processes	Transport and catabolism	8.640333591
CL1433.Contig25_All	ko04136//Autophagy - other	Cellular Processes	Transport and catabolism	-1.194276138
CL1433.Contig26_All	ko04136//Autophagy - other	Cellular Processes	Transport and catabolism	-1.322042695
CL1433.Contig27_All	ko04136//Autophagy - other	Cellular Processes	Transport and catabolism	-1.082392525
CL1433.Contig28_All	ko04136//Autophagy - other	Cellular Processes	Transport and catabolism	-6.273034569
CL1433.Contig29_All	ko04136//Autophagy - other	Cellular Processes	Transport and catabolism	-1.498107823
CL1433.Contig2_All	ko04136//Autophagy - other	Cellular Processes	Transport and catabolism	4.684243171
CL1433.Contig30_All	ko04136//Autophagy - other	Cellular Processes	Transport and catabolism	-2.173078559
CL1433.Contig31_All	ko04136//Autophagy - other	Cellular Processes	Transport and catabolism	10.12988234
CL1433.Contig4_All	ko04136//Autophagy - other	Cellular Processes	Transport and catabolism	7.040086362
CL1433.Contig6_All	ko04136//Autophagy - other	Cellular Processes	Transport and catabolism	-4.731559359
CL1433.Contig7_All	ko04136//Autophagy - other	Cellular Processes	Transport and catabolism	-2.68950179
CL1438.Contig1_All	ko04120//Ubiquitin mediated proteolysis	Genetic Information Processing	Folding, sorting and degradation	-1.267988474
CL1438.Contig4_All	ko04120//Ubiquitin mediated proteolysis	Genetic Information Processing	Folding, sorting and degradation	10.14285877
CL1438.Contig5_All	ko04120//Ubiquitin mediated proteolysis	Genetic Information Processing	Folding, sorting and degradation	-1.1034835
CL1438.Contig6_All	ko04120//Ubiquitin mediated proteolysis	Genetic Information Processing	Folding, sorting and degradation	-4.660916799
CL1439.Contig11_All	ko03013//RNA transport	Genetic Information Processing	Translation	-5.327532577
CL1439.Contig12_All	ko03013//RNA transport	Genetic Information Processing	Translation	-2.755992518
CL1439.Contig13_All	ko03013//RNA transport	Genetic Information Processing	Translation	-8.594604459
CL1439.Contig14_All	ko03013//RNA transport	Genetic Information Processing	Translation	-6.590380997
CL1439.Contig15_All	ko03013//RNA transport	Genetic Information Processing	Translation	-4.689355813
CL1439.Contig16_All	ko03013//RNA transport	Genetic Information Processing	Translation	-5.872293413
CL1439.Contig17_All	ko03013//RNA transport	Genetic Information Processing	Translation	-5.839506077
CL1439.Contig19_All	ko03013//RNA transport	Genetic Information Processing	Translation	-6.423736218
CL1439.Contig20_All	ko03013//RNA transport	Genetic Information Processing	Translation	-2.658521235
CL1439.Contig21_All	ko03013//RNA transport	Genetic Information Processing	Translation	1.471904208
CL1439.Contig22_All	ko03013//RNA transport	Genetic Information Processing	Translation	-2.54509081
CL1439.Contig24_All	ko03013//RNA transport	Genetic Information Processing	Translation	6.292768587
CL1439.Contig3_All	ko03013//RNA transport	Genetic Information Processing	Translation	2.877125327
CL1439.Contig5_All	ko03013//RNA transport	Genetic Information Processing	Translation	2.785810068
CL1439.Contig6_All	ko03013//RNA transport	Genetic Information Processing	Translation	3.804218078
CL1439.Contig7_All	ko03013//RNA transport	Genetic Information Processing	Translation	-2.910842164
CL1439.Contig8_All	ko03013//RNA transport	Genetic Information Processing	Translation	1.066127295
CL1439.Contig9_All	ko03013//RNA transport	Genetic Information Processing	Translation	5.569719195
CL144.Contig4_All	ko00010//Glycolysis / Gluconeogenesis;ko03018//RNA degradation;ko01200//Carbon metabolism;ko00190//Oxidative phosphorylation;ko00020//Citrate cycle (TCA cycle);ko01100//Metabolic pathways;ko01110//Biosynthesis of secondary metabolites;ko01230//Biosynthesis of amino acids	Genetic Information Processing;Metabolism	Global and overview maps;Carbohydrate metabolism;Energy metabolism;Folding, sorting and degradation	-1.050297282
CL1445.Contig1_All	ko04144//Endocytosis	Cellular Processes	Transport and catabolism	1.237869497
CL1445.Contig2_All	ko04144//Endocytosis	Cellular Processes	Transport and catabolism	1.364274736
CL1445.Contig4_All	ko00230//Purine metabolism;ko01100//Metabolic pathways;ko00240//Pyrimidine metabolism;ko03020//RNA polymerase	Genetic Information Processing;Metabolism	Transcription;Global and overview maps;Nucleotide metabolism	1.467664695
CL1449.Contig1_All	ko01230//Biosynthesis of amino acids;ko01110//Biosynthesis of secondary metabolites;ko00400//Phenylalanine, tyrosine and tryptophan biosynthesis;ko01100//Metabolic pathways	Metabolism	Amino acid metabolism;Global and overview maps	1.251782251
CL1449.Contig2_All	ko00400//Phenylalanine, tyrosine and tryptophan biosynthesis;ko01110//Biosynthesis of secondary metabolites;ko01100//Metabolic pathways;ko01230//Biosynthesis of amino acids	Metabolism	Amino acid metabolism;Global and overview maps	-1.263567532
CL1449.Contig3_All	ko01100//Metabolic pathways;ko00400//Phenylalanine, tyrosine and tryptophan biosynthesis;ko01110//Biosynthesis of secondary metabolites;ko01230//Biosynthesis of amino acids	Metabolism	Amino acid metabolism;Global and overview maps	1.549026718
CL145.Contig1_All	ko01110//Biosynthesis of secondary metabolites;ko01230//Biosynthesis of amino acids;ko00360//Phenylalanine metabolism;ko00950//Isoquinoline alkaloid biosynthesis;ko01200//Carbon metabolism;ko00270//Cysteine and methionine metabolism;ko00250//Alanine, aspartate and glutamate metabolism;ko01210//2-Oxocarboxylic acid metabolism;ko00400//Phenylalanine, tyrosine and tryptophan biosynthesis;ko00220//Ar…	Metabolism	Energy metabolism;Global and overview maps;Amino acid metabolism;Biosynthesis of other secondary metabolites	1.765116531
CL145.Contig3_All	ko00960//Tropane, piperidine and pyridine alkaloid biosynthesis;ko00710//Carbon fixation in photosynthetic organisms;ko00400//Phenylalanine, tyrosine and tryptophan biosynthesis;ko01230//Biosynthesis of amino acids;ko01210//2-Oxocarboxylic acid metabolism;ko00250//Alanine, aspartate and glutamate metabolism;ko01110//Biosynthesis of secondary metabolites;ko00330//Arginine and proline metabolism;ko…	Metabolism	Energy metabolism;Global and overview maps;Biosynthesis of other secondary metabolites;Amino acid metabolism	-1.139836918
CL145.Contig5_All	ko00360//Phenylalanine metabolism;ko00950//Isoquinoline alkaloid biosynthesis;ko01230//Biosynthesis of amino acids;ko00350//Tyrosine metabolism;ko00330//Arginine and proline metabolism;ko01210//2-Oxocarboxylic acid metabolism;ko01110//Biosynthesis of secondary metabolites;ko00250//Alanine, aspartate and glutamate metabolism;ko00270//Cysteine and methionine metabolism;ko01200//Carbon metabolism;ko…	Metabolism	Biosynthesis of other secondary metabolites;Global and overview maps;Energy metabolism;Amino acid metabolism	-2.028986544
CL1452.Contig4_All	ko00480//Glutathione metabolism	Metabolism	Metabolism of other amino acids	-2.313749943
CL1453.Contig1_All	ko01200//Carbon metabolism;ko00020//Citrate cycle (TCA cycle);ko00620//Pyruvate metabolism;ko01110//Biosynthesis of secondary metabolites;ko01100//Metabolic pathways;ko00010//Glycolysis / Gluconeogenesis	Metabolism	Global and overview maps;Carbohydrate metabolism	2.960056275
CL1453.Contig2_All	ko00010//Glycolysis / Gluconeogenesis;ko01100//Metabolic pathways;ko01110//Biosynthesis of secondary metabolites;ko00620//Pyruvate metabolism;ko00020//Citrate cycle (TCA cycle);ko01200//Carbon metabolism	Metabolism	Global and overview maps;Carbohydrate metabolism	-11.86961784
CL1453.Contig4_All	ko01110//Biosynthesis of secondary metabolites;ko00020//Citrate cycle (TCA cycle);ko00620//Pyruvate metabolism;ko00010//Glycolysis / Gluconeogenesis;ko01200//Carbon metabolism;ko01100//Metabolic pathways	Metabolism	Carbohydrate metabolism;Global and overview maps	-4.613287528
CL1453.Contig5_All	ko01200//Carbon metabolism;ko00620//Pyruvate metabolism;ko01110//Biosynthesis of secondary metabolites;ko01100//Metabolic pathways;ko00020//Citrate cycle (TCA cycle);ko00010//Glycolysis / Gluconeogenesis	Metabolism	Carbohydrate metabolism;Global and overview maps	-9.083641581
CL1456.Contig10_All	ko03040//Spliceosome	Genetic Information Processing	Transcription	-1.204726523
CL1456.Contig11_All	ko03040//Spliceosome	Genetic Information Processing	Transcription	6.674715403
CL1456.Contig12_All	ko03040//Spliceosome	Genetic Information Processing	Transcription	-3.71451591
CL1456.Contig15_All	ko03040//Spliceosome	Genetic Information Processing	Transcription	6.558070163
CL1456.Contig1_All	ko03040//Spliceosome	Genetic Information Processing	Transcription	1.601871947
CL1456.Contig2_All	ko03040//Spliceosome	Genetic Information Processing	Transcription	-1.359605809
CL1456.Contig3_All	ko03040//Spliceosome	Genetic Information Processing	Transcription	11.34300238
CL1456.Contig4_All	ko03040//Spliceosome	Genetic Information Processing	Transcription	3.722423602
CL1456.Contig5_All	ko03040//Spliceosome	Genetic Information Processing	Transcription	7.444628371
CL1456.Contig6_All	ko03040//Spliceosome	Genetic Information Processing	Transcription	-11.73337958
CL1456.Contig7_All	ko03040//Spliceosome	Genetic Information Processing	Transcription	10.58010776
CL1456.Contig8_All	ko03040//Spliceosome	Genetic Information Processing	Transcription	10.21036701
CL1458.Contig2_All	ko03020//RNA polymerase;ko00240//Pyrimidine metabolism;ko01100//Metabolic pathways;ko00230//Purine metabolism	Genetic Information Processing;Metabolism	Global and overview maps;Nucleotide metabolism;Transcription	1.335595644
CL1458.Contig4_All	ko00230//Purine metabolism;ko00240//Pyrimidine metabolism;ko03020//RNA polymerase;ko01100//Metabolic pathways	Metabolism;Genetic Information Processing	Global and overview maps;Nucleotide metabolism;Transcription	6.011196044
CL1458.Contig5_All	ko01100//Metabolic pathways;ko00230//Purine metabolism;ko03020//RNA polymerase;ko00240//Pyrimidine metabolism	Genetic Information Processing;Metabolism	Transcription;Nucleotide metabolism;Global and overview maps	-3.841492333
CL1460.Contig1_All	ko04130//SNARE interactions in vesicular transport	Genetic Information Processing	Folding, sorting and degradation	-1.098965479
CL1460.Contig2_All	ko04130//SNARE interactions in vesicular transport	Genetic Information Processing	Folding, sorting and degradation	-1.430602785
CL1460.Contig4_All	ko04130//SNARE interactions in vesicular transport	Genetic Information Processing	Folding, sorting and degradation	1.393327822
CL1460.Contig5_All	ko04130//SNARE interactions in vesicular transport	Genetic Information Processing	Folding, sorting and degradation	1.611870049
CL1461.Contig1_All	ko00600//Sphingolipid metabolism;ko01100//Metabolic pathways	Metabolism	Lipid metabolism;Global and overview maps	1.959973462
CL1461.Contig2_All	ko00600//Sphingolipid metabolism;ko01100//Metabolic pathways	Metabolism	Lipid metabolism;Global and overview maps	-1.853500217
CL1461.Contig3_All	ko01100//Metabolic pathways;ko00600//Sphingolipid metabolism	Metabolism	Lipid metabolism;Global and overview maps	-1.618353268
CL1462.Contig1_All	ko00710//Carbon fixation in photosynthetic organisms;ko00620//Pyruvate metabolism;ko01100//Metabolic pathways;ko01200//Carbon metabolism	Metabolism	Carbohydrate metabolism;Global and overview maps;Energy metabolism	-8.114564257
CL1462.Contig2_All	ko01200//Carbon metabolism;ko00710//Carbon fixation in photosynthetic organisms;ko00620//Pyruvate metabolism;ko01100//Metabolic pathways	Metabolism	Global and overview maps;Carbohydrate metabolism;Energy metabolism	7.128432316
CL1462.Contig3_All	ko01200//Carbon metabolism;ko00620//Pyruvate metabolism;ko00710//Carbon fixation in photosynthetic organisms;ko01100//Metabolic pathways	Metabolism	Energy metabolism;Carbohydrate metabolism;Global and overview maps	1.651981972
CL1463.Contig3_All	ko00970//Aminoacyl-tRNA biosynthesis	Genetic Information Processing	Translation	-10.96306881
CL1463.Contig4_All	ko00970//Aminoacyl-tRNA biosynthesis	Genetic Information Processing	Translation	1.909996171
CL1463.Contig5_All	ko00970//Aminoacyl-tRNA biosynthesis	Genetic Information Processing	Translation	-3.229266383
CL1464.Contig1_All	ko01100//Metabolic pathways;ko04141//Protein processing in endoplasmic reticulum;ko00510//N-Glycan biosynthesis	Genetic Information Processing;Metabolism	Glycan biosynthesis and metabolism;Folding, sorting and degradation;Global and overview maps	-1.022555604
CL1464.Contig2_All	ko00510//N-Glycan biosynthesis;ko04141//Protein processing in endoplasmic reticulum;ko01100//Metabolic pathways	Genetic Information Processing;Metabolism	Glycan biosynthesis and metabolism;Global and overview maps;Folding, sorting and degradation	6.733807182
CL1467.Contig1_All	ko00240//Pyrimidine metabolism;ko00500//Starch and sucrose metabolism;ko00770//Pantothenate and CoA biosynthesis;ko00740//Riboflavin metabolism;ko01100//Metabolic pathways;ko00230//Purine metabolism;ko00760//Nicotinate and nicotinamide metabolism	Metabolism	Metabolism of cofactors and vitamins;Carbohydrate metabolism;Nucleotide metabolism;Global and overview maps	1.03590056
CL1467.Contig2_All	ko00230//Purine metabolism;ko00240//Pyrimidine metabolism;ko00740//Riboflavin metabolism;ko00760//Nicotinate and nicotinamide metabolism;ko00500//Starch and sucrose metabolism;ko00770//Pantothenate and CoA biosynthesis;ko01100//Metabolic pathways	Metabolism	Carbohydrate metabolism;Global and overview maps;Metabolism of cofactors and vitamins;Nucleotide metabolism	-1.389082506
CL1468.Contig2_All	ko03015//mRNA surveillance pathway	Genetic Information Processing	Translation	6.557324776
CL1470.Contig2_All	ko01110//Biosynthesis of secondary metabolites;ko00010//Glycolysis / Gluconeogenesis;ko01100//Metabolic pathways;ko00500//Starch and sucrose metabolism;ko00030//Pentose phosphate pathway;ko04141//Protein processing in endoplasmic reticulum;ko00520//Amino sugar and nucleotide sugar metabolism;ko01200//Carbon metabolism;ko04146//Peroxisome;ko00073//Cutin, suberine and wax biosynthesis	Metabolism;Cellular Processes;Genetic Information Processing	Global and overview maps;Transport and catabolism;Carbohydrate metabolism;Lipid metabolism;Folding, sorting and degradation	4.352262075
CL1470.Contig3_All	ko00073//Cutin, suberine and wax biosynthesis;ko04146//Peroxisome;ko04141//Protein processing in endoplasmic reticulum	Cellular Processes;Metabolism;Genetic Information Processing	Lipid metabolism;Transport and catabolism;Folding, sorting and degradation	-2.304214329
CL1473.Contig1_All	ko00562//Inositol phosphate metabolism;ko00053//Ascorbate and aldarate metabolism	Metabolism	Carbohydrate metabolism	6.44354418
CL1473.Contig2_All	ko00562//Inositol phosphate metabolism;ko00053//Ascorbate and aldarate metabolism	Metabolism	Carbohydrate metabolism	7.343195397
CL1474.Contig10_All	ko03022//Basal transcription factors	Genetic Information Processing	Transcription	-1.420233094
CL1474.Contig1_All	ko03022//Basal transcription factors	Genetic Information Processing	Transcription	-3.3224268
CL1474.Contig2_All	ko03022//Basal transcription factors	Genetic Information Processing	Transcription	1.118010559
CL1474.Contig4_All	ko03022//Basal transcription factors	Genetic Information Processing	Transcription	-6.647082833
CL1474.Contig5_All	ko03022//Basal transcription factors	Genetic Information Processing	Transcription	-3.340083185
CL1474.Contig6_All	ko03022//Basal transcription factors	Genetic Information Processing	Transcription	-2.604128894
CL1475.Contig1_All	ko03010//Ribosome	Genetic Information Processing	Translation	1.149783207
CL148.Contig5_All	ko04070//Phosphatidylinositol signaling system;ko00562//Inositol phosphate metabolism;ko04145//Phagosome	Metabolism;Cellular Processes;Environmental Information Processing	Signal transduction;Transport and catabolism;Carbohydrate metabolism	3.567051713
CL148.Contig6_All	ko00562//Inositol phosphate metabolism;ko04070//Phosphatidylinositol signaling system;ko04145//Phagosome	Metabolism;Environmental Information Processing;Cellular Processes	Transport and catabolism;Signal transduction;Carbohydrate metabolism	-1.946392245
CL1480.Contig11_All	ko00040//Pentose and glucuronate interconversions;ko01100//Metabolic pathways	Metabolism	Global and overview maps;Carbohydrate metabolism	1.562220585
CL1480.Contig12_All	ko00040//Pentose and glucuronate interconversions;ko01100//Metabolic pathways	Metabolism	Global and overview maps;Carbohydrate metabolism	1.372026603
CL1480.Contig17_All	ko00040//Pentose and glucuronate interconversions;ko01100//Metabolic pathways	Metabolism	Carbohydrate metabolism;Global and overview maps	-4.223145274
CL1480.Contig19_All	ko00040//Pentose and glucuronate interconversions;ko01100//Metabolic pathways	Metabolism	Global and overview maps;Carbohydrate metabolism	-9.901750255
CL1480.Contig1_All	ko01100//Metabolic pathways;ko00040//Pentose and glucuronate interconversions	Metabolism	Global and overview maps;Carbohydrate metabolism	6.916261801
CL1480.Contig20_All	ko00040//Pentose and glucuronate interconversions;ko01100//Metabolic pathways	Metabolism	Global and overview maps;Carbohydrate metabolism	-8.400984147
CL1480.Contig21_All	ko01100//Metabolic pathways;ko00040//Pentose and glucuronate interconversions	Metabolism	Global and overview maps;Carbohydrate metabolism	-10.19863543
CL1480.Contig4_All	ko00040//Pentose and glucuronate interconversions;ko01100//Metabolic pathways	Metabolism	Global and overview maps;Carbohydrate metabolism	7.403083211
CL1485.Contig1_All	ko03050//Proteasome	Genetic Information Processing	Folding, sorting and degradation	-1.540663353
CL1489.Contig1_All	ko01100//Metabolic pathways;ko01230//Biosynthesis of amino acids;ko00300//Lysine biosynthesis;ko00261//Monobactam biosynthesis;ko01110//Biosynthesis of secondary metabolites	Metabolism	Biosynthesis of other secondary metabolites;Global and overview maps;Amino acid metabolism	2.006825326
CL1489.Contig7_All	ko00300//Lysine biosynthesis;ko01100//Metabolic pathways;ko01110//Biosynthesis of secondary metabolites;ko00261//Monobactam biosynthesis;ko01230//Biosynthesis of amino acids	Metabolism	Biosynthesis of other secondary metabolites;Amino acid metabolism;Global and overview maps	1.001193977
CL1490.Contig1_All	ko03010//Ribosome	Genetic Information Processing	Translation	5.715781388
CL1490.Contig2_All	ko03010//Ribosome	Genetic Information Processing	Translation	5.068461413
CL1490.Contig3_All	ko03010//Ribosome	Genetic Information Processing	Translation	-2.375622431
CL1490.Contig4_All	ko03010//Ribosome	Genetic Information Processing	Translation	1.94331339
CL1490.Contig6_All	ko03010//Ribosome	Genetic Information Processing	Translation	-1.095291877
CL1497.Contig1_All	ko03040//Spliceosome	Genetic Information Processing	Transcription	-1.810527383
CL1497.Contig2_All	ko03040//Spliceosome;ko03008//Ribosome biogenesis in eukaryotes	Genetic Information Processing	Translation;Transcription	-7.954266368
CL15.Contig1_All	ko00310//Lysine degradation	Metabolism	Amino acid metabolism	1.039858091
CL15.Contig5_All	ko00310//Lysine degradation	Metabolism	Amino acid metabolism	-3.227870388
CL150.Contig10_All	ko03015//mRNA surveillance pathway;ko03013//RNA transport	Genetic Information Processing	Translation	-3.922726466
CL150.Contig1_All	ko03015//mRNA surveillance pathway;ko03013//RNA transport	Genetic Information Processing	Translation	1.059192298
CL150.Contig8_All	ko03015//mRNA surveillance pathway;ko03013//RNA transport	Genetic Information Processing	Translation	-1.959142313
CL1500.Contig1_All	ko02010//ABC transporters	Environmental Information Processing	Membrane transport	2.454471678
CL1500.Contig2_All	ko02010//ABC transporters	Environmental Information Processing	Membrane transport	-2.757197224
CL1500.Contig3_All	ko02010//ABC transporters	Environmental Information Processing	Membrane transport	4.957266916
CL1501.Contig1_All	ko01200//Carbon metabolism;ko00650//Butanoate metabolism;ko01100//Metabolic pathways;ko00630//Glyoxylate and dicarboxylate metabolism	Metabolism	Global and overview maps;Carbohydrate metabolism	-1.049070502
CL1501.Contig2_All	ko00650//Butanoate metabolism;ko01100//Metabolic pathways;ko00630//Glyoxylate and dicarboxylate metabolism;ko01200//Carbon metabolism	Metabolism	Carbohydrate metabolism;Global and overview maps	2.239374005
CL1501.Contig3_All	ko00630//Glyoxylate and dicarboxylate metabolism;ko01100//Metabolic pathways;ko00650//Butanoate metabolism;ko01200//Carbon metabolism	Metabolism	Carbohydrate metabolism;Global and overview maps	1.622853559
CL1503.Contig1_All	ko03040//Spliceosome	Genetic Information Processing	Transcription	-1.115648123
CL1503.Contig2_All	ko03040//Spliceosome	Genetic Information Processing	Transcription	1.033139473
CL1503.Contig3_All	ko03040//Spliceosome	Genetic Information Processing	Transcription	-1.960317673
CL1511.Contig3_All	ko03420//Nucleotide excision repair;ko04120//Ubiquitin mediated proteolysis	Genetic Information Processing	Replication and repair;Folding, sorting and degradation	1.781428998
CL1511.Contig5_All	ko03420//Nucleotide excision repair;ko04120//Ubiquitin mediated proteolysis	Genetic Information Processing	Replication and repair;Folding, sorting and degradation	-4.849308084
CL1516.Contig1_All	ko01100//Metabolic pathways;ko01110//Biosynthesis of secondary metabolites;ko00860//Porphyrin and chlorophyll metabolism	Metabolism	Metabolism of cofactors and vitamins;Global and overview maps	2.943842828
CL1516.Contig2_All	ko00860//Porphyrin and chlorophyll metabolism;ko01110//Biosynthesis of secondary metabolites;ko01100//Metabolic pathways	Metabolism	Global and overview maps;Metabolism of cofactors and vitamins	-1.967266575
CL1516.Contig3_All	ko00860//Porphyrin and chlorophyll metabolism;ko01110//Biosynthesis of secondary metabolites;ko01100//Metabolic pathways	Metabolism	Global and overview maps;Metabolism of cofactors and vitamins	-3.24977361
CL1517.Contig3_All	ko01110//Biosynthesis of secondary metabolites;ko02010//ABC transporters;ko00904//Diterpenoid biosynthesis;ko00941//Flavonoid biosynthesis;ko01100//Metabolic pathways	Metabolism;Environmental Information Processing	Global and overview maps;Metabolism of terpenoids and polyketides;Biosynthesis of other secondary metabolites;Membrane transport	7.729319345
CL1519.Contig2_All	ko01100//Metabolic pathways;ko00350//Tyrosine metabolism	Metabolism	Global and overview maps;Amino acid metabolism	-1.518495188
CL152.Contig11_All	ko04626//Plant-pathogen interaction	Organismal Systems	Environmental adaptation	-1.147550632
CL152.Contig14_All	ko04626//Plant-pathogen interaction	Organismal Systems	Environmental adaptation	4.057385718
CL152.Contig15_All	ko04626//Plant-pathogen interaction	Organismal Systems	Environmental adaptation	4.012161692
CL152.Contig17_All	ko04626//Plant-pathogen interaction	Organismal Systems	Environmental adaptation	-1.422077837
CL152.Contig20_All	ko04016//MAPK signaling pathway - plant;ko03030//DNA replication;ko03430//Mismatch repair;ko04626//Plant-pathogen interaction;ko03440//Homologous recombination;ko03420//Nucleotide excision repair	Genetic Information Processing;Organismal Systems;Environmental Information Processing	Environmental adaptation;Signal transduction;Replication and repair	2.728226371
CL152.Contig21_All	ko04626//Plant-pathogen interaction	Organismal Systems	Environmental adaptation	-2.996698347
CL152.Contig24_All	ko04626//Plant-pathogen interaction	Organismal Systems	Environmental adaptation	2.360677183
CL152.Contig25_All	ko04626//Plant-pathogen interaction	Organismal Systems	Environmental adaptation	2.130667085
CL152.Contig27_All	ko04626//Plant-pathogen interaction	Organismal Systems	Environmental adaptation	1.767780982
CL152.Contig2_All	ko04626//Plant-pathogen interaction	Organismal Systems	Environmental adaptation	-1.460522123
CL152.Contig30_All	ko04626//Plant-pathogen interaction	Organismal Systems	Environmental adaptation	7.169418159
CL152.Contig31_All	ko04626//Plant-pathogen interaction	Organismal Systems	Environmental adaptation	5.63804357
CL152.Contig33_All	ko04626//Plant-pathogen interaction	Organismal Systems	Environmental adaptation	-6.610809937
CL152.Contig34_All	ko04626//Plant-pathogen interaction	Organismal Systems	Environmental adaptation	-4.743183658
CL152.Contig42_All	ko04626//Plant-pathogen interaction;ko03440//Homologous recombination;ko03430//Mismatch repair;ko03420//Nucleotide excision repair;ko03030//DNA replication;ko04016//MAPK signaling pathway - plant	Environmental Information Processing;Genetic Information Processing;Organismal Systems	Signal transduction;Environmental adaptation;Replication and repair	1.092245978
CL152.Contig4_All	ko04626//Plant-pathogen interaction	Organismal Systems	Environmental adaptation	3.797754537
CL152.Contig5_All	ko04626//Plant-pathogen interaction	Organismal Systems	Environmental adaptation	3.867727815
CL152.Contig6_All	ko04626//Plant-pathogen interaction	Organismal Systems	Environmental adaptation	2.527653201
CL1520.Contig2_All	ko04141//Protein processing in endoplasmic reticulum	Genetic Information Processing	Folding, sorting and degradation	-4.348696384
CL1520.Contig3_All	ko04141//Protein processing in endoplasmic reticulum	Genetic Information Processing	Folding, sorting and degradation	3.214098031
CL1520.Contig4_All	ko04141//Protein processing in endoplasmic reticulum	Genetic Information Processing	Folding, sorting and degradation	-7.618616054
CL1520.Contig5_All	ko04141//Protein processing in endoplasmic reticulum	Genetic Information Processing	Folding, sorting and degradation	3.493409397
CL1520.Contig6_All	ko04141//Protein processing in endoplasmic reticulum	Genetic Information Processing	Folding, sorting and degradation	4.698821782
CL1520.Contig7_All	ko04141//Protein processing in endoplasmic reticulum	Genetic Information Processing	Folding, sorting and degradation	1.981407824
CL1523.Contig1_All	ko00230//Purine metabolism;ko03050//Proteasome;ko01100//Metabolic pathways;ko00920//Sulfur metabolism	Genetic Information Processing;Metabolism	Global and overview maps;Energy metabolism;Folding, sorting and degradation;Nucleotide metabolism	-1.868781652
CL1523.Contig2_All	ko00230//Purine metabolism;ko01100//Metabolic pathways;ko00920//Sulfur metabolism	Metabolism	Energy metabolism;Global and overview maps;Nucleotide metabolism	2.450716002
CL1527.Contig2_All	ko00480//Glutathione metabolism	Metabolism	Metabolism of other amino acids	-1.444011524
CL1527.Contig4_All	ko00480//Glutathione metabolism	Metabolism	Metabolism of other amino acids	4.192260178
CL1528.Contig1_All	ko04120//Ubiquitin mediated proteolysis	Genetic Information Processing	Folding, sorting and degradation	-2.784409793
CL1528.Contig2_All	ko04120//Ubiquitin mediated proteolysis	Genetic Information Processing	Folding, sorting and degradation	1.377346455
CL153.Contig6_All	ko01100//Metabolic pathways;ko01200//Carbon metabolism;ko00620//Pyruvate metabolism;ko00710//Carbon fixation in photosynthetic organisms;ko03008//Ribosome biogenesis in eukaryotes	Genetic Information Processing;Metabolism	Energy metabolism;Carbohydrate metabolism;Global and overview maps;Translation	2.424991836
CL1531.Contig1_All	ko03030//DNA replication;ko03420//Nucleotide excision repair;ko03430//Mismatch repair;ko03440//Homologous recombination	Genetic Information Processing	Replication and repair	-4.328155867
CL1531.Contig2_All	ko03420//Nucleotide excision repair;ko03440//Homologous recombination;ko03030//DNA replication;ko03430//Mismatch repair	Genetic Information Processing	Replication and repair	1.074860268
CL1534.Contig1_All	ko04075//Plant hormone signal transduction	Environmental Information Processing	Signal transduction	-7.801407002
CL1537.Contig10_All	ko02010//ABC transporters	Environmental Information Processing	Membrane transport	-10.62446603
CL1537.Contig11_All	ko02010//ABC transporters	Environmental Information Processing	Membrane transport	-4.088685321
CL1537.Contig1_All	ko02010//ABC transporters	Environmental Information Processing	Membrane transport	6.32104742
CL1537.Contig2_All	ko02010//ABC transporters	Environmental Information Processing	Membrane transport	-11.55631785
CL1537.Contig3_All	ko02010//ABC transporters	Environmental Information Processing	Membrane transport	-10.27346689
CL1537.Contig5_All	ko02010//ABC transporters	Environmental Information Processing	Membrane transport	-2.924027978
CL1537.Contig6_All	ko01100//Metabolic pathways;ko04712//Circadian rhythm - plant;ko01110//Biosynthesis of secondary metabolites;ko02010//ABC transporters;ko00941//Flavonoid biosynthesis	Environmental Information Processing;Organismal Systems;Metabolism	Membrane transport;Global and overview maps;Biosynthesis of other secondary metabolites;Environmental adaptation	-10.82898536
CL1537.Contig7_All	ko02010//ABC transporters	Environmental Information Processing	Membrane transport	-5.515894633
CL1541.Contig1_All	ko03050//Proteasome	Genetic Information Processing	Folding, sorting and degradation	-5.497143461
CL1541.Contig2_All	ko03050//Proteasome	Genetic Information Processing	Folding, sorting and degradation	3.680098295
CL1541.Contig3_All	ko03050//Proteasome	Genetic Information Processing	Folding, sorting and degradation	7.591802585
CL1541.Contig4_All	ko03050//Proteasome	Genetic Information Processing	Folding, sorting and degradation	-2.248980145
CL1541.Contig5_All	ko03050//Proteasome	Genetic Information Processing	Folding, sorting and degradation	2.712572087
CL1541.Contig6_All	ko03050//Proteasome	Genetic Information Processing	Folding, sorting and degradation	2.115113056
CL1542.Contig11_All	ko04075//Plant hormone signal transduction	Environmental Information Processing	Signal transduction	7.423023685
CL1542.Contig15_All	ko04075//Plant hormone signal transduction	Environmental Information Processing	Signal transduction	6.956167213
CL1542.Contig16_All	ko04075//Plant hormone signal transduction	Environmental Information Processing	Signal transduction	10.14057143
CL1542.Contig1_All	ko04075//Plant hormone signal transduction	Environmental Information Processing	Signal transduction	-1.39503056
CL1542.Contig20_All	ko04075//Plant hormone signal transduction	Environmental Information Processing	Signal transduction	5.448492736
CL1542.Contig2_All	ko04075//Plant hormone signal transduction	Environmental Information Processing	Signal transduction	6.935380884
CL1542.Contig4_All	ko04075//Plant hormone signal transduction	Environmental Information Processing	Signal transduction	-8.040216873
CL1542.Contig5_All	ko04075//Plant hormone signal transduction	Environmental Information Processing	Signal transduction	-8.04190496
CL1542.Contig6_All	ko04075//Plant hormone signal transduction	Environmental Information Processing	Signal transduction	-5.597744833
CL1542.Contig8_All	ko04075//Plant hormone signal transduction	Environmental Information Processing	Signal transduction	-5.146552849
CL1542.Contig9_All	ko04075//Plant hormone signal transduction	Environmental Information Processing	Signal transduction	-10.42267725
CL1543.Contig10_All	ko04016//MAPK signaling pathway - plant;ko04075//Plant hormone signal transduction	Environmental Information Processing	Signal transduction	2.213611234
CL1543.Contig11_All	ko04016//MAPK signaling pathway - plant;ko04075//Plant hormone signal transduction	Environmental Information Processing	Signal transduction	1.055528611
CL1543.Contig13_All	ko04016//MAPK signaling pathway - plant;ko04075//Plant hormone signal transduction	Environmental Information Processing	Signal transduction	-9.322508999
CL1543.Contig16_All	ko04075//Plant hormone signal transduction;ko04016//MAPK signaling pathway - plant	Environmental Information Processing	Signal transduction	1.620336151
CL1543.Contig17_All	ko04075//Plant hormone signal transduction;ko04016//MAPK signaling pathway - plant	Environmental Information Processing	Signal transduction	3.725287422
CL1543.Contig1_All	ko04075//Plant hormone signal transduction;ko04016//MAPK signaling pathway - plant	Environmental Information Processing	Signal transduction	-1.065814307
CL1543.Contig5_All	ko04075//Plant hormone signal transduction;ko04016//MAPK signaling pathway - plant	Environmental Information Processing	Signal transduction	7.713939208
CL1544.Contig1_All	ko00330//Arginine and proline metabolism;ko01100//Metabolic pathways	Metabolism	Amino acid metabolism;Global and overview maps	-3.445402793
CL1546.Contig4_All	ko03013//RNA transport;ko03008//Ribosome biogenesis in eukaryotes	Genetic Information Processing	Translation	1.864617594
CL1546.Contig5_All	ko03008//Ribosome biogenesis in eukaryotes;ko03013//RNA transport	Genetic Information Processing	Translation	-1.137082522
CL1546.Contig7_All	ko03008//Ribosome biogenesis in eukaryotes;ko03013//RNA transport	Genetic Information Processing	Translation	-7.839117786
CL1546.Contig8_All	ko03013//RNA transport;ko03008//Ribosome biogenesis in eukaryotes	Genetic Information Processing	Translation	-8.559994259
CL1546.Contig9_All	ko03008//Ribosome biogenesis in eukaryotes;ko03013//RNA transport	Genetic Information Processing	Translation	-7.155728738
CL1557.Contig1_All	ko04626//Plant-pathogen interaction	Organismal Systems	Environmental adaptation	-3.417606614
CL1557.Contig2_All	ko01100//Metabolic pathways;ko00040//Pentose and glucuronate interconversions;ko04626//Plant-pathogen interaction	Organismal Systems;Metabolism	Environmental adaptation;Global and overview maps;Carbohydrate metabolism	1.16647778
CL1559.Contig2_All	ko04144//Endocytosis	Cellular Processes	Transport and catabolism	-4.860083627
CL1559.Contig4_All	ko00520//Amino sugar and nucleotide sugar metabolism;ko04016//MAPK signaling pathway - plant;ko01100//Metabolic pathways	Environmental Information Processing;Metabolism	Signal transduction;Carbohydrate metabolism;Global and overview maps	1.9353489
CL1559.Contig7_All	ko04144//Endocytosis	Cellular Processes	Transport and catabolism	8.072598919
CL1562.Contig2_All	ko04141//Protein processing in endoplasmic reticulum	Genetic Information Processing	Folding, sorting and degradation	-9.74380609
CL1567.Contig1_All	ko01110//Biosynthesis of secondary metabolites;ko00100//Steroid biosynthesis;ko01100//Metabolic pathways	Metabolism	Global and overview maps;Lipid metabolism	-1.485240265
CL157.Contig2_All	ko00630//Glyoxylate and dicarboxylate metabolism;ko01100//Metabolic pathways	Metabolism	Global and overview maps;Carbohydrate metabolism	-1.002580687
CL1570.Contig4_All	ko00195//Photosynthesis;ko01100//Metabolic pathways	Metabolism	Global and overview maps;Energy metabolism	-3.711630119
CL1571.Contig2_All	ko03018//RNA degradation	Genetic Information Processing	Folding, sorting and degradation	-4.203067917
CL1573.Contig1_All	ko04626//Plant-pathogen interaction;ko04016//MAPK signaling pathway - plant	Environmental Information Processing;Organismal Systems	Signal transduction;Environmental adaptation	4.283063115
CL1573.Contig2_All	ko04016//MAPK signaling pathway - plant;ko04626//Plant-pathogen interaction	Environmental Information Processing;Organismal Systems	Signal transduction;Environmental adaptation	-2.348103854
CL1573.Contig3_All	ko04626//Plant-pathogen interaction;ko04016//MAPK signaling pathway - plant	Environmental Information Processing;Organismal Systems	Signal transduction;Environmental adaptation	-2.222221481
CL1573.Contig4_All	ko04626//Plant-pathogen interaction	Organismal Systems	Environmental adaptation	-2.57491788
CL1578.Contig1_All	ko03010//Ribosome	Genetic Information Processing	Translation	9.050778496
CL1578.Contig2_All	ko03010//Ribosome	Genetic Information Processing	Translation	-9.956028174
CL1579.Contig10_All	ko04016//MAPK signaling pathway - plant;ko04626//Plant-pathogen interaction	Organismal Systems;Environmental Information Processing	Environmental adaptation;Signal transduction	1.89908122
CL1579.Contig11_All	ko04626//Plant-pathogen interaction;ko04016//MAPK signaling pathway - plant	Organismal Systems;Environmental Information Processing	Signal transduction;Environmental adaptation	-1.726449996
CL1579.Contig14_All	ko04626//Plant-pathogen interaction;ko04016//MAPK signaling pathway - plant	Environmental Information Processing;Organismal Systems	Environmental adaptation;Signal transduction	2.977463034
CL1579.Contig17_All	ko04626//Plant-pathogen interaction;ko04016//MAPK signaling pathway - plant	Environmental Information Processing;Organismal Systems	Environmental adaptation;Signal transduction	3.93899495
CL1579.Contig1_All	ko04626//Plant-pathogen interaction;ko04016//MAPK signaling pathway - plant	Environmental Information Processing;Organismal Systems	Signal transduction;Environmental adaptation	10.13116021
CL1579.Contig3_All	ko04016//MAPK signaling pathway - plant;ko04626//Plant-pathogen interaction	Environmental Information Processing;Organismal Systems	Environmental adaptation;Signal transduction	-1.544298906
CL1579.Contig4_All	ko04016//MAPK signaling pathway - plant;ko04626//Plant-pathogen interaction	Organismal Systems;Environmental Information Processing	Signal transduction;Environmental adaptation	-3.98066119
CL1579.Contig6_All	ko04626//Plant-pathogen interaction;ko04016//MAPK signaling pathway - plant	Organismal Systems;Environmental Information Processing	Environmental adaptation;Signal transduction	4.128382451
CL1579.Contig9_All	ko04016//MAPK signaling pathway - plant;ko04626//Plant-pathogen interaction	Environmental Information Processing;Organismal Systems	Signal transduction;Environmental adaptation	2.891421913
CL1580.Contig2_All	ko04141//Protein processing in endoplasmic reticulum	Genetic Information Processing	Folding, sorting and degradation	1.618810844
CL1585.Contig5_All	ko04075//Plant hormone signal transduction	Environmental Information Processing	Signal transduction	6.566782891
CL1587.Contig1_All	ko01110//Biosynthesis of secondary metabolites	Metabolism	Global and overview maps	-2.930654136
CL1589.Contig1_All	ko04626//Plant-pathogen interaction;ko03040//Spliceosome	Genetic Information Processing;Organismal Systems	Transcription;Environmental adaptation	-1.186107178
CL1589.Contig2_All	ko04626//Plant-pathogen interaction	Organismal Systems	Environmental adaptation	5.630915432
CL159.Contig10_All	ko01058//Acridone alkaloid biosynthesis;ko01100//Metabolic pathways;ko00940//Phenylpropanoid biosynthesis;ko01110//Biosynthesis of secondary metabolites	Metabolism	Global and overview maps;Biosynthesis of other secondary metabolites	4.902376652
CL159.Contig2_All	ko01110//Biosynthesis of secondary metabolites;ko01100//Metabolic pathways;ko01058//Acridone alkaloid biosynthesis;ko00940//Phenylpropanoid biosynthesis	Metabolism	Biosynthesis of other secondary metabolites;Global and overview maps	-4.832556594
CL159.Contig4_All	ko00940//Phenylpropanoid biosynthesis;ko01110//Biosynthesis of secondary metabolites;ko01058//Acridone alkaloid biosynthesis;ko01100//Metabolic pathways	Metabolism	Biosynthesis of other secondary metabolites;Global and overview maps	2.216177532
CL159.Contig5_All	ko01058//Acridone alkaloid biosynthesis;ko01110//Biosynthesis of secondary metabolites;ko00940//Phenylpropanoid biosynthesis;ko01100//Metabolic pathways	Metabolism	Global and overview maps;Biosynthesis of other secondary metabolites	-3.430386679
CL159.Contig6_All	ko01110//Biosynthesis of secondary metabolites;ko00940//Phenylpropanoid biosynthesis;ko01100//Metabolic pathways;ko01058//Acridone alkaloid biosynthesis	Metabolism	Biosynthesis of other secondary metabolites;Global and overview maps	-3.986627857
CL159.Contig7_All	ko01100//Metabolic pathways;ko01058//Acridone alkaloid biosynthesis;ko01110//Biosynthesis of secondary metabolites;ko00940//Phenylpropanoid biosynthesis	Metabolism	Global and overview maps;Biosynthesis of other secondary metabolites	12.55863361
CL1594.Contig3_All	ko00563//Glycosylphosphatidylinositol (GPI)-anchor biosynthesis;ko01100//Metabolic pathways	Metabolism	Global and overview maps;Glycan biosynthesis and metabolism	-1.946345886
CL1594.Contig4_All	ko01100//Metabolic pathways;ko00563//Glycosylphosphatidylinositol (GPI)-anchor biosynthesis	Metabolism	Global and overview maps;Glycan biosynthesis and metabolism	-1.679741312
CL1595.Contig1_All	ko01100//Metabolic pathways;ko00670//One carbon pool by folate	Metabolism	Global and overview maps;Metabolism of cofactors and vitamins	1.295661348
CL1595.Contig4_All	ko00670//One carbon pool by folate;ko01100//Metabolic pathways	Metabolism	Metabolism of cofactors and vitamins;Global and overview maps	1.534178157
CL160.Contig2_All	ko01110//Biosynthesis of secondary metabolites;ko00360//Phenylalanine metabolism;ko01100//Metabolic pathways;ko00940//Phenylpropanoid biosynthesis	Metabolism	Global and overview maps;Biosynthesis of other secondary metabolites;Amino acid metabolism	1.670542332
CL160.Contig3_All	ko01110//Biosynthesis of secondary metabolites;ko00360//Phenylalanine metabolism;ko01100//Metabolic pathways;ko00940//Phenylpropanoid biosynthesis	Metabolism	Amino acid metabolism;Global and overview maps;Biosynthesis of other secondary metabolites	6.753042681
CL160.Contig4_All	ko01100//Metabolic pathways;ko01110//Biosynthesis of secondary metabolites;ko00360//Phenylalanine metabolism;ko00940//Phenylpropanoid biosynthesis	Metabolism	Biosynthesis of other secondary metabolites;Amino acid metabolism;Global and overview maps	2.049885038
CL160.Contig5_All	ko00360//Phenylalanine metabolism;ko01100//Metabolic pathways;ko00940//Phenylpropanoid biosynthesis;ko01110//Biosynthesis of secondary metabolites	Metabolism	Amino acid metabolism;Biosynthesis of other secondary metabolites;Global and overview maps	2.430006112
CL160.Contig6_All	ko01110//Biosynthesis of secondary metabolites;ko00940//Phenylpropanoid biosynthesis;ko00360//Phenylalanine metabolism;ko01100//Metabolic pathways	Metabolism	Global and overview maps;Amino acid metabolism;Biosynthesis of other secondary metabolites	4.151696724
CL1600.Contig2_All	ko01100//Metabolic pathways;ko00730//Thiamine metabolism	Metabolism	Metabolism of cofactors and vitamins;Global and overview maps	12.85918253
CL1600.Contig3_All	ko01100//Metabolic pathways;ko00730//Thiamine metabolism	Metabolism	Global and overview maps;Metabolism of cofactors and vitamins	-7.324944686
CL1602.Contig4_All	ko03018//RNA degradation;ko03008//Ribosome biogenesis in eukaryotes	Genetic Information Processing	Translation;Folding, sorting and degradation	-1.092232114
CL1602.Contig5_All	ko03008//Ribosome biogenesis in eukaryotes;ko03018//RNA degradation	Genetic Information Processing	Folding, sorting and degradation;Translation	-1.512857707
CL1604.Contig1_All	ko03010//Ribosome	Genetic Information Processing	Translation	4.132042764
CL1604.Contig2_All	ko03010//Ribosome	Genetic Information Processing	Translation	1.604271482
CL1605.Contig2_All	ko03050//Proteasome	Genetic Information Processing	Folding, sorting and degradation	1.384262374
CL1606.Contig1_All	ko00310//Lysine degradation;ko03050//Proteasome	Genetic Information Processing;Metabolism	Amino acid metabolism;Folding, sorting and degradation	-3.125284911
CL1606.Contig2_All	ko00310//Lysine degradation;ko03050//Proteasome	Genetic Information Processing;Metabolism	Amino acid metabolism;Folding, sorting and degradation	1.244331316
CL1606.Contig3_All	ko00310//Lysine degradation;ko03050//Proteasome	Genetic Information Processing;Metabolism	Amino acid metabolism;Folding, sorting and degradation	-1.625312295
CL1606.Contig5_All	ko03050//Proteasome	Genetic Information Processing	Folding, sorting and degradation	1.95248878
CL1607.Contig2_All	ko03013//RNA transport;ko03015//mRNA surveillance pathway;ko03018//RNA degradation	Genetic Information Processing	Folding, sorting and degradation;Translation	-1.278323504
CL1609.Contig2_All	ko03010//Ribosome	Genetic Information Processing	Translation	1.299643804
CL1611.Contig3_All	ko04075//Plant hormone signal transduction	Environmental Information Processing	Signal transduction	1.170658817
CL1613.Contig1_All	ko03040//Spliceosome	Genetic Information Processing	Transcription	5.618193017
CL1613.Contig2_All	ko03040//Spliceosome	Genetic Information Processing	Transcription	-1.967313049
CL1613.Contig3_All	ko03040//Spliceosome	Genetic Information Processing	Transcription	-7.286792493
CL1613.Contig4_All	ko03040//Spliceosome	Genetic Information Processing	Transcription	-3.793752482
CL1613.Contig7_All	ko03040//Spliceosome	Genetic Information Processing	Transcription	4.599208857
CL1616.Contig1_All	ko00500//Starch and sucrose metabolism	Metabolism	Carbohydrate metabolism	-2.367289421
CL1616.Contig4_All	ko00500//Starch and sucrose metabolism	Metabolism	Carbohydrate metabolism	-4.643146862
CL1616.Contig5_All	ko00500//Starch and sucrose metabolism	Metabolism	Carbohydrate metabolism	1.302086859
CL1623.Contig10_All	ko00970//Aminoacyl-tRNA biosynthesis	Genetic Information Processing	Translation	1.121321227
CL1623.Contig11_All	ko00970//Aminoacyl-tRNA biosynthesis	Genetic Information Processing	Translation	1.159207326
CL1623.Contig12_All	ko00970//Aminoacyl-tRNA biosynthesis	Genetic Information Processing	Translation	1.311163609
CL1623.Contig1_All	ko00970//Aminoacyl-tRNA biosynthesis	Genetic Information Processing	Translation	1.37764277
CL1623.Contig3_All	ko00970//Aminoacyl-tRNA biosynthesis	Genetic Information Processing	Translation	1.287543759
CL1623.Contig4_All	ko00970//Aminoacyl-tRNA biosynthesis	Genetic Information Processing	Translation	1.222667842
CL1623.Contig7_All	ko00970//Aminoacyl-tRNA biosynthesis	Genetic Information Processing	Translation	2.387887472
CL1623.Contig8_All	ko00970//Aminoacyl-tRNA biosynthesis	Genetic Information Processing	Translation	1.247567648
CL1623.Contig9_All	ko00970//Aminoacyl-tRNA biosynthesis	Genetic Information Processing	Translation	1.222899825
CL1624.Contig3_All	ko00943//Isoflavonoid biosynthesis;ko00942//Anthocyanin biosynthesis;ko00330//Arginine and proline metabolism;ko00944//Flavone and flavonol biosynthesis	Metabolism	Biosynthesis of other secondary metabolites;Amino acid metabolism	2.910079628
CL1624.Contig4_All	ko00942//Anthocyanin biosynthesis;ko00944//Flavone and flavonol biosynthesis;ko00943//Isoflavonoid biosynthesis;ko00330//Arginine and proline metabolism	Metabolism	Amino acid metabolism;Biosynthesis of other secondary metabolites	-2.309890463
CL1626.Contig1_All	ko03050//Proteasome	Genetic Information Processing	Folding, sorting and degradation	-2.201712717
CL1626.Contig2_All	ko03050//Proteasome	Genetic Information Processing	Folding, sorting and degradation	2.962485708
CL1626.Contig3_All	ko03050//Proteasome	Genetic Information Processing	Folding, sorting and degradation	1.895740355
CL1626.Contig5_All	ko03050//Proteasome	Genetic Information Processing	Folding, sorting and degradation	9.78396075
CL1626.Contig7_All	ko03050//Proteasome	Genetic Information Processing	Folding, sorting and degradation	4.888620165
CL1627.Contig1_All	ko04120//Ubiquitin mediated proteolysis	Genetic Information Processing	Folding, sorting and degradation	-1.408982989
CL1627.Contig3_All	ko04120//Ubiquitin mediated proteolysis	Genetic Information Processing	Folding, sorting and degradation	10.71331493
CL1627.Contig4_All	ko04120//Ubiquitin mediated proteolysis	Genetic Information Processing	Folding, sorting and degradation	2.084309712
CL1631.Contig2_All	ko00900//Terpenoid backbone biosynthesis;ko01100//Metabolic pathways;ko01110//Biosynthesis of secondary metabolites	Metabolism	Global and overview maps;Metabolism of terpenoids and polyketides	-5.267822784
CL1631.Contig4_All	ko01110//Biosynthesis of secondary metabolites;ko00900//Terpenoid backbone biosynthesis;ko01100//Metabolic pathways	Metabolism	Metabolism of terpenoids and polyketides;Global and overview maps	2.541314523
CL1631.Contig8_All	ko01110//Biosynthesis of secondary metabolites;ko00900//Terpenoid backbone biosynthesis;ko01100//Metabolic pathways	Metabolism	Global and overview maps;Metabolism of terpenoids and polyketides	-4.936844043
CL1636.Contig1_All	ko03013//RNA transport;ko03410//Base excision repair	Genetic Information Processing	Replication and repair;Translation	-3.410870477
CL1636.Contig2_All	ko03013//RNA transport;ko03410//Base excision repair	Genetic Information Processing	Replication and repair;Translation	2.595935379
CL1636.Contig3_All	ko03410//Base excision repair;ko03013//RNA transport	Genetic Information Processing	Replication and repair;Translation	-1.941975511
CL1636.Contig4_All	ko03410//Base excision repair	Genetic Information Processing	Replication and repair	3.130335907
CL1643.Contig1_All	ko04626//Plant-pathogen interaction;ko04016//MAPK signaling pathway - plant	Organismal Systems;Environmental Information Processing	Environmental adaptation;Signal transduction	-2.546252704
CL1649.Contig1_All	ko04626//Plant-pathogen interaction	Organismal Systems	Environmental adaptation	-1.686225416
CL1649.Contig2_All	ko04626//Plant-pathogen interaction	Organismal Systems	Environmental adaptation	1.448627844
CL165.Contig1_All	ko04070//Phosphatidylinositol signaling system;ko01100//Metabolic pathways;ko00562//Inositol phosphate metabolism	Environmental Information Processing;Metabolism	Signal transduction;Global and overview maps;Carbohydrate metabolism	2.631252777
CL165.Contig3_All	ko00562//Inositol phosphate metabolism;ko04070//Phosphatidylinositol signaling system;ko01100//Metabolic pathways	Metabolism;Environmental Information Processing	Carbohydrate metabolism;Signal transduction;Global and overview maps	9.91977473
CL1650.Contig2_All	ko01110//Biosynthesis of secondary metabolites;ko01100//Metabolic pathways;ko00620//Pyruvate metabolism;ko00020//Citrate cycle (TCA cycle);ko00710//Carbon fixation in photosynthetic organisms;ko00630//Glyoxylate and dicarboxylate metabolism;ko00270//Cysteine and methionine metabolism;ko01200//Carbon metabolism	Metabolism	Carbohydrate metabolism;Global and overview maps;Amino acid metabolism;Energy metabolism	-2.095107947
CL1651.Contig10_All	ko00511//Other glycan degradation	Metabolism	Glycan biosynthesis and metabolism	-2.3605679
CL1651.Contig11_All	ko00511//Other glycan degradation	Metabolism	Glycan biosynthesis and metabolism	9.815286552
CL1651.Contig12_All	ko00511//Other glycan degradation	Metabolism	Glycan biosynthesis and metabolism	2.822604364
CL1651.Contig14_All	ko00511//Other glycan degradation	Metabolism	Glycan biosynthesis and metabolism	-3.598818674
CL1651.Contig1_All	ko00511//Other glycan degradation	Metabolism	Glycan biosynthesis and metabolism	-1.498331694
CL1651.Contig2_All	ko00511//Other glycan degradation	Metabolism	Glycan biosynthesis and metabolism	1.652531317
CL1651.Contig3_All	ko00511//Other glycan degradation	Metabolism	Glycan biosynthesis and metabolism	7.640052007
CL1651.Contig5_All	ko00511//Other glycan degradation	Metabolism	Glycan biosynthesis and metabolism	-10.31308004
CL1651.Contig6_All	ko00511//Other glycan degradation	Metabolism	Glycan biosynthesis and metabolism	4.785902873
CL1651.Contig7_All	ko00511//Other glycan degradation	Metabolism	Glycan biosynthesis and metabolism	10.34844155
CL1651.Contig8_All	ko00511//Other glycan degradation	Metabolism	Glycan biosynthesis and metabolism	-1.763424379
CL1651.Contig9_All	ko00511//Other glycan degradation	Metabolism	Glycan biosynthesis and metabolism	-4.4394441
CL1654.Contig1_All	ko03018//RNA degradation	Genetic Information Processing	Folding, sorting and degradation	-10.02521903
CL1654.Contig2_All	ko03018//RNA degradation	Genetic Information Processing	Folding, sorting and degradation	-9.717183418
CL1654.Contig3_All	ko03018//RNA degradation	Genetic Information Processing	Folding, sorting and degradation	-1.15766577
CL1654.Contig4_All	ko03018//RNA degradation	Genetic Information Processing	Folding, sorting and degradation	-6.126104476
CL1654.Contig5_All	ko03018//RNA degradation	Genetic Information Processing	Folding, sorting and degradation	1.04109879
CL1654.Contig6_All	ko03018//RNA degradation	Genetic Information Processing	Folding, sorting and degradation	-10.97032644
CL1664.Contig2_All	ko03010//Ribosome	Genetic Information Processing	Translation	1.680463593
CL1665.Contig1_All	ko04144//Endocytosis;ko04145//Phagosome	Cellular Processes	Transport and catabolism	-8.098840285
CL1665.Contig2_All	ko04144//Endocytosis;ko04145//Phagosome	Cellular Processes	Transport and catabolism	1.194328905
CL1669.Contig2_All	ko01110//Biosynthesis of secondary metabolites;ko00906//Carotenoid biosynthesis;ko01100//Metabolic pathways	Metabolism	Global and overview maps;Metabolism of terpenoids and polyketides	-1.688790385
CL1673.Contig3_All	ko00450//Selenocompound metabolism;ko00970//Aminoacyl-tRNA biosynthesis	Genetic Information Processing;Metabolism	Metabolism of other amino acids;Translation	1.134988986
CL1675.Contig2_All	ko01100//Metabolic pathways;ko00590//Arachidonic acid metabolism	Metabolism	Global and overview maps;Lipid metabolism	-10.03463213
CL1675.Contig3_All	ko01100//Metabolic pathways;ko00590//Arachidonic acid metabolism	Metabolism	Lipid metabolism;Global and overview maps	-10.55895323
CL1676.Contig1_All	ko03013//RNA transport	Genetic Information Processing	Translation	1.87752141
CL1685.Contig2_All	ko00071//Fatty acid degradation	Metabolism	Lipid metabolism	5.358817437
CL1689.Contig1_All	ko00062//Fatty acid elongation;ko01110//Biosynthesis of secondary metabolites	Metabolism	Lipid metabolism;Global and overview maps	-2.448382277
CL1689.Contig2_All	ko01110//Biosynthesis of secondary metabolites;ko00062//Fatty acid elongation	Metabolism	Global and overview maps;Lipid metabolism	2.361245017
CL169.Contig1_All	ko03008//Ribosome biogenesis in eukaryotes	Genetic Information Processing	Translation	-1.202046939
CL169.Contig5_All	ko03008//Ribosome biogenesis in eukaryotes	Genetic Information Processing	Translation	-1.276576016
CL169.Contig6_All	ko03008//Ribosome biogenesis in eukaryotes	Genetic Information Processing	Translation	7.22889708
CL169.Contig9_All	ko03008//Ribosome biogenesis in eukaryotes	Genetic Information Processing	Translation	10.7351643
CL1691.Contig2_All	ko04120//Ubiquitin mediated proteolysis	Genetic Information Processing	Folding, sorting and degradation	2.303882149
CL1691.Contig4_All	ko04120//Ubiquitin mediated proteolysis	Genetic Information Processing	Folding, sorting and degradation	-2.927418898
CL1696.Contig3_All	ko03010//Ribosome	Genetic Information Processing	Translation	1.066525807
CL170.Contig2_All	ko03420//Nucleotide excision repair;ko03440//Homologous recombination;ko03030//DNA replication;ko03430//Mismatch repair	Genetic Information Processing	Replication and repair	-1.25332041
CL1700.Contig3_All	ko00280//Valine, leucine and isoleucine degradation;ko01100//Metabolic pathways	Metabolism	Global and overview maps;Amino acid metabolism	-2.096478989
CL1700.Contig4_All	ko00280//Valine, leucine and isoleucine degradation;ko01100//Metabolic pathways	Metabolism	Global and overview maps;Amino acid metabolism	1.771171619
CL1703.Contig1_All	ko04141//Protein processing in endoplasmic reticulum;ko03420//Nucleotide excision repair	Genetic Information Processing	Replication and repair;Folding, sorting and degradation	-5.713565059
CL1710.Contig4_All	ko01100//Metabolic pathways;ko00945//Stilbenoid, diarylheptanoid and gingerol biosynthesis;ko00940//Phenylpropanoid biosynthesis;ko00591//Linoleic acid metabolism;ko01110//Biosynthesis of secondary metabolites;ko00941//Flavonoid biosynthesis	Metabolism	Biosynthesis of other secondary metabolites;Lipid metabolism;Global and overview maps	-9.830939442
CL1710.Contig5_All	ko01110//Biosynthesis of secondary metabolites;ko00945//Stilbenoid, diarylheptanoid and gingerol biosynthesis;ko01100//Metabolic pathways;ko00591//Linoleic acid metabolism;ko00940//Phenylpropanoid biosynthesis;ko00941//Flavonoid biosynthesis	Metabolism	Biosynthesis of other secondary metabolites;Lipid metabolism;Global and overview maps	-10.17288051
CL1713.Contig1_All	ko04626//Plant-pathogen interaction	Organismal Systems	Environmental adaptation	-4.197669043
CL1713.Contig2_All	ko04626//Plant-pathogen interaction	Organismal Systems	Environmental adaptation	3.731607031
CL1713.Contig3_All	ko04626//Plant-pathogen interaction	Organismal Systems	Environmental adaptation	1.603254612
CL1713.Contig4_All	ko04626//Plant-pathogen interaction	Organismal Systems	Environmental adaptation	-5.322160718
CL1718.Contig1_All	ko00250//Alanine, aspartate and glutamate metabolism;ko00410//beta-Alanine metabolism;ko01100//Metabolic pathways;ko00650//Butanoate metabolism;ko00430//Taurine and hypotaurine metabolism;ko01110//Biosynthesis of secondary metabolites	Metabolism	Global and overview maps;Amino acid metabolism;Carbohydrate metabolism;Metabolism of other amino acids	1.671751327
CL1722.Contig1_All	ko01230//Biosynthesis of amino acids;ko01100//Metabolic pathways;ko01200//Carbon metabolism;ko00260//Glycine, serine and threonine metabolism;ko00010//Glycolysis / Gluconeogenesis;ko01110//Biosynthesis of secondary metabolites	Metabolism	Global and overview maps;Amino acid metabolism;Carbohydrate metabolism	1.836342554
CL1723.Contig1_All	ko04120//Ubiquitin mediated proteolysis;ko04141//Protein processing in endoplasmic reticulum	Genetic Information Processing	Folding, sorting and degradation	1.128402222
CL1726.Contig1_All	ko00250//Alanine, aspartate and glutamate metabolism;ko01100//Metabolic pathways;ko00240//Pyrimidine metabolism	Metabolism	Amino acid metabolism;Global and overview maps;Nucleotide metabolism	1.600794517
CL1726.Contig2_All	ko00250//Alanine, aspartate and glutamate metabolism;ko00240//Pyrimidine metabolism;ko01100//Metabolic pathways	Metabolism	Nucleotide metabolism;Amino acid metabolism;Global and overview maps	-5.0171032
CL1726.Contig3_All	ko00240//Pyrimidine metabolism;ko01100//Metabolic pathways;ko00250//Alanine, aspartate and glutamate metabolism	Metabolism	Amino acid metabolism;Global and overview maps;Nucleotide metabolism	1.695497493
CL1726.Contig5_All	ko01100//Metabolic pathways;ko00240//Pyrimidine metabolism;ko00250//Alanine, aspartate and glutamate metabolism	Metabolism	Global and overview maps;Nucleotide metabolism;Amino acid metabolism	-2.299221354
CL1726.Contig6_All	ko00250//Alanine, aspartate and glutamate metabolism;ko01100//Metabolic pathways;ko00240//Pyrimidine metabolism	Metabolism	Global and overview maps;Amino acid metabolism;Nucleotide metabolism	-9.53875072
CL1728.Contig2_All	ko04016//MAPK signaling pathway - plant	Environmental Information Processing	Signal transduction	1.036987181
CL1728.Contig5_All	ko04016//MAPK signaling pathway - plant	Environmental Information Processing	Signal transduction	-1.229061529
CL1728.Contig8_All	ko04016//MAPK signaling pathway - plant	Environmental Information Processing	Signal transduction	-7.594686751
CL1729.Contig5_All	ko03410//Base excision repair	Genetic Information Processing	Replication and repair	-5.591846006
CL1729.Contig6_All	ko03410//Base excision repair	Genetic Information Processing	Replication and repair	7.023324417
CL173.Contig1_All	ko00520//Amino sugar and nucleotide sugar metabolism	Metabolism	Carbohydrate metabolism	2.748820549
CL173.Contig2_All	ko00520//Amino sugar and nucleotide sugar metabolism	Metabolism	Carbohydrate metabolism	4.82468857
CL173.Contig3_All	ko00520//Amino sugar and nucleotide sugar metabolism	Metabolism	Carbohydrate metabolism	2.48711736
CL173.Contig5_All	ko00520//Amino sugar and nucleotide sugar metabolism	Metabolism	Carbohydrate metabolism	3.237682255
CL173.Contig6_All	ko00520//Amino sugar and nucleotide sugar metabolism	Metabolism	Carbohydrate metabolism	-1.408509444
CL1731.Contig2_All	ko04075//Plant hormone signal transduction	Environmental Information Processing	Signal transduction	4.996104465
CL1732.Contig1_All	ko04146//Peroxisome	Cellular Processes	Transport and catabolism	7.572863141
CL1732.Contig2_All	ko04146//Peroxisome	Cellular Processes	Transport and catabolism	-10.74842964
CL1734.Contig1_All	ko04141//Protein processing in endoplasmic reticulum	Genetic Information Processing	Folding, sorting and degradation	8.313409704
CL1734.Contig2_All	ko04141//Protein processing in endoplasmic reticulum	Genetic Information Processing	Folding, sorting and degradation	9.114230992
CL1741.Contig3_All	ko01230//Biosynthesis of amino acids;ko00300//Lysine biosynthesis;ko01110//Biosynthesis of secondary metabolites;ko01100//Metabolic pathways	Metabolism	Global and overview maps;Amino acid metabolism	-1.286671386
CL1742.Contig1_All	ko04144//Endocytosis	Cellular Processes	Transport and catabolism	6.689055475
CL1742.Contig2_All	ko04144//Endocytosis	Cellular Processes	Transport and catabolism	7.619688229
CL1742.Contig3_All	ko04144//Endocytosis	Cellular Processes	Transport and catabolism	-2.038647414
CL1745.Contig2_All	ko03040//Spliceosome	Genetic Information Processing	Transcription	9.581897209
CL1745.Contig5_All	ko03040//Spliceosome	Genetic Information Processing	Transcription	-3.239275255
CL1746.Contig1_All	ko01100//Metabolic pathways;ko00790//Folate biosynthesis	Metabolism	Metabolism of cofactors and vitamins;Global and overview maps	1.643275745
CL1746.Contig2_All	ko01100//Metabolic pathways;ko00790//Folate biosynthesis	Metabolism	Metabolism of cofactors and vitamins;Global and overview maps	-1.7072243
CL1751.Contig1_All	ko01100//Metabolic pathways;ko00670//One carbon pool by folate	Metabolism	Metabolism of cofactors and vitamins;Global and overview maps	2.480468792
CL1754.Contig2_All	ko04141//Protein processing in endoplasmic reticulum	Genetic Information Processing	Folding, sorting and degradation	1.706364157
CL1754.Contig3_All	ko04141//Protein processing in endoplasmic reticulum	Genetic Information Processing	Folding, sorting and degradation	-1.814702523
CL1754.Contig4_All	ko04141//Protein processing in endoplasmic reticulum	Genetic Information Processing	Folding, sorting and degradation	-4.830745101
CL1754.Contig5_All	ko04141//Protein processing in endoplasmic reticulum	Genetic Information Processing	Folding, sorting and degradation	3.934678991
CL1756.Contig4_All	ko04120//Ubiquitin mediated proteolysis;ko04141//Protein processing in endoplasmic reticulum	Genetic Information Processing	Folding, sorting and degradation	-1.202961973
CL1756.Contig5_All	ko04141//Protein processing in endoplasmic reticulum;ko04120//Ubiquitin mediated proteolysis	Genetic Information Processing	Folding, sorting and degradation	-1.048606795
CL1757.Contig1_All	ko04141//Protein processing in endoplasmic reticulum	Genetic Information Processing	Folding, sorting and degradation	1.343820154
CL1757.Contig3_All	ko04141//Protein processing in endoplasmic reticulum	Genetic Information Processing	Folding, sorting and degradation	-3.169134796
CL1757.Contig4_All	ko04141//Protein processing in endoplasmic reticulum	Genetic Information Processing	Folding, sorting and degradation	-3.226661191
CL1757.Contig5_All	ko04141//Protein processing in endoplasmic reticulum	Genetic Information Processing	Folding, sorting and degradation	-8.930648683
CL1757.Contig6_All	ko04141//Protein processing in endoplasmic reticulum	Genetic Information Processing	Folding, sorting and degradation	9.500293831
CL1757.Contig7_All	ko04141//Protein processing in endoplasmic reticulum	Genetic Information Processing	Folding, sorting and degradation	-3.947753202
CL1757.Contig8_All	ko04141//Protein processing in endoplasmic reticulum	Genetic Information Processing	Folding, sorting and degradation	3.96113502
CL1759.Contig10_All	ko04712//Circadian rhythm - plant	Organismal Systems	Environmental adaptation	-3.888008995
CL1759.Contig5_All	ko04712//Circadian rhythm - plant	Organismal Systems	Environmental adaptation	-1.412901673
CL1759.Contig8_All	ko04712//Circadian rhythm - plant	Organismal Systems	Environmental adaptation	-1.385304792
CL1760.Contig1_All	ko04146//Peroxisome	Cellular Processes	Transport and catabolism	2.053641332
CL1760.Contig2_All	ko04146//Peroxisome	Cellular Processes	Transport and catabolism	-1.684290064
CL1764.Contig1_All	ko00970//Aminoacyl-tRNA biosynthesis	Genetic Information Processing	Translation	1.524939378
CL1764.Contig4_All	ko00970//Aminoacyl-tRNA biosynthesis	Genetic Information Processing	Translation	1.106433687
CL1764.Contig8_All	ko00970//Aminoacyl-tRNA biosynthesis	Genetic Information Processing	Translation	-3.3391625
CL1765.Contig1_All	ko03015//mRNA surveillance pathway	Genetic Information Processing	Translation	3.423854613
CL1765.Contig2_All	ko03015//mRNA surveillance pathway	Genetic Information Processing	Translation	-5.229843273
CL1765.Contig3_All	ko03015//mRNA surveillance pathway	Genetic Information Processing	Translation	-9.488504357
CL1765.Contig4_All	ko03015//mRNA surveillance pathway	Genetic Information Processing	Translation	-7.985468141
CL1765.Contig5_All	ko03015//mRNA surveillance pathway	Genetic Information Processing	Translation	2.912689495
CL1768.Contig10_All	ko03430//Mismatch repair	Genetic Information Processing	Replication and repair	1.599046844
CL1768.Contig11_All	ko03430//Mismatch repair	Genetic Information Processing	Replication and repair	-6.677756392
CL1768.Contig5_All	ko03430//Mismatch repair	Genetic Information Processing	Replication and repair	-1.115358888
CL1768.Contig8_All	ko03430//Mismatch repair	Genetic Information Processing	Replication and repair	1.893813607
CL1769.Contig3_All	ko03040//Spliceosome	Genetic Information Processing	Transcription	5.713233747
CL1769.Contig4_All	ko03040//Spliceosome	Genetic Information Processing	Transcription	1.29945608
CL1770.Contig3_All	ko01100//Metabolic pathways;ko00670//One carbon pool by folate	Metabolism	Metabolism of cofactors and vitamins;Global and overview maps	4.058745817
CL1770.Contig5_All	ko01100//Metabolic pathways;ko00670//One carbon pool by folate	Metabolism	Metabolism of cofactors and vitamins;Global and overview maps	-1.05893347
CL1783.Contig1_All	ko01100//Metabolic pathways;ko00920//Sulfur metabolism	Metabolism	Global and overview maps;Energy metabolism	-1.949327255
CL1794.Contig2_All	ko01100//Metabolic pathways;ko00510//N-Glycan biosynthesis	Metabolism	Glycan biosynthesis and metabolism;Global and overview maps	1.474204602
CL1796.Contig2_All	ko01110//Biosynthesis of secondary metabolites;ko01100//Metabolic pathways;ko00906//Carotenoid biosynthesis	Metabolism	Global and overview maps;Metabolism of terpenoids and polyketides	7.086607297
CL1796.Contig3_All	ko01100//Metabolic pathways;ko00906//Carotenoid biosynthesis;ko01110//Biosynthesis of secondary metabolites	Metabolism	Metabolism of terpenoids and polyketides;Global and overview maps	-1.746653745
CL1798.Contig1_All	ko01100//Metabolic pathways;ko00410//beta-Alanine metabolism;ko04146//Peroxisome;ko00640//Propanoate metabolism	Metabolism;Cellular Processes	Metabolism of other amino acids;Global and overview maps;Transport and catabolism;Carbohydrate metabolism	2.15734489
CL1798.Contig2_All	ko04146//Peroxisome;ko00410//beta-Alanine metabolism;ko00640//Propanoate metabolism;ko01100//Metabolic pathways	Cellular Processes;Metabolism	Transport and catabolism;Metabolism of other amino acids;Carbohydrate metabolism;Global and overview maps	5.591041448
CL1798.Contig3_All	ko00410//beta-Alanine metabolism;ko01100//Metabolic pathways;ko04146//Peroxisome;ko00640//Propanoate metabolism	Cellular Processes;Metabolism	Transport and catabolism;Carbohydrate metabolism;Global and overview maps;Metabolism of other amino acids	-3.04773658
CL1798.Contig4_All	ko00640//Propanoate metabolism;ko00410//beta-Alanine metabolism;ko01100//Metabolic pathways;ko04146//Peroxisome	Metabolism;Cellular Processes	Global and overview maps;Transport and catabolism;Metabolism of other amino acids;Carbohydrate metabolism	1.084671954
CL1798.Contig5_All	ko00410//beta-Alanine metabolism;ko04146//Peroxisome;ko00640//Propanoate metabolism;ko01100//Metabolic pathways	Metabolism;Cellular Processes	Metabolism of other amino acids;Carbohydrate metabolism;Global and overview maps;Transport and catabolism	9.506022198
CL1798.Contig6_All	ko01100//Metabolic pathways;ko04146//Peroxisome;ko00640//Propanoate metabolism;ko00410//beta-Alanine metabolism	Cellular Processes;Metabolism	Transport and catabolism;Global and overview maps;Carbohydrate metabolism;Metabolism of other amino acids	-2.96202433
CL1798.Contig8_All	ko00640//Propanoate metabolism;ko01100//Metabolic pathways;ko04146//Peroxisome;ko00410//beta-Alanine metabolism	Cellular Processes;Metabolism	Global and overview maps;Transport and catabolism;Metabolism of other amino acids;Carbohydrate metabolism	2.596422187
CL1799.Contig2_All	ko03040//Spliceosome	Genetic Information Processing	Transcription	-1.070510373
CL1805.Contig10_All	ko03040//Spliceosome	Genetic Information Processing	Transcription	-3.775731586
CL1805.Contig11_All	ko03040//Spliceosome	Genetic Information Processing	Transcription	-3.263984614
CL1805.Contig2_All	ko03040//Spliceosome	Genetic Information Processing	Transcription	-9.281134019
CL1805.Contig3_All	ko03040//Spliceosome	Genetic Information Processing	Transcription	2.632996788
CL1805.Contig5_All	ko03040//Spliceosome	Genetic Information Processing	Transcription	-4.058313393
CL1805.Contig7_All	ko03040//Spliceosome	Genetic Information Processing	Transcription	-5.080572919
CL1805.Contig8_All	ko03040//Spliceosome	Genetic Information Processing	Transcription	-4.847357176
CL1808.Contig1_All	ko01100//Metabolic pathways;ko00940//Phenylpropanoid biosynthesis;ko00900//Terpenoid backbone biosynthesis;ko01110//Biosynthesis of secondary metabolites	Metabolism	Biosynthesis of other secondary metabolites;Metabolism of terpenoids and polyketides;Global and overview maps	-3.96735289
CL1808.Contig2_All	ko01110//Biosynthesis of secondary metabolites;ko01100//Metabolic pathways;ko00940//Phenylpropanoid biosynthesis;ko00900//Terpenoid backbone biosynthesis	Metabolism	Metabolism of terpenoids and polyketides;Global and overview maps;Biosynthesis of other secondary metabolites	-1.333317916
CL1808.Contig5_All	ko00500//Starch and sucrose metabolism;ko01110//Biosynthesis of secondary metabolites;ko00900//Terpenoid backbone biosynthesis;ko01100//Metabolic pathways	Metabolism	Carbohydrate metabolism;Global and overview maps;Metabolism of terpenoids and polyketides	-6.773404409
CL181.Contig1_All	ko00500//Starch and sucrose metabolism;ko01100//Metabolic pathways;ko01110//Biosynthesis of secondary metabolites	Metabolism	Global and overview maps;Carbohydrate metabolism	-10.95353485
CL181.Contig2_All	ko01110//Biosynthesis of secondary metabolites;ko01100//Metabolic pathways;ko00500//Starch and sucrose metabolism	Metabolism	Carbohydrate metabolism;Global and overview maps	1.228651863
CL181.Contig3_All	ko01100//Metabolic pathways;ko00500//Starch and sucrose metabolism;ko01110//Biosynthesis of secondary metabolites	Metabolism	Carbohydrate metabolism;Global and overview maps	2.628870905
CL181.Contig4_All	ko00500//Starch and sucrose metabolism;ko01110//Biosynthesis of secondary metabolites;ko01100//Metabolic pathways	Metabolism	Carbohydrate metabolism;Global and overview maps	7.340686674
CL181.Contig6_All	ko01100//Metabolic pathways;ko01110//Biosynthesis of secondary metabolites;ko00500//Starch and sucrose metabolism	Metabolism	Global and overview maps;Carbohydrate metabolism	9.962543215
CL1810.Contig1_All	ko03030//DNA replication	Genetic Information Processing	Replication and repair	7.616916158
CL1810.Contig2_All	ko03030//DNA replication	Genetic Information Processing	Replication and repair	-3.067670532
CL1810.Contig3_All	ko03030//DNA replication	Genetic Information Processing	Replication and repair	6.298846112
CL1810.Contig4_All	ko03030//DNA replication	Genetic Information Processing	Replication and repair	-10.76671738
CL1810.Contig5_All	ko03030//DNA replication	Genetic Information Processing	Replication and repair	1.660037203
CL1810.Contig6_All	ko03030//DNA replication	Genetic Information Processing	Replication and repair	-1.957979626
CL1810.Contig7_All	ko03030//DNA replication	Genetic Information Processing	Replication and repair	-4.020538277
CL1811.Contig1_All	ko01100//Metabolic pathways;ko01110//Biosynthesis of secondary metabolites;ko00053//Ascorbate and aldarate metabolism	Metabolism	Global and overview maps;Carbohydrate metabolism	-2.537115847
CL1811.Contig2_All	ko01100//Metabolic pathways;ko00053//Ascorbate and aldarate metabolism;ko01110//Biosynthesis of secondary metabolites;ko00750//Vitamin B6 metabolism	Metabolism	Carbohydrate metabolism;Metabolism of cofactors and vitamins;Global and overview maps	-2.301375581
CL1811.Contig3_All	ko00750//Vitamin B6 metabolism;ko01100//Metabolic pathways;ko00053//Ascorbate and aldarate metabolism;ko01110//Biosynthesis of secondary metabolites	Metabolism	Global and overview maps;Carbohydrate metabolism;Metabolism of cofactors and vitamins	6.582133581
CL1815.Contig3_All	ko00500//Starch and sucrose metabolism	Metabolism	Carbohydrate metabolism	-3.637559749
CL1816.Contig3_All	ko03010//Ribosome	Genetic Information Processing	Translation	1.123649406
CL1816.Contig4_All	ko03010//Ribosome	Genetic Information Processing	Translation	3.503335201
CL1816.Contig6_All	ko03010//Ribosome	Genetic Information Processing	Translation	-3.222783838
CL1816.Contig7_All	ko03010//Ribosome	Genetic Information Processing	Translation	-2.212268428
CL1817.Contig1_All	ko01100//Metabolic pathways	Metabolism	Global and overview maps	9.924233393
CL1817.Contig2_All	ko01100//Metabolic pathways	Metabolism	Global and overview maps	-7.582824777
CL1817.Contig3_All	ko01100//Metabolic pathways	Metabolism	Global and overview maps	9.643251785
CL1817.Contig4_All	ko01100//Metabolic pathways	Metabolism	Global and overview maps	6.591948172
CL1817.Contig8_All	ko01100//Metabolic pathways	Metabolism	Global and overview maps	-3.370021632
CL1817.Contig9_All	ko01100//Metabolic pathways	Metabolism	Global and overview maps	-1.474957441
CL1818.Contig2_All	ko01110//Biosynthesis of secondary metabolites;ko01100//Metabolic pathways;ko00261//Monobactam biosynthesis;ko00300//Lysine biosynthesis;ko01230//Biosynthesis of amino acids	Metabolism	Global and overview maps;Biosynthesis of other secondary metabolites;Amino acid metabolism	1.009804126
CL1824.Contig3_All	ko04144//Endocytosis	Cellular Processes	Transport and catabolism	-1.23435223
CL1824.Contig6_All	ko04144//Endocytosis	Cellular Processes	Transport and catabolism	-1.7685909
CL1828.Contig3_All	ko04075//Plant hormone signal transduction	Environmental Information Processing	Signal transduction	1.430559075
CL1835.Contig2_All	ko02010//ABC transporters	Environmental Information Processing	Membrane transport	1.057817551
CL1837.Contig1_All	ko03013//RNA transport	Genetic Information Processing	Translation	-1.184735591
CL1838.Contig2_All	ko03008//Ribosome biogenesis in eukaryotes	Genetic Information Processing	Translation	1.824899809
CL1840.Contig1_All	ko01100//Metabolic pathways;ko01110//Biosynthesis of secondary metabolites;ko00940//Phenylpropanoid biosynthesis	Metabolism	Global and overview maps;Biosynthesis of other secondary metabolites	1.350802497
CL1840.Contig3_All	ko01110//Biosynthesis of secondary metabolites;ko04122//Sulfur relay system;ko01100//Metabolic pathways;ko00940//Phenylpropanoid biosynthesis	Genetic Information Processing;Metabolism	Folding, sorting and degradation;Global and overview maps;Biosynthesis of other secondary metabolites	-4.391049561
CL1842.Contig1_All	ko01100//Metabolic pathways;ko00920//Sulfur metabolism	Metabolism	Global and overview maps;Energy metabolism	2.954384739
CL1842.Contig2_All	ko00920//Sulfur metabolism;ko01100//Metabolic pathways	Metabolism	Global and overview maps;Energy metabolism	1.419525697
CL1842.Contig4_All	ko00920//Sulfur metabolism;ko01100//Metabolic pathways	Metabolism	Global and overview maps;Energy metabolism	-2.103627764
CL1842.Contig5_All	ko00920//Sulfur metabolism;ko01100//Metabolic pathways	Metabolism	Energy metabolism;Global and overview maps	-4.363426823
CL1842.Contig6_All	ko00920//Sulfur metabolism;ko01100//Metabolic pathways	Metabolism	Energy metabolism;Global and overview maps	-1.1804987
CL1842.Contig7_All	ko00920//Sulfur metabolism;ko01100//Metabolic pathways	Metabolism	Global and overview maps;Energy metabolism	2.247889192
CL1844.Contig1_All	ko01100//Metabolic pathways;ko00400//Phenylalanine, tyrosine and tryptophan biosynthesis;ko01230//Biosynthesis of amino acids;ko01110//Biosynthesis of secondary metabolites	Metabolism	Global and overview maps;Amino acid metabolism	9.629310889
CL1844.Contig2_All	ko00400//Phenylalanine, tyrosine and tryptophan biosynthesis;ko01230//Biosynthesis of amino acids;ko01100//Metabolic pathways;ko01110//Biosynthesis of secondary metabolites	Metabolism	Amino acid metabolism;Global and overview maps	-4.800336646
CL1844.Contig3_All	ko01100//Metabolic pathways;ko01110//Biosynthesis of secondary metabolites;ko01230//Biosynthesis of amino acids;ko00400//Phenylalanine, tyrosine and tryptophan biosynthesis	Metabolism	Global and overview maps;Amino acid metabolism	-1.950323188
CL1844.Contig5_All	ko00906//Carotenoid biosynthesis;ko01100//Metabolic pathways;ko01110//Biosynthesis of secondary metabolites	Metabolism	Global and overview maps;Metabolism of terpenoids and polyketides	1.931194453
CL1844.Contig6_All	ko01100//Metabolic pathways;ko01110//Biosynthesis of secondary metabolites;ko00400//Phenylalanine, tyrosine and tryptophan biosynthesis;ko01230//Biosynthesis of amino acids	Metabolism	Amino acid metabolism;Global and overview maps	-10.27528584
CL1844.Contig9_All	ko01110//Biosynthesis of secondary metabolites;ko00400//Phenylalanine, tyrosine and tryptophan biosynthesis;ko01100//Metabolic pathways;ko01230//Biosynthesis of amino acids	Metabolism	Global and overview maps;Amino acid metabolism	-1.735329524
CL1846.Contig1_All	ko01100//Metabolic pathways;ko00240//Pyrimidine metabolism;ko00230//Purine metabolism;ko03030//DNA replication	Genetic Information Processing;Metabolism	Global and overview maps;Nucleotide metabolism;Replication and repair	7.146109514
CL1846.Contig3_All	ko00230//Purine metabolism;ko03030//DNA replication;ko00240//Pyrimidine metabolism;ko01100//Metabolic pathways	Genetic Information Processing;Metabolism	Replication and repair;Nucleotide metabolism;Global and overview maps	5.036667651
CL185.Contig10_All	ko04016//MAPK signaling pathway - plant	Environmental Information Processing	Signal transduction	4.179200047
CL185.Contig15_All	ko04016//MAPK signaling pathway - plant	Environmental Information Processing	Signal transduction	3.565910775
CL185.Contig2_All	ko04016//MAPK signaling pathway - plant	Environmental Information Processing	Signal transduction	2.850198619
CL1853.Contig1_All	ko03018//RNA degradation	Genetic Information Processing	Folding, sorting and degradation	-2.328843212
CL1853.Contig3_All	ko03018//RNA degradation	Genetic Information Processing	Folding, sorting and degradation	-1.419968569
CL1853.Contig4_All	ko03018//RNA degradation	Genetic Information Processing	Folding, sorting and degradation	-1.512972266
CL1853.Contig5_All	ko03018//RNA degradation	Genetic Information Processing	Folding, sorting and degradation	1.543909962
CL1853.Contig6_All	ko03018//RNA degradation	Genetic Information Processing	Folding, sorting and degradation	6.742232402
CL1853.Contig8_All	ko03018//RNA degradation	Genetic Information Processing	Folding, sorting and degradation	4.004393109
CL1858.Contig2_All	ko04016//MAPK signaling pathway - plant;ko03010//Ribosome	Environmental Information Processing;Genetic Information Processing	Translation;Signal transduction	-1.419788363
CL1859.Contig1_All	ko03040//Spliceosome;ko03015//mRNA surveillance pathway;ko03022//Basal transcription factors	Genetic Information Processing	Transcription;Translation	-1.263256814
CL1862.Contig1_All	ko00906//Carotenoid biosynthesis	Metabolism	Metabolism of terpenoids and polyketides	-1.827815321
CL1872.Contig2_All	ko01100//Metabolic pathways;ko00500//Starch and sucrose metabolism;ko00052//Galactose metabolism	Metabolism	Carbohydrate metabolism;Global and overview maps	-5.53322567
CL1872.Contig3_All	ko00500//Starch and sucrose metabolism;ko00052//Galactose metabolism;ko01100//Metabolic pathways	Metabolism	Carbohydrate metabolism;Global and overview maps	-4.971773405
CL1872.Contig4_All	ko00052//Galactose metabolism;ko01100//Metabolic pathways;ko00500//Starch and sucrose metabolism	Metabolism	Carbohydrate metabolism;Global and overview maps	-2.652138797
CL1878.Contig3_All	ko03008//Ribosome biogenesis in eukaryotes	Genetic Information Processing	Translation	4.100520577
CL1878.Contig4_All	ko03008//Ribosome biogenesis in eukaryotes	Genetic Information Processing	Translation	-1.438309387
CL1882.Contig3_All	ko03010//Ribosome;ko03013//RNA transport	Genetic Information Processing	Translation	3.391768878
CL1882.Contig5_All	ko03010//Ribosome	Genetic Information Processing	Translation	1.176262832
CL1882.Contig6_All	ko03010//Ribosome	Genetic Information Processing	Translation	1.372333438
CL1887.Contig4_All	ko00290//Valine, leucine and isoleucine biosynthesis;ko01210//2-Oxocarboxylic acid metabolism;ko00620//Pyruvate metabolism;ko01100//Metabolic pathways;ko01110//Biosynthesis of secondary metabolites;ko01230//Biosynthesis of amino acids	Metabolism	Global and overview maps;Carbohydrate metabolism;Amino acid metabolism	-2.369092398
CL1887.Contig5_All	ko01210//2-Oxocarboxylic acid metabolism;ko00620//Pyruvate metabolism;ko01110//Biosynthesis of secondary metabolites;ko00290//Valine, leucine and isoleucine biosynthesis;ko01230//Biosynthesis of amino acids;ko01100//Metabolic pathways	Metabolism	Carbohydrate metabolism;Global and overview maps;Amino acid metabolism	1.06368997
CL1889.Contig1_All	ko00510//N-Glycan biosynthesis;ko01100//Metabolic pathways;ko00563//Glycosylphosphatidylinositol (GPI)-anchor biosynthesis	Metabolism	Glycan biosynthesis and metabolism;Global and overview maps	2.476921051
CL1889.Contig2_All	ko00563//Glycosylphosphatidylinositol (GPI)-anchor biosynthesis;ko00510//N-Glycan biosynthesis;ko01100//Metabolic pathways	Metabolism	Glycan biosynthesis and metabolism;Global and overview maps	-1.486923801
CL1889.Contig3_All	ko00510//N-Glycan biosynthesis;ko00563//Glycosylphosphatidylinositol (GPI)-anchor biosynthesis;ko01100//Metabolic pathways	Metabolism	Global and overview maps;Glycan biosynthesis and metabolism	9.986315707
CL189.Contig1_All	ko01100//Metabolic pathways;ko00230//Purine metabolism	Metabolism	Global and overview maps;Nucleotide metabolism	4.598762603
CL189.Contig4_All	ko01100//Metabolic pathways;ko00230//Purine metabolism	Metabolism	Global and overview maps;Nucleotide metabolism	-1.266207232
CL189.Contig5_All	ko01100//Metabolic pathways;ko00230//Purine metabolism	Metabolism	Global and overview maps;Nucleotide metabolism	-3.69706313
CL189.Contig6_All	ko00230//Purine metabolism;ko01100//Metabolic pathways	Metabolism	Nucleotide metabolism;Global and overview maps	-2.220171145
CL1896.Contig1_All	ko04120//Ubiquitin mediated proteolysis	Genetic Information Processing	Folding, sorting and degradation	-1.452408514
CL1896.Contig2_All	ko04120//Ubiquitin mediated proteolysis	Genetic Information Processing	Folding, sorting and degradation	4.080262532
CL1896.Contig4_All	ko04120//Ubiquitin mediated proteolysis	Genetic Information Processing	Folding, sorting and degradation	6.835742141
CL1896.Contig5_All	ko04120//Ubiquitin mediated proteolysis	Genetic Information Processing	Folding, sorting and degradation	1.248539087
CL1896.Contig6_All	ko04120//Ubiquitin mediated proteolysis	Genetic Information Processing	Folding, sorting and degradation	-4.414599518
CL1896.Contig7_All	ko04120//Ubiquitin mediated proteolysis	Genetic Information Processing	Folding, sorting and degradation	-3.602052655
CL1897.Contig1_All	ko02010//ABC transporters	Environmental Information Processing	Membrane transport	-2.129884926
CL1898.Contig1_All	ko00460//Cyanoamino acid metabolism;ko00590//Arachidonic acid metabolism;ko01100//Metabolic pathways;ko00430//Taurine and hypotaurine metabolism;ko00480//Glutathione metabolism	Metabolism	Lipid metabolism;Global and overview maps;Metabolism of other amino acids	-4.94039853
CL1898.Contig2_All	ko00480//Glutathione metabolism;ko01100//Metabolic pathways;ko00590//Arachidonic acid metabolism;ko00430//Taurine and hypotaurine metabolism;ko00460//Cyanoamino acid metabolism	Metabolism	Global and overview maps;Metabolism of other amino acids;Lipid metabolism	2.009884383
CL1898.Contig3_All	ko00590//Arachidonic acid metabolism;ko00480//Glutathione metabolism;ko01100//Metabolic pathways;ko00460//Cyanoamino acid metabolism;ko00430//Taurine and hypotaurine metabolism	Metabolism	Global and overview maps;Metabolism of other amino acids;Lipid metabolism	10.59768714
CL19.Contig14_All	ko00053//Ascorbate and aldarate metabolism;ko01100//Metabolic pathways;ko00480//Glutathione metabolism	Metabolism	Carbohydrate metabolism;Metabolism of other amino acids;Global and overview maps	10.1572699
CL19.Contig20_All	ko01100//Metabolic pathways;ko00053//Ascorbate and aldarate metabolism;ko00480//Glutathione metabolism	Metabolism	Carbohydrate metabolism;Global and overview maps;Metabolism of other amino acids	2.046648425
CL19.Contig24_All	ko01100//Metabolic pathways;ko00480//Glutathione metabolism;ko00053//Ascorbate and aldarate metabolism	Metabolism	Metabolism of other amino acids;Carbohydrate metabolism;Global and overview maps	-5.212791912
CL19.Contig25_All	ko00480//Glutathione metabolism;ko01100//Metabolic pathways;ko00053//Ascorbate and aldarate metabolism	Metabolism	Carbohydrate metabolism;Metabolism of other amino acids;Global and overview maps	13.7060172
CL1907.Contig4_All	ko01110//Biosynthesis of secondary metabolites;ko00900//Terpenoid backbone biosynthesis	Metabolism	Metabolism of terpenoids and polyketides;Global and overview maps	7.283604024
CL1907.Contig5_All	ko00900//Terpenoid backbone biosynthesis;ko01110//Biosynthesis of secondary metabolites	Metabolism	Global and overview maps;Metabolism of terpenoids and polyketides	-6.270374191
CL1907.Contig6_All	ko00900//Terpenoid backbone biosynthesis;ko01110//Biosynthesis of secondary metabolites	Metabolism	Metabolism of terpenoids and polyketides;Global and overview maps	7.91521498
CL1911.Contig1_All	ko03013//RNA transport	Genetic Information Processing	Translation	-2.145780184
CL1911.Contig2_All	ko03013//RNA transport	Genetic Information Processing	Translation	2.816784228
CL1913.Contig2_All	ko03013//RNA transport	Genetic Information Processing	Translation	1.380195543
CL1913.Contig5_All	ko03013//RNA transport	Genetic Information Processing	Translation	1.690198472
CL1915.Contig1_All	ko00380//Tryptophan metabolism;ko00360//Phenylalanine metabolism;ko00330//Arginine and proline metabolism	Metabolism	Amino acid metabolism	2.235549874
CL1917.Contig10_All	ko01100//Metabolic pathways;ko00531//Glycosaminoglycan degradation	Metabolism	Glycan biosynthesis and metabolism;Global and overview maps	-10.93237888
CL1917.Contig1_All	ko00531//Glycosaminoglycan degradation;ko01100//Metabolic pathways	Metabolism	Global and overview maps;Glycan biosynthesis and metabolism	-3.791767553
CL1917.Contig3_All	ko00531//Glycosaminoglycan degradation;ko01100//Metabolic pathways	Metabolism	Global and overview maps;Glycan biosynthesis and metabolism	-6.313345912
CL1917.Contig4_All	ko00531//Glycosaminoglycan degradation;ko01100//Metabolic pathways	Metabolism	Global and overview maps;Glycan biosynthesis and metabolism	-11.73127997
CL1917.Contig5_All	ko01100//Metabolic pathways;ko00531//Glycosaminoglycan degradation	Metabolism	Glycan biosynthesis and metabolism;Global and overview maps	5.341145894
CL1917.Contig7_All	ko01100//Metabolic pathways;ko00531//Glycosaminoglycan degradation	Metabolism	Glycan biosynthesis and metabolism;Global and overview maps	1.06077569
CL192.Contig1_All	ko00564//Glycerophospholipid metabolism;ko00561//Glycerolipid metabolism;ko01110//Biosynthesis of secondary metabolites	Metabolism	Global and overview maps;Lipid metabolism	1.50372318
CL192.Contig2_All	ko01110//Biosynthesis of secondary metabolites;ko00561//Glycerolipid metabolism;ko00564//Glycerophospholipid metabolism	Metabolism	Global and overview maps;Lipid metabolism	-1.057561074
CL192.Contig3_All	ko00561//Glycerolipid metabolism;ko01110//Biosynthesis of secondary metabolites;ko00564//Glycerophospholipid metabolism	Metabolism	Lipid metabolism;Global and overview maps	-1.38454059
CL1920.Contig1_All	ko04120//Ubiquitin mediated proteolysis	Genetic Information Processing	Folding, sorting and degradation	-2.555953751
CL1920.Contig2_All	ko04120//Ubiquitin mediated proteolysis	Genetic Information Processing	Folding, sorting and degradation	-2.931494882
CL1926.Contig1_All	ko04712//Circadian rhythm - plant	Organismal Systems	Environmental adaptation	-1.450410684
CL1927.Contig3_All	ko04141//Protein processing in endoplasmic reticulum	Genetic Information Processing	Folding, sorting and degradation	2.778835394
CL1936.Contig5_All	ko04141//Protein processing in endoplasmic reticulum	Genetic Information Processing	Folding, sorting and degradation	1.196640809
CL1937.Contig1_All	ko01100//Metabolic pathways;ko01110//Biosynthesis of secondary metabolites;ko00940//Phenylpropanoid biosynthesis	Metabolism	Global and overview maps;Biosynthesis of other secondary metabolites	-12.7303119
CL1937.Contig2_All	ko01110//Biosynthesis of secondary metabolites;ko01100//Metabolic pathways;ko00940//Phenylpropanoid biosynthesis	Metabolism	Global and overview maps;Biosynthesis of other secondary metabolites	7.781906873
CL1937.Contig3_All	ko01110//Biosynthesis of secondary metabolites;ko00940//Phenylpropanoid biosynthesis;ko01100//Metabolic pathways	Metabolism	Global and overview maps;Biosynthesis of other secondary metabolites	-9.271256348
CL1937.Contig4_All	ko01110//Biosynthesis of secondary metabolites;ko00940//Phenylpropanoid biosynthesis;ko01100//Metabolic pathways	Metabolism	Global and overview maps;Biosynthesis of other secondary metabolites	-5.073958416
CL1937.Contig5_All	ko01100//Metabolic pathways;ko01110//Biosynthesis of secondary metabolites;ko00940//Phenylpropanoid biosynthesis	Metabolism	Biosynthesis of other secondary metabolites;Global and overview maps	3.768928661
CL1941.Contig1_All	ko04070//Phosphatidylinositol signaling system;ko00562//Inositol phosphate metabolism;ko01100//Metabolic pathways	Environmental Information Processing;Metabolism	Signal transduction;Carbohydrate metabolism;Global and overview maps	3.349760447
CL1941.Contig2_All	ko04070//Phosphatidylinositol signaling system;ko01100//Metabolic pathways;ko00562//Inositol phosphate metabolism	Metabolism;Environmental Information Processing	Signal transduction;Global and overview maps;Carbohydrate metabolism	-1.720552558
CL1941.Contig3_All	ko00562//Inositol phosphate metabolism;ko04070//Phosphatidylinositol signaling system;ko01100//Metabolic pathways	Metabolism;Environmental Information Processing	Carbohydrate metabolism;Signal transduction;Global and overview maps	1.408014977
CL1941.Contig4_All	ko04070//Phosphatidylinositol signaling system;ko00562//Inositol phosphate metabolism;ko01100//Metabolic pathways	Metabolism;Environmental Information Processing	Carbohydrate metabolism;Signal transduction;Global and overview maps	1.245160787
CL1941.Contig5_All	ko04070//Phosphatidylinositol signaling system;ko00562//Inositol phosphate metabolism;ko01100//Metabolic pathways	Metabolism;Environmental Information Processing	Global and overview maps;Signal transduction;Carbohydrate metabolism	1.933677938
CL1944.Contig1_All	ko01100//Metabolic pathways;ko00940//Phenylpropanoid biosynthesis;ko01110//Biosynthesis of secondary metabolites	Metabolism	Biosynthesis of other secondary metabolites;Global and overview maps	-2.143498521
CL1944.Contig2_All	ko00940//Phenylpropanoid biosynthesis;ko01110//Biosynthesis of secondary metabolites;ko01100//Metabolic pathways	Metabolism	Global and overview maps;Biosynthesis of other secondary metabolites	-3.385365332
CL1944.Contig3_All	ko01100//Metabolic pathways;ko01110//Biosynthesis of secondary metabolites;ko00940//Phenylpropanoid biosynthesis	Metabolism	Biosynthesis of other secondary metabolites;Global and overview maps	-3.958835402
CL1946.Contig2_All	ko01100//Metabolic pathways;ko03420//Nucleotide excision repair;ko00240//Pyrimidine metabolism;ko03030//DNA replication;ko00230//Purine metabolism;ko03410//Base excision repair	Genetic Information Processing;Metabolism	Replication and repair;Global and overview maps;Nucleotide metabolism	2.58971075
CL1946.Contig3_All	ko01100//Metabolic pathways;ko00230//Purine metabolism;ko03030//DNA replication;ko03410//Base excision repair;ko00240//Pyrimidine metabolism;ko03420//Nucleotide excision repair	Genetic Information Processing;Metabolism	Global and overview maps;Replication and repair;Nucleotide metabolism	6.502773755
CL1946.Contig4_All	ko03030//DNA replication;ko00230//Purine metabolism;ko03420//Nucleotide excision repair;ko00240//Pyrimidine metabolism;ko03410//Base excision repair;ko01100//Metabolic pathways	Genetic Information Processing;Metabolism	Nucleotide metabolism;Replication and repair;Global and overview maps	1.569214201
CL1947.Contig2_All	ko00860//Porphyrin and chlorophyll metabolism;ko01110//Biosynthesis of secondary metabolites	Metabolism	Metabolism of cofactors and vitamins;Global and overview maps	5.777668932
CL1947.Contig3_All	ko01110//Biosynthesis of secondary metabolites;ko00860//Porphyrin and chlorophyll metabolism	Metabolism	Global and overview maps;Metabolism of cofactors and vitamins	-2.145456043
CL1947.Contig4_All	ko01110//Biosynthesis of secondary metabolites;ko00860//Porphyrin and chlorophyll metabolism	Metabolism	Global and overview maps;Metabolism of cofactors and vitamins	-3.063875408
CL1948.Contig3_All	ko04145//Phagosome	Cellular Processes	Transport and catabolism	-1.03281196
CL1949.Contig3_All	ko03013//RNA transport	Genetic Information Processing	Translation	-12.41039662
CL1949.Contig4_All	ko03013//RNA transport	Genetic Information Processing	Translation	-7.534861716
CL1952.Contig1_All	ko01100//Metabolic pathways;ko00520//Amino sugar and nucleotide sugar metabolism	Metabolism	Global and overview maps;Carbohydrate metabolism	1.953075866
CL1955.Contig1_All	ko01100//Metabolic pathways;ko01110//Biosynthesis of secondary metabolites;ko00860//Porphyrin and chlorophyll metabolism	Metabolism	Metabolism of cofactors and vitamins;Global and overview maps	1.051461217
CL1955.Contig3_All	ko01100//Metabolic pathways;ko00860//Porphyrin and chlorophyll metabolism;ko01110//Biosynthesis of secondary metabolites	Metabolism	Metabolism of cofactors and vitamins;Global and overview maps	3.093921852
CL196.Contig2_All	ko04141//Protein processing in endoplasmic reticulum;ko04120//Ubiquitin mediated proteolysis	Genetic Information Processing	Folding, sorting and degradation	1.161528983
CL1965.Contig2_All	ko01100//Metabolic pathways;ko00053//Ascorbate and aldarate metabolism	Metabolism	Global and overview maps;Carbohydrate metabolism	2.822349212
CL1966.Contig10_All	ko03040//Spliceosome	Genetic Information Processing	Transcription	2.87576905
CL1966.Contig11_All	ko03040//Spliceosome	Genetic Information Processing	Transcription	5.653657644
CL1966.Contig1_All	ko03040//Spliceosome	Genetic Information Processing	Transcription	-1.948150291
CL1966.Contig2_All	ko03040//Spliceosome	Genetic Information Processing	Transcription	-1.778106155
CL1966.Contig3_All	ko03040//Spliceosome	Genetic Information Processing	Transcription	-4.906411324
CL1966.Contig5_All	ko03040//Spliceosome	Genetic Information Processing	Transcription	-1.046353049
CL1966.Contig6_All	ko03040//Spliceosome	Genetic Information Processing	Transcription	-10.38282792
CL1966.Contig7_All	ko03040//Spliceosome	Genetic Information Processing	Transcription	-3.872929586
CL1966.Contig9_All	ko03040//Spliceosome	Genetic Information Processing	Transcription	8.309292464
CL1970.Contig3_All	ko01110//Biosynthesis of secondary metabolites;ko00901//Indole alkaloid biosynthesis;ko00350//Tyrosine metabolism;ko00965//Betalain biosynthesis;ko00380//Tryptophan metabolism;ko00360//Phenylalanine metabolism;ko01100//Metabolic pathways;ko00950//Isoquinoline alkaloid biosynthesis	Metabolism	Biosynthesis of other secondary metabolites;Amino acid metabolism;Global and overview maps	-6.362664088
CL1971.Contig1_All	ko01100//Metabolic pathways;ko00040//Pentose and glucuronate interconversions	Metabolism	Global and overview maps;Carbohydrate metabolism	-6.131450501
CL1971.Contig3_All	ko00040//Pentose and glucuronate interconversions;ko01100//Metabolic pathways	Metabolism	Global and overview maps;Carbohydrate metabolism	1.293244965
CL1971.Contig4_All	ko01100//Metabolic pathways;ko00040//Pentose and glucuronate interconversions	Metabolism	Carbohydrate metabolism;Global and overview maps	-1.241353652
CL1974.Contig1_All	ko04146//Peroxisome	Cellular Processes	Transport and catabolism	-7.868587715
CL1974.Contig4_All	ko04146//Peroxisome	Cellular Processes	Transport and catabolism	-9.600038345
CL1975.Contig2_All	ko03008//Ribosome biogenesis in eukaryotes;ko03013//RNA transport	Genetic Information Processing	Translation	3.455399211
CL1976.Contig1_All	ko00040//Pentose and glucuronate interconversions	Metabolism	Carbohydrate metabolism	-1.167932398
CL1976.Contig2_All	ko00040//Pentose and glucuronate interconversions	Metabolism	Carbohydrate metabolism	-3.087491939
CL1977.Contig1_All	ko04120//Ubiquitin mediated proteolysis	Genetic Information Processing	Folding, sorting and degradation	1.404810848
CL1977.Contig3_All	ko04120//Ubiquitin mediated proteolysis	Genetic Information Processing	Folding, sorting and degradation	1.092668939
CL1980.Contig11_All	ko03018//RNA degradation	Genetic Information Processing	Folding, sorting and degradation	4.807133766
CL1983.Contig2_All	ko04120//Ubiquitin mediated proteolysis	Genetic Information Processing	Folding, sorting and degradation	-2.387630064
CL1983.Contig3_All	ko04120//Ubiquitin mediated proteolysis	Genetic Information Processing	Folding, sorting and degradation	1.105898019
CL1985.Contig1_All	ko04145//Phagosome	Cellular Processes	Transport and catabolism	-3.91741543
CL1985.Contig2_All	ko04145//Phagosome	Cellular Processes	Transport and catabolism	-3.182089778
CL1986.Contig1_All	ko01100//Metabolic pathways;ko00561//Glycerolipid metabolism	Metabolism	Global and overview maps;Lipid metabolism	-1.743835978
CL1986.Contig2_All	ko00561//Glycerolipid metabolism;ko01100//Metabolic pathways	Metabolism	Lipid metabolism;Global and overview maps	-1.067991034
CL1988.Contig3_All	ko01100//Metabolic pathways;ko00240//Pyrimidine metabolism;ko03020//RNA polymerase;ko00230//Purine metabolism	Genetic Information Processing;Metabolism	Transcription;Global and overview maps;Nucleotide metabolism	3.265599209
CL1994.Contig10_All	ko03018//RNA degradation	Genetic Information Processing	Folding, sorting and degradation	-6.37689719
CL1994.Contig11_All	ko03018//RNA degradation	Genetic Information Processing	Folding, sorting and degradation	-4.887507439
CL1994.Contig12_All	ko03018//RNA degradation	Genetic Information Processing	Folding, sorting and degradation	-10.16257256
CL1994.Contig13_All	ko03018//RNA degradation	Genetic Information Processing	Folding, sorting and degradation	-7.755581572
CL1994.Contig14_All	ko03018//RNA degradation	Genetic Information Processing	Folding, sorting and degradation	-4.955628451
CL1994.Contig15_All	ko03018//RNA degradation	Genetic Information Processing	Folding, sorting and degradation	-7.161537699
CL1994.Contig16_All	ko03018//RNA degradation	Genetic Information Processing	Folding, sorting and degradation	-10.38827891
CL1994.Contig17_All	ko03018//RNA degradation	Genetic Information Processing	Folding, sorting and degradation	-4.49932948
CL1994.Contig18_All	ko03018//RNA degradation	Genetic Information Processing	Folding, sorting and degradation	-9.060400229
CL1994.Contig1_All	ko03018//RNA degradation	Genetic Information Processing	Folding, sorting and degradation	-8.290678734
CL1994.Contig21_All	ko03018//RNA degradation	Genetic Information Processing	Folding, sorting and degradation	-11.17572796
CL1994.Contig2_All	ko03018//RNA degradation	Genetic Information Processing	Folding, sorting and degradation	8.399784725
CL1994.Contig3_All	ko03018//RNA degradation	Genetic Information Processing	Folding, sorting and degradation	4.047768132
CL1994.Contig4_All	ko03018//RNA degradation	Genetic Information Processing	Folding, sorting and degradation	-5.605071273
CL1994.Contig6_All	ko03018//RNA degradation	Genetic Information Processing	Folding, sorting and degradation	-10.49417165
CL1994.Contig7_All	ko03018//RNA degradation	Genetic Information Processing	Folding, sorting and degradation	-8.424468578
CL1994.Contig8_All	ko03018//RNA degradation	Genetic Information Processing	Folding, sorting and degradation	-10.7283214
CL1994.Contig9_All	ko03018//RNA degradation	Genetic Information Processing	Folding, sorting and degradation	2.800114337
CL1995.Contig1_All	ko00591//Linoleic acid metabolism	Metabolism	Lipid metabolism	-2.012221655
CL200.Contig3_All	ko04626//Plant-pathogen interaction;ko04016//MAPK signaling pathway - plant	Environmental Information Processing;Organismal Systems	Environmental adaptation;Signal transduction	-3.115085394
CL200.Contig4_All	ko04626//Plant-pathogen interaction;ko04016//MAPK signaling pathway - plant	Organismal Systems;Environmental Information Processing	Signal transduction;Environmental adaptation	-2.113218926
CL2003.Contig3_All	ko03410//Base excision repair	Genetic Information Processing	Replication and repair	-1.582795609
CL2003.Contig4_All	ko03410//Base excision repair	Genetic Information Processing	Replication and repair	-3.403418349
CL2003.Contig5_All	ko03410//Base excision repair	Genetic Information Processing	Replication and repair	1.323642485
CL2006.Contig2_All	ko00230//Purine metabolism;ko01100//Metabolic pathways;ko00240//Pyrimidine metabolism	Metabolism	Nucleotide metabolism;Global and overview maps	1.092440134
CL2010.Contig1_All	ko04144//Endocytosis	Cellular Processes	Transport and catabolism	-2.548966053
CL2012.Contig1_All	ko00620//Pyruvate metabolism;ko01200//Carbon metabolism;ko01100//Metabolic pathways;ko00710//Carbon fixation in photosynthetic organisms	Metabolism	Carbohydrate metabolism;Energy metabolism;Global and overview maps	1.99105336
CL2014.Contig3_All	ko04144//Endocytosis	Cellular Processes	Transport and catabolism	-2.946276809
CL2015.Contig10_All	ko03013//RNA transport	Genetic Information Processing	Translation	1.660920087
CL2015.Contig11_All	ko03013//RNA transport	Genetic Information Processing	Translation	-3.018603176
CL2015.Contig1_All	ko03013//RNA transport	Genetic Information Processing	Translation	11.74469808
CL2015.Contig2_All	ko03013//RNA transport	Genetic Information Processing	Translation	-1.69342098
CL2015.Contig4_All	ko03013//RNA transport	Genetic Information Processing	Translation	4.597183041
CL2015.Contig5_All	ko03013//RNA transport	Genetic Information Processing	Translation	-2.24275375
CL2015.Contig7_All	ko03013//RNA transport	Genetic Information Processing	Translation	2.140588128
CL2015.Contig8_All	ko03013//RNA transport	Genetic Information Processing	Translation	-1.497199471
CL2015.Contig9_All	ko03013//RNA transport	Genetic Information Processing	Translation	3.16096322
CL2020.Contig1_All	ko01110//Biosynthesis of secondary metabolites;ko00906//Carotenoid biosynthesis;ko01100//Metabolic pathways	Metabolism	Global and overview maps;Metabolism of terpenoids and polyketides	-2.876913512
CL2020.Contig2_All	ko01110//Biosynthesis of secondary metabolites;ko00906//Carotenoid biosynthesis;ko01100//Metabolic pathways	Metabolism	Metabolism of terpenoids and polyketides;Global and overview maps	-1.305584327
CL2020.Contig3_All	ko01100//Metabolic pathways;ko00906//Carotenoid biosynthesis;ko01110//Biosynthesis of secondary metabolites	Metabolism	Metabolism of terpenoids and polyketides;Global and overview maps	-3.572555961
CL2023.Contig1_All	ko00520//Amino sugar and nucleotide sugar metabolism;ko00051//Fructose and mannose metabolism;ko01100//Metabolic pathways;ko00500//Starch and sucrose metabolism	Metabolism	Global and overview maps;Carbohydrate metabolism	2.502875006
CL2026.Contig3_All	ko03040//Spliceosome	Genetic Information Processing	Transcription	-4.424752817
CL2026.Contig4_All	ko01100//Metabolic pathways;ko00510//N-Glycan biosynthesis	Metabolism	Glycan biosynthesis and metabolism;Global and overview maps	-1.074122668
CL2026.Contig5_All	ko03040//Spliceosome	Genetic Information Processing	Transcription	-1.623827481
CL2026.Contig6_All	ko01100//Metabolic pathways;ko00510//N-Glycan biosynthesis	Metabolism	Glycan biosynthesis and metabolism;Global and overview maps	1.17234854
CL2028.Contig6_All	ko01100//Metabolic pathways;ko00500//Starch and sucrose metabolism;ko00052//Galactose metabolism	Metabolism	Carbohydrate metabolism;Global and overview maps	-6.530718076
CL2029.Contig3_All	ko01100//Metabolic pathways;ko00196//Photosynthesis - antenna proteins	Metabolism	Energy metabolism;Global and overview maps	1.618377265
CL2029.Contig5_All	ko01100//Metabolic pathways;ko00196//Photosynthesis - antenna proteins	Metabolism	Global and overview maps;Energy metabolism	-2.385500609
CL2034.Contig1_All	ko04626//Plant-pathogen interaction	Organismal Systems	Environmental adaptation	4.042237163
CL2035.Contig1_All	ko04626//Plant-pathogen interaction	Organismal Systems	Environmental adaptation	-3.684709723
CL2037.Contig2_All	ko01110//Biosynthesis of secondary metabolites;ko00940//Phenylpropanoid biosynthesis;ko01058//Acridone alkaloid biosynthesis;ko01100//Metabolic pathways	Metabolism	Global and overview maps;Biosynthesis of other secondary metabolites	3.844382788
CL2039.Contig1_All	ko04145//Phagosome	Cellular Processes	Transport and catabolism	-1.277604202
CL2044.Contig1_All	ko00970//Aminoacyl-tRNA biosynthesis	Genetic Information Processing	Translation	-1.448036403
CL2044.Contig2_All	ko00970//Aminoacyl-tRNA biosynthesis	Genetic Information Processing	Translation	-1.218207397
CL2045.Contig1_All	ko00195//Photosynthesis	Metabolism	Energy metabolism	2.867544748
CL2045.Contig2_All	ko00195//Photosynthesis	Metabolism	Energy metabolism	-5.312382066
CL2045.Contig3_All	ko00195//Photosynthesis	Metabolism	Energy metabolism	-12.52546875
CL2050.Contig3_All	ko04626//Plant-pathogen interaction	Organismal Systems	Environmental adaptation	-1.118973039
CL2051.Contig1_All	ko00940//Phenylpropanoid biosynthesis	Metabolism	Biosynthesis of other secondary metabolites	-4.236660492
CL2051.Contig2_All	ko00940//Phenylpropanoid biosynthesis	Metabolism	Biosynthesis of other secondary metabolites	4.193922613
CL2058.Contig4_All	ko00970//Aminoacyl-tRNA biosynthesis	Genetic Information Processing	Translation	12.16706875
CL2063.Contig1_All	ko04712//Circadian rhythm - plant	Organismal Systems	Environmental adaptation	-1.57639656
CL2063.Contig4_All	ko04712//Circadian rhythm - plant	Organismal Systems	Environmental adaptation	-2.669360097
CL2065.Contig2_All	ko04144//Endocytosis	Cellular Processes	Transport and catabolism	-3.548897805
CL2067.Contig2_All	ko00230//Purine metabolism	Metabolism	Nucleotide metabolism	-2.190001854
CL2067.Contig3_All	ko00230//Purine metabolism	Metabolism	Nucleotide metabolism	2.731494335
CL2067.Contig4_All	ko00230//Purine metabolism	Metabolism	Nucleotide metabolism	1.006413722
CL2077.Contig1_All	ko00195//Photosynthesis;ko01100//Metabolic pathways	Metabolism	Global and overview maps;Energy metabolism	-2.384842946
CL2077.Contig2_All	ko01100//Metabolic pathways;ko00195//Photosynthesis	Metabolism	Global and overview maps;Energy metabolism	2.21902481
CL2078.Contig3_All	ko04075//Plant hormone signal transduction;ko04712//Circadian rhythm - plant	Organismal Systems;Environmental Information Processing	Environmental adaptation;Signal transduction	1.793810518
CL2079.Contig1_All	ko04141//Protein processing in endoplasmic reticulum;ko03060//Protein export	Genetic Information Processing	Folding, sorting and degradation	1.822214663
CL2079.Contig2_All	ko03060//Protein export;ko04141//Protein processing in endoplasmic reticulum	Genetic Information Processing	Folding, sorting and degradation	-2.046869411
CL2079.Contig3_All	ko04141//Protein processing in endoplasmic reticulum;ko03060//Protein export	Genetic Information Processing	Folding, sorting and degradation	3.117125369
CL2079.Contig4_All	ko03060//Protein export;ko04141//Protein processing in endoplasmic reticulum	Genetic Information Processing	Folding, sorting and degradation	-6.392649865
CL2079.Contig5_All	ko04141//Protein processing in endoplasmic reticulum;ko03060//Protein export	Genetic Information Processing	Folding, sorting and degradation	7.558127267
CL2080.Contig1_All	ko03015//mRNA surveillance pathway	Genetic Information Processing	Translation	-9.969484059
CL2080.Contig2_All	ko03015//mRNA surveillance pathway	Genetic Information Processing	Translation	-9.223095676
CL2080.Contig3_All	ko03015//mRNA surveillance pathway	Genetic Information Processing	Translation	-12.36942898
CL2080.Contig8_All	ko03015//mRNA surveillance pathway	Genetic Information Processing	Translation	-4.283705945
CL2081.Contig10_All	ko00941//Flavonoid biosynthesis;ko00944//Flavone and flavonol biosynthesis	Metabolism	Biosynthesis of other secondary metabolites	-1.317295189
CL2081.Contig1_All	ko00941//Flavonoid biosynthesis;ko00944//Flavone and flavonol biosynthesis	Metabolism	Biosynthesis of other secondary metabolites	-4.969439026
CL2081.Contig3_All	ko00941//Flavonoid biosynthesis;ko00944//Flavone and flavonol biosynthesis	Metabolism	Biosynthesis of other secondary metabolites	1.303529481
CL2081.Contig5_All	ko00944//Flavone and flavonol biosynthesis;ko00941//Flavonoid biosynthesis	Metabolism	Biosynthesis of other secondary metabolites	-2.866714838
CL2081.Contig6_All	ko00941//Flavonoid biosynthesis;ko00944//Flavone and flavonol biosynthesis	Metabolism	Biosynthesis of other secondary metabolites	1.295017803
CL2081.Contig9_All	ko00944//Flavone and flavonol biosynthesis;ko00941//Flavonoid biosynthesis	Metabolism	Biosynthesis of other secondary metabolites	-1.131364005
CL2083.Contig2_All	ko04141//Protein processing in endoplasmic reticulum;ko04120//Ubiquitin mediated proteolysis	Genetic Information Processing	Folding, sorting and degradation	-3.282254451
CL2083.Contig3_All	ko04141//Protein processing in endoplasmic reticulum;ko04120//Ubiquitin mediated proteolysis	Genetic Information Processing	Folding, sorting and degradation	-8.481348491
CL2083.Contig7_All	ko04141//Protein processing in endoplasmic reticulum;ko04120//Ubiquitin mediated proteolysis	Genetic Information Processing	Folding, sorting and degradation	-8.948788514
CL2083.Contig8_All	ko04141//Protein processing in endoplasmic reticulum;ko04120//Ubiquitin mediated proteolysis	Genetic Information Processing	Folding, sorting and degradation	1.076557552
CL2086.Contig1_All	ko04144//Endocytosis	Cellular Processes	Transport and catabolism	1.258563339
CL2087.Contig2_All	ko03022//Basal transcription factors	Genetic Information Processing	Transcription	-8.583752158
CL2087.Contig3_All	ko03022//Basal transcription factors	Genetic Information Processing	Transcription	-3.511443322
CL2089.Contig2_All	ko03013//RNA transport;ko03018//RNA degradation;ko03040//Spliceosome;ko03015//mRNA surveillance pathway	Genetic Information Processing	Translation;Folding, sorting and degradation;Transcription	-6.884355031
CL2089.Contig3_All	ko03013//RNA transport;ko03015//mRNA surveillance pathway;ko03018//RNA degradation	Genetic Information Processing	Translation;Folding, sorting and degradation	-2.249857885
CL2089.Contig4_All	ko03018//RNA degradation;ko03015//mRNA surveillance pathway;ko03013//RNA transport	Genetic Information Processing	Translation;Folding, sorting and degradation	-2.635473018
CL2089.Contig5_All	ko03018//RNA degradation;ko03040//Spliceosome;ko03015//mRNA surveillance pathway;ko03013//RNA transport	Genetic Information Processing	Folding, sorting and degradation;Transcription;Translation	-1.93277755
CL2090.Contig2_All	ko00630//Glyoxylate and dicarboxylate metabolism;ko00020//Citrate cycle (TCA cycle);ko00620//Pyruvate metabolism;ko00270//Cysteine and methionine metabolism;ko01200//Carbon metabolism;ko01100//Metabolic pathways;ko01110//Biosynthesis of secondary metabolites;ko00710//Carbon fixation in photosynthetic organisms	Metabolism	Energy metabolism;Global and overview maps;Carbohydrate metabolism;Amino acid metabolism	2.325936034
CL2090.Contig3_All	ko00620//Pyruvate metabolism;ko00020//Citrate cycle (TCA cycle);ko01110//Biosynthesis of secondary metabolites;ko00710//Carbon fixation in photosynthetic organisms;ko00630//Glyoxylate and dicarboxylate metabolism;ko00270//Cysteine and methionine metabolism;ko01200//Carbon metabolism;ko01100//Metabolic pathways	Metabolism	Carbohydrate metabolism;Global and overview maps;Amino acid metabolism;Energy metabolism	1.007630261
CL2091.Contig10_All	ko00190//Oxidative phosphorylation	Metabolism	Energy metabolism	-2.186554164
CL2091.Contig13_All	ko00190//Oxidative phosphorylation	Metabolism	Energy metabolism	-1.091694704
CL2091.Contig15_All	ko00190//Oxidative phosphorylation	Metabolism	Energy metabolism	-2.249271497
CL2091.Contig1_All	ko00190//Oxidative phosphorylation	Metabolism	Energy metabolism	-3.623827481
CL2091.Contig4_All	ko00250//Alanine, aspartate and glutamate metabolism	Metabolism	Amino acid metabolism	-1.583564428
CL2091.Contig5_All	ko00190//Oxidative phosphorylation	Metabolism	Energy metabolism	2.711004448
CL2096.Contig1_All	ko00330//Arginine and proline metabolism;ko00380//Tryptophan metabolism;ko00360//Phenylalanine metabolism	Metabolism	Amino acid metabolism	9.167807545
CL2096.Contig2_All	ko00330//Arginine and proline metabolism;ko00360//Phenylalanine metabolism;ko00380//Tryptophan metabolism	Metabolism	Amino acid metabolism	1.283287177
CL2096.Contig3_All	ko00330//Arginine and proline metabolism;ko00380//Tryptophan metabolism;ko00360//Phenylalanine metabolism	Metabolism	Amino acid metabolism	-1.77828739
CL2106.Contig2_All	ko03013//RNA transport	Genetic Information Processing	Translation	1.62888397
CL2106.Contig5_All	ko03013//RNA transport	Genetic Information Processing	Translation	-10.37813601
CL2106.Contig6_All	ko03013//RNA transport	Genetic Information Processing	Translation	-1.92746287
CL2107.Contig1_All	ko00280//Valine, leucine and isoleucine degradation;ko01100//Metabolic pathways	Metabolism	Amino acid metabolism;Global and overview maps	-9.278872444
CL2107.Contig2_All	ko01100//Metabolic pathways;ko00280//Valine, leucine and isoleucine degradation	Metabolism	Global and overview maps;Amino acid metabolism	1.855818034
CL2108.Contig1_All	ko00195//Photosynthesis	Metabolism	Energy metabolism	-4.601672531
CL2108.Contig2_All	ko00195//Photosynthesis	Metabolism	Energy metabolism	2.093460679
CL2109.Contig2_All	ko04146//Peroxisome	Cellular Processes	Transport and catabolism	11.40636719
CL2109.Contig5_All	ko04146//Peroxisome	Cellular Processes	Transport and catabolism	1.722078129
CL2109.Contig6_All	ko04146//Peroxisome	Cellular Processes	Transport and catabolism	-2.2999926
CL2110.Contig2_All	ko01100//Metabolic pathways;ko01110//Biosynthesis of secondary metabolites;ko01230//Biosynthesis of amino acids;ko00400//Phenylalanine, tyrosine and tryptophan biosynthesis	Metabolism	Global and overview maps;Amino acid metabolism	5.206022079
CL2110.Contig3_All	ko01230//Biosynthesis of amino acids;ko01110//Biosynthesis of secondary metabolites;ko01100//Metabolic pathways;ko00400//Phenylalanine, tyrosine and tryptophan biosynthesis	Metabolism	Amino acid metabolism;Global and overview maps	-1.823635749
CL2113.Contig2_All	ko03013//RNA transport	Genetic Information Processing	Translation	11.31862105
CL2114.Contig5_All	ko04016//MAPK signaling pathway - plant;ko01100//Metabolic pathways;ko00520//Amino sugar and nucleotide sugar metabolism	Environmental Information Processing;Metabolism	Global and overview maps;Signal transduction;Carbohydrate metabolism	5.629594577
CL2115.Contig1_All	ko01100//Metabolic pathways;ko00940//Phenylpropanoid biosynthesis;ko01110//Biosynthesis of secondary metabolites	Metabolism	Global and overview maps;Biosynthesis of other secondary metabolites	1.654840227
CL2116.Contig1_All	ko00920//Sulfur metabolism;ko01100//Metabolic pathways;ko04122//Sulfur relay system;ko00270//Cysteine and methionine metabolism	Genetic Information Processing;Metabolism	Global and overview maps;Amino acid metabolism;Energy metabolism;Folding, sorting and degradation	5.161952772
CL2116.Contig2_All	ko00270//Cysteine and methionine metabolism;ko04122//Sulfur relay system;ko00920//Sulfur metabolism;ko01100//Metabolic pathways	Genetic Information Processing;Metabolism	Folding, sorting and degradation;Amino acid metabolism;Energy metabolism;Global and overview maps	10.29173823
CL2118.Contig5_All	ko01110//Biosynthesis of secondary metabolites;ko00941//Flavonoid biosynthesis;ko00940//Phenylpropanoid biosynthesis;ko01100//Metabolic pathways;ko00945//Stilbenoid, diarylheptanoid and gingerol biosynthesis	Metabolism	Global and overview maps;Biosynthesis of other secondary metabolites	5.137457793
CL2119.Contig1_All	ko01100//Metabolic pathways;ko00240//Pyrimidine metabolism;ko00230//Purine metabolism;ko03020//RNA polymerase;ko04626//Plant-pathogen interaction	Organismal Systems;Metabolism;Genetic Information Processing	Environmental adaptation;Global and overview maps;Nucleotide metabolism;Transcription	4.692527592
CL2121.Contig1_All	ko01100//Metabolic pathways;ko01110//Biosynthesis of secondary metabolites;ko00500//Starch and sucrose metabolism	Metabolism	Carbohydrate metabolism;Global and overview maps	3.068307384
CL2122.Contig1_All	ko01100//Metabolic pathways	Metabolism	Global and overview maps	2.802326323
CL2122.Contig2_All	ko01100//Metabolic pathways	Metabolism	Global and overview maps	-2.288019955
CL2122.Contig3_All	ko01100//Metabolic pathways	Metabolism	Global and overview maps	3.597177766
CL2122.Contig4_All	ko01100//Metabolic pathways	Metabolism	Global and overview maps	-1.708589119
CL2125.Contig1_All	ko00520//Amino sugar and nucleotide sugar metabolism	Metabolism	Carbohydrate metabolism	1.279514849
CL2125.Contig2_All	ko00520//Amino sugar and nucleotide sugar metabolism	Metabolism	Carbohydrate metabolism	-2.733196422
CL2125.Contig3_All	ko00520//Amino sugar and nucleotide sugar metabolism	Metabolism	Carbohydrate metabolism	10.43546966
CL2129.Contig10_All	ko03040//Spliceosome	Genetic Information Processing	Transcription	-1.457784507
CL2129.Contig1_All	ko03040//Spliceosome	Genetic Information Processing	Transcription	1.087685419
CL2129.Contig2_All	ko03040//Spliceosome	Genetic Information Processing	Transcription	-10.3692217
CL2129.Contig3_All	ko03040//Spliceosome	Genetic Information Processing	Transcription	-9.787259122
CL2129.Contig4_All	ko03040//Spliceosome	Genetic Information Processing	Transcription	-3.360196797
CL2129.Contig5_All	ko03040//Spliceosome	Genetic Information Processing	Transcription	-10.08933947
CL2129.Contig7_All	ko03040//Spliceosome	Genetic Information Processing	Transcription	-13.40689665
CL2129.Contig9_All	ko03040//Spliceosome	Genetic Information Processing	Transcription	1.618706814
CL2131.Contig1_All	ko00520//Amino sugar and nucleotide sugar metabolism;ko01100//Metabolic pathways;ko00051//Fructose and mannose metabolism;ko01110//Biosynthesis of secondary metabolites	Metabolism	Carbohydrate metabolism;Global and overview maps	-2.392269598
CL2131.Contig5_All	ko00520//Amino sugar and nucleotide sugar metabolism;ko00051//Fructose and mannose metabolism;ko01110//Biosynthesis of secondary metabolites;ko01100//Metabolic pathways	Metabolism	Global and overview maps;Carbohydrate metabolism	-2.898842769
CL2140.Contig2_All	ko04712//Circadian rhythm - plant	Organismal Systems	Environmental adaptation	-1.482474421
CL2143.Contig1_All	ko03018//RNA degradation	Genetic Information Processing	Folding, sorting and degradation	-3.575114759
CL2143.Contig3_All	ko03018//RNA degradation	Genetic Information Processing	Folding, sorting and degradation	7.932103681
CL2147.Contig1_All	ko00901//Indole alkaloid biosynthesis;ko01110//Biosynthesis of secondary metabolites;ko01100//Metabolic pathways;ko00561//Glycerolipid metabolism	Metabolism	Lipid metabolism;Biosynthesis of other secondary metabolites;Global and overview maps	-12.3150852
CL2147.Contig2_All	ko01100//Metabolic pathways;ko01110//Biosynthesis of secondary metabolites;ko00940//Phenylpropanoid biosynthesis;ko00500//Starch and sucrose metabolism;ko00460//Cyanoamino acid metabolism;ko00561//Glycerolipid metabolism;ko00901//Indole alkaloid biosynthesis	Metabolism	Metabolism of other amino acids;Biosynthesis of other secondary metabolites;Lipid metabolism;Carbohydrate metabolism;Global and overview maps	-14.96845813
CL2147.Contig3_All	ko01100//Metabolic pathways;ko00561//Glycerolipid metabolism	Metabolism	Lipid metabolism;Global and overview maps	-3.524738385
CL2149.Contig1_All	ko02010//ABC transporters	Environmental Information Processing	Membrane transport	-1.576714885
CL2150.Contig2_All	ko04075//Plant hormone signal transduction	Environmental Information Processing	Signal transduction	2.477354297
CL2152.Contig1_All	ko03010//Ribosome	Genetic Information Processing	Translation	6.747208721
CL2154.Contig1_All	ko01100//Metabolic pathways;ko00592//alpha-Linolenic acid metabolism;ko01110//Biosynthesis of secondary metabolites	Metabolism	Lipid metabolism;Global and overview maps	-1.534084745
CL2154.Contig2_All	ko00592//alpha-Linolenic acid metabolism;ko01100//Metabolic pathways;ko01110//Biosynthesis of secondary metabolites	Metabolism	Global and overview maps;Lipid metabolism	7.189953711
CL2158.Contig2_All	ko01110//Biosynthesis of secondary metabolites;ko01100//Metabolic pathways;ko00100//Steroid biosynthesis	Metabolism	Lipid metabolism;Global and overview maps	1.226283708
CL2159.Contig1_All	ko04146//Peroxisome	Cellular Processes	Transport and catabolism	2.617122051
CL2160.Contig1_All	ko01100//Metabolic pathways;ko01110//Biosynthesis of secondary metabolites;ko00130//Ubiquinone and other terpenoid-quinone biosynthesis	Metabolism	Metabolism of cofactors and vitamins;Global and overview maps	-2.856347024
CL2160.Contig2_All	ko01110//Biosynthesis of secondary metabolites;ko01100//Metabolic pathways;ko00130//Ubiquinone and other terpenoid-quinone biosynthesis	Metabolism	Global and overview maps;Metabolism of cofactors and vitamins	-3.220084239
CL2160.Contig3_All	ko00130//Ubiquinone and other terpenoid-quinone biosynthesis;ko01110//Biosynthesis of secondary metabolites;ko01100//Metabolic pathways	Metabolism	Metabolism of cofactors and vitamins;Global and overview maps	1.301386289
CL2160.Contig4_All	ko01100//Metabolic pathways;ko01110//Biosynthesis of secondary metabolites;ko00130//Ubiquinone and other terpenoid-quinone biosynthesis	Metabolism	Metabolism of cofactors and vitamins;Global and overview maps	10.37296375
CL2162.Contig1_All	ko04075//Plant hormone signal transduction	Environmental Information Processing	Signal transduction	3.195608074
CL2162.Contig2_All	ko04075//Plant hormone signal transduction	Environmental Information Processing	Signal transduction	-11.03792072
CL2162.Contig5_All	ko04075//Plant hormone signal transduction	Environmental Information Processing	Signal transduction	6.536447351
CL2162.Contig6_All	ko04075//Plant hormone signal transduction	Environmental Information Processing	Signal transduction	-11.75479266
CL2166.Contig1_All	ko03013//RNA transport	Genetic Information Processing	Translation	-1.358318825
CL2169.Contig2_All	ko03010//Ribosome	Genetic Information Processing	Translation	4.435214449
CL2171.Contig1_All	ko00511//Other glycan degradation;ko00901//Indole alkaloid biosynthesis;ko01110//Biosynthesis of secondary metabolites	Metabolism	Global and overview maps;Biosynthesis of other secondary metabolites;Glycan biosynthesis and metabolism	-1.846137821
CL2172.Contig1_All	ko04141//Protein processing in endoplasmic reticulum	Genetic Information Processing	Folding, sorting and degradation	2.416693437
CL2172.Contig2_All	ko04141//Protein processing in endoplasmic reticulum	Genetic Information Processing	Folding, sorting and degradation	1.028972601
CL2172.Contig3_All	ko04141//Protein processing in endoplasmic reticulum	Genetic Information Processing	Folding, sorting and degradation	-4.088495748
CL2172.Contig5_All	ko04141//Protein processing in endoplasmic reticulum	Genetic Information Processing	Folding, sorting and degradation	3.834165041
CL2173.Contig4_All	ko00860//Porphyrin and chlorophyll metabolism;ko01100//Metabolic pathways;ko01110//Biosynthesis of secondary metabolites	Metabolism	Metabolism of cofactors and vitamins;Global and overview maps	-13.64253537
CL2173.Contig7_All	ko01110//Biosynthesis of secondary metabolites;ko00860//Porphyrin and chlorophyll metabolism;ko01100//Metabolic pathways	Metabolism	Global and overview maps;Metabolism of cofactors and vitamins	-1.088794007
CL2173.Contig8_All	ko00860//Porphyrin and chlorophyll metabolism;ko01110//Biosynthesis of secondary metabolites;ko01100//Metabolic pathways	Metabolism	Global and overview maps;Metabolism of cofactors and vitamins	3.06282711
CL2173.Contig9_All	ko01100//Metabolic pathways;ko00860//Porphyrin and chlorophyll metabolism;ko01110//Biosynthesis of secondary metabolites	Metabolism	Global and overview maps;Metabolism of cofactors and vitamins	-3.217522406
CL2174.Contig1_All	ko04141//Protein processing in endoplasmic reticulum	Genetic Information Processing	Folding, sorting and degradation	-3.58395308
CL2175.Contig1_All	ko00040//Pentose and glucuronate interconversions;ko01110//Biosynthesis of secondary metabolites;ko00860//Porphyrin and chlorophyll metabolism;ko01100//Metabolic pathways;ko00053//Ascorbate and aldarate metabolism;ko00908//Zeatin biosynthesis	Metabolism	Metabolism of terpenoids and polyketides;Carbohydrate metabolism;Global and overview maps;Metabolism of cofactors and vitamins	-2.365716716
CL2175.Contig3_All	ko01110//Biosynthesis of secondary metabolites;ko01100//Metabolic pathways;ko00053//Ascorbate and aldarate metabolism;ko00040//Pentose and glucuronate interconversions;ko00860//Porphyrin and chlorophyll metabolism;ko00908//Zeatin biosynthesis	Metabolism	Metabolism of cofactors and vitamins;Global and overview maps;Metabolism of terpenoids and polyketides;Carbohydrate metabolism	-1.516566574
CL2175.Contig4_All	ko00908//Zeatin biosynthesis;ko00040//Pentose and glucuronate interconversions;ko00053//Ascorbate and aldarate metabolism;ko01100//Metabolic pathways;ko01110//Biosynthesis of secondary metabolites;ko00860//Porphyrin and chlorophyll metabolism	Metabolism	Metabolism of cofactors and vitamins;Metabolism of terpenoids and polyketides;Global and overview maps;Carbohydrate metabolism	-1.025131596
CL2179.Contig10_All	ko03410//Base excision repair	Genetic Information Processing	Replication and repair	1.674727249
CL2179.Contig2_All	ko03410//Base excision repair	Genetic Information Processing	Replication and repair	-11.44797635
CL2179.Contig3_All	ko03410//Base excision repair	Genetic Information Processing	Replication and repair	-5.51031927
CL2179.Contig6_All	ko03410//Base excision repair	Genetic Information Processing	Replication and repair	9.648545699
CL2179.Contig7_All	ko03410//Base excision repair	Genetic Information Processing	Replication and repair	-13.10399032
CL2180.Contig2_All	ko00970//Aminoacyl-tRNA biosynthesis	Genetic Information Processing	Translation	7.887490323
CL2180.Contig5_All	ko00970//Aminoacyl-tRNA biosynthesis	Genetic Information Processing	Translation	-1.153916595
CL2180.Contig6_All	ko00970//Aminoacyl-tRNA biosynthesis	Genetic Information Processing	Translation	2.821943225
CL2180.Contig8_All	ko00970//Aminoacyl-tRNA biosynthesis	Genetic Information Processing	Translation	-1.351466804
CL2180.Contig9_All	ko00970//Aminoacyl-tRNA biosynthesis	Genetic Information Processing	Translation	6.626824652
CL2181.Contig1_All	ko01100//Metabolic pathways;ko03020//RNA polymerase;ko00240//Pyrimidine metabolism;ko00230//Purine metabolism	Genetic Information Processing;Metabolism	Transcription;Global and overview maps;Nucleotide metabolism	-3.198868602
CL2182.Contig1_All	ko00906//Carotenoid biosynthesis;ko01100//Metabolic pathways;ko01110//Biosynthesis of secondary metabolites	Metabolism	Metabolism of terpenoids and polyketides;Global and overview maps	-2.133519995
CL2182.Contig2_All	ko01110//Biosynthesis of secondary metabolites;ko00906//Carotenoid biosynthesis;ko01100//Metabolic pathways	Metabolism	Metabolism of terpenoids and polyketides;Global and overview maps	-1.224078283
CL2182.Contig4_All	ko01110//Biosynthesis of secondary metabolites;ko01100//Metabolic pathways;ko00906//Carotenoid biosynthesis	Metabolism	Metabolism of terpenoids and polyketides;Global and overview maps	-1.441414421
CL2188.Contig5_All	ko04626//Plant-pathogen interaction	Organismal Systems	Environmental adaptation	1.336470385
CL2188.Contig6_All	ko04626//Plant-pathogen interaction	Organismal Systems	Environmental adaptation	2.825111257
CL219.Contig2_All	ko04136//Autophagy - other	Cellular Processes	Transport and catabolism	-2.086653889
CL219.Contig3_All	ko04136//Autophagy - other	Cellular Processes	Transport and catabolism	-5.424621002
CL2190.Contig1_All	ko00770//Pantothenate and CoA biosynthesis;ko04120//Ubiquitin mediated proteolysis;ko03013//RNA transport	Metabolism;Genetic Information Processing	Translation;Metabolism of cofactors and vitamins;Folding, sorting and degradation	3.432276778
CL2190.Contig2_All	ko03013//RNA transport;ko04120//Ubiquitin mediated proteolysis;ko00770//Pantothenate and CoA biosynthesis	Metabolism;Genetic Information Processing	Translation;Folding, sorting and degradation;Metabolism of cofactors and vitamins	6.856615498
CL2191.Contig2_All	ko00350//Tyrosine metabolism;ko00270//Cysteine and methionine metabolism;ko00960//Tropane, piperidine and pyridine alkaloid biosynthesis;ko00950//Isoquinoline alkaloid biosynthesis;ko00400//Phenylalanine, tyrosine and tryptophan biosynthesis;ko00360//Phenylalanine metabolism;ko01100//Metabolic pathways;ko01230//Biosynthesis of amino acids;ko00130//Ubiquinone and other terpenoid-quinone biosynthes…	Metabolism	Global and overview maps;Amino acid metabolism;Biosynthesis of other secondary metabolites;Metabolism of cofactors and vitamins	1.178967238
CL2195.Contig2_All	ko04144//Endocytosis	Cellular Processes	Transport and catabolism	-6.404826487
CL22.Contig13_All	ko00460//Cyanoamino acid metabolism;ko01110//Biosynthesis of secondary metabolites	Metabolism	Global and overview maps;Metabolism of other amino acids	-2.69851201
CL22.Contig14_All	ko00460//Cyanoamino acid metabolism;ko01110//Biosynthesis of secondary metabolites	Metabolism	Global and overview maps;Metabolism of other amino acids	-5.723367974
CL22.Contig30_All	ko01110//Biosynthesis of secondary metabolites;ko00460//Cyanoamino acid metabolism	Metabolism	Global and overview maps;Metabolism of other amino acids	2.953595405
CL22.Contig32_All	ko00460//Cyanoamino acid metabolism;ko01110//Biosynthesis of secondary metabolites	Metabolism	Metabolism of other amino acids;Global and overview maps	-2.479437571
CL2200.Contig2_All	ko04120//Ubiquitin mediated proteolysis	Genetic Information Processing	Folding, sorting and degradation	-3.246946868
CL2201.Contig1_All	ko03420//Nucleotide excision repair	Genetic Information Processing	Replication and repair	-8.486526822
CL2201.Contig2_All	ko03420//Nucleotide excision repair	Genetic Information Processing	Replication and repair	1.98512198
CL2201.Contig3_All	ko03420//Nucleotide excision repair	Genetic Information Processing	Replication and repair	2.099637473
CL2201.Contig4_All	ko03420//Nucleotide excision repair	Genetic Information Processing	Replication and repair	-3.070118738
CL2201.Contig5_All	ko03420//Nucleotide excision repair	Genetic Information Processing	Replication and repair	2.602573308
CL2201.Contig6_All	ko03420//Nucleotide excision repair	Genetic Information Processing	Replication and repair	-4.483797029
CL2205.Contig1_All	ko03040//Spliceosome	Genetic Information Processing	Transcription	-2.613544269
CL2205.Contig2_All	ko03040//Spliceosome	Genetic Information Processing	Transcription	1.845079964
CL2205.Contig4_All	ko03040//Spliceosome	Genetic Information Processing	Transcription	-6.342645728
CL2205.Contig5_All	ko03040//Spliceosome	Genetic Information Processing	Transcription	-6.201961118
CL2205.Contig6_All	ko03040//Spliceosome	Genetic Information Processing	Transcription	-8.019347335
CL2206.Contig1_All	ko00030//Pentose phosphate pathway;ko00710//Carbon fixation in photosynthetic organisms;ko00010//Glycolysis / Gluconeogenesis;ko01110//Biosynthesis of secondary metabolites;ko01230//Biosynthesis of amino acids;ko01200//Carbon metabolism;ko00051//Fructose and mannose metabolism;ko01100//Metabolic pathways	Metabolism	Energy metabolism;Carbohydrate metabolism;Global and overview maps	1.14339772
CL2206.Contig2_All	ko00030//Pentose phosphate pathway;ko01100//Metabolic pathways;ko01200//Carbon metabolism;ko00051//Fructose and mannose metabolism;ko00710//Carbon fixation in photosynthetic organisms;ko00010//Glycolysis / Gluconeogenesis;ko01230//Biosynthesis of amino acids;ko01110//Biosynthesis of secondary metabolites	Metabolism	Carbohydrate metabolism;Energy metabolism;Global and overview maps	1.261559539
CL2206.Contig3_All	ko00051//Fructose and mannose metabolism;ko01230//Biosynthesis of amino acids;ko00710//Carbon fixation in photosynthetic organisms;ko00010//Glycolysis / Gluconeogenesis;ko01100//Metabolic pathways;ko00030//Pentose phosphate pathway;ko01200//Carbon metabolism;ko01110//Biosynthesis of secondary metabolites	Metabolism	Global and overview maps;Energy metabolism;Carbohydrate metabolism	-7.235864319
CL2206.Contig4_All	ko00030//Pentose phosphate pathway;ko01230//Biosynthesis of amino acids;ko00710//Carbon fixation in photosynthetic organisms;ko01110//Biosynthesis of secondary metabolites;ko01200//Carbon metabolism;ko00010//Glycolysis / Gluconeogenesis;ko01100//Metabolic pathways;ko00051//Fructose and mannose metabolism	Metabolism	Global and overview maps;Carbohydrate metabolism;Energy metabolism	-7.434922746
CL2206.Contig5_All	ko00030//Pentose phosphate pathway;ko00710//Carbon fixation in photosynthetic organisms;ko01110//Biosynthesis of secondary metabolites;ko01200//Carbon metabolism;ko00051//Fructose and mannose metabolism;ko01100//Metabolic pathways;ko00010//Glycolysis / Gluconeogenesis;ko01230//Biosynthesis of amino acids	Metabolism	Carbohydrate metabolism;Energy metabolism;Global and overview maps	1.492490531
CL2206.Contig6_All	ko00710//Carbon fixation in photosynthetic organisms;ko01100//Metabolic pathways;ko00010//Glycolysis / Gluconeogenesis;ko00030//Pentose phosphate pathway;ko01200//Carbon metabolism;ko01110//Biosynthesis of secondary metabolites;ko00051//Fructose and mannose metabolism;ko01230//Biosynthesis of amino acids	Metabolism	Energy metabolism;Global and overview maps;Carbohydrate metabolism	1.53934584
CL2207.Contig1_All	ko00601//Glycosphingolipid biosynthesis - lacto and neolacto series;ko00603//Glycosphingolipid biosynthesis - globo and isoglobo series;ko01100//Metabolic pathways	Metabolism	Global and overview maps;Glycan biosynthesis and metabolism	1.184598242
CL2207.Contig2_All	ko00601//Glycosphingolipid biosynthesis - lacto and neolacto series;ko00603//Glycosphingolipid biosynthesis - globo and isoglobo series;ko00240//Pyrimidine metabolism;ko03020//RNA polymerase;ko01100//Metabolic pathways;ko00230//Purine metabolism	Metabolism;Genetic Information Processing	Glycan biosynthesis and metabolism;Transcription;Nucleotide metabolism;Global and overview maps	-3.785309542
CL2209.Contig1_All	ko01040//Biosynthesis of unsaturated fatty acids;ko01100//Metabolic pathways;ko00071//Fatty acid degradation;ko01212//Fatty acid metabolism;ko01110//Biosynthesis of secondary metabolites;ko04146//Peroxisome;ko00592//alpha-Linolenic acid metabolism;ko04136//Autophagy - other	Metabolism;Cellular Processes	Global and overview maps;Lipid metabolism;Transport and catabolism	-5.985610338
CL2209.Contig2_All	ko04136//Autophagy - other;ko01100//Metabolic pathways;ko01040//Biosynthesis of unsaturated fatty acids;ko00071//Fatty acid degradation;ko01212//Fatty acid metabolism;ko04146//Peroxisome;ko00592//alpha-Linolenic acid metabolism;ko01110//Biosynthesis of secondary metabolites	Metabolism;Cellular Processes	Lipid metabolism;Global and overview maps;Transport and catabolism	-3.152650754
CL2209.Contig3_All	ko04136//Autophagy - other;ko00071//Fatty acid degradation;ko04146//Peroxisome;ko01212//Fatty acid metabolism;ko00592//alpha-Linolenic acid metabolism;ko01100//Metabolic pathways;ko01040//Biosynthesis of unsaturated fatty acids;ko01110//Biosynthesis of secondary metabolites	Cellular Processes;Metabolism	Global and overview maps;Transport and catabolism;Lipid metabolism	1.402608722
CL2209.Contig4_All	ko01110//Biosynthesis of secondary metabolites;ko00592//alpha-Linolenic acid metabolism;ko01040//Biosynthesis of unsaturated fatty acids;ko00071//Fatty acid degradation;ko04136//Autophagy - other;ko04146//Peroxisome;ko01100//Metabolic pathways;ko01212//Fatty acid metabolism	Cellular Processes;Metabolism	Lipid metabolism;Transport and catabolism;Global and overview maps	-11.64065434
CL2209.Contig5_All	ko01110//Biosynthesis of secondary metabolites;ko00071//Fatty acid degradation;ko04136//Autophagy - other;ko01212//Fatty acid metabolism;ko04146//Peroxisome;ko01100//Metabolic pathways;ko00592//alpha-Linolenic acid metabolism;ko01040//Biosynthesis of unsaturated fatty acids	Cellular Processes;Metabolism	Transport and catabolism;Lipid metabolism;Global and overview maps	2.01360244
CL2209.Contig7_All	ko04146//Peroxisome;ko01212//Fatty acid metabolism;ko01110//Biosynthesis of secondary metabolites;ko00592//alpha-Linolenic acid metabolism;ko00071//Fatty acid degradation;ko04136//Autophagy - other;ko01100//Metabolic pathways;ko01040//Biosynthesis of unsaturated fatty acids	Cellular Processes;Metabolism	Transport and catabolism;Global and overview maps;Lipid metabolism	3.94605782
CL221.Contig10_All	ko03030//DNA replication	Genetic Information Processing	Replication and repair	-5.847240402
CL221.Contig12_All	ko03030//DNA replication	Genetic Information Processing	Replication and repair	-2.874072023
CL221.Contig15_All	ko03013//RNA transport	Genetic Information Processing	Translation	9.400799709
CL221.Contig17_All	ko03013//RNA transport	Genetic Information Processing	Translation	8.729120795
CL221.Contig18_All	ko03030//DNA replication	Genetic Information Processing	Replication and repair	-3.896544845
CL221.Contig1_All	ko03013//RNA transport	Genetic Information Processing	Translation	10.41590725
CL221.Contig2_All	ko03013//RNA transport	Genetic Information Processing	Translation	8.601526337
CL221.Contig3_All	ko03013//RNA transport	Genetic Information Processing	Translation	10.51111216
CL221.Contig4_All	ko03013//RNA transport	Genetic Information Processing	Translation	3.656124429
CL221.Contig5_All	ko03013//RNA transport	Genetic Information Processing	Translation	-5.790201668
CL221.Contig6_All	ko03013//RNA transport	Genetic Information Processing	Translation	-1.295260974
CL221.Contig7_All	ko03030//DNA replication	Genetic Information Processing	Replication and repair	-9.570831198
CL221.Contig8_All	ko03030//DNA replication	Genetic Information Processing	Replication and repair	-2.136785426
CL221.Contig9_All	ko03030//DNA replication	Genetic Information Processing	Replication and repair	-9.826832818
CL2213.Contig2_All	ko00100//Steroid biosynthesis;ko01100//Metabolic pathways	Metabolism	Global and overview maps;Lipid metabolism	8.743972675
CL2213.Contig3_All	ko01100//Metabolic pathways;ko00100//Steroid biosynthesis	Metabolism	Global and overview maps;Lipid metabolism	7.635663417
CL2213.Contig4_All	ko01100//Metabolic pathways;ko00100//Steroid biosynthesis	Metabolism	Global and overview maps;Lipid metabolism	-3.169367168
CL2213.Contig5_All	ko01100//Metabolic pathways;ko00100//Steroid biosynthesis	Metabolism	Lipid metabolism;Global and overview maps	-1.833503646
CL2213.Contig6_All	ko01100//Metabolic pathways;ko00100//Steroid biosynthesis	Metabolism	Lipid metabolism;Global and overview maps	1.520295462
CL2213.Contig7_All	ko00100//Steroid biosynthesis;ko01100//Metabolic pathways	Metabolism	Lipid metabolism;Global and overview maps	-8.879585108
CL2214.Contig1_All	ko00940//Phenylpropanoid biosynthesis;ko01100//Metabolic pathways;ko01110//Biosynthesis of secondary metabolites	Metabolism	Biosynthesis of other secondary metabolites;Global and overview maps	-2.451932758
CL2214.Contig4_All	ko01110//Biosynthesis of secondary metabolites;ko00940//Phenylpropanoid biosynthesis;ko01100//Metabolic pathways	Metabolism	Global and overview maps;Biosynthesis of other secondary metabolites	-5.868762471
CL2221.Contig5_All	ko00943//Isoflavonoid biosynthesis;ko01110//Biosynthesis of secondary metabolites	Metabolism	Biosynthesis of other secondary metabolites;Global and overview maps	-3.453035616
CL2225.Contig1_All	ko04145//Phagosome	Cellular Processes	Transport and catabolism	-4.226181126
CL2225.Contig2_All	ko04145//Phagosome	Cellular Processes	Transport and catabolism	1.014087188
CL2228.Contig7_All	ko04075//Plant hormone signal transduction	Environmental Information Processing	Signal transduction	3.402709391
CL2232.Contig1_All	ko00190//Oxidative phosphorylation;ko01100//Metabolic pathways;ko00195//Photosynthesis	Metabolism	Global and overview maps;Energy metabolism	1.586402657
CL2232.Contig2_All	ko01100//Metabolic pathways;ko00190//Oxidative phosphorylation;ko00195//Photosynthesis	Metabolism	Global and overview maps;Energy metabolism	7.149575509
CL2232.Contig3_All	ko00195//Photosynthesis;ko00190//Oxidative phosphorylation;ko01100//Metabolic pathways	Metabolism	Global and overview maps;Energy metabolism	3.946576614
CL2232.Contig4_All	ko00190//Oxidative phosphorylation;ko01100//Metabolic pathways	Metabolism	Global and overview maps;Energy metabolism	4.142237571
CL2233.Contig2_All	ko03010//Ribosome	Genetic Information Processing	Translation	3.830533415
CL2233.Contig5_All	ko03010//Ribosome	Genetic Information Processing	Translation	10.77693457
CL2234.Contig1_All	ko00051//Fructose and mannose metabolism;ko00030//Pentose phosphate pathway;ko00010//Glycolysis / Gluconeogenesis;ko01100//Metabolic pathways;ko01110//Biosynthesis of secondary metabolites	Metabolism	Carbohydrate metabolism;Global and overview maps	-5.360725021
CL2234.Contig2_All	ko00010//Glycolysis / Gluconeogenesis;ko01110//Biosynthesis of secondary metabolites;ko00030//Pentose phosphate pathway;ko01100//Metabolic pathways;ko00051//Fructose and mannose metabolism	Metabolism	Global and overview maps;Carbohydrate metabolism	-4.491374115
CL224.Contig1_All	ko04070//Phosphatidylinositol signaling system;ko00562//Inositol phosphate metabolism;ko01100//Metabolic pathways	Environmental Information Processing;Metabolism	Carbohydrate metabolism;Signal transduction;Global and overview maps	-1.13795288
CL224.Contig2_All	ko00562//Inositol phosphate metabolism;ko01100//Metabolic pathways;ko04070//Phosphatidylinositol signaling system	Metabolism;Environmental Information Processing	Carbohydrate metabolism;Signal transduction;Global and overview maps	-1.36096911
CL224.Contig3_All	ko01100//Metabolic pathways;ko00562//Inositol phosphate metabolism;ko04070//Phosphatidylinositol signaling system	Environmental Information Processing;Metabolism	Global and overview maps;Carbohydrate metabolism;Signal transduction	-1.156937792
CL2245.Contig1_All	ko00940//Phenylpropanoid biosynthesis;ko03050//Proteasome;ko01110//Biosynthesis of secondary metabolites;ko04144//Endocytosis;ko01100//Metabolic pathways	Cellular Processes;Metabolism;Genetic Information Processing	Transport and catabolism;Global and overview maps;Biosynthesis of other secondary metabolites;Folding, sorting and degradation	-5.442668057
CL2245.Contig2_All	ko00940//Phenylpropanoid biosynthesis;ko01110//Biosynthesis of secondary metabolites;ko03050//Proteasome;ko01100//Metabolic pathways;ko04144//Endocytosis	Metabolism;Genetic Information Processing;Cellular Processes	Global and overview maps;Biosynthesis of other secondary metabolites;Folding, sorting and degradation;Transport and catabolism	-1.040560212
CL2246.Contig1_All	ko04120//Ubiquitin mediated proteolysis	Genetic Information Processing	Folding, sorting and degradation	1.841162529
CL2246.Contig2_All	ko04120//Ubiquitin mediated proteolysis	Genetic Information Processing	Folding, sorting and degradation	-4.455508728
CL2246.Contig4_All	ko04120//Ubiquitin mediated proteolysis	Genetic Information Processing	Folding, sorting and degradation	-2.96123504
CL2249.Contig1_All	ko00073//Cutin, suberine and wax biosynthesis	Metabolism	Lipid metabolism	-1.536397156
CL2253.Contig1_All	ko03008//Ribosome biogenesis in eukaryotes	Genetic Information Processing	Translation	-9.01740385
CL2253.Contig2_All	ko03008//Ribosome biogenesis in eukaryotes	Genetic Information Processing	Translation	-7.209274676
CL2253.Contig3_All	ko03008//Ribosome biogenesis in eukaryotes	Genetic Information Processing	Translation	1.821430188
CL2253.Contig4_All	ko03008//Ribosome biogenesis in eukaryotes	Genetic Information Processing	Translation	3.147321547
CL2253.Contig5_All	ko03008//Ribosome biogenesis in eukaryotes	Genetic Information Processing	Translation	-1.534237914
CL2254.Contig2_All	ko04016//MAPK signaling pathway - plant	Environmental Information Processing	Signal transduction	4.435017795
CL2254.Contig3_All	ko04016//MAPK signaling pathway - plant	Environmental Information Processing	Signal transduction	-3.401841397
CL2254.Contig4_All	ko04016//MAPK signaling pathway - plant	Environmental Information Processing	Signal transduction	4.313588275
CL2259.Contig1_All	ko00410//beta-Alanine metabolism;ko00770//Pantothenate and CoA biosynthesis;ko00240//Pyrimidine metabolism;ko01100//Metabolic pathways	Metabolism	Metabolism of cofactors and vitamins;Nucleotide metabolism;Metabolism of other amino acids;Global and overview maps	-2.012607641
CL2260.Contig1_All	ko00562//Inositol phosphate metabolism;ko04070//Phosphatidylinositol signaling system;ko04145//Phagosome	Metabolism;Cellular Processes;Environmental Information Processing	Transport and catabolism;Signal transduction;Carbohydrate metabolism	-1.902113913
CL2260.Contig3_All	ko00562//Inositol phosphate metabolism;ko04145//Phagosome;ko04070//Phosphatidylinositol signaling system	Metabolism;Cellular Processes;Environmental Information Processing	Carbohydrate metabolism;Transport and catabolism;Signal transduction	1.979130073
CL2260.Contig4_All	ko04145//Phagosome;ko04070//Phosphatidylinositol signaling system;ko00562//Inositol phosphate metabolism	Metabolism;Environmental Information Processing;Cellular Processes	Transport and catabolism;Carbohydrate metabolism;Signal transduction	-4.114737113
CL2260.Contig5_All	ko00562//Inositol phosphate metabolism;ko04070//Phosphatidylinositol signaling system;ko04145//Phagosome	Cellular Processes;Environmental Information Processing;Metabolism	Transport and catabolism;Carbohydrate metabolism;Signal transduction	1.951167263
CL2260.Contig6_All	ko04145//Phagosome;ko00562//Inositol phosphate metabolism;ko04070//Phosphatidylinositol signaling system	Metabolism;Environmental Information Processing;Cellular Processes	Transport and catabolism;Signal transduction;Carbohydrate metabolism	-1.565366126
CL2260.Contig7_All	ko04070//Phosphatidylinositol signaling system;ko04145//Phagosome;ko00562//Inositol phosphate metabolism	Metabolism;Environmental Information Processing;Cellular Processes	Transport and catabolism;Signal transduction;Carbohydrate metabolism	1.099637551
CL2263.Contig1_All	ko04075//Plant hormone signal transduction	Environmental Information Processing	Signal transduction	11.42164211
CL2263.Contig2_All	ko04075//Plant hormone signal transduction	Environmental Information Processing	Signal transduction	-1.338987112
CL2265.Contig1_All	ko01100//Metabolic pathways;ko00563//Glycosylphosphatidylinositol (GPI)-anchor biosynthesis	Metabolism	Global and overview maps;Glycan biosynthesis and metabolism	3.070669717
CL2266.Contig1_All	ko01100//Metabolic pathways;ko01110//Biosynthesis of secondary metabolites;ko02010//ABC transporters;ko00941//Flavonoid biosynthesis	Environmental Information Processing;Metabolism	Membrane transport;Biosynthesis of other secondary metabolites;Global and overview maps	1.061442666
CL2267.Contig2_All	ko00710//Carbon fixation in photosynthetic organisms;ko00620//Pyruvate metabolism;ko01200//Carbon metabolism;ko01100//Metabolic pathways	Metabolism	Global and overview maps;Carbohydrate metabolism;Energy metabolism	-1.302567145
CL2271.Contig2_All	ko03040//Spliceosome	Genetic Information Processing	Transcription	-1.844011797
CL2271.Contig3_All	ko03040//Spliceosome	Genetic Information Processing	Transcription	-8.132467409
CL2275.Contig1_All	ko00950//Isoquinoline alkaloid biosynthesis;ko00130//Ubiquinone and other terpenoid-quinone biosynthesis;ko00350//Tyrosine metabolism;ko00360//Phenylalanine metabolism;ko00270//Cysteine and methionine metabolism;ko01100//Metabolic pathways;ko01230//Biosynthesis of amino acids;ko00960//Tropane, piperidine and pyridine alkaloid biosynthesis;ko00400//Phenylalanine, tyrosine and tryptophan biosynthes…	Metabolism	Amino acid metabolism;Biosynthesis of other secondary metabolites;Global and overview maps;Metabolism of cofactors and vitamins	-3.464737953
CL2276.Contig1_All	ko01110//Biosynthesis of secondary metabolites;ko00906//Carotenoid biosynthesis;ko01100//Metabolic pathways	Metabolism	Metabolism of terpenoids and polyketides;Global and overview maps	-2.106671524
CL2276.Contig2_All	ko00906//Carotenoid biosynthesis;ko01110//Biosynthesis of secondary metabolites;ko01100//Metabolic pathways	Metabolism	Global and overview maps;Metabolism of terpenoids and polyketides	-2.253564979
CL2276.Contig3_All	ko01100//Metabolic pathways;ko01110//Biosynthesis of secondary metabolites;ko00906//Carotenoid biosynthesis	Metabolism	Global and overview maps;Metabolism of terpenoids and polyketides	1.070924454
CL2276.Contig6_All	ko01100//Metabolic pathways;ko00906//Carotenoid biosynthesis;ko01110//Biosynthesis of secondary metabolites	Metabolism	Metabolism of terpenoids and polyketides;Global and overview maps	2.186222502
CL2285.Contig2_All	ko01110//Biosynthesis of secondary metabolites;ko00940//Phenylpropanoid biosynthesis;ko01100//Metabolic pathways	Metabolism	Global and overview maps;Biosynthesis of other secondary metabolites	8.401141066
CL2288.Contig4_All	ko01100//Metabolic pathways;ko04070//Phosphatidylinositol signaling system;ko00562//Inositol phosphate metabolism	Environmental Information Processing;Metabolism	Signal transduction;Global and overview maps;Carbohydrate metabolism	-1.599940566
CL2290.Contig2_All	ko03013//RNA transport	Genetic Information Processing	Translation	-3.986437494
CL2290.Contig3_All	ko03013//RNA transport	Genetic Information Processing	Translation	3.037880885
CL2290.Contig4_All	ko03013//RNA transport	Genetic Information Processing	Translation	-12.59646749
CL2290.Contig5_All	ko03013//RNA transport	Genetic Information Processing	Translation	1.514682462
CL2290.Contig6_All	ko03013//RNA transport	Genetic Information Processing	Translation	-11.51394986
CL2299.Contig2_All	ko01100//Metabolic pathways;ko00730//Thiamine metabolism	Metabolism	Metabolism of cofactors and vitamins;Global and overview maps	3.89564316
CL2299.Contig4_All	ko00730//Thiamine metabolism;ko01100//Metabolic pathways	Metabolism	Global and overview maps;Metabolism of cofactors and vitamins	5.845536029
CL2299.Contig6_All	ko01100//Metabolic pathways;ko00730//Thiamine metabolism	Metabolism	Metabolism of cofactors and vitamins;Global and overview maps	-1.822936896
CL23.Contig11_All	ko03008//Ribosome biogenesis in eukaryotes;ko03013//RNA transport	Genetic Information Processing	Translation	-2.201505671
CL23.Contig2_All	ko03008//Ribosome biogenesis in eukaryotes;ko03013//RNA transport	Genetic Information Processing	Translation	2.018072555
CL23.Contig8_All	ko03008//Ribosome biogenesis in eukaryotes;ko03013//RNA transport	Genetic Information Processing	Translation	-2.378894358
CL2304.Contig1_All	ko04626//Plant-pathogen interaction;ko04141//Protein processing in endoplasmic reticulum	Organismal Systems;Genetic Information Processing	Environmental adaptation;Folding, sorting and degradation	-5.242849146
CL2304.Contig2_All	ko04626//Plant-pathogen interaction;ko04141//Protein processing in endoplasmic reticulum	Organismal Systems;Genetic Information Processing	Folding, sorting and degradation;Environmental adaptation	-7.18250329
CL2304.Contig3_All	ko04626//Plant-pathogen interaction;ko04141//Protein processing in endoplasmic reticulum	Genetic Information Processing;Organismal Systems	Folding, sorting and degradation;Environmental adaptation	-10.63512929
CL2304.Contig4_All	ko04626//Plant-pathogen interaction;ko04141//Protein processing in endoplasmic reticulum	Genetic Information Processing;Organismal Systems	Folding, sorting and degradation;Environmental adaptation	-7.411817078
CL2304.Contig5_All	ko04626//Plant-pathogen interaction;ko04141//Protein processing in endoplasmic reticulum	Genetic Information Processing;Organismal Systems	Folding, sorting and degradation;Environmental adaptation	-8.497435643
CL2305.Contig1_All	ko00500//Starch and sucrose metabolism	Metabolism	Carbohydrate metabolism	1.716114964
CL2305.Contig2_All	ko00500//Starch and sucrose metabolism	Metabolism	Carbohydrate metabolism	-2.836806253
CL2310.Contig2_All	ko00190//Oxidative phosphorylation	Metabolism	Energy metabolism	5.009237521
CL2310.Contig3_All	ko00190//Oxidative phosphorylation	Metabolism	Energy metabolism	-14.76406293
CL2312.Contig2_All	ko00860//Porphyrin and chlorophyll metabolism;ko01110//Biosynthesis of secondary metabolites	Metabolism	Global and overview maps;Metabolism of cofactors and vitamins	-1.381951072
CL2314.Contig1_All	ko03030//DNA replication;ko04626//Plant-pathogen interaction;ko04016//MAPK signaling pathway - plant;ko04141//Protein processing in endoplasmic reticulum;ko03420//Nucleotide excision repair;ko03430//Mismatch repair;ko03440//Homologous recombination	Environmental Information Processing;Organismal Systems;Genetic Information Processing	Folding, sorting and degradation;Replication and repair;Environmental adaptation;Signal transduction	-9.758014187
CL2314.Contig3_All	ko04016//MAPK signaling pathway - plant;ko03420//Nucleotide excision repair;ko03440//Homologous recombination;ko04626//Plant-pathogen interaction;ko03030//DNA replication;ko03430//Mismatch repair;ko04141//Protein processing in endoplasmic reticulum	Genetic Information Processing;Organismal Systems;Environmental Information Processing	Replication and repair;Environmental adaptation;Signal transduction;Folding, sorting and degradation	-8.519291685
CL2317.Contig1_All	ko03010//Ribosome	Genetic Information Processing	Translation	3.107260833
CL2317.Contig4_All	ko03010//Ribosome	Genetic Information Processing	Translation	1.691329656
CL232.Contig1_All	ko04626//Plant-pathogen interaction	Organismal Systems	Environmental adaptation	-1.2137842
CL232.Contig5_All	ko04626//Plant-pathogen interaction	Organismal Systems	Environmental adaptation	4.114407379
CL232.Contig6_All	ko04626//Plant-pathogen interaction	Organismal Systems	Environmental adaptation	5.9595584
CL232.Contig7_All	ko04626//Plant-pathogen interaction	Organismal Systems	Environmental adaptation	1.209194688
CL232.Contig8_All	ko04626//Plant-pathogen interaction	Organismal Systems	Environmental adaptation	-1.646313126
CL232.Contig9_All	ko04626//Plant-pathogen interaction	Organismal Systems	Environmental adaptation	-1.045424844
CL2320.Contig2_All	ko01040//Biosynthesis of unsaturated fatty acids;ko00061//Fatty acid biosynthesis;ko01212//Fatty acid metabolism	Metabolism	Lipid metabolism;Global and overview maps	4.647075169
CL2320.Contig3_All	ko01212//Fatty acid metabolism;ko00061//Fatty acid biosynthesis;ko01040//Biosynthesis of unsaturated fatty acids	Metabolism	Lipid metabolism;Global and overview maps	1.066851798
CL2322.Contig4_All	ko03060//Protein export	Genetic Information Processing	Folding, sorting and degradation	-2.986774664
CL2323.Contig2_All	ko01100//Metabolic pathways;ko00040//Pentose and glucuronate interconversions	Metabolism	Carbohydrate metabolism;Global and overview maps	2.020413011
CL2326.Contig11_All	ko00600//Sphingolipid metabolism	Metabolism	Lipid metabolism	-5.186240366
CL2326.Contig12_All	ko00600//Sphingolipid metabolism	Metabolism	Lipid metabolism	-9.055728969
CL2326.Contig13_All	ko00600//Sphingolipid metabolism	Metabolism	Lipid metabolism	-4.054458545
CL2326.Contig14_All	ko00600//Sphingolipid metabolism	Metabolism	Lipid metabolism	-7.831714882
CL2326.Contig15_All	ko00600//Sphingolipid metabolism	Metabolism	Lipid metabolism	-9.467434527
CL2326.Contig16_All	ko00600//Sphingolipid metabolism	Metabolism	Lipid metabolism	-8.635949153
CL2326.Contig17_All	ko00600//Sphingolipid metabolism	Metabolism	Lipid metabolism	-8.99265402
CL2326.Contig19_All	ko00600//Sphingolipid metabolism	Metabolism	Lipid metabolism	-7.973263532
CL2326.Contig1_All	ko00600//Sphingolipid metabolism	Metabolism	Lipid metabolism	-8.439162254
CL2326.Contig20_All	ko00600//Sphingolipid metabolism	Metabolism	Lipid metabolism	-8.015228616
CL2326.Contig2_All	ko00600//Sphingolipid metabolism	Metabolism	Lipid metabolism	-2.106422717
CL2326.Contig3_All	ko00600//Sphingolipid metabolism	Metabolism	Lipid metabolism	-6.152417741
CL2326.Contig4_All	ko00600//Sphingolipid metabolism	Metabolism	Lipid metabolism	-3.574285298
CL2326.Contig5_All	ko00600//Sphingolipid metabolism	Metabolism	Lipid metabolism	-7.787594546
CL2326.Contig7_All	ko00600//Sphingolipid metabolism	Metabolism	Lipid metabolism	-1.941577303
CL2326.Contig8_All	ko00600//Sphingolipid metabolism	Metabolism	Lipid metabolism	-1.229423825
CL2326.Contig9_All	ko00600//Sphingolipid metabolism	Metabolism	Lipid metabolism	2.553853158
CL2328.Contig3_All	ko00020//Citrate cycle (TCA cycle);ko00630//Glyoxylate and dicarboxylate metabolism;ko00710//Carbon fixation in photosynthetic organisms;ko00270//Cysteine and methionine metabolism;ko01110//Biosynthesis of secondary metabolites;ko01200//Carbon metabolism;ko00620//Pyruvate metabolism;ko01100//Metabolic pathways	Metabolism	Amino acid metabolism;Carbohydrate metabolism;Energy metabolism;Global and overview maps	-2.29706466
CL233.Contig1_All	ko03040//Spliceosome	Genetic Information Processing	Transcription	5.187891876
CL233.Contig3_All	ko03040//Spliceosome	Genetic Information Processing	Transcription	-4.29781413
CL233.Contig4_All	ko03040//Spliceosome	Genetic Information Processing	Transcription	2.495782916
CL233.Contig5_All	ko03040//Spliceosome	Genetic Information Processing	Transcription	-1.265594682
CL233.Contig6_All	ko03040//Spliceosome	Genetic Information Processing	Transcription	-1.213104691
CL233.Contig7_All	ko03040//Spliceosome	Genetic Information Processing	Transcription	6.785648318
CL2337.Contig2_All	ko03060//Protein export	Genetic Information Processing	Folding, sorting and degradation	-4.307422084
CL2337.Contig3_All	ko03060//Protein export	Genetic Information Processing	Folding, sorting and degradation	2.388440919
CL2337.Contig5_All	ko03060//Protein export	Genetic Information Processing	Folding, sorting and degradation	-8.504104854
CL2337.Contig7_All	ko03060//Protein export	Genetic Information Processing	Folding, sorting and degradation	2.861533625
CL2338.Contig1_All	ko00511//Other glycan degradation	Metabolism	Glycan biosynthesis and metabolism	-7.31049051
CL2338.Contig2_All	ko00511//Other glycan degradation	Metabolism	Glycan biosynthesis and metabolism	4.392388494
CL2338.Contig3_All	ko00511//Other glycan degradation	Metabolism	Glycan biosynthesis and metabolism	7.216258035
CL2338.Contig5_All	ko00511//Other glycan degradation	Metabolism	Glycan biosynthesis and metabolism	-6.576973059
CL234.Contig1_All	ko00943//Isoflavonoid biosynthesis;ko00942//Anthocyanin biosynthesis	Metabolism	Biosynthesis of other secondary metabolites	-4.347733405
CL2340.Contig2_All	ko04141//Protein processing in endoplasmic reticulum	Genetic Information Processing	Folding, sorting and degradation	-1.743097125
CL2340.Contig3_All	ko04141//Protein processing in endoplasmic reticulum	Genetic Information Processing	Folding, sorting and degradation	4.569808333
CL2341.Contig1_All	ko03022//Basal transcription factors	Genetic Information Processing	Transcription	-5.323122481
CL2341.Contig2_All	ko03022//Basal transcription factors	Genetic Information Processing	Transcription	1.787148079
CL2341.Contig3_All	ko03022//Basal transcription factors	Genetic Information Processing	Transcription	-1.973860147
CL2343.Contig1_All	ko03020//RNA polymerase;ko00240//Pyrimidine metabolism;ko01100//Metabolic pathways;ko00230//Purine metabolism	Metabolism;Genetic Information Processing	Transcription;Nucleotide metabolism;Global and overview maps	-1.003527087
CL2343.Contig2_All	ko00230//Purine metabolism;ko01100//Metabolic pathways;ko00240//Pyrimidine metabolism;ko03020//RNA polymerase	Metabolism;Genetic Information Processing	Global and overview maps;Transcription;Nucleotide metabolism	1.738312476
CL2347.Contig1_All	ko03018//RNA degradation	Genetic Information Processing	Folding, sorting and degradation	-7.638295506
CL2347.Contig2_All	ko03018//RNA degradation	Genetic Information Processing	Folding, sorting and degradation	1.316027868
CL2347.Contig3_All	ko03018//RNA degradation	Genetic Information Processing	Folding, sorting and degradation	-4.370856758
CL2353.Contig1_All	ko00230//Purine metabolism;ko00240//Pyrimidine metabolism	Metabolism	Nucleotide metabolism	1.250461727
CL2353.Contig2_All	ko00240//Pyrimidine metabolism;ko00230//Purine metabolism	Metabolism	Nucleotide metabolism	-1.459166525
CL2355.Contig1_All	ko00520//Amino sugar and nucleotide sugar metabolism;ko01100//Metabolic pathways;ko04016//MAPK signaling pathway - plant	Metabolism;Environmental Information Processing	Carbohydrate metabolism;Signal transduction;Global and overview maps	-1.122794072
CL2355.Contig2_All	ko00520//Amino sugar and nucleotide sugar metabolism;ko01100//Metabolic pathways;ko04016//MAPK signaling pathway - plant	Metabolism;Environmental Information Processing	Global and overview maps;Carbohydrate metabolism;Signal transduction	-1.320583774
CL2355.Contig3_All	ko04016//MAPK signaling pathway - plant;ko00520//Amino sugar and nucleotide sugar metabolism;ko01100//Metabolic pathways	Environmental Information Processing;Metabolism	Global and overview maps;Signal transduction;Carbohydrate metabolism	3.355719199
CL2363.Contig1_All	ko03018//RNA degradation;ko03015//mRNA surveillance pathway;ko03013//RNA transport	Genetic Information Processing	Folding, sorting and degradation;Translation	1.068497607
CL2363.Contig2_All	ko03015//mRNA surveillance pathway;ko03018//RNA degradation;ko03013//RNA transport	Genetic Information Processing	Folding, sorting and degradation;Translation	-5.34041161
CL2367.Contig3_All	ko04016//MAPK signaling pathway - plant;ko04626//Plant-pathogen interaction	Organismal Systems;Environmental Information Processing	Signal transduction;Environmental adaptation	-2.502711436
CL2368.Contig3_All	ko03050//Proteasome	Genetic Information Processing	Folding, sorting and degradation	-2.834997601
CL2368.Contig4_All	ko03050//Proteasome	Genetic Information Processing	Folding, sorting and degradation	2.629599902
CL237.Contig7_All	ko01110//Biosynthesis of secondary metabolites;ko00900//Terpenoid backbone biosynthesis	Metabolism	Metabolism of terpenoids and polyketides;Global and overview maps	-1.375257096
CL2370.Contig1_All	ko03420//Nucleotide excision repair;ko03410//Base excision repair;ko00230//Purine metabolism;ko01100//Metabolic pathways;ko03030//DNA replication;ko00240//Pyrimidine metabolism	Genetic Information Processing;Metabolism	Nucleotide metabolism;Replication and repair;Global and overview maps	-3.562252536
CL2370.Contig2_All	ko00230//Purine metabolism;ko00240//Pyrimidine metabolism;ko03030//DNA replication;ko03410//Base excision repair;ko01100//Metabolic pathways;ko03420//Nucleotide excision repair	Metabolism;Genetic Information Processing	Nucleotide metabolism;Global and overview maps;Replication and repair	8.805846804
CL2371.Contig1_All	ko00940//Phenylpropanoid biosynthesis;ko01110//Biosynthesis of secondary metabolites;ko01100//Metabolic pathways;ko00945//Stilbenoid, diarylheptanoid and gingerol biosynthesis;ko00941//Flavonoid biosynthesis	Metabolism	Biosynthesis of other secondary metabolites;Global and overview maps	-7.858788575
CL2372.Contig2_All	ko00270//Cysteine and methionine metabolism;ko01100//Metabolic pathways;ko01110//Biosynthesis of secondary metabolites;ko00450//Selenocompound metabolism;ko01230//Biosynthesis of amino acids	Metabolism	Global and overview maps;Metabolism of other amino acids;Amino acid metabolism	-9.962050323
CL2372.Contig3_All	ko00450//Selenocompound metabolism;ko01100//Metabolic pathways;ko00270//Cysteine and methionine metabolism;ko01230//Biosynthesis of amino acids;ko01110//Biosynthesis of secondary metabolites	Metabolism	Metabolism of other amino acids;Amino acid metabolism;Global and overview maps	1.993361313
CL2374.Contig1_All	ko03013//RNA transport	Genetic Information Processing	Translation	1.047917594
CL2376.Contig1_All	ko00900//Terpenoid backbone biosynthesis;ko01110//Biosynthesis of secondary metabolites;ko01100//Metabolic pathways	Metabolism	Global and overview maps;Metabolism of terpenoids and polyketides	1.931811329
CL2376.Contig3_All	ko01110//Biosynthesis of secondary metabolites;ko01100//Metabolic pathways;ko00900//Terpenoid backbone biosynthesis	Metabolism	Metabolism of terpenoids and polyketides;Global and overview maps	2.286182976
CL2376.Contig4_All	ko00900//Terpenoid backbone biosynthesis;ko01100//Metabolic pathways;ko01110//Biosynthesis of secondary metabolites	Metabolism	Global and overview maps;Metabolism of terpenoids and polyketides	-1.030089846
CL2376.Contig5_All	ko01100//Metabolic pathways;ko00900//Terpenoid backbone biosynthesis;ko01110//Biosynthesis of secondary metabolites	Metabolism	Metabolism of terpenoids and polyketides;Global and overview maps	-1.554908143
CL2376.Contig6_All	ko01110//Biosynthesis of secondary metabolites;ko00900//Terpenoid backbone biosynthesis;ko01100//Metabolic pathways	Metabolism	Global and overview maps;Metabolism of terpenoids and polyketides	-1.90385392
CL2377.Contig2_All	ko00130//Ubiquinone and other terpenoid-quinone biosynthesis;ko01100//Metabolic pathways;ko01110//Biosynthesis of secondary metabolites	Metabolism	Metabolism of cofactors and vitamins;Global and overview maps	-8.415203405
CL2379.Contig1_All	ko04075//Plant hormone signal transduction	Environmental Information Processing	Signal transduction	-1.736682092
CL2379.Contig2_All	ko04075//Plant hormone signal transduction	Environmental Information Processing	Signal transduction	-2.472577528
CL2379.Contig4_All	ko04075//Plant hormone signal transduction	Environmental Information Processing	Signal transduction	-2.843160102
CL2386.Contig2_All	ko00240//Pyrimidine metabolism;ko00230//Purine metabolism;ko03030//DNA replication;ko01100//Metabolic pathways	Genetic Information Processing;Metabolism	Replication and repair;Global and overview maps;Nucleotide metabolism	1.228552367
CL239.Contig2_All	ko04145//Phagosome;ko04141//Protein processing in endoplasmic reticulum	Genetic Information Processing;Cellular Processes	Transport and catabolism;Folding, sorting and degradation	-3.753392042
CL239.Contig3_All	ko04141//Protein processing in endoplasmic reticulum;ko04145//Phagosome	Genetic Information Processing;Cellular Processes	Transport and catabolism;Folding, sorting and degradation	1.003882827
CL2394.Contig2_All	ko01100//Metabolic pathways;ko00450//Selenocompound metabolism	Metabolism	Global and overview maps;Metabolism of other amino acids	-2.421975693
CL2394.Contig3_All	ko00450//Selenocompound metabolism;ko01100//Metabolic pathways	Metabolism	Global and overview maps;Metabolism of other amino acids	2.319823185
CL2394.Contig4_All	ko01100//Metabolic pathways;ko00450//Selenocompound metabolism	Metabolism	Global and overview maps;Metabolism of other amino acids	3.821051651
CL2394.Contig6_All	ko00450//Selenocompound metabolism;ko01100//Metabolic pathways	Metabolism	Global and overview maps;Metabolism of other amino acids	1.387416442
CL2395.Contig1_All	ko00730//Thiamine metabolism;ko01100//Metabolic pathways;ko00230//Purine metabolism	Metabolism	Metabolism of cofactors and vitamins;Nucleotide metabolism;Global and overview maps	-2.108217381
CL2395.Contig2_All	ko01100//Metabolic pathways;ko00230//Purine metabolism;ko00730//Thiamine metabolism	Metabolism	Global and overview maps;Nucleotide metabolism;Metabolism of cofactors and vitamins	1.130891204
CL2398.Contig1_All	ko03010//Ribosome	Genetic Information Processing	Translation	9.583435911
CL24.Contig1_All	ko00970//Aminoacyl-tRNA biosynthesis	Genetic Information Processing	Translation	-1.422429386
CL24.Contig2_All	ko00970//Aminoacyl-tRNA biosynthesis	Genetic Information Processing	Translation	2.649770314
CL240.Contig1_All	ko04145//Phagosome	Cellular Processes	Transport and catabolism	1.212617761
CL240.Contig3_All	ko04145//Phagosome	Cellular Processes	Transport and catabolism	1.110738162
CL240.Contig4_All	ko04145//Phagosome	Cellular Processes	Transport and catabolism	-7.511959995
CL2401.Contig1_All	ko03430//Mismatch repair	Genetic Information Processing	Replication and repair	1.932220858
CL2401.Contig2_All	ko03430//Mismatch repair	Genetic Information Processing	Replication and repair	1.696105137
CL2401.Contig3_All	ko03430//Mismatch repair	Genetic Information Processing	Replication and repair	-1.232137813
CL2404.Contig1_All	ko03040//Spliceosome	Genetic Information Processing	Transcription	-1.050904965
CL2404.Contig2_All	ko03040//Spliceosome	Genetic Information Processing	Transcription	1.996764786
CL2404.Contig3_All	ko03040//Spliceosome	Genetic Information Processing	Transcription	-3.37429409
CL2404.Contig4_All	ko03040//Spliceosome	Genetic Information Processing	Transcription	-1.360480453
CL2404.Contig5_All	ko03040//Spliceosome	Genetic Information Processing	Transcription	-1.816501444
CL2407.Contig2_All	ko01100//Metabolic pathways;ko00270//Cysteine and methionine metabolism;ko00920//Sulfur metabolism;ko01230//Biosynthesis of amino acids;ko00562//Inositol phosphate metabolism;ko04070//Phosphatidylinositol signaling system;ko01110//Biosynthesis of secondary metabolites;ko01200//Carbon metabolism	Environmental Information Processing;Metabolism	Global and overview maps;Signal transduction;Carbohydrate metabolism;Amino acid metabolism;Energy metabolism	-8.98892507
CL2408.Contig2_All	ko03015//mRNA surveillance pathway	Genetic Information Processing	Translation	-3.350926233
CL2409.Contig1_All	ko00600//Sphingolipid metabolism;ko01100//Metabolic pathways;ko00604//Glycosphingolipid biosynthesis - ganglio series;ko00531//Glycosaminoglycan degradation;ko00511//Other glycan degradation;ko00052//Galactose metabolism	Metabolism	Lipid metabolism;Carbohydrate metabolism;Global and overview maps;Glycan biosynthesis and metabolism	6.310873255
CL2409.Contig2_All	ko00531//Glycosaminoglycan degradation;ko00052//Galactose metabolism;ko00604//Glycosphingolipid biosynthesis - ganglio series;ko00600//Sphingolipid metabolism;ko01100//Metabolic pathways;ko00511//Other glycan degradation	Metabolism	Global and overview maps;Lipid metabolism;Carbohydrate metabolism;Glycan biosynthesis and metabolism	-11.09550269
CL2409.Contig3_All	ko01100//Metabolic pathways;ko00511//Other glycan degradation;ko00600//Sphingolipid metabolism;ko00604//Glycosphingolipid biosynthesis - ganglio series;ko00052//Galactose metabolism;ko00531//Glycosaminoglycan degradation	Metabolism	Carbohydrate metabolism;Global and overview maps;Lipid metabolism;Glycan biosynthesis and metabolism	3.302644668
CL2417.Contig1_All	ko00970//Aminoacyl-tRNA biosynthesis	Genetic Information Processing	Translation	-2.978956696
CL2417.Contig2_All	ko00970//Aminoacyl-tRNA biosynthesis	Genetic Information Processing	Translation	-8.236850106
CL2423.Contig1_All	ko00130//Ubiquinone and other terpenoid-quinone biosynthesis	Metabolism	Metabolism of cofactors and vitamins	8.211622942
CL2423.Contig2_All	ko00130//Ubiquinone and other terpenoid-quinone biosynthesis	Metabolism	Metabolism of cofactors and vitamins	-6.036245646
CL2423.Contig4_All	ko00130//Ubiquinone and other terpenoid-quinone biosynthesis	Metabolism	Metabolism of cofactors and vitamins	1.204798259
CL2424.Contig2_All	ko00966//Glucosinolate biosynthesis;ko00380//Tryptophan metabolism;ko01100//Metabolic pathways;ko01110//Biosynthesis of secondary metabolites;ko01210//2-Oxocarboxylic acid metabolism	Metabolism	Amino acid metabolism;Global and overview maps;Biosynthesis of other secondary metabolites	-6.556202843
CL2425.Contig1_All	ko04141//Protein processing in endoplasmic reticulum	Genetic Information Processing	Folding, sorting and degradation	-1.507859916
CL2425.Contig3_All	ko04141//Protein processing in endoplasmic reticulum	Genetic Information Processing	Folding, sorting and degradation	3.633663445
CL2425.Contig4_All	ko04141//Protein processing in endoplasmic reticulum	Genetic Information Processing	Folding, sorting and degradation	11.66292663
CL2428.Contig10_All	ko03022//Basal transcription factors	Genetic Information Processing	Transcription	2.034862224
CL2428.Contig11_All	ko03022//Basal transcription factors	Genetic Information Processing	Transcription	2.557283464
CL2428.Contig1_All	ko03022//Basal transcription factors	Genetic Information Processing	Transcription	4.20170644
CL2428.Contig2_All	ko03022//Basal transcription factors	Genetic Information Processing	Transcription	-1.141853235
CL2428.Contig5_All	ko03022//Basal transcription factors	Genetic Information Processing	Transcription	6.444590664
CL2428.Contig6_All	ko03022//Basal transcription factors	Genetic Information Processing	Transcription	-1.178048791
CL2428.Contig9_All	ko03022//Basal transcription factors	Genetic Information Processing	Transcription	1.78922732
CL243.Contig1_All	ko04626//Plant-pathogen interaction	Organismal Systems	Environmental adaptation	-3.137215073
CL243.Contig3_All	ko04626//Plant-pathogen interaction;ko00240//Pyrimidine metabolism;ko00230//Purine metabolism;ko03020//RNA polymerase;ko01100//Metabolic pathways	Genetic Information Processing;Metabolism;Organismal Systems	Transcription;Global and overview maps;Nucleotide metabolism;Environmental adaptation	2.776803097
CL243.Contig4_All	ko04626//Plant-pathogen interaction;ko03020//RNA polymerase;ko00230//Purine metabolism;ko00240//Pyrimidine metabolism;ko01100//Metabolic pathways	Organismal Systems;Genetic Information Processing;Metabolism	Nucleotide metabolism;Environmental adaptation;Global and overview maps;Transcription	-1.610056354
CL243.Contig6_All	ko04626//Plant-pathogen interaction	Organismal Systems	Environmental adaptation	-3.093706863
CL2435.Contig2_All	ko01110//Biosynthesis of secondary metabolites;ko01100//Metabolic pathways;ko00565//Ether lipid metabolism	Metabolism	Lipid metabolism;Global and overview maps	6.297179324
CL2435.Contig3_All	ko01110//Biosynthesis of secondary metabolites;ko01100//Metabolic pathways;ko00565//Ether lipid metabolism	Metabolism	Lipid metabolism;Global and overview maps	11.52024439
CL2435.Contig4_All	ko01100//Metabolic pathways;ko00565//Ether lipid metabolism;ko01110//Biosynthesis of secondary metabolites	Metabolism	Lipid metabolism;Global and overview maps	1.512191201
CL2436.Contig1_All	ko01100//Metabolic pathways;ko00190//Oxidative phosphorylation	Metabolism	Energy metabolism;Global and overview maps	-10.8962994
CL2436.Contig2_All	ko00190//Oxidative phosphorylation;ko01100//Metabolic pathways	Metabolism	Global and overview maps;Energy metabolism	-8.455779766
CL2436.Contig3_All	ko01100//Metabolic pathways;ko00190//Oxidative phosphorylation	Metabolism	Global and overview maps;Energy metabolism	1.115796579
CL2437.Contig11_All	ko00051//Fructose and mannose metabolism	Metabolism	Carbohydrate metabolism	-4.263263206
CL2437.Contig12_All	ko00051//Fructose and mannose metabolism	Metabolism	Carbohydrate metabolism	-2.434345713
CL2437.Contig9_All	ko00051//Fructose and mannose metabolism	Metabolism	Carbohydrate metabolism	2.900789268
CL244.Contig2_All	ko00970//Aminoacyl-tRNA biosynthesis	Genetic Information Processing	Translation	1.366285627
CL2440.Contig1_All	ko00450//Selenocompound metabolism	Metabolism	Metabolism of other amino acids	-1.472331931
CL2440.Contig2_All	ko00450//Selenocompound metabolism	Metabolism	Metabolism of other amino acids	1.955629686
CL2443.Contig2_All	ko01110//Biosynthesis of secondary metabolites;ko00941//Flavonoid biosynthesis;ko00270//Cysteine and methionine metabolism;ko01100//Metabolic pathways	Metabolism	Amino acid metabolism;Global and overview maps;Biosynthesis of other secondary metabolites	3.297132233
CL2444.Contig2_All	ko01110//Biosynthesis of secondary metabolites;ko04146//Peroxisome;ko00630//Glyoxylate and dicarboxylate metabolism;ko01200//Carbon metabolism;ko00195//Photosynthesis;ko01100//Metabolic pathways	Metabolism;Cellular Processes	Global and overview maps;Energy metabolism;Carbohydrate metabolism;Transport and catabolism	-4.031102399
CL2444.Contig4_All	ko01100//Metabolic pathways;ko00195//Photosynthesis	Metabolism	Energy metabolism;Global and overview maps	-2.113508025
CL2444.Contig5_All	ko00195//Photosynthesis;ko01100//Metabolic pathways	Metabolism	Global and overview maps;Energy metabolism	-3.160918664
CL2445.Contig1_All	ko04141//Protein processing in endoplasmic reticulum	Genetic Information Processing	Folding, sorting and degradation	-7.513949863
CL2445.Contig2_All	ko04141//Protein processing in endoplasmic reticulum	Genetic Information Processing	Folding, sorting and degradation	4.112331269
CL2445.Contig3_All	ko04141//Protein processing in endoplasmic reticulum	Genetic Information Processing	Folding, sorting and degradation	1.678487077
CL2445.Contig4_All	ko04141//Protein processing in endoplasmic reticulum	Genetic Information Processing	Folding, sorting and degradation	-1.946063502
CL2446.Contig2_All	ko03013//RNA transport	Genetic Information Processing	Translation	2.594639675
CL2446.Contig3_All	ko03013//RNA transport	Genetic Information Processing	Translation	3.394361389
CL2448.Contig1_All	ko04626//Plant-pathogen interaction	Organismal Systems	Environmental adaptation	1.318384787
CL2448.Contig4_All	ko00230//Purine metabolism;ko04626//Plant-pathogen interaction;ko03020//RNA polymerase;ko01100//Metabolic pathways;ko00240//Pyrimidine metabolism	Organismal Systems;Genetic Information Processing;Metabolism	Nucleotide metabolism;Environmental adaptation;Transcription;Global and overview maps	1.218614798
CL2451.Contig1_All	ko04120//Ubiquitin mediated proteolysis	Genetic Information Processing	Folding, sorting and degradation	-1.150044437
CL2451.Contig4_All	ko04120//Ubiquitin mediated proteolysis	Genetic Information Processing	Folding, sorting and degradation	3.116933159
CL2453.Contig1_All	ko01110//Biosynthesis of secondary metabolites;ko00010//Glycolysis / Gluconeogenesis;ko01100//Metabolic pathways	Metabolism	Global and overview maps;Carbohydrate metabolism	-2.505922742
CL2453.Contig2_All	ko01110//Biosynthesis of secondary metabolites;ko01100//Metabolic pathways;ko00010//Glycolysis / Gluconeogenesis	Metabolism	Carbohydrate metabolism;Global and overview maps	8.887814937
CL2453.Contig4_All	ko01100//Metabolic pathways;ko01110//Biosynthesis of secondary metabolites;ko00010//Glycolysis / Gluconeogenesis	Metabolism	Carbohydrate metabolism;Global and overview maps	-10.41525088
CL2453.Contig5_All	ko00010//Glycolysis / Gluconeogenesis;ko01100//Metabolic pathways;ko01110//Biosynthesis of secondary metabolites	Metabolism	Carbohydrate metabolism;Global and overview maps	1.414917469
CL2458.Contig1_All	ko04146//Peroxisome	Cellular Processes	Transport and catabolism	-4.575757561
CL2458.Contig3_All	ko04146//Peroxisome	Cellular Processes	Transport and catabolism	1.191774559
CL2460.Contig1_All	ko03040//Spliceosome	Genetic Information Processing	Transcription	5.875939875
CL2460.Contig2_All	ko03040//Spliceosome	Genetic Information Processing	Transcription	-2.023557727
CL2462.Contig1_All	ko03008//Ribosome biogenesis in eukaryotes	Genetic Information Processing	Translation	-1.011291617
CL2462.Contig2_All	ko03008//Ribosome biogenesis in eukaryotes	Genetic Information Processing	Translation	2.908193144
CL2462.Contig3_All	ko03008//Ribosome biogenesis in eukaryotes	Genetic Information Processing	Translation	-2.309515463
CL2463.Contig3_All	ko00710//Carbon fixation in photosynthetic organisms;ko01100//Metabolic pathways;ko00620//Pyruvate metabolism;ko00270//Cysteine and methionine metabolism;ko01110//Biosynthesis of secondary metabolites;ko00020//Citrate cycle (TCA cycle);ko00630//Glyoxylate and dicarboxylate metabolism;ko01200//Carbon metabolism	Metabolism	Amino acid metabolism;Global and overview maps;Energy metabolism;Carbohydrate metabolism	1.206348049
CL2468.Contig1_All	ko03018//RNA degradation	Genetic Information Processing	Folding, sorting and degradation	1.086077145
CL2468.Contig2_All	ko03018//RNA degradation	Genetic Information Processing	Folding, sorting and degradation	4.617107905
CL2468.Contig3_All	ko03018//RNA degradation	Genetic Information Processing	Folding, sorting and degradation	-7.369825927
CL2474.Contig2_All	ko03040//Spliceosome;ko03013//RNA transport	Genetic Information Processing	Translation;Transcription	-1.251286668
CL2474.Contig3_All	ko03013//RNA transport	Genetic Information Processing	Translation	5.261760801
CL2474.Contig4_All	ko03013//RNA transport	Genetic Information Processing	Translation	7.552012347
CL2474.Contig5_All	ko03013//RNA transport	Genetic Information Processing	Translation	-4.939707738
CL2474.Contig6_All	ko03013//RNA transport	Genetic Information Processing	Translation	-5.456319887
CL2477.Contig3_All	ko03040//Spliceosome	Genetic Information Processing	Transcription	1.013191638
CL2478.Contig1_All	ko04120//Ubiquitin mediated proteolysis	Genetic Information Processing	Folding, sorting and degradation	-1.06112494
CL2478.Contig2_All	ko04120//Ubiquitin mediated proteolysis	Genetic Information Processing	Folding, sorting and degradation	1.598532702
CL248.Contig3_All	ko03040//Spliceosome	Genetic Information Processing	Transcription	9.043603442
CL248.Contig4_All	ko03040//Spliceosome	Genetic Information Processing	Transcription	-1.148672769
CL2481.Contig1_All	ko01200//Carbon metabolism;ko01230//Biosynthesis of amino acids;ko00010//Glycolysis / Gluconeogenesis;ko01100//Metabolic pathways;ko00260//Glycine, serine and threonine metabolism;ko01110//Biosynthesis of secondary metabolites	Metabolism	Amino acid metabolism;Global and overview maps;Carbohydrate metabolism	-1.592044685
CL2486.Contig1_All	ko01100//Metabolic pathways;ko00130//Ubiquinone and other terpenoid-quinone biosynthesis;ko01110//Biosynthesis of secondary metabolites	Metabolism	Global and overview maps;Metabolism of cofactors and vitamins	-4.881843812
CL2487.Contig1_All	ko04016//MAPK signaling pathway - plant	Environmental Information Processing	Signal transduction	5.701375746
CL2487.Contig2_All	ko04626//Plant-pathogen interaction;ko04016//MAPK signaling pathway - plant	Organismal Systems;Environmental Information Processing	Signal transduction;Environmental adaptation	-1.986274287
CL2488.Contig10_All	ko03050//Proteasome	Genetic Information Processing	Folding, sorting and degradation	-9.894948081
CL2488.Contig3_All	ko03050//Proteasome	Genetic Information Processing	Folding, sorting and degradation	-5.971493137
CL2488.Contig4_All	ko03050//Proteasome	Genetic Information Processing	Folding, sorting and degradation	3.483617117
CL2488.Contig8_All	ko03050//Proteasome	Genetic Information Processing	Folding, sorting and degradation	-1.493352972
CL2492.Contig2_All	ko04141//Protein processing in endoplasmic reticulum;ko03015//mRNA surveillance pathway;ko00510//N-Glycan biosynthesis;ko02010//ABC transporters;ko01100//Metabolic pathways;ko03013//RNA transport	Environmental Information Processing;Metabolism;Genetic Information Processing	Global and overview maps;Folding, sorting and degradation;Glycan biosynthesis and metabolism;Translation;Membrane transport	-1.372046076
CL2494.Contig10_All	ko04130//SNARE interactions in vesicular transport	Genetic Information Processing	Folding, sorting and degradation	-1.519052341
CL2494.Contig11_All	ko04130//SNARE interactions in vesicular transport	Genetic Information Processing	Folding, sorting and degradation	-4.189424656
CL2494.Contig2_All	ko04130//SNARE interactions in vesicular transport	Genetic Information Processing	Folding, sorting and degradation	4.933133363
CL2494.Contig3_All	ko04130//SNARE interactions in vesicular transport	Genetic Information Processing	Folding, sorting and degradation	8.240654208
CL2494.Contig4_All	ko04130//SNARE interactions in vesicular transport	Genetic Information Processing	Folding, sorting and degradation	2.164308082
CL2494.Contig5_All	ko04130//SNARE interactions in vesicular transport	Genetic Information Processing	Folding, sorting and degradation	11.06773722
CL2494.Contig6_All	ko04130//SNARE interactions in vesicular transport	Genetic Information Processing	Folding, sorting and degradation	9.995191127
CL2494.Contig7_All	ko04130//SNARE interactions in vesicular transport	Genetic Information Processing	Folding, sorting and degradation	2.899303171
CL2494.Contig8_All	ko04130//SNARE interactions in vesicular transport	Genetic Information Processing	Folding, sorting and degradation	9.437273646
CL2494.Contig9_All	ko04130//SNARE interactions in vesicular transport	Genetic Information Processing	Folding, sorting and degradation	5.768269734
CL2496.Contig1_All	ko01100//Metabolic pathways;ko00730//Thiamine metabolism	Metabolism	Global and overview maps;Metabolism of cofactors and vitamins	1.979133368
CL2498.Contig1_All	ko01110//Biosynthesis of secondary metabolites;ko00053//Ascorbate and aldarate metabolism;ko00562//Inositol phosphate metabolism;ko04070//Phosphatidylinositol signaling system;ko01100//Metabolic pathways	Metabolism;Environmental Information Processing	Global and overview maps;Signal transduction;Carbohydrate metabolism	1.316611005
CL2502.Contig1_All	ko04144//Endocytosis	Cellular Processes	Transport and catabolism	1.516037633
CL2502.Contig2_All	ko04144//Endocytosis	Cellular Processes	Transport and catabolism	-2.880320078
CL2502.Contig6_All	ko04144//Endocytosis	Cellular Processes	Transport and catabolism	3.72730552
CL2504.Contig1_All	ko00480//Glutathione metabolism;ko00053//Ascorbate and aldarate metabolism	Metabolism	Metabolism of other amino acids;Carbohydrate metabolism	6.617712617
CL2504.Contig2_All	ko00053//Ascorbate and aldarate metabolism;ko00480//Glutathione metabolism	Metabolism	Carbohydrate metabolism;Metabolism of other amino acids	5.96223561
CL2504.Contig3_All	ko00053//Ascorbate and aldarate metabolism;ko00480//Glutathione metabolism	Metabolism	Metabolism of other amino acids;Carbohydrate metabolism	5.39743014
CL2504.Contig4_All	ko00480//Glutathione metabolism;ko00053//Ascorbate and aldarate metabolism	Metabolism	Metabolism of other amino acids;Carbohydrate metabolism	9.685454165
CL2504.Contig5_All	ko00053//Ascorbate and aldarate metabolism;ko00480//Glutathione metabolism	Metabolism	Metabolism of other amino acids;Carbohydrate metabolism	-1.544009273
CL2512.Contig2_All	ko03040//Spliceosome	Genetic Information Processing	Transcription	-1.21898713
CL2514.Contig1_All	ko03022//Basal transcription factors	Genetic Information Processing	Transcription	-11.04101896
CL2514.Contig2_All	ko03022//Basal transcription factors	Genetic Information Processing	Transcription	1.081608668
CL2515.Contig1_All	ko01110//Biosynthesis of secondary metabolites;ko01100//Metabolic pathways;ko01230//Biosynthesis of amino acids;ko00770//Pantothenate and CoA biosynthesis;ko01210//2-Oxocarboxylic acid metabolism;ko00290//Valine, leucine and isoleucine biosynthesis	Metabolism	Amino acid metabolism;Global and overview maps;Metabolism of cofactors and vitamins	-1.246218293
CL2515.Contig2_All	ko01100//Metabolic pathways;ko01110//Biosynthesis of secondary metabolites;ko01230//Biosynthesis of amino acids;ko00770//Pantothenate and CoA biosynthesis;ko00290//Valine, leucine and isoleucine biosynthesis;ko01210//2-Oxocarboxylic acid metabolism	Metabolism	Amino acid metabolism;Global and overview maps;Metabolism of cofactors and vitamins	6.769215245
CL2515.Contig3_All	ko01230//Biosynthesis of amino acids;ko00290//Valine, leucine and isoleucine biosynthesis;ko01100//Metabolic pathways;ko01110//Biosynthesis of secondary metabolites;ko00770//Pantothenate and CoA biosynthesis;ko01210//2-Oxocarboxylic acid metabolism	Metabolism	Amino acid metabolism;Metabolism of cofactors and vitamins;Global and overview maps	2.250673466
CL2518.Contig2_All	ko03040//Spliceosome	Genetic Information Processing	Transcription	-7.388831727
CL2518.Contig3_All	ko03040//Spliceosome	Genetic Information Processing	Transcription	-10.81027191
CL2518.Contig4_All	ko03040//Spliceosome	Genetic Information Processing	Transcription	-1.032726873
CL2518.Contig5_All	ko03040//Spliceosome	Genetic Information Processing	Transcription	10.19822545
CL2521.Contig1_All	ko03015//mRNA surveillance pathway	Genetic Information Processing	Translation	5.583232898
CL2521.Contig2_All	ko03015//mRNA surveillance pathway	Genetic Information Processing	Translation	3.791046042
CL2521.Contig3_All	ko03015//mRNA surveillance pathway	Genetic Information Processing	Translation	1.059165472
CL2521.Contig4_All	ko03015//mRNA surveillance pathway	Genetic Information Processing	Translation	5.78879743
CL2521.Contig5_All	ko03015//mRNA surveillance pathway	Genetic Information Processing	Translation	5.550898507
CL2521.Contig6_All	ko03015//mRNA surveillance pathway	Genetic Information Processing	Translation	2.477955032
CL2522.Contig1_All	ko00630//Glyoxylate and dicarboxylate metabolism;ko01110//Biosynthesis of secondary metabolites;ko04146//Peroxisome;ko01200//Carbon metabolism;ko01100//Metabolic pathways	Metabolism;Cellular Processes	Carbohydrate metabolism;Global and overview maps;Transport and catabolism	-1.342292943
CL2522.Contig2_All	ko00630//Glyoxylate and dicarboxylate metabolism;ko04146//Peroxisome;ko01200//Carbon metabolism;ko01110//Biosynthesis of secondary metabolites;ko01100//Metabolic pathways	Cellular Processes;Metabolism	Global and overview maps;Transport and catabolism;Carbohydrate metabolism	-1.753915305
CL2522.Contig4_All	ko04146//Peroxisome;ko01110//Biosynthesis of secondary metabolites;ko01200//Carbon metabolism;ko01100//Metabolic pathways;ko00630//Glyoxylate and dicarboxylate metabolism	Metabolism;Cellular Processes	Transport and catabolism;Carbohydrate metabolism;Global and overview maps	-2.033732574
CL2522.Contig7_All	ko01200//Carbon metabolism;ko04146//Peroxisome;ko01100//Metabolic pathways;ko01110//Biosynthesis of secondary metabolites;ko00630//Glyoxylate and dicarboxylate metabolism	Cellular Processes;Metabolism	Carbohydrate metabolism;Transport and catabolism;Global and overview maps	-2.20463988
CL253.Contig2_All	ko00970//Aminoacyl-tRNA biosynthesis	Genetic Information Processing	Translation	-1.473306874
CL253.Contig3_All	ko00970//Aminoacyl-tRNA biosynthesis	Genetic Information Processing	Translation	1.653947855
CL2530.Contig1_All	ko04016//MAPK signaling pathway - plant	Environmental Information Processing	Signal transduction	1.229383566
CL2530.Contig2_All	ko04016//MAPK signaling pathway - plant	Environmental Information Processing	Signal transduction	-10.2683808
CL2533.Contig1_All	ko01100//Metabolic pathways;ko00040//Pentose and glucuronate interconversions	Metabolism	Global and overview maps;Carbohydrate metabolism	-1.870431417
CL2533.Contig2_All	ko01110//Biosynthesis of secondary metabolites;ko00310//Lysine degradation;ko01100//Metabolic pathways	Metabolism	Global and overview maps;Amino acid metabolism	-2.436975237
CL2533.Contig4_All	ko01100//Metabolic pathways;ko00040//Pentose and glucuronate interconversions	Metabolism	Carbohydrate metabolism;Global and overview maps	-2.521920496
CL2535.Contig2_All	ko03015//mRNA surveillance pathway	Genetic Information Processing	Translation	-1.477759585
CL2535.Contig3_All	ko03015//mRNA surveillance pathway	Genetic Information Processing	Translation	-1.242216071
CL2539.Contig1_All	ko00500//Starch and sucrose metabolism;ko01100//Metabolic pathways;ko00514//Other types of O-glycan biosynthesis	Metabolism	Glycan biosynthesis and metabolism;Global and overview maps;Carbohydrate metabolism	-1.481555439
CL2539.Contig2_All	ko00514//Other types of O-glycan biosynthesis;ko00500//Starch and sucrose metabolism;ko01100//Metabolic pathways	Metabolism	Global and overview maps;Carbohydrate metabolism;Glycan biosynthesis and metabolism	2.557364139
CL2546.Contig2_All	ko00920//Sulfur metabolism;ko01100//Metabolic pathways	Metabolism	Global and overview maps;Energy metabolism	-2.008113088
CL2546.Contig4_All	ko00920//Sulfur metabolism;ko01100//Metabolic pathways	Metabolism	Global and overview maps;Energy metabolism	-2.031664348
CL2551.Contig5_All	ko04626//Plant-pathogen interaction	Organismal Systems	Environmental adaptation	5.129404605
CL2557.Contig3_All	ko04075//Plant hormone signal transduction;ko04016//MAPK signaling pathway - plant	Environmental Information Processing	Signal transduction	-1.684289759
CL2557.Contig4_All	ko04075//Plant hormone signal transduction;ko04016//MAPK signaling pathway - plant	Environmental Information Processing	Signal transduction	3.827466016
CL2561.Contig2_All	ko00400//Phenylalanine, tyrosine and tryptophan biosynthesis;ko01230//Biosynthesis of amino acids;ko01100//Metabolic pathways;ko01110//Biosynthesis of secondary metabolites	Metabolism	Global and overview maps;Amino acid metabolism	1.31562307
CL2565.Contig2_All	ko01100//Metabolic pathways;ko00270//Cysteine and methionine metabolism	Metabolism	Amino acid metabolism;Global and overview maps	4.216492271
CL2567.Contig2_All	ko04120//Ubiquitin mediated proteolysis	Genetic Information Processing	Folding, sorting and degradation	1.68730517
CL2568.Contig2_All	ko01110//Biosynthesis of secondary metabolites;ko01100//Metabolic pathways;ko00740//Riboflavin metabolism	Metabolism	Metabolism of cofactors and vitamins;Global and overview maps	-2.325182642
CL2571.Contig1_All	ko00901//Indole alkaloid biosynthesis;ko01110//Biosynthesis of secondary metabolites	Metabolism	Global and overview maps;Biosynthesis of other secondary metabolites	-8.134472985
CL2571.Contig2_All	ko00901//Indole alkaloid biosynthesis;ko01110//Biosynthesis of secondary metabolites	Metabolism	Global and overview maps;Biosynthesis of other secondary metabolites	-1.559995199
CL2571.Contig3_All	ko00511//Other glycan degradation;ko00901//Indole alkaloid biosynthesis;ko01110//Biosynthesis of secondary metabolites	Metabolism	Glycan biosynthesis and metabolism;Global and overview maps;Biosynthesis of other secondary metabolites	-10.23541793
CL2577.Contig2_All	ko00195//Photosynthesis;ko01100//Metabolic pathways	Metabolism	Energy metabolism;Global and overview maps	3.590680883
CL2578.Contig1_All	ko00620//Pyruvate metabolism;ko00710//Carbon fixation in photosynthetic organisms;ko01100//Metabolic pathways;ko01200//Carbon metabolism	Metabolism	Global and overview maps;Energy metabolism;Carbohydrate metabolism	1.786146798
CL2578.Contig2_All	ko01200//Carbon metabolism;ko00710//Carbon fixation in photosynthetic organisms;ko00620//Pyruvate metabolism;ko01100//Metabolic pathways	Metabolism	Energy metabolism;Carbohydrate metabolism;Global and overview maps	-1.341022139
CL2578.Contig4_All	ko00710//Carbon fixation in photosynthetic organisms;ko01100//Metabolic pathways;ko01200//Carbon metabolism;ko00620//Pyruvate metabolism	Metabolism	Global and overview maps;Energy metabolism;Carbohydrate metabolism	-3.889804537
CL2578.Contig5_All	ko01200//Carbon metabolism;ko01100//Metabolic pathways;ko00710//Carbon fixation in photosynthetic organisms;ko00620//Pyruvate metabolism	Metabolism	Carbohydrate metabolism;Energy metabolism;Global and overview maps	-2.296662737
CL258.Contig5_All	ko01040//Biosynthesis of unsaturated fatty acids;ko00061//Fatty acid biosynthesis;ko01100//Metabolic pathways;ko01212//Fatty acid metabolism;ko00780//Biotin metabolism	Metabolism	Global and overview maps;Lipid metabolism;Metabolism of cofactors and vitamins	-2.91914582
CL2587.Contig2_All	ko04712//Circadian rhythm - plant	Organismal Systems	Environmental adaptation	-2.691778307
CL2590.Contig10_All	ko04626//Plant-pathogen interaction	Organismal Systems	Environmental adaptation	-1.09406829
CL2590.Contig2_All	ko04626//Plant-pathogen interaction	Organismal Systems	Environmental adaptation	-7.115680577
CL2590.Contig3_All	ko04626//Plant-pathogen interaction	Organismal Systems	Environmental adaptation	-2.613658632
CL2590.Contig5_All	ko04626//Plant-pathogen interaction	Organismal Systems	Environmental adaptation	1.52250537
CL2590.Contig7_All	ko04626//Plant-pathogen interaction	Organismal Systems	Environmental adaptation	4.232152097
CL2590.Contig9_All	ko04626//Plant-pathogen interaction	Organismal Systems	Environmental adaptation	1.726459667
CL2595.Contig1_All	ko01230//Biosynthesis of amino acids;ko01100//Metabolic pathways;ko00340//Histidine metabolism;ko01110//Biosynthesis of secondary metabolites	Metabolism	Amino acid metabolism;Global and overview maps	2.137159492
CL2595.Contig2_All	ko01230//Biosynthesis of amino acids;ko01110//Biosynthesis of secondary metabolites;ko01100//Metabolic pathways;ko00340//Histidine metabolism	Metabolism	Global and overview maps;Amino acid metabolism	3.677530043
CL2599.Contig1_All	ko03060//Protein export	Genetic Information Processing	Folding, sorting and degradation	5.892169821
CL2599.Contig4_All	ko03060//Protein export	Genetic Information Processing	Folding, sorting and degradation	-1.86573202
CL2599.Contig6_All	ko03060//Protein export	Genetic Information Processing	Folding, sorting and degradation	-2.466975708
CL2607.Contig1_All	ko00071//Fatty acid degradation;ko00330//Arginine and proline metabolism;ko00053//Ascorbate and aldarate metabolism;ko00561//Glycerolipid metabolism;ko00620//Pyruvate metabolism;ko01100//Metabolic pathways;ko00010//Glycolysis / Gluconeogenesis;ko00380//Tryptophan metabolism;ko00310//Lysine degradation;ko00340//Histidine metabolism;ko00260//Glycine, serine and threonine metabolism;ko00410//beta-Al…	Metabolism	Carbohydrate metabolism;Amino acid metabolism;Lipid metabolism;Global and overview maps;Metabolism of other amino acids	-8.348191172
CL2607.Contig3_All	ko00330//Arginine and proline metabolism;ko00071//Fatty acid degradation;ko01100//Metabolic pathways;ko00380//Tryptophan metabolism;ko00340//Histidine metabolism;ko00260//Glycine, serine and threonine metabolism;ko00620//Pyruvate metabolism;ko01110//Biosynthesis of secondary metabolites;ko00010//Glycolysis / Gluconeogenesis;ko00561//Glycerolipid metabolism;ko00410//beta-Alanine metabolism;ko00053…	Metabolism	Carbohydrate metabolism;Global and overview maps;Amino acid metabolism;Lipid metabolism;Metabolism of other amino acids	-10.16641157
CL2607.Contig4_All	ko00340//Histidine metabolism;ko00620//Pyruvate metabolism;ko00330//Arginine and proline metabolism;ko00561//Glycerolipid metabolism;ko00310//Lysine degradation;ko00053//Ascorbate and aldarate metabolism;ko00380//Tryptophan metabolism;ko01100//Metabolic pathways;ko00071//Fatty acid degradation;ko01110//Biosynthesis of secondary metabolites;ko00280//Valine, leucine and isoleucine degradation;ko000…	Metabolism	Metabolism of other amino acids;Carbohydrate metabolism;Lipid metabolism;Global and overview maps;Amino acid metabolism	-4.785899182
CL2607.Contig5_All	ko00620//Pyruvate metabolism;ko01110//Biosynthesis of secondary metabolites;ko00330//Arginine and proline metabolism;ko00280//Valine, leucine and isoleucine degradation;ko00410//beta-Alanine metabolism;ko00010//Glycolysis / Gluconeogenesis;ko00380//Tryptophan metabolism;ko00071//Fatty acid degradation;ko00340//Histidine metabolism;ko01100//Metabolic pathways;ko00260//Glycine, serine and threonine…	Metabolism	Metabolism of other amino acids;Carbohydrate metabolism;Lipid metabolism;Amino acid metabolism;Global and overview maps	1.559389565
CL2607.Contig6_All	ko00310//Lysine degradation;ko00561//Glycerolipid metabolism;ko01110//Biosynthesis of secondary metabolites;ko00010//Glycolysis / Gluconeogenesis;ko00053//Ascorbate and aldarate metabolism;ko00330//Arginine and proline metabolism;ko00071//Fatty acid degradation;ko01100//Metabolic pathways;ko00410//beta-Alanine metabolism;ko00620//Pyruvate metabolism;ko00380//Tryptophan metabolism;ko00260//Glycine…	Metabolism	Amino acid metabolism;Carbohydrate metabolism;Lipid metabolism;Global and overview maps;Metabolism of other amino acids	2.271689379
CL2607.Contig7_All	ko00053//Ascorbate and aldarate metabolism;ko00620//Pyruvate metabolism;ko00561//Glycerolipid metabolism;ko00410//beta-Alanine metabolism;ko00330//Arginine and proline metabolism;ko00380//Tryptophan metabolism;ko01100//Metabolic pathways;ko00340//Histidine metabolism;ko00260//Glycine, serine and threonine metabolism;ko00071//Fatty acid degradation;ko01110//Biosynthesis of secondary metabolites;ko…	Metabolism	Metabolism of other amino acids;Global and overview maps;Carbohydrate metabolism;Amino acid metabolism;Lipid metabolism	-5.647596422
CL2607.Contig8_All	ko00071//Fatty acid degradation;ko00620//Pyruvate metabolism;ko00561//Glycerolipid metabolism;ko00053//Ascorbate and aldarate metabolism;ko00330//Arginine and proline metabolism;ko00380//Tryptophan metabolism;ko00010//Glycolysis / Gluconeogenesis;ko00410//beta-Alanine metabolism;ko01110//Biosynthesis of secondary metabolites;ko00260//Glycine, serine and threonine metabolism;ko00310//Lysine degrad…	Metabolism	Metabolism of other amino acids;Carbohydrate metabolism;Amino acid metabolism;Global and overview maps;Lipid metabolism	-1.480812728
CL2610.Contig2_All	ko00970//Aminoacyl-tRNA biosynthesis;ko01100//Metabolic pathways	Genetic Information Processing;Metabolism	Translation;Global and overview maps	-2.787467853
CL2610.Contig3_All	ko00970//Aminoacyl-tRNA biosynthesis;ko01100//Metabolic pathways	Metabolism;Genetic Information Processing	Global and overview maps;Translation	6.451338297
CL2614.Contig1_All	ko00480//Glutathione metabolism	Metabolism	Metabolism of other amino acids	-1.458769628
CL2614.Contig2_All	ko00480//Glutathione metabolism	Metabolism	Metabolism of other amino acids	-3.94525728
CL2614.Contig3_All	ko00480//Glutathione metabolism	Metabolism	Metabolism of other amino acids	-3.057076775
CL2614.Contig5_All	ko00480//Glutathione metabolism	Metabolism	Metabolism of other amino acids	-2.080365433
CL2617.Contig1_All	ko00620//Pyruvate metabolism	Metabolism	Carbohydrate metabolism	9.48508896
CL2617.Contig2_All	ko00620//Pyruvate metabolism	Metabolism	Carbohydrate metabolism	4.013497263
CL2618.Contig1_All	ko01100//Metabolic pathways;ko00770//Pantothenate and CoA biosynthesis	Metabolism	Global and overview maps;Metabolism of cofactors and vitamins	-3.017982852
CL2618.Contig2_All	ko01100//Metabolic pathways;ko00770//Pantothenate and CoA biosynthesis	Metabolism	Global and overview maps;Metabolism of cofactors and vitamins	5.922955978
CL262.Contig1_All	ko04136//Autophagy - other	Cellular Processes	Transport and catabolism	5.234874519
CL262.Contig2_All	ko00240//Pyrimidine metabolism;ko01100//Metabolic pathways	Metabolism	Nucleotide metabolism;Global and overview maps	7.213185921
CL262.Contig3_All	ko01100//Metabolic pathways;ko00240//Pyrimidine metabolism	Metabolism	Global and overview maps;Nucleotide metabolism	-3.131261784
CL262.Contig5_All	ko01200//Carbon metabolism;ko00710//Carbon fixation in photosynthetic organisms;ko01110//Biosynthesis of secondary metabolites;ko01230//Biosynthesis of amino acids;ko00010//Glycolysis / Gluconeogenesis;ko00051//Fructose and mannose metabolism;ko00030//Pentose phosphate pathway;ko01100//Metabolic pathways	Metabolism	Carbohydrate metabolism;Energy metabolism;Global and overview maps	-2.021792326
CL262.Contig7_All	ko04136//Autophagy - other	Cellular Processes	Transport and catabolism	4.643302455
CL2621.Contig1_All	ko00563//Glycosylphosphatidylinositol (GPI)-anchor biosynthesis;ko01100//Metabolic pathways	Metabolism	Glycan biosynthesis and metabolism;Global and overview maps	1.401764497
CL2621.Contig2_All	ko01100//Metabolic pathways;ko00563//Glycosylphosphatidylinositol (GPI)-anchor biosynthesis	Metabolism	Glycan biosynthesis and metabolism;Global and overview maps	1.198944798
CL2621.Contig4_All	ko01100//Metabolic pathways;ko00563//Glycosylphosphatidylinositol (GPI)-anchor biosynthesis	Metabolism	Global and overview maps;Glycan biosynthesis and metabolism	-3.467856849
CL2623.Contig2_All	ko04712//Circadian rhythm - plant	Organismal Systems	Environmental adaptation	-1.050358846
CL2624.Contig2_All	ko03008//Ribosome biogenesis in eukaryotes	Genetic Information Processing	Translation	-1.694139509
CL2625.Contig1_All	ko03410//Base excision repair	Genetic Information Processing	Replication and repair	11.49560327
CL2625.Contig2_All	ko03410//Base excision repair	Genetic Information Processing	Replication and repair	1.694234236
CL2625.Contig3_All	ko03410//Base excision repair	Genetic Information Processing	Replication and repair	-8.507285382
CL2625.Contig4_All	ko03410//Base excision repair	Genetic Information Processing	Replication and repair	-9.863282807
CL2625.Contig5_All	ko03410//Base excision repair	Genetic Information Processing	Replication and repair	-8.323609159
CL2625.Contig6_All	ko03410//Base excision repair	Genetic Information Processing	Replication and repair	-2.386578476
CL2628.Contig1_All	ko00020//Citrate cycle (TCA cycle);ko01230//Biosynthesis of amino acids;ko00630//Glyoxylate and dicarboxylate metabolism;ko01100//Metabolic pathways;ko01210//2-Oxocarboxylic acid metabolism;ko01200//Carbon metabolism;ko01110//Biosynthesis of secondary metabolites	Metabolism	Carbohydrate metabolism;Global and overview maps	1.64415354
CL2632.Contig1_All	ko00564//Glycerophospholipid metabolism;ko01100//Metabolic pathways	Metabolism	Lipid metabolism;Global and overview maps	-1.964325833
CL2632.Contig2_All	ko00564//Glycerophospholipid metabolism;ko01100//Metabolic pathways	Metabolism	Lipid metabolism;Global and overview maps	8.33816475
CL2633.Contig1_All	ko01100//Metabolic pathways	Metabolism	Global and overview maps	-1.264882353
CL2633.Contig2_All	ko01100//Metabolic pathways	Metabolism	Global and overview maps	1.199235517
CL2633.Contig3_All	ko01100//Metabolic pathways	Metabolism	Global and overview maps	-3.026286914
CL2635.Contig1_All	ko04136//Autophagy - other	Cellular Processes	Transport and catabolism	-1.477576699
CL2636.Contig1_All	ko03022//Basal transcription factors	Genetic Information Processing	Transcription	-2.274488221
CL2636.Contig2_All	ko03022//Basal transcription factors	Genetic Information Processing	Transcription	-5.403973885
CL2636.Contig3_All	ko03022//Basal transcription factors	Genetic Information Processing	Transcription	-5.18112703
CL2636.Contig4_All	ko03022//Basal transcription factors	Genetic Information Processing	Transcription	7.425313158
CL2636.Contig5_All	ko03022//Basal transcription factors	Genetic Information Processing	Transcription	-7.840411683
CL2636.Contig6_All	ko03022//Basal transcription factors	Genetic Information Processing	Transcription	4.36531136
CL2636.Contig7_All	ko03022//Basal transcription factors	Genetic Information Processing	Transcription	3.177724304
CL2636.Contig9_All	ko03022//Basal transcription factors	Genetic Information Processing	Transcription	-1.444508743
CL2637.Contig2_All	ko04144//Endocytosis	Cellular Processes	Transport and catabolism	-10.14482585
CL2637.Contig3_All	ko04144//Endocytosis	Cellular Processes	Transport and catabolism	-2.62480395
CL2646.Contig1_All	ko03050//Proteasome	Genetic Information Processing	Folding, sorting and degradation	2.064179403
CL2646.Contig2_All	ko03050//Proteasome	Genetic Information Processing	Folding, sorting and degradation	2.182642198
CL2646.Contig3_All	ko03050//Proteasome	Genetic Information Processing	Folding, sorting and degradation	-2.169852639
CL2646.Contig4_All	ko03050//Proteasome	Genetic Information Processing	Folding, sorting and degradation	-3.000566371
CL2646.Contig6_All	ko03050//Proteasome	Genetic Information Processing	Folding, sorting and degradation	-10.81863357
CL2656.Contig1_All	ko00520//Amino sugar and nucleotide sugar metabolism	Metabolism	Carbohydrate metabolism	2.168069363
CL2656.Contig2_All	ko00520//Amino sugar and nucleotide sugar metabolism	Metabolism	Carbohydrate metabolism	-1.494451634
CL2658.Contig1_All	ko03010//Ribosome	Genetic Information Processing	Translation	11.99107097
CL2658.Contig3_All	ko03010//Ribosome	Genetic Information Processing	Translation	-2.363226177
CL2661.Contig3_All	ko01100//Metabolic pathways;ko00909//Sesquiterpenoid and triterpenoid biosynthesis	Metabolism	Metabolism of terpenoids and polyketides;Global and overview maps	-1.39303356
CL2663.Contig10_All	ko01110//Biosynthesis of secondary metabolites;ko01100//Metabolic pathways;ko00940//Phenylpropanoid biosynthesis	Metabolism	Biosynthesis of other secondary metabolites;Global and overview maps	-2.426980347
CL2663.Contig11_All	ko01100//Metabolic pathways;ko00940//Phenylpropanoid biosynthesis;ko01110//Biosynthesis of secondary metabolites	Metabolism	Biosynthesis of other secondary metabolites;Global and overview maps	2.392381657
CL2663.Contig1_All	ko00940//Phenylpropanoid biosynthesis;ko01110//Biosynthesis of secondary metabolites;ko01100//Metabolic pathways	Metabolism	Biosynthesis of other secondary metabolites;Global and overview maps	-5.942217924
CL2663.Contig6_All	ko00940//Phenylpropanoid biosynthesis;ko01110//Biosynthesis of secondary metabolites;ko01100//Metabolic pathways	Metabolism	Global and overview maps;Biosynthesis of other secondary metabolites	1.090093455
CL2663.Contig7_All	ko00940//Phenylpropanoid biosynthesis;ko01100//Metabolic pathways;ko01110//Biosynthesis of secondary metabolites	Metabolism	Biosynthesis of other secondary metabolites;Global and overview maps	-5.589150029
CL2663.Contig8_All	ko00940//Phenylpropanoid biosynthesis;ko01100//Metabolic pathways;ko01110//Biosynthesis of secondary metabolites	Metabolism	Biosynthesis of other secondary metabolites;Global and overview maps	-2.263326623
CL2663.Contig9_All	ko00940//Phenylpropanoid biosynthesis;ko01100//Metabolic pathways;ko01110//Biosynthesis of secondary metabolites	Metabolism	Global and overview maps;Biosynthesis of other secondary metabolites	1.868362293
CL2667.Contig2_All	ko03010//Ribosome	Genetic Information Processing	Translation	-1.114774448
CL267.Contig2_All	ko01100//Metabolic pathways;ko00280//Valine, leucine and isoleucine degradation;ko01200//Carbon metabolism;ko00562//Inositol phosphate metabolism;ko00410//beta-Alanine metabolism;ko00640//Propanoate metabolism	Metabolism	Global and overview maps;Metabolism of other amino acids;Carbohydrate metabolism;Amino acid metabolism	1.832448884
CL267.Contig3_All	ko00562//Inositol phosphate metabolism;ko01100//Metabolic pathways;ko00410//beta-Alanine metabolism;ko00640//Propanoate metabolism;ko00280//Valine, leucine and isoleucine degradation;ko01200//Carbon metabolism	Metabolism	Amino acid metabolism;Global and overview maps;Metabolism of other amino acids;Carbohydrate metabolism	6.926226645
CL267.Contig5_All	ko01100//Metabolic pathways;ko00640//Propanoate metabolism;ko00562//Inositol phosphate metabolism;ko01200//Carbon metabolism;ko00280//Valine, leucine and isoleucine degradation;ko00410//beta-Alanine metabolism	Metabolism	Amino acid metabolism;Metabolism of other amino acids;Global and overview maps;Carbohydrate metabolism	-7.171647437
CL267.Contig6_All	ko00410//beta-Alanine metabolism;ko01100//Metabolic pathways;ko00562//Inositol phosphate metabolism;ko01200//Carbon metabolism;ko00280//Valine, leucine and isoleucine degradation;ko00640//Propanoate metabolism	Metabolism	Amino acid metabolism;Global and overview maps;Metabolism of other amino acids;Carbohydrate metabolism	-2.181134684
CL2673.Contig2_All	ko00944//Flavone and flavonol biosynthesis;ko00941//Flavonoid biosynthesis	Metabolism	Biosynthesis of other secondary metabolites	-1.721740026
CL2674.Contig12_All	ko00906//Carotenoid biosynthesis;ko01110//Biosynthesis of secondary metabolites;ko01100//Metabolic pathways	Metabolism	Global and overview maps;Metabolism of terpenoids and polyketides	5.202986321
CL2674.Contig9_All	ko01110//Biosynthesis of secondary metabolites;ko00906//Carotenoid biosynthesis;ko01100//Metabolic pathways	Metabolism	Global and overview maps;Metabolism of terpenoids and polyketides	-1.35643268
CL2676.Contig1_All	ko00940//Phenylpropanoid biosynthesis;ko01110//Biosynthesis of secondary metabolites;ko01100//Metabolic pathways	Metabolism	Global and overview maps;Biosynthesis of other secondary metabolites	5.16642367
CL2678.Contig1_All	ko01100//Metabolic pathways;ko04070//Phosphatidylinositol signaling system;ko00562//Inositol phosphate metabolism	Environmental Information Processing;Metabolism	Signal transduction;Global and overview maps;Carbohydrate metabolism	-2.280790085
CL2678.Contig2_All	ko01100//Metabolic pathways;ko04070//Phosphatidylinositol signaling system;ko00562//Inositol phosphate metabolism	Environmental Information Processing;Metabolism	Global and overview maps;Signal transduction;Carbohydrate metabolism	1.579400425
CL2680.Contig10_All	ko04146//Peroxisome	Cellular Processes	Transport and catabolism	-1.209242256
CL2680.Contig2_All	ko04146//Peroxisome	Cellular Processes	Transport and catabolism	-4.064844913
CL2680.Contig3_All	ko04146//Peroxisome	Cellular Processes	Transport and catabolism	2.09815729
CL2680.Contig4_All	ko04146//Peroxisome	Cellular Processes	Transport and catabolism	-3.05025232
CL2680.Contig6_All	ko04146//Peroxisome	Cellular Processes	Transport and catabolism	-8.182809345
CL2680.Contig7_All	ko04146//Peroxisome	Cellular Processes	Transport and catabolism	-1.759517434
CL2680.Contig8_All	ko04146//Peroxisome	Cellular Processes	Transport and catabolism	-1.03575386
CL2683.Contig1_All	ko03010//Ribosome	Genetic Information Processing	Translation	1.518848218
CL2683.Contig2_All	ko03010//Ribosome	Genetic Information Processing	Translation	-1.91564647
CL2684.Contig1_All	ko00460//Cyanoamino acid metabolism;ko00940//Phenylpropanoid biosynthesis;ko01100//Metabolic pathways;ko01110//Biosynthesis of secondary metabolites;ko00500//Starch and sucrose metabolism	Metabolism	Biosynthesis of other secondary metabolites;Metabolism of other amino acids;Carbohydrate metabolism;Global and overview maps	-2.897819634
CL2684.Contig2_All	ko00940//Phenylpropanoid biosynthesis;ko00460//Cyanoamino acid metabolism;ko01100//Metabolic pathways;ko00500//Starch and sucrose metabolism;ko01110//Biosynthesis of secondary metabolites	Metabolism	Carbohydrate metabolism;Biosynthesis of other secondary metabolites;Global and overview maps;Metabolism of other amino acids	-3.029208064
CL2684.Contig3_All	ko00460//Cyanoamino acid metabolism;ko00940//Phenylpropanoid biosynthesis;ko01110//Biosynthesis of secondary metabolites;ko00500//Starch and sucrose metabolism;ko01100//Metabolic pathways	Metabolism	Biosynthesis of other secondary metabolites;Metabolism of other amino acids;Carbohydrate metabolism;Global and overview maps	2.675140274
CL2685.Contig1_All	ko00230//Purine metabolism;ko03020//RNA polymerase;ko01100//Metabolic pathways;ko00240//Pyrimidine metabolism	Genetic Information Processing;Metabolism	Transcription;Nucleotide metabolism;Global and overview maps	2.950469905
CL2685.Contig2_All	ko00230//Purine metabolism;ko01100//Metabolic pathways;ko03020//RNA polymerase;ko00240//Pyrimidine metabolism	Metabolism;Genetic Information Processing	Transcription;Global and overview maps;Nucleotide metabolism	1.553391048
CL2686.Contig1_All	ko00511//Other glycan degradation	Metabolism	Glycan biosynthesis and metabolism	-10.11642845
CL2687.Contig3_All	ko00900//Terpenoid backbone biosynthesis;ko01100//Metabolic pathways;ko01110//Biosynthesis of secondary metabolites	Metabolism	Metabolism of terpenoids and polyketides;Global and overview maps	-1.101562598
CL269.Contig1_All	ko00051//Fructose and mannose metabolism	Metabolism	Carbohydrate metabolism	9.83633145
CL269.Contig3_All	ko00051//Fructose and mannose metabolism	Metabolism	Carbohydrate metabolism	12.02172964
CL269.Contig4_All	ko00051//Fructose and mannose metabolism	Metabolism	Carbohydrate metabolism	-1.014974856
CL2701.Contig2_All	ko01200//Carbon metabolism	Metabolism	Global and overview maps	2.145916467
CL2702.Contig2_All	ko03440//Homologous recombination	Genetic Information Processing	Replication and repair	1.996625047
CL2705.Contig2_All	ko03008//Ribosome biogenesis in eukaryotes	Genetic Information Processing	Translation	-3.370585947
CL2705.Contig3_All	ko03008//Ribosome biogenesis in eukaryotes	Genetic Information Processing	Translation	7.319084156
CL2706.Contig2_All	ko03420//Nucleotide excision repair;ko03022//Basal transcription factors	Genetic Information Processing	Transcription;Replication and repair	-1.477256717
CL2706.Contig3_All	ko03420//Nucleotide excision repair;ko03022//Basal transcription factors	Genetic Information Processing	Transcription;Replication and repair	-1.32300734
CL2706.Contig4_All	ko03022//Basal transcription factors;ko03420//Nucleotide excision repair	Genetic Information Processing	Replication and repair;Transcription	-7.133141165
CL2706.Contig8_All	ko03022//Basal transcription factors;ko03420//Nucleotide excision repair	Genetic Information Processing	Transcription;Replication and repair	-1.024502658
CL271.Contig13_All	ko01100//Metabolic pathways;ko01110//Biosynthesis of secondary metabolites;ko00860//Porphyrin and chlorophyll metabolism;ko00908//Zeatin biosynthesis;ko00053//Ascorbate and aldarate metabolism;ko00040//Pentose and glucuronate interconversions	Metabolism	Global and overview maps;Metabolism of cofactors and vitamins;Carbohydrate metabolism;Metabolism of terpenoids and polyketides	-1.775830574
CL271.Contig1_All	ko00908//Zeatin biosynthesis;ko01110//Biosynthesis of secondary metabolites;ko00040//Pentose and glucuronate interconversions;ko00860//Porphyrin and chlorophyll metabolism;ko00053//Ascorbate and aldarate metabolism;ko01100//Metabolic pathways	Metabolism	Metabolism of cofactors and vitamins;Metabolism of terpenoids and polyketides;Global and overview maps;Carbohydrate metabolism	-4.191764206
CL271.Contig3_All	ko00908//Zeatin biosynthesis;ko01110//Biosynthesis of secondary metabolites;ko00860//Porphyrin and chlorophyll metabolism;ko01100//Metabolic pathways;ko00040//Pentose and glucuronate interconversions;ko00053//Ascorbate and aldarate metabolism	Metabolism	Global and overview maps;Carbohydrate metabolism;Metabolism of cofactors and vitamins;Metabolism of terpenoids and polyketides	1.822008097
CL271.Contig4_All	ko01100//Metabolic pathways;ko00860//Porphyrin and chlorophyll metabolism;ko00053//Ascorbate and aldarate metabolism;ko00908//Zeatin biosynthesis;ko00040//Pentose and glucuronate interconversions;ko01110//Biosynthesis of secondary metabolites	Metabolism	Metabolism of cofactors and vitamins;Global and overview maps;Carbohydrate metabolism;Metabolism of terpenoids and polyketides	9.30512016
CL271.Contig5_All	ko00908//Zeatin biosynthesis;ko01110//Biosynthesis of secondary metabolites	Metabolism	Global and overview maps;Metabolism of terpenoids and polyketides	2.305506803
CL271.Contig6_All	ko00040//Pentose and glucuronate interconversions;ko00053//Ascorbate and aldarate metabolism;ko00860//Porphyrin and chlorophyll metabolism;ko01100//Metabolic pathways;ko00908//Zeatin biosynthesis;ko01110//Biosynthesis of secondary metabolites	Metabolism	Metabolism of terpenoids and polyketides;Metabolism of cofactors and vitamins;Carbohydrate metabolism;Global and overview maps	1.53107462
CL271.Contig7_All	ko01110//Biosynthesis of secondary metabolites;ko00860//Porphyrin and chlorophyll metabolism;ko00053//Ascorbate and aldarate metabolism;ko01100//Metabolic pathways;ko00908//Zeatin biosynthesis;ko00040//Pentose and glucuronate interconversions	Metabolism	Global and overview maps;Carbohydrate metabolism;Metabolism of terpenoids and polyketides;Metabolism of cofactors and vitamins	-3.736418197
CL271.Contig8_All	ko00860//Porphyrin and chlorophyll metabolism;ko00040//Pentose and glucuronate interconversions;ko01110//Biosynthesis of secondary metabolites;ko00053//Ascorbate and aldarate metabolism;ko00908//Zeatin biosynthesis;ko01100//Metabolic pathways	Metabolism	Carbohydrate metabolism;Metabolism of terpenoids and polyketides;Metabolism of cofactors and vitamins;Global and overview maps	4.037147841
CL2713.Contig1_All	ko00710//Carbon fixation in photosynthetic organisms;ko01110//Biosynthesis of secondary metabolites;ko01100//Metabolic pathways;ko00620//Pyruvate metabolism;ko00010//Glycolysis / Gluconeogenesis;ko01200//Carbon metabolism;ko00020//Citrate cycle (TCA cycle)	Metabolism	Energy metabolism;Global and overview maps;Carbohydrate metabolism	1.331026682
CL2713.Contig2_All	ko01110//Biosynthesis of secondary metabolites;ko01200//Carbon metabolism;ko00010//Glycolysis / Gluconeogenesis;ko01100//Metabolic pathways;ko00710//Carbon fixation in photosynthetic organisms;ko00620//Pyruvate metabolism;ko00020//Citrate cycle (TCA cycle)	Metabolism	Energy metabolism;Global and overview maps;Carbohydrate metabolism	-13.58539776
CL2713.Contig3_All	ko00020//Citrate cycle (TCA cycle);ko00710//Carbon fixation in photosynthetic organisms;ko00620//Pyruvate metabolism;ko01200//Carbon metabolism;ko00010//Glycolysis / Gluconeogenesis;ko01110//Biosynthesis of secondary metabolites;ko01100//Metabolic pathways	Metabolism	Energy metabolism;Carbohydrate metabolism;Global and overview maps	2.475822021
CL2713.Contig4_All	ko01200//Carbon metabolism;ko00710//Carbon fixation in photosynthetic organisms;ko00620//Pyruvate metabolism;ko01110//Biosynthesis of secondary metabolites;ko00010//Glycolysis / Gluconeogenesis;ko01100//Metabolic pathways;ko00020//Citrate cycle (TCA cycle)	Metabolism	Global and overview maps;Carbohydrate metabolism;Energy metabolism	-8.458488138
CL2713.Contig5_All	ko00620//Pyruvate metabolism;ko01100//Metabolic pathways;ko00010//Glycolysis / Gluconeogenesis;ko01110//Biosynthesis of secondary metabolites;ko00020//Citrate cycle (TCA cycle);ko01200//Carbon metabolism;ko00710//Carbon fixation in photosynthetic organisms	Metabolism	Energy metabolism;Carbohydrate metabolism;Global and overview maps	-5.458001603
CL2713.Contig6_All	ko01100//Metabolic pathways;ko01110//Biosynthesis of secondary metabolites;ko01200//Carbon metabolism;ko00010//Glycolysis / Gluconeogenesis;ko00710//Carbon fixation in photosynthetic organisms;ko00020//Citrate cycle (TCA cycle);ko00620//Pyruvate metabolism	Metabolism	Global and overview maps;Energy metabolism;Carbohydrate metabolism	1.407347176
CL2714.Contig1_All	ko03010//Ribosome	Genetic Information Processing	Translation	-1.889706446
CL2716.Contig2_All	ko03008//Ribosome biogenesis in eukaryotes;ko03018//RNA degradation;ko04146//Peroxisome	Genetic Information Processing;Cellular Processes	Transport and catabolism;Translation;Folding, sorting and degradation	-1.973976007
CL2719.Contig4_All	ko04120//Ubiquitin mediated proteolysis;ko04141//Protein processing in endoplasmic reticulum	Genetic Information Processing	Folding, sorting and degradation	1.280292625
CL272.Contig1_All	ko01200//Carbon metabolism;ko03018//RNA degradation;ko01100//Metabolic pathways;ko00010//Glycolysis / Gluconeogenesis;ko01230//Biosynthesis of amino acids;ko01110//Biosynthesis of secondary metabolites	Metabolism;Genetic Information Processing	Carbohydrate metabolism;Global and overview maps;Folding, sorting and degradation	5.728280874
CL272.Contig2_All	ko01100//Metabolic pathways;ko01200//Carbon metabolism;ko01230//Biosynthesis of amino acids;ko00010//Glycolysis / Gluconeogenesis;ko01110//Biosynthesis of secondary metabolites;ko03018//RNA degradation	Metabolism;Genetic Information Processing	Folding, sorting and degradation;Carbohydrate metabolism;Global and overview maps	13.18616768
CL272.Contig3_All	ko01100//Metabolic pathways;ko01230//Biosynthesis of amino acids;ko01200//Carbon metabolism;ko01110//Biosynthesis of secondary metabolites;ko00010//Glycolysis / Gluconeogenesis;ko03018//RNA degradation	Metabolism;Genetic Information Processing	Folding, sorting and degradation;Global and overview maps;Carbohydrate metabolism	-4.277432402
CL272.Contig4_All	ko01200//Carbon metabolism;ko01230//Biosynthesis of amino acids;ko00010//Glycolysis / Gluconeogenesis;ko03018//RNA degradation;ko01110//Biosynthesis of secondary metabolites;ko01100//Metabolic pathways	Metabolism;Genetic Information Processing	Global and overview maps;Carbohydrate metabolism;Folding, sorting and degradation	12.45130399
CL2721.Contig2_All	ko03015//mRNA surveillance pathway;ko03013//RNA transport;ko03018//RNA degradation	Genetic Information Processing	Folding, sorting and degradation;Translation	-7.826114588
CL2723.Contig2_All	ko01100//Metabolic pathways;ko00195//Photosynthesis	Metabolism	Global and overview maps;Energy metabolism	1.346475927
CL2723.Contig3_All	ko01100//Metabolic pathways;ko00195//Photosynthesis	Metabolism	Global and overview maps;Energy metabolism	-8.109297923
CL2723.Contig5_All	ko01100//Metabolic pathways;ko00195//Photosynthesis	Metabolism	Energy metabolism;Global and overview maps	-2.48884876
CL2728.Contig10_All	ko03420//Nucleotide excision repair;ko03030//DNA replication;ko03430//Mismatch repair;ko03440//Homologous recombination	Genetic Information Processing	Replication and repair	1.807801334
CL2728.Contig1_All	ko03420//Nucleotide excision repair;ko03030//DNA replication;ko03430//Mismatch repair;ko03440//Homologous recombination	Genetic Information Processing	Replication and repair	2.497992052
CL2728.Contig2_All	ko03030//DNA replication;ko03440//Homologous recombination;ko03430//Mismatch repair;ko03420//Nucleotide excision repair	Genetic Information Processing	Replication and repair	-2.325362641
CL2728.Contig3_All	ko03420//Nucleotide excision repair;ko03030//DNA replication;ko03440//Homologous recombination;ko03430//Mismatch repair	Genetic Information Processing	Replication and repair	-1.041577773
CL2728.Contig5_All	ko03030//DNA replication;ko03420//Nucleotide excision repair;ko03430//Mismatch repair;ko03440//Homologous recombination	Genetic Information Processing	Replication and repair	-2.503898736
CL2728.Contig8_All	ko03440//Homologous recombination;ko03420//Nucleotide excision repair;ko03030//DNA replication;ko03430//Mismatch repair	Genetic Information Processing	Replication and repair	-6.459414752
CL2728.Contig9_All	ko03440//Homologous recombination;ko03030//DNA replication;ko03430//Mismatch repair;ko03420//Nucleotide excision repair	Genetic Information Processing	Replication and repair	1.118829718
CL273.Contig2_All	ko03040//Spliceosome	Genetic Information Processing	Transcription	-3.210637591
CL273.Contig3_All	ko03040//Spliceosome	Genetic Information Processing	Transcription	1.756476606
CL273.Contig4_All	ko03040//Spliceosome	Genetic Information Processing	Transcription	-1.111747983
CL273.Contig5_All	ko03040//Spliceosome	Genetic Information Processing	Transcription	1.661368575
CL273.Contig8_All	ko03040//Spliceosome	Genetic Information Processing	Transcription	-3.514381028
CL2732.Contig4_All	ko01110//Biosynthesis of secondary metabolites;ko01100//Metabolic pathways;ko00500//Starch and sucrose metabolism	Metabolism	Global and overview maps;Carbohydrate metabolism	2.959804553
CL2732.Contig5_All	ko01100//Metabolic pathways;ko01110//Biosynthesis of secondary metabolites;ko00500//Starch and sucrose metabolism	Metabolism	Carbohydrate metabolism;Global and overview maps	-11.22969684
CL2732.Contig6_All	ko00500//Starch and sucrose metabolism;ko01110//Biosynthesis of secondary metabolites;ko01100//Metabolic pathways	Metabolism	Carbohydrate metabolism;Global and overview maps	-3.000099326
CL2737.Contig1_All	ko00920//Sulfur metabolism;ko01230//Biosynthesis of amino acids;ko00270//Cysteine and methionine metabolism;ko01100//Metabolic pathways;ko01200//Carbon metabolism;ko01110//Biosynthesis of secondary metabolites	Metabolism	Global and overview maps;Energy metabolism;Amino acid metabolism	-3.745253299
CL2737.Contig2_All	ko01110//Biosynthesis of secondary metabolites;ko01230//Biosynthesis of amino acids;ko01200//Carbon metabolism;ko01100//Metabolic pathways;ko00270//Cysteine and methionine metabolism;ko00920//Sulfur metabolism	Metabolism	Amino acid metabolism;Energy metabolism;Global and overview maps	1.983509799
CL2739.Contig1_All	ko03010//Ribosome	Genetic Information Processing	Translation	1.037324351
CL2739.Contig3_All	ko03010//Ribosome	Genetic Information Processing	Translation	-1.387335571
CL2742.Contig1_All	ko03040//Spliceosome	Genetic Information Processing	Transcription	-4.450291226
CL2742.Contig2_All	ko03040//Spliceosome	Genetic Information Processing	Transcription	2.496377427
CL2742.Contig3_All	ko01100//Metabolic pathways;ko00562//Inositol phosphate metabolism;ko03040//Spliceosome;ko04070//Phosphatidylinositol signaling system	Genetic Information Processing;Environmental Information Processing;Metabolism	Global and overview maps;Signal transduction;Transcription;Carbohydrate metabolism	3.211103488
CL2742.Contig4_All	ko04070//Phosphatidylinositol signaling system;ko03040//Spliceosome;ko01100//Metabolic pathways;ko00562//Inositol phosphate metabolism	Genetic Information Processing;Environmental Information Processing;Metabolism	Signal transduction;Global and overview maps;Carbohydrate metabolism;Transcription	-3.241043331
CL2747.Contig1_All	ko01100//Metabolic pathways;ko00500//Starch and sucrose metabolism;ko00052//Galactose metabolism;ko01110//Biosynthesis of secondary metabolites;ko00940//Phenylpropanoid biosynthesis	Metabolism	Carbohydrate metabolism;Biosynthesis of other secondary metabolites;Global and overview maps	1.186457103
CL2747.Contig3_All	ko00940//Phenylpropanoid biosynthesis;ko00500//Starch and sucrose metabolism;ko00052//Galactose metabolism;ko01100//Metabolic pathways;ko01110//Biosynthesis of secondary metabolites	Metabolism	Carbohydrate metabolism;Global and overview maps;Biosynthesis of other secondary metabolites	5.524521782
CL2747.Contig4_All	ko01110//Biosynthesis of secondary metabolites;ko00500//Starch and sucrose metabolism;ko00052//Galactose metabolism;ko00940//Phenylpropanoid biosynthesis;ko01100//Metabolic pathways	Metabolism	Carbohydrate metabolism;Biosynthesis of other secondary metabolites;Global and overview maps	-2.309734183
CL2747.Contig6_All	ko00940//Phenylpropanoid biosynthesis;ko00500//Starch and sucrose metabolism;ko00052//Galactose metabolism;ko01100//Metabolic pathways;ko01110//Biosynthesis of secondary metabolites	Metabolism	Carbohydrate metabolism;Global and overview maps;Biosynthesis of other secondary metabolites	12.47013306
CL2748.Contig2_All	ko00905//Brassinosteroid biosynthesis	Metabolism	Metabolism of terpenoids and polyketides	-1.614822667
CL275.Contig2_All	ko00040//Pentose and glucuronate interconversions;ko01100//Metabolic pathways	Metabolism	Carbohydrate metabolism;Global and overview maps	-2.663269768
CL2750.Contig2_All	ko00073//Cutin, suberine and wax biosynthesis;ko01110//Biosynthesis of secondary metabolites	Metabolism	Global and overview maps;Lipid metabolism	-1.372435179
CL2753.Contig1_All	ko04712//Circadian rhythm - plant	Organismal Systems	Environmental adaptation	-2.120521239
CL2753.Contig2_All	ko04712//Circadian rhythm - plant	Organismal Systems	Environmental adaptation	6.466356038
CL2760.Contig3_All	ko04141//Protein processing in endoplasmic reticulum	Genetic Information Processing	Folding, sorting and degradation	1.866051894
CL2762.Contig4_All	ko00040//Pentose and glucuronate interconversions;ko01100//Metabolic pathways	Metabolism	Carbohydrate metabolism;Global and overview maps	-10.75910924
CL2767.Contig1_All	ko03010//Ribosome	Genetic Information Processing	Translation	-1.230023262
CL2767.Contig3_All	ko03010//Ribosome	Genetic Information Processing	Translation	1.272308239
CL2768.Contig1_All	ko04075//Plant hormone signal transduction	Environmental Information Processing	Signal transduction	1.107372485
CL2768.Contig2_All	ko04075//Plant hormone signal transduction	Environmental Information Processing	Signal transduction	-5.587841361
CL2771.Contig3_All	ko00040//Pentose and glucuronate interconversions;ko00010//Glycolysis / Gluconeogenesis;ko01100//Metabolic pathways;ko00561//Glycerolipid metabolism;ko01110//Biosynthesis of secondary metabolites	Metabolism	Lipid metabolism;Global and overview maps;Carbohydrate metabolism	9.119311587
CL2771.Contig4_All	ko00010//Glycolysis / Gluconeogenesis;ko00040//Pentose and glucuronate interconversions;ko01100//Metabolic pathways;ko01110//Biosynthesis of secondary metabolites;ko00561//Glycerolipid metabolism	Metabolism	Global and overview maps;Lipid metabolism;Carbohydrate metabolism	-4.882702032
[truncated: 6,345 more rows]
