# Supplementary material for: Ploidy level enhances the photosynthetic capacity of a tetraploid variety of Acer buergerianum Miq
Source: PeerJ. 2021 Dec 16;9:e12620. doi: 10.7717/peerj.12620 (PMC8684723; doi:10.7717/peerj.12620)
Supplement: Supplemental Information 17 — The experimental date of the gas exchange parameters, the weather situation, temperature and wind and direction. [file peerj-09-12620-s017.xls]

## Sheet: Sheet1
Date	The weather situation	Temperature	Wind and direction
2019.5.15	sunshine	16°C-28°C	Level 3-4 the south wind
2019.6.15	sunshine	23°C-36°C	Level 3-4 the south wind
2019.7.20	sunshine	26°C-34°C	Level 3-4 the south wind
2019.8.18	sunshine	18°C-31°C	Level 1-2 the south wind
2019.9.22	sunshine	12°C-28°C	Level 3-4 the north wind
Climatological Information Sources：http://www.tianqihoubao.com/lishi/taian.html
