# Supplementary material for: Ploidy level enhances the photosynthetic capacity of a tetraploid variety of Acer buergerianum Miq
Source: PeerJ. 2021 Dec 16;9:e12620. doi: 10.7717/peerj.12620 (PMC8684723; doi:10.7717/peerj.12620)
Supplement: Supplemental Information 24 — The results of unigenes annotated in the NR, NT, SwissProt, KEGG, KOG, Pfam, and GO functional databases. [file peerj-09-12620-s024.xls]

gene_id	gene_id_alias	gene_transcript_id	gene_type	gene_transcript_num	unigene_length	desc_kegg	desc_nt	desc_nr	desc_pfam	desc_kog	desc_swissprot	desc_go
CL5024.Contig6_All	CL5024.Contig6_All	CL5024.Contig6_All	Novel_gene	1	1162	K11778//ditrans,polycis-polyprenyl diphosphate synthase [EC:2.5.1.87]+ko00900//Terpenoid backbone biosynthesis+ko01110//Biosynthesis of secondary metabolites	XM_006423157.1 Citrus clementina hypothetical protein (CICLE_v10029521mg) mRNA, complete cds >XM_006487116.2 PREDICTED: Citrus sinensis mediator of RNA polymerase II transcription subunit 32 (LOC102615540), mRNA	hypothetical protein CICLE_v10029521mg [Citrus clementina] >XP_006423220.1 hypothetical protein CICLE_v10029521mg [Citrus clementina] >XP_006487179.1 PREDICTED: mediator of RNA polymerase II transcription subunit 32 [Citrus sinensis] >ESR36459.1 hypothetical protein CICLE_v10029521mg [Citrus clementina] >ESR36460.1 hypothetical protein CICLE_v10029521mg [Citrus clementina]	NA	NA	Mediator of RNA polymerase II transcription subunit 32 OS=Arabidopsis thaliana GN=MED32 PE=1 SV=1	GO:0006355//regulation of transcription, DNA-templated;GO:0010150//leaf senescence;GO:0016592//mediator complex;GO:0048364//root development;GO:0009631//cold acclimation
Unigene20442_All	Unigene20442_All	Unigene20442_All	Novel_gene	1	511	K02960//small subunit ribosomal protein S16e+ko03010//Ribosome	XM_016032535.1 PREDICTED: Ziziphus jujuba 40S ribosomal protein S16-like (LOC107423025), mRNA	PREDICTED: 40S ribosomal protein S16-like [Nelumbo nucifera]	Ribosomal protein S9/S16	[J] KOG1753 40S ribosomal protein S16	40S ribosomal protein S16-1 OS=Arabidopsis thaliana GN=RPS16A PE=2 SV=1	GO:0005840//ribosome;GO:0000462//maturation of SSU-rRNA from tricistronic rRNA transcript (SSU-rRNA, 5.8S rRNA, LSU-rRNA);GO:0003723//RNA binding;GO:0006412//translation;GO:0003735//structural constituent of ribosome;GO:0022627//cytosolic small ribosomal subunit
Unigene8570_All	Unigene8570_All	Unigene8570_All	Novel_gene	1	656	K11843//ubiquitin carboxyl-terminal hydrolase 14 [EC:3.4.19.12]	NA	hypothetical protein CISIN_1g011021mg [Citrus sinensis]	Leucine Rich repeats (2 copies)	NA	NA	NA
CL1275.Contig2_All	CL1275.Contig2_All	CL1275.Contig2_All	Novel_gene	1	722	NA	JQ290117.1 Quercus suber isolate Qs.229D Bet v 1 allergen gene, complete cds	PREDICTED: major allergen Pru ar 1-like [Juglans regia]	Pathogenesis-related protein Bet v I family	[R] LSE0193 A Major latex protein and related proteins	Major pollen allergen Bet v 1-D/H OS=Betula pendula GN=BETV1D PE=1 SV=2	GO:0006952//defense response;GO:0009607//response to biotic stimulus
Unigene1265_All	Unigene1265_All	Unigene1265_All	Novel_gene	1	1491	K12930//anthocyanidin 3-O-glucosyltransferase [EC:2.4.1.115]+ko01100//Metabolic pathways+ko01110//Biosynthesis of secondary metabolites+ko00942//Anthocyanin biosynthesis;K10757//flavonol 3-O-glucosyltransferase [EC:2.4.1.91]+ko01100//Metabolic pathways+ko01110//Biosynthesis of secondary metabolites+ko00944//Flavone and flavonol biosynthesis	KF954725.1 Litchi chinensis UDP-glycosyltransferase 4 mRNA, complete cds	UDP-glycosyltransferase 4 [Litchi chinensis]	NA	[GC] KOG1192 UDP-glucuronosyl and UDP-glucosyl transferase	Anthocyanidin 3-O-glucosyltransferase 2 OS=Fragaria ananassa GN=FGT PE=1 SV=1	NA
Unigene1242_All	Unigene1242_All	Unigene1242_All	Novel_gene	1	345	NA	NA	NA	Thyroglobulin type-1 repeat	NA	NA	NA
CL935.Contig1_All	CL935.Contig1_All	CL935.Contig1_All	Novel_gene	1	824	K17279//receptor expression-enhancing protein 5/6	NA	PREDICTED: uncharacterized protein LOC103335839 [Prunus mume]	TB2/DP1, HVA22 family	[U] KOG1725 Protein involved in membrane traffic (YOP1/TB2/DP1/HVA22 family)	HVA22-like protein b OS=Arabidopsis thaliana GN=HVA22B PE=2 SV=2	GO:0008270//zinc ion binding;GO:0016021//integral component of membrane;GO:0003676//nucleic acid binding
CL418.Contig15_All	CL418.Contig15_All	CL418.Contig15_All	Novel_gene	1	4332	K04733//interleukin-1 receptor-associated kinase 4 [EC:2.7.11.1]	XM_012231994.2 PREDICTED: Jatropha curcas probable LRR receptor-like serine/threonine-protein kinase At1g56130 (LOC105646187), mRNA	hypothetical protein CISIN_1g001658mg [Citrus sinensis]	Protein tyrosine kinase	[T] LSE0002 A Receptor protein kinase containing LRR repeats	Probable LRR receptor-like serine/threonine-protein kinase At1g56140 OS=Arabidopsis thaliana GN=At1g56140 PE=2 SV=2	GO:0004674//protein serine/threonine kinase activity;GO:0005524//ATP binding;GO:0016021//integral component of membrane
CL370.Contig2_All	CL370.Contig2_All	CL370.Contig2_All	Novel_gene	1	1783	K08145//MFS transporter, SP family, solute carrier family 2 (facilitated glucose transporter), member 8	XM_006471809.2 PREDICTED: Citrus sinensis sugar transporter ERD6-like 5 (LOC102624574), transcript variant X1, mRNA	hypothetical protein CICLE_v10001032mg [Citrus clementina] >XP_006471872.1 PREDICTED: sugar transporter ERD6-like 5 isoform X1 [Citrus sinensis] >ESR46438.1 hypothetical protein CICLE_v10001032mg [Citrus clementina]	Sugar (and other) transporter	[R] KOG0254 Predicted transporter (major facilitator superfamily)	Sugar transporter ERD6-like 5 OS=Arabidopsis thaliana GN=At1g54730 PE=2 SV=2	GO:0016021//integral component of membrane
CL2466.Contig2_All	CL2466.Contig2_All	CL2466.Contig2_All	Novel_gene	1	1861	K15271//ATP-dependent DNA helicase HFM1/MER3 [EC:3.6.4.12]	XM_006490500.1 PREDICTED: Citrus sinensis pentatricopeptide repeat-containing protein At2g13600-like (LOC102608970), mRNA	PREDICTED: pentatricopeptide repeat-containing protein At2g13600-like [Citrus sinensis]	PPR repeat family	[R] KOG4197 FOG: PPR repeat	Pentatricopeptide repeat-containing protein At4g02750 OS=Arabidopsis thaliana GN=PCMP-H24 PE=3 SV=1	NA
CL7508.Contig1_All	CL7508.Contig1_All	CL7508.Contig1_All	Novel_gene	1	888	K02372//3-hydroxyacyl-[acyl-carrier-protein] dehydratase [EC:4.2.1.59]+ko01100//Metabolic pathways+ko00061//Fatty acid biosynthesis+ko01212//Fatty acid metabolism+ko00780//Biotin metabolism	XM_018995273.1 PREDICTED: Juglans regia 3-hydroxyacyl-[acyl-carrier-protein] dehydratase FabZ (LOC109013246), mRNA	PREDICTED: uncharacterized protein LOC109013246 [Juglans regia]	FabA-like domain	[I] LSE0254 A Hydroxyacyl-ACP dehydrase	NA	NA
CL1218.Contig6_All	CL1218.Contig6_All	CL1218.Contig6_All	Novel_gene	1	2474	K04733//interleukin-1 receptor-associated kinase 4 [EC:2.7.11.1]	XM_017565649.1 PREDICTED: Vigna angularis wall-associated receptor kinase 3-like (LOC108331038), mRNA	PREDICTED: LOW QUALITY PROTEIN: wall-associated receptor kinase 1 [Vitis vinifera]	Protein kinase domain	[T] LSE0034 A Protein kinase, contains EGF domain	Wall-associated receptor kinase 3 OS=Arabidopsis thaliana GN=WAK3 PE=2 SV=2	NA
Unigene10484_All	Unigene10484_All	Unigene10484_All	Novel_gene	1	4006	K22155//E3 ubiquitin-protein ligase Jade-2 [EC:2.3.2.27];K11348//bromodomain and PHD finger-containing protein 1;K22156//protein Jade-3	XM_006441002.1 Citrus clementina hypothetical protein (CICLE_v10018614mg) mRNA, complete cds	hypothetical protein CICLE_v10018614mg [Citrus clementina] >ESR54305.1 hypothetical protein CICLE_v10018614mg [Citrus clementina]	PHD-zinc-finger like domain	[BK] KOG1080 Histone H3 (Lys4) methyltransferase complex, subunit SET1 and related methyltransferases	Histone-lysine N-methyltransferase ATX5 OS=Arabidopsis thaliana GN=ATX5 PE=2 SV=1	GO:0046872//metal ion binding;GO:0005634//nucleus;GO:0016021//integral component of membrane;GO:0018024//histone-lysine N-methyltransferase activity
CL3407.Contig11_All	CL3407.Contig11_All	CL3407.Contig11_All	Novel_gene	1	2273	K05391//cyclic nucleotide gated channel, plant+ko04626//Plant-pathogen interaction	XM_006490471.1 PREDICTED: Citrus sinensis cyclic nucleotide-gated ion channel 1-like (LOC102626748), mRNA	PREDICTED: cyclic nucleotide-gated ion channel 1-like [Citrus sinensis]	Ion transport protein	[PT] KOG0498 K+-channel ERG and related proteins, contain PAS/PAC sensor domain	Cyclic nucleotide-gated ion channel 1 OS=Arabidopsis thaliana GN=CNGC1 PE=1 SV=1	GO:0005216//ion channel activity;GO:0016021//integral component of membrane
CL167.Contig11_All	CL167.Contig11_All	CL167.Contig11_All	Novel_gene	1	2158	K22614//NLR family CARD domain-containing protein 3	XM_006480110.2 PREDICTED: Citrus sinensis uncharacterized LOC102619806 (LOC102619806), transcript variant X3, mRNA	protein NLRC3 isoform X2 [Hevea brasiliensis]	Leucine Rich repeats (2 copies)	NA	NA	NA
CL1515.Contig2_All	CL1515.Contig2_All	CL1515.Contig2_All	Novel_gene	1	2253	K22390//acid phosphatase type 7	XM_006440050.1 Citrus clementina hypothetical protein (CICLE_v10019329mg) mRNA, complete cds	hypothetical protein CICLE_v10019329mg [Citrus clementina] >ESR53353.1 hypothetical protein CICLE_v10019329mg [Citrus clementina]	Calcineurin-like phosphoesterase	[G] KOG1378 Purple acid phosphatase	Probable inactive purple acid phosphatase 27 OS=Arabidopsis thaliana GN=PAP27 PE=2 SV=1	GO:0046872//metal ion binding;GO:0003993//acid phosphatase activity
Unigene5244_All	Unigene5244_All	Unigene5244_All	Novel_gene	1	1563	NA	NA	NA	NA	NA	NA	NA
CL5011.Contig1_All	CL5011.Contig1_All	CL5011.Contig1_All	Novel_gene	1	7019	K10773//endonuclease III [EC:4.2.99.18]+ko03410//Base excision repair	XM_006492112.2 PREDICTED: Citrus sinensis transcriptional activator DEMETER (DEMETER), transcript variant X3, mRNA	PREDICTED: transcriptional activator DEMETER isoform X2 [Citrus sinensis]	RRM in Demeter	NA	Protein ROS1 OS=Arabidopsis thaliana GN=ROS1 PE=1 SV=2	GO:0006284//base-excision repair;GO:0051539//4 iron, 4 sulfur cluster binding;GO:0003824//catalytic activity
Unigene4001_All	Unigene4001_All	Unigene4001_All	Novel_gene	1	981	K12197//charged multivesicular body protein 1+ko04144//Endocytosis	XM_006466034.2 PREDICTED: Citrus sinensis ESCRT-related protein CHMP1B (LOC102623873), transcript variant X1, mRNA	hypothetical protein CICLE_v10026516mg [Citrus clementina] >XP_006466097.1 PREDICTED: ESCRT-related protein CHMP1B isoform X1 [Citrus sinensis] >XP_006466098.1 PREDICTED: ESCRT-related protein CHMP1B isoform X2 [Citrus sinensis] >ESR39707.1 hypothetical protein CICLE_v10026516mg [Citrus clementina] >KDO58670.1 hypothetical protein CISIN_1g028800mg [Citrus sinensis]	Snf7	[U] KOG3232 Vacuolar assembly/sorting protein DID2	ESCRT-related protein CHMP1B OS=Arabidopsis thaliana GN=CHMP1B PE=1 SV=1	GO:0005622//intracellular;GO:0007034//vacuolar transport
Unigene17101_All	Unigene17101_All	Unigene17101_All	Novel_gene	1	318	NA	NA	NA	NA	NA	NA	NA
CL4942.Contig3_All	CL4942.Contig3_All	CL4942.Contig3_All	Novel_gene	1	1318	K02973//small subunit ribosomal protein S23e+ko03010//Ribosome	XM_006488123.1 PREDICTED: Citrus sinensis 40S ribosomal protein S23 (LOC102627205), mRNA	hypothetical protein OsJ_03983 [Oryza sativa Japonica Group]	Ribosomal protein S12/S23	[J] KOG1749 40S ribosomal protein S23	40S ribosomal protein S23 OS=Fragaria ananassa GN=RPS23 PE=2 SV=1	NA
Unigene14813_All	Unigene14813_All	Unigene14813_All	Novel_gene	1	206	NA	NA	NA	NA	NA	NA	NA
Unigene3032_All	Unigene3032_All	Unigene3032_All	Novel_gene	1	373	K17964//leucine-rich PPR motif-containing protein, mitochondrial	NA	putative pentatricopeptide repeat-containing protein At1g53330 [Hevea brasiliensis]	PPR repeat family	[R] KOG4197 FOG: PPR repeat	Pentatricopeptide repeat-containing protein At3g53700, chloroplastic OS=Arabidopsis thaliana GN=MEE40 PE=2 SV=1	NA
Unigene7390_All	Unigene7390_All	Unigene7390_All	Novel_gene	1	986	NA	XM_010273404.2 PREDICTED: Nelumbo nucifera zinc finger A20 and AN1 domain-containing stress-associated protein 6-like (LOC104607710), mRNA	hypothetical protein CICLE_v10029439mg [Citrus clementina] >ESR37503.1 hypothetical protein CICLE_v10029439mg [Citrus clementina]	A20-like zinc finger	[R] KOG3173 Predicted Zn-finger protein	Zinc finger A20 and AN1 domain-containing stress-associated protein 3 OS=Arabidopsis thaliana GN=SAP3 PE=2 SV=1	GO:0003677//DNA binding;GO:0008270//zinc ion binding
CL2647.Contig1_All	CL2647.Contig1_All	CL2647.Contig1_All	Novel_gene	1	839	K00927//phosphoglycerate kinase [EC:2.7.2.3]+ko00010//Glycolysis / Gluconeogenesis+ko01230//Biosynthesis of amino acids+ko01100//Metabolic pathways+ko01110//Biosynthesis of secondary metabolites+ko00710//Carbon fixation in photosynthetic organisms+ko01200//Carbon metabolism	XM_006493727.2 PREDICTED: Citrus sinensis phosphoglycerate kinase, cytosolic (LOC102611752), mRNA	PGK domain-containing protein [Cephalotus follicularis]	Phosphoglycerate kinase	[G] KOG1367 3-phosphoglycerate kinase	Phosphoglycerate kinase, cytosolic OS=Nicotiana tabacum PE=2 SV=1	GO:0005524//ATP binding;GO:0006096//glycolytic process;GO:0004618//phosphoglycerate kinase activity
CL1181.Contig3_All	CL1181.Contig3_All	CL1181.Contig3_All	Novel_gene	1	2388	K09422//transcription factor MYB, plant	XR_723562.2 PREDICTED: Eucalyptus grandis uncharacterized LOC104433775 (LOC104433775), transcript variant X2, ncRNA	transcription repressor MYB5 [Jatropha curcas] >KDP42093.1 hypothetical protein JCGZ_01881 [Jatropha curcas] >AIT52280.1 MYB family protein [Jatropha curcas]	Myb-like DNA-binding domain	[K] KOG0048 Transcription factor, Myb superfamily	Transcription repressor MYB5 OS=Arabidopsis thaliana GN=MYB5 PE=1 SV=1	GO:0003677//DNA binding
Unigene3711_All	Unigene3711_All	Unigene3711_All	Novel_gene	1	932	K20003//palmitoyltransferase ZDHHC4 [EC:2.3.1.225];K13459//disease resistance protein RPS2+ko04626//Plant-pathogen interaction	NA	hypothetical protein CISIN_1g0003541mg, partial [Citrus sinensis]	NA	NA	NA	NA
Unigene9269_All	Unigene9269_All	Unigene9269_All	Novel_gene	1	6169	K04650//nuclear receptor co-repressor 1	XM_006436206.1 Citrus clementina hypothetical protein (CICLE_v10030482mg) mRNA, complete cds	hypothetical protein CICLE_v10030482mg [Citrus clementina] >XP_006436270.1 hypothetical protein CICLE_v10030482mg [Citrus clementina] >XP_006485882.1 PREDICTED: uncharacterized protein LOC102608361 isoform X1 [Citrus sinensis] >XP_006485883.1 PREDICTED: uncharacterized protein LOC102608361 isoform X1 [Citrus sinensis] >ESR49509.1 hypothetical protein CICLE_v10030482mg [Citrus clementina] >ESR4951…	Myb-like DNA-binding domain	[K] KOG1878 Nuclear receptor coregulator SMRT/SMRTER, contains Myb-like domains	NA	GO:0003677//DNA binding;GO:0005634//nucleus
Unigene2563_All	Unigene2563_All	Unigene2563_All	Novel_gene	1	838	K05747//Wiskott-Aldrich syndrome protein+ko04144//Endocytosis	NA	pherophorin-C2 protein precursor [Chlamydomonas reinhardtii]	NA	[S] KOG4805 Uncharacterized conserved protein	Leucine-rich repeat extensin-like protein 3 OS=Arabidopsis thaliana GN=LRX3 PE=1 SV=1	NA
Unigene4745_All	Unigene4745_All	Unigene4745_All	Novel_gene	1	985	NA	NA	clavaminate synthase-like protein At3g21360 [Manihot esculenta] >OAY36599.1 hypothetical protein MANES_11G033300 [Manihot esculenta]	Taurine catabolism dioxygenase TauD, TfdA family	NA	Clavaminate synthase-like protein At3g21360 OS=Arabidopsis thaliana GN=At3g21360 PE=1 SV=1	GO:0016491//oxidoreductase activity
CL4920.Contig7_All	CL4920.Contig7_All	CL4920.Contig7_All	Novel_gene	1	1969	K15449//tRNA wybutosine-synthesizing protein 1 [EC:4.1.3.44]	XM_015528190.1 PREDICTED: Citrus sinensis probable methyltransferase PMT20 (LOC102625513), transcript variant X2, mRNA	hypothetical protein CICLE_v10000643mg [Citrus clementina] >XP_006432560.1 hypothetical protein CICLE_v10000643mg [Citrus clementina] >XP_006432562.1 hypothetical protein CICLE_v10000643mg [Citrus clementina] >XP_006432563.1 hypothetical protein CICLE_v10000643mg [Citrus clementina] >ESR45799.1 hypothetical protein CICLE_v10000643mg [Citrus clementina] >ESR45800.1 hypothetical protein CICLE_v1000…	Putative S-adenosyl-L-methionine-dependent methyltransferase	[R] LSE0424 A Predicted methyltransferase	Probable methyltransferase PMT21 OS=Arabidopsis thaliana GN=ERD3 PE=2 SV=1	GO:0008168//methyltransferase activity;GO:0016021//integral component of membrane
Unigene19288_All	Unigene19288_All	Unigene19288_All	Novel_gene	1	834	K22485//protein TBF1	NA	hypothetical protein AK812_SmicGene31168 [Symbiodinium microadriaticum]	Insect cuticle protein	[BK] KOG1649 SWI-SNF chromatin remodeling complex, Snf5 subunit	NA	NA
CL1330.Contig5_All	CL1330.Contig5_All	CL1330.Contig5_All	Novel_gene	1	1259	K01915//glutamine synthetase [EC:6.3.1.2]+ko00250//Alanine, aspartate and glutamate metabolism+ko00910//Nitrogen metabolism+ko00220//Arginine biosynthesis+ko01230//Biosynthesis of amino acids+ko01100//Metabolic pathways+ko00630//Glyoxylate and dicarboxylate metabolism	XM_006438942.1 Citrus clementina hypothetical protein (CICLE_v10031412mg) mRNA, complete cds	hypothetical protein L484_002669 [Morus notabilis] >EXB75447.1 hypothetical protein L484_002669 [Morus notabilis]	MFS/sugar transport protein	[E] KOG0683 Glutamine synthetase	Glutamine synthetase N-1 OS=Phaseolus vulgaris GN=Gln-gamma PE=2 SV=2	GO:0016021//integral component of membrane
Unigene18593_All	Unigene18593_All	Unigene18593_All	Novel_gene	1	299	NA	NA	NA	NA	NA	NA	NA
Unigene3777_All	Unigene3777_All	Unigene3777_All	Novel_gene	1	2224	NA	XM_006491221.2 PREDICTED: Citrus sinensis UV-stimulated scaffold protein A homolog (LOC102624271), mRNA	hypothetical protein CICLE_v10019221mg [Citrus clementina] >XP_006491284.1 PREDICTED: UV-stimulated scaffold protein A homolog [Citrus sinensis] >ESR58074.1 hypothetical protein CICLE_v10019221mg [Citrus clementina] >KDO86491.1 hypothetical protein CISIN_1g006234mg [Citrus sinensis]	Uncharacterized conserved protein (DUF2043)	[S] KOG2374 Uncharacterized conserved protein	UV-stimulated scaffold protein A homolog OS=Arabidopsis thaliana GN=At3g61800 PE=3 SV=1	NA
Unigene19619_All	Unigene19619_All	Unigene19619_All	Novel_gene	1	242	K09338//homeobox-leucine zipper protein;K12396//AP-3 complex subunit delta;K19347//SUN domain-containing protein 1/2;K02896//large subunit ribosomal protein L24e+ko03010//Ribosome;K12737//peptidyl-prolyl cis-trans isomerase SDCCAG10 [EC:5.2.1.8]	AM476838.2 Vitis vinifera contig VV78X023008.8, whole genome shotgun sequence	PREDICTED: LOW QUALITY PROTEIN: uncharacterized protein LOC107261987, partial [Ricinus communis]	NA	[R] KOG0017 FOG: Transposon-encoded proteins with TYA, reverse transcriptase, integrase domains in various combinations	NA	GO:0015074//DNA integration;GO:0008270//zinc ion binding;GO:0003676//nucleic acid binding
CL806.Contig2_All	CL806.Contig2_All	CL806.Contig2_All	Novel_gene	1	1940	K13141//integrator complex subunit 4;K13126//polyadenylate-binding protein+ko03015//mRNA surveillance pathway+ko03018//RNA degradation+ko03013//RNA transport;K07374//tubulin alpha+ko04145//Phagosome	XM_006476017.2 PREDICTED: Citrus sinensis target of Myb protein 1 (LOC102619497), mRNA	hypothetical protein CISIN_1g005810mg [Citrus sinensis]	VHS domain	[U] KOG1087 Cytosolic sorting protein GGA2/TOM1	TOM1-like protein 9 OS=Arabidopsis thaliana GN=TOL9 PE=1 SV=1	GO:0006886//intracellular protein transport;GO:0005622//intracellular
CL396.Contig1_All	CL396.Contig1_All	CL396.Contig1_All	Novel_gene	1	1607	K04733//interleukin-1 receptor-associated kinase 4 [EC:2.7.11.1]	XM_015531981.1 PREDICTED: Citrus sinensis serine/threonine-protein kinase PBS1 (LOC102624330), transcript variant X2, mRNA	PREDICTED: serine/threonine-protein kinase PBS1 isoform X2 [Citrus sinensis] >KDO82564.1 hypothetical protein CISIN_1g018047mg [Citrus sinensis]	Protein kinase domain	[T] KOG1187 Serine/threonine protein kinase	Probable serine/threonine-protein kinase PBL28 OS=Arabidopsis thaliana GN=PBL28 PE=2 SV=1	GO:0004674//protein serine/threonine kinase activity;GO:0005524//ATP binding
CL5731.Contig3_All	CL5731.Contig3_All	CL5731.Contig3_All	Novel_gene	1	1510	K10761//tRNA(His) guanylyltransferase [EC:2.7.7.79];K14972//PAX-interacting protein 1	XM_006467672.2 PREDICTED: Citrus sinensis protein E6-like (LOC102610522), mRNA	hypothetical protein POPTR_0017s04710g [Populus trichocarpa] >ERP50549.1 hypothetical protein POPTR_0017s04710g [Populus trichocarpa]	NA	[T] KOG1187 Serine/threonine protein kinase	Mediator of RNA polymerase II transcription subunit 25 OS=Arabidopsis thaliana GN=MED25 PE=1 SV=1	NA
Unigene21135_All	Unigene21135_All	Unigene21135_All	Novel_gene	1	258	NA	NA	NA	NA	NA	NA	NA
CL5193.Contig2_All	CL5193.Contig2_All	CL5193.Contig2_All	Novel_gene	1	3841	K01870//isoleucyl-tRNA synthetase [EC:6.1.1.5]+ko00970//Aminoacyl-tRNA biosynthesis	XM_006489023.2 PREDICTED: Citrus sinensis isoleucine--tRNA ligase, chloroplastic/mitochondrial (LOC102618088), mRNA	PREDICTED: isoleucine--tRNA ligase, chloroplastic/mitochondrial [Citrus sinensis]	tRNA synthetases class I (I, L, M and V)	[J] KOG0433 Isoleucyl-tRNA synthetase	Isoleucine--tRNA ligase, chloroplastic/mitochondrial OS=Arabidopsis thaliana GN=OVA2 PE=2 SV=1	GO:0005524//ATP binding;GO:0002161//aminoacyl-tRNA editing activity;GO:0006428//isoleucyl-tRNA aminoacylation;GO:0000049//tRNA binding;GO:0005737//cytoplasm;GO:0004822//isoleucine-tRNA ligase activity
CL1086.Contig1_All	CL1086.Contig1_All	CL1086.Contig1_All	Novel_gene	1	551	K05359//arogenate/prephenate dehydratase [EC:4.2.1.91 4.2.1.51]+ko01230//Biosynthesis of amino acids+ko01100//Metabolic pathways+ko01110//Biosynthesis of secondary metabolites+ko00400//Phenylalanine, tyrosine and tryptophan biosynthesis	XM_021828759.1 PREDICTED: Hevea brasiliensis arogenate dehydratase/prephenate dehydratase 1, chloroplastic-like (LOC110667795), mRNA	PREDICTED: arogenate dehydratase/prephenate dehydratase 1, chloroplastic [Ricinus communis] >EEF43858.1 prephenate dehydratase, putative [Ricinus communis]	NA	[E] KOG2797 Prephenate dehydratase	Arogenate dehydratase/prephenate dehydratase 1, chloroplastic OS=Arabidopsis thaliana GN=ADT1 PE=1 SV=1	GO:0004664//prephenate dehydratase activity;GO:0009094//L-phenylalanine biosynthetic process;GO:0047769//arogenate dehydratase activity;GO:0009570//chloroplast stroma
CL3312.Contig1_All	CL3312.Contig1_All	CL3312.Contig1_All	Novel_gene	1	344	NA	NA	NA	NA	NA	NA	NA
Unigene9812_All	Unigene9812_All	Unigene9812_All	Novel_gene	1	221	K10260//F-box and WD-40 domain protein 7+ko04120//Ubiquitin mediated proteolysis	NA	PREDICTED: zinc finger CCCH domain-containing protein 17-like [Phoenix dactylifera]	NA	[R] KOG0274 Cdc4 and related F-box and WD-40 proteins	Zinc finger CCCH domain-containing protein 17 OS=Oryza sativa subsp. japonica GN=Os02g0677700 PE=2 SV=2	GO:0046872//metal ion binding
CL3601.Contig1_All	CL3601.Contig1_All	CL3601.Contig1_All	Novel_gene	1	1726	K05941//glutathione gamma-glutamylcysteinyltransferase [EC:2.3.2.15]	XM_008812207.2 PREDICTED: Phoenix dactylifera glutathione gamma-glutamylcysteinyltransferase 1-like (LOC103721843), mRNA	hypothetical protein CICLE_v10024202mg [Citrus clementina] >XP_015386246.1 PREDICTED: glutathione gamma-glutamylcysteinyltransferase 3-like isoform X2 [Citrus sinensis] >ESR57031.1 hypothetical protein CICLE_v10024202mg [Citrus clementina]	Phytochelatin synthase	[P] KOG0632 Phytochelatin synthase	Glutathione gamma-glutamylcysteinyltransferase 3 OS=Lotus japonicus GN=PCS3 PE=2 SV=1	GO:0046872//metal ion binding;GO:0010038//response to metal ion;GO:0046938//phytochelatin biosynthetic process;GO:0016756//glutathione gamma-glutamylcysteinyltransferase activity
Unigene4746_All	Unigene4746_All	Unigene4746_All	Novel_gene	1	537	NA	XM_016813836.1 PREDICTED: Gossypium hirsutum uncharacterized LOC107889423 (LOC107889423), transcript variant X5, mRNA	hypothetical protein CICLE_v10006881mg [Citrus clementina] >ESR34410.1 hypothetical protein CICLE_v10006881mg [Citrus clementina] >KDO48236.1 hypothetical protein CISIN_1g032555mg [Citrus sinensis] >KDO48237.1 hypothetical protein CISIN_1g032555mg [Citrus sinensis]	NA	NA	NA	NA
CL5451.Contig5_All	CL5451.Contig5_All	CL5451.Contig5_All	Novel_gene	1	2655	K20285//Rab9 effector protein with kelch motifs;K13414//mitogen-activated protein kinase kinase kinase 1 [EC:2.7.11.25]+ko04016//MAPK signaling pathway - plant+ko04626//Plant-pathogen interaction	XM_006472006.2 PREDICTED: Citrus sinensis acyl-CoA-binding domain-containing protein 4 (LOC102607331), mRNA	ACBP domain-containing protein/Kelch_2 domain-containing protein/Kelch_3 domain-containing protein [Cephalotus follicularis]	TIR domain	[R] KOG0379 Kelch repeat-containing proteins	Acyl-CoA-binding domain-containing protein 4 OS=Arabidopsis thaliana GN=ACBP4 PE=1 SV=1	NA
Unigene19019_All	Unigene19019_All	Unigene19019_All	Novel_gene	1	205	K17964//leucine-rich PPR motif-containing protein, mitochondrial	NA	PREDICTED: pentatricopeptide repeat-containing protein At2g32630 [Gossypium arboreum]	NA	[R] KOG4197 FOG: PPR repeat	Pentatricopeptide repeat-containing protein At2g32630 OS=Arabidopsis thaliana GN=At2g32630 PE=3 SV=1	NA
CL6811.Contig27_All	CL6811.Contig27_All	CL6811.Contig27_All	Novel_gene	1	4591	K19613//leucine-rich repeat protein SHOC2;K22038//volume-regulated anion channel	XM_010099215.1 Morus notabilis TMV resistance protein N partial mRNA	PREDICTED: protein SUPPRESSOR OF npr1-1, CONSTITUTIVE 1-like isoform X1 [Citrus sinensis] >XP_015389793.1 PREDICTED: protein SUPPRESSOR OF npr1-1, CONSTITUTIVE 1-like isoform X1 [Citrus sinensis]	TIR domain	[VT] LSE0039 A Disease resistance protein (TIR-NBS-LRR class)	Probable WRKY transcription factor 19 OS=Arabidopsis thaliana GN=WRKY19 PE=3 SV=1	GO:0043531//ADP binding;GO:0007165//signal transduction
CL6026.Contig3_All	CL6026.Contig3_All	CL6026.Contig3_All	Novel_gene	1	1932	K10590//E3 ubiquitin-protein ligase TRIP12 [EC:2.3.2.26]+ko04120//Ubiquitin mediated proteolysis;K18646//acidic leucine-rich nuclear phosphoprotein 32 family member A/C/D;K14792//rRNA biogenesis protein RRP5	XM_021780891.1 PREDICTED: Hevea brasiliensis homeobox-DDT domain protein RLT2 (LOC110632614), transcript variant X2, mRNA	homeobox-DDT domain protein RLT2 isoform X1 [Hevea brasiliensis]	Williams-Beuren syndrome DDT (WSD), D-TOX E motif	[GO] KOG4157 beta-1,6-N-acetylglucosaminyltransferase, contains WSC domain	Homeobox-DDT domain protein RLT2 OS=Arabidopsis thaliana GN=RLT2 PE=1 SV=1	NA
Unigene5439_All	Unigene5439_All	Unigene5439_All	Novel_gene	1	2214	NA	XM_006490830.2 PREDICTED: Citrus sinensis hypothetical protein (LOC102618582), mRNA	hypothetical protein CICLE_v10019231mg [Citrus clementina] >XP_006490893.1 PREDICTED: uncharacterized protein LOC102618582 [Citrus sinensis] >ESR58526.1 hypothetical protein CICLE_v10019231mg [Citrus clementina] >KDO85783.1 hypothetical protein CISIN_1g006333mg [Citrus sinensis]	Nitroreductase family	NA	NA	GO:0016491//oxidoreductase activity
CL802.Contig3_All	CL802.Contig3_All	CL802.Contig3_All	Novel_gene	1	865	K07447//putative holliday junction resolvase [EC:3.1.-.-]	NA	PREDICTED: uncharacterized protein LOC109189624 isoform X2 [Ipomoea nil]	Holliday junction resolvase	[S] LSE0397 A Uncharacterized protein	NA	NA
CL628.Contig4_All	CL628.Contig4_All	CL628.Contig4_All	Novel_gene	1	954	NA	LT669793.1 Arabis alpina genome assembly, chromosome: 6	hypothetical protein CICLE_v10028698mg [Citrus clementina] >ESR37224.1 hypothetical protein CICLE_v10028698mg [Citrus clementina]	Multi-glycosylated core protein 24 (MGC-24), sialomucin	NA	NA	NA
CL4185.Contig3_All	CL4185.Contig3_All	CL4185.Contig3_All	Novel_gene	1	1002	K11600//exosome complex component RRP41+ko03018//RNA degradation	XM_022031839.1 PREDICTED: Carica papaya exosome complex component RRP41 homolog (LOC110806866), transcript variant X4, mRNA	hypothetical protein CICLE_v10021944mg [Citrus clementina] >XP_006479205.1 PREDICTED: exosome complex component RRP41 homolog [Citrus sinensis] >XP_006479206.1 PREDICTED: exosome complex component RRP41 homolog [Citrus sinensis] >ESR56778.1 hypothetical protein CICLE_v10021944mg [Citrus clementina] >KDO66005.1 hypothetical protein CISIN_1g025482mg [Citrus sinensis] >KDO66006.1 hypothetical protei…	3' exoribonuclease family, domain 1	[J] KOG1068 Exosomal 3'-5' exoribonuclease complex, subunit Rrp41 and related exoribonucleases	Exosome complex component RRP41 homolog OS=Arabidopsis thaliana GN=RRP41 PE=1 SV=1	NA
CL2923.Contig2_All	CL2923.Contig2_All	CL2923.Contig2_All	Novel_gene	1	996	K11323//histone arginine demethylase JMJD6 [EC:1.14.11.-]	HG975446.1 Solanum pennellii chromosome ch07, complete genome	PREDICTED: glutamic acid-rich protein-like [Citrus sinensis]	SIT4 phosphatase-associated protein	[A] KOG1869 Splicing coactivator SRm160/300, subunit SRm300	Pectinesterase inhibitor 10 OS=Arabidopsis thaliana GN=PMEI10 PE=2 SV=1	NA
Unigene16201_All	Unigene16201_All	Unigene16201_All	Novel_gene	1	388	K11699//RNA-dependent RNA polymerase [EC:2.7.7.48]	NA	hypothetical protein PRUPE_6G118100 [Prunus persica]	Reverse transcriptase-like	[R] KOG1075 FOG: Reverse transcriptase	Putative ribonuclease H protein At1g65750 OS=Arabidopsis thaliana GN=At1g65750 PE=3 SV=1	NA
CL1249.Contig13_All	CL1249.Contig13_All	CL1249.Contig13_All	Novel_gene	1	2365	NA	XM_006434775.1 Citrus clementina hypothetical protein (CICLE_v10001192mg) mRNA, complete cds	PREDICTED: uncharacterized protein LOC108339228 isoform X1 [Vigna angularis] >XP_017432795.1 PREDICTED: uncharacterized protein LOC108339228 isoform X1 [Vigna angularis]	Protein of unknown function, DUF547	[S] TWOG0168 Uncharacterized protein	NA	NA
Unigene554_All	Unigene554_All	Unigene554_All	Novel_gene	1	1477	K01534//Cd2+/Zn2+-exporting ATPase [EC:3.6.3.3 3.6.3.5]	XM_006422526.1 Citrus clementina hypothetical protein (CICLE_v10028645mg) mRNA, complete cds	hypothetical protein CICLE_v10028645mg [Citrus clementina] >ESR35829.1 hypothetical protein CICLE_v10028645mg [Citrus clementina]	Cytochrome C biogenesis protein transmembrane region	NA	NA	GO:0016021//integral component of membrane
CL6701.Contig20_All	CL6701.Contig20_All	CL6701.Contig20_All	Novel_gene	1	2132	K05391//cyclic nucleotide gated channel, plant+ko04626//Plant-pathogen interaction	NA	PREDICTED: cyclic nucleotide-gated ion channel 1-like [Citrus sinensis]	Domain of unknown function (DUF3899)	[PT] KOG0498 K+-channel ERG and related proteins, contain PAS/PAC sensor domain	Cyclic nucleotide-gated ion channel 1 OS=Arabidopsis thaliana GN=CNGC1 PE=1 SV=1	GO:0016021//integral component of membrane
Unigene17888_All	Unigene17888_All	Unigene17888_All	Novel_gene	1	274	NA	NA	NA	NA	NA	NA	NA
CL800.Contig4_All	CL800.Contig4_All	CL800.Contig4_All	Novel_gene	1	1328	K00006//glycerol-3-phosphate dehydrogenase (NAD+) [EC:1.1.1.8]+ko01110//Biosynthesis of secondary metabolites+ko00564//Glycerophospholipid metabolism	XM_018128618.1 PREDICTED: Theobroma cacao glycerol-3-phosphate dehydrogenase [NAD(+)] 2, chloroplastic (LOC18587434), mRNA	PREDICTED: glycerol-3-phosphate dehydrogenase [NAD(+)] 2, chloroplastic [Citrus sinensis]	NAD-dependent glycerol-3-phosphate dehydrogenase N-terminus	[C] KOG2711 Glycerol-3-phosphate dehydrogenase/dihydroxyacetone 3-phosphate reductase	Glycerol-3-phosphate dehydrogenase [NAD(+)] 2, chloroplastic OS=Arabidopsis thaliana GN=GLY1 PE=1 SV=1	GO:0009331//glycerol-3-phosphate dehydrogenase complex;GO:0046168//glycerol-3-phosphate catabolic process;GO:0005975//carbohydrate metabolic process;GO:0051287//NAD binding;GO:0004367//glycerol-3-phosphate dehydrogenase [NAD+] activity
CL668.Contig22_All	CL668.Contig22_All	CL668.Contig22_All	Novel_gene	1	2583	K02516//type II protein arginine methyltransferase [EC:2.1.1.320]+ko03013//RNA transport	XM_006483600.2 PREDICTED: Citrus sinensis protein arginine N-methyltransferase 1.5 (LOC102629964), transcript variant X1, mRNA	PREDICTED: protein arginine N-methyltransferase 1.5 [Citrus sinensis]	PRMT5 arginine-N-methyltransferase	[D] KOG0822 Protein kinase inhibitor	Protein arginine N-methyltransferase 1.5 OS=Arabidopsis thaliana GN=PMRT15 PE=1 SV=2	NA
CL1431.Contig2_All	CL1431.Contig2_All	CL1431.Contig2_All	Novel_gene	1	1854	K17398//DNA (cytosine-5)-methyltransferase 3A [EC:2.1.1.37]+ko01100//Metabolic pathways+ko00270//Cysteine and methionine metabolism	XM_012217095.2 PREDICTED: Jatropha curcas DNA (cytosine-5)-methyltransferase DRM2 (LOC105634245), transcript variant X3, mRNA	hypothetical protein CISIN_1g008350mg [Citrus sinensis]	C-5 cytosine-specific DNA methylase	[LB] TWOG0151 Cytosine methyltransferase	DNA (cytosine-5)-methyltransferase DRM2 OS=Arabidopsis thaliana GN=DRM2 PE=1 SV=1	NA
Unigene9906_All	Unigene9906_All	Unigene9906_All	Novel_gene	1	317	NA	NA	NA	NA	NA	NA	NA
Unigene4227_All	Unigene4227_All	Unigene4227_All	Novel_gene	1	2619	K11323//histone arginine demethylase JMJD6 [EC:1.14.11.-]	XM_006474173.2 PREDICTED: Citrus sinensis hypothetical protein (LOC102622049), transcript variant X2, mRNA	hypothetical protein POPTR_0006s07660g [Populus trichocarpa] >EEE91645.1 hypothetical protein POPTR_0006s07660g [Populus trichocarpa]	Protein of unknown function (DUF632)	[GO] KOG4157 beta-1,6-N-acetylglucosaminyltransferase, contains WSC domain	Nitrate regulatory gene2 protein OS=Arabidopsis thaliana GN=NRG2 PE=1 SV=1	NA
CL5011.Contig8_All	CL5011.Contig8_All	CL5011.Contig8_All	Novel_gene	1	6490	K10773//endonuclease III [EC:4.2.99.18]+ko03410//Base excision repair	XM_006492112.2 PREDICTED: Citrus sinensis transcriptional activator DEMETER (DEMETER), transcript variant X3, mRNA	DEMETER [Citrus sinensis]	RRM in Demeter	NA	Protein ROS1 OS=Arabidopsis thaliana GN=ROS1 PE=1 SV=2	GO:0006284//base-excision repair;GO:0051539//4 iron, 4 sulfur cluster binding;GO:0003824//catalytic activity
CL1953.Contig1_All	CL1953.Contig1_All	CL1953.Contig1_All	Novel_gene	1	3264	NA	FQ014226.1 Beta vulgaris subsp. maritima genotype male-sterile E mitochondrion, partial genome	NA	NA	NA	NA	NA
Unigene21237_All	Unigene21237_All	Unigene21237_All	Novel_gene	1	321	K20279//synaptojanin [EC:3.1.3.36]+ko01100//Metabolic pathways+ko04070//Phosphatidylinositol signaling system+ko00562//Inositol phosphate metabolism	NA	hypothetical protein VITISV_021887 [Vitis vinifera]	gag-polypeptide of LTR copia-type	[R] KOG0017 FOG: Transposon-encoded proteins with TYA, reverse transcriptase, integrase domains in various combinations	NA	NA
Unigene685_All	Unigene685_All	Unigene685_All	Novel_gene	1	780	NA	XM_007217211.2 PREDICTED: Prunus persica uncharacterized LOC18783517 (LOC18783517), mRNA	PREDICTED: uncharacterized protein LOC102617002 [Citrus sinensis]	Phytoreovirus nonstructural protein Pns10/11	NA	NA	GO:0009535//chloroplast thylakoid membrane;GO:0016021//integral component of membrane
CL4364.Contig8_All	CL4364.Contig8_All	CL4364.Contig8_All	Novel_gene	1	1807	K02335//DNA polymerase I [EC:2.7.7.7]+ko03420//Nucleotide excision repair+ko03030//DNA replication+ko03440//Homologous recombination+ko00230//Purine metabolism+ko03410//Base excision repair+ko01100//Metabolic pathways+ko00240//Pyrimidine metabolism	XM_021777880.1 PREDICTED: Manihot esculenta histone-lysine N-methyltransferase ATXR2 (LOC110630397), mRNA	hypothetical protein CISIN_1g039721mg [Citrus sinensis]	MYND finger	[B] KOG2084 Predicted histone tail methylase containing SET domain	Histone-lysine N-methyltransferase ATXR2 OS=Arabidopsis thaliana GN=ATXR2 PE=2 SV=1	NA
CL1297.Contig16_All	CL1297.Contig16_All	CL1297.Contig16_All	Novel_gene	1	1337	K16465//centrin-1	NA	hypothetical protein CICLE_v10021511mg [Citrus clementina] >XP_006490861.1 PREDICTED: centrin-1 [Citrus sinensis] >ESR58559.1 hypothetical protein CICLE_v10021511mg [Citrus clementina] >KDO85723.1 hypothetical protein CISIN_1g023146mg [Citrus sinensis]	EF-hand domain pair	NA	NA	GO:0005509//calcium ion binding
Unigene7233_All	Unigene7233_All	Unigene7233_All	Novel_gene	1	2003	K15285//solute carrier family 35, member E3	XM_021429445.1 PREDICTED: Herrania umbratica UDP-rhamnose/UDP-galactose transporter 1-like (LOC110417210), mRNA	PREDICTED: UDP-galactose transporter 2-like [Ziziphus jujuba]	Triose-phosphate Transporter family	[GE] KOG1441 Glucose-6-phosphate/phosphate and phosphoenolpyruvate/phosphate antiporter	UDP-rhamnose/UDP-galactose transporter 3 OS=Arabidopsis thaliana GN=URGT3 PE=1 SV=1	GO:0016021//integral component of membrane;GO:0090480//purine nucleotide-sugar transmembrane transport
CL243.Contig2_All	CL243.Contig2_All	CL243.Contig2_All	Novel_gene	1	2572	K13466//EIX receptor 1/2+ko04626//Plant-pathogen interaction;K03021//DNA-directed RNA polymerase III subunit RPC2 [EC:2.7.7.6]+ko00230//Purine metabolism+ko03020//RNA polymerase+ko01100//Metabolic pathways+ko00240//Pyrimidine metabolism;K19613//leucine-rich repeat protein SHOC2	XM_006475135.2 PREDICTED: Citrus sinensis systemin receptor SR160-like (LOC102625341), mRNA	PREDICTED: LRR receptor-like serine/threonine-protein kinase FLS2 [Citrus sinensis]	Leucine rich repeat	[R] KOG0619 FOG: Leucine rich repeat	LRR receptor-like serine/threonine-protein kinase GSO1 OS=Arabidopsis thaliana GN=GSO1 PE=1 SV=1	NA
CL482.Contig4_All	CL482.Contig4_All	CL482.Contig4_All	Novel_gene	1	1989	K00099//1-deoxy-D-xylulose-5-phosphate reductoisomerase [EC:1.1.1.267]+ko00900//Terpenoid backbone biosynthesis+ko01100//Metabolic pathways+ko01110//Biosynthesis of secondary metabolites	XM_006439755.1 Citrus clementina hypothetical protein (CICLE_v10020004mg) mRNA, complete cds	1-deoxy-D-xylulose 5-phosphate reductoisomerase, chloroplastic [Manihot esculenta] >OAY47769.1 hypothetical protein MANES_06G104700 [Manihot esculenta]	1-deoxy-D-xylulose 5-phosphate reductoisomerase	NA	1-deoxy-D-xylulose 5-phosphate reductoisomerase, chloroplastic OS=Arabidopsis thaliana GN=DXR PE=2 SV=2	GO:0051484//isopentenyl diphosphate biosynthetic process, methylerythritol 4-phosphate pathway involved in terpenoid biosynthetic process;GO:0070402//NADPH binding;GO:0030145//manganese ion binding;GO:0030604//1-deoxy-D-xylulose-5-phosphate reductoisomerase activity
Unigene19292_All	Unigene19292_All	Unigene19292_All	Novel_gene	1	206	NA	NA	NA	NA	NA	NA	NA
Unigene12047_All	Unigene12047_All	Unigene12047_All	Novel_gene	1	1290	K16040//trans-resveratrol di-O-methyltransferase [EC:2.1.1.240]+ko00945//Stilbenoid, diarylheptanoid and gingerol biosynthesis	XM_006480160.2 PREDICTED: Citrus sinensis (R,S)-reticuline 7-O-methyltransferase-like (LOC102608247), mRNA	PREDICTED: (R,S)-reticuline 7-O-methyltransferase-like [Citrus sinensis]	O-methyltransferase	[R] KOG3178 Hydroxyindole-O-methyltransferase and related SAM-dependent methyltransferases	(R,S)-reticuline 7-O-methyltransferase OS=Papaver somniferum GN=7OMT PE=1 SV=1	GO:0008171//O-methyltransferase activity;GO:0046983//protein dimerization activity
Unigene5065_All	Unigene5065_All	Unigene5065_All	Novel_gene	1	2107	NA	XM_006494255.2 PREDICTED: Citrus sinensis uncharacterized LOC102616086 (LOC102616086), transcript variant X2, mRNA	hypothetical protein CISIN_1g009067mg [Citrus sinensis]	Alpha/beta hydrolase	NA	NA	NA
Unigene2530_All	Unigene2530_All	Unigene2530_All	Novel_gene	1	2196	K00873//pyruvate kinase [EC:2.7.1.40]+ko00010//Glycolysis / Gluconeogenesis+ko00230//Purine metabolism+ko01230//Biosynthesis of amino acids+ko01100//Metabolic pathways+ko01110//Biosynthesis of secondary metabolites+ko00620//Pyruvate metabolism+ko01200//Carbon metabolism	XM_006479554.1 PREDICTED: Citrus sinensis pyruvate kinase isozyme A, chloroplastic-like (LOC102612172), mRNA	PREDICTED: pyruvate kinase isozyme A, chloroplastic isoform X1 [Nelumbo nucifera] >XP_010279308.1 PREDICTED: pyruvate kinase isozyme A, chloroplastic isoform X2 [Nelumbo nucifera]	Pyruvate kinase, barrel domain	[G] KOG2323 Pyruvate kinase	Pyruvate kinase isozyme A, chloroplastic OS=Ricinus communis PE=1 SV=1	GO:0030955//potassium ion binding;GO:0000287//magnesium ion binding;GO:0004743//pyruvate kinase activity;GO:0016301//kinase activity
CL4786.Contig2_All	CL4786.Contig2_All	CL4786.Contig2_All	Novel_gene	1	1348	K03686//molecular chaperone DnaJ;K09523//DnaJ homolog subfamily C member 3+ko04141//Protein processing in endoplasmic reticulum;K09510//DnaJ homolog subfamily B member 4	XM_007018353.2 PREDICTED: Theobroma cacao uncharacterized LOC18591922 (LOC18591922), transcript variant X1, mRNA	hypothetical protein CICLE_v10002309mg [Citrus clementina] >ESR46916.1 hypothetical protein CICLE_v10002309mg [Citrus clementina]	DnaJ domain	[O] KOG0715 Molecular chaperone (DnaJ superfamily)	Chaperone protein dnaJ A6, chloroplastic OS=Arabidopsis thaliana GN=DJA6 PE=2 SV=2	GO:0016021//integral component of membrane
CL2505.Contig1_All	CL2505.Contig1_All	CL2505.Contig1_All	Novel_gene	1	2090	K08857//NIMA (never in mitosis gene a)-related kinase 1/4/5 [EC:2.7.11.1]	XM_006467125.2 PREDICTED: Citrus sinensis serine/threonine-protein kinase Nek6 (LOC102613697), transcript variant X2, mRNA	serine/threonine-protein kinase Nek6 [Herrania umbratica] >XP_021277984.1 serine/threonine-protein kinase Nek6 [Herrania umbratica]	Protein kinase domain	[R] KOG0589 Serine/threonine protein kinase	Serine/threonine-protein kinase Nek6 OS=Arabidopsis thaliana GN=NEK6 PE=3 SV=1	NA
Unigene13391_All	Unigene13391_All	Unigene13391_All	Novel_gene	1	1236	NA	NA	PREDICTED: uncharacterized protein LOC102618092 [Citrus sinensis]	NA	NA	NA	NA
Unigene4489_All	Unigene4489_All	Unigene4489_All	Novel_gene	1	1978	K18400//KAT8 regulatory NSL complex subunit 1	XM_006482502.2 PREDICTED: Citrus sinensis uncharacterized LOC102628256 (LOC102628256), transcript variant X1, mRNA	PREDICTED: uncharacterized protein LOC102628256 [Citrus sinensis] >XP_006482565.1 PREDICTED: uncharacterized protein LOC102628256 [Citrus sinensis]	NA	NA	NA	NA
CL6232.Contig1_All	CL6232.Contig1_All	CL6232.Contig1_All	Novel_gene	1	1347	K09761//16S rRNA (uracil1498-N3)-methyltransferase [EC:2.1.1.193]	XM_006486828.2 PREDICTED: Citrus sinensis ribosomal RNA small subunit methyltransferase E (LOC102624062), transcript variant X2, mRNA	PREDICTED: ribosomal RNA small subunit methyltransferase E [Citrus sinensis]	RNA methyltransferase	NA	NA	GO:0008168//methyltransferase activity;GO:0006364//rRNA processing
CL4179.Contig5_All	CL4179.Contig5_All	CL4179.Contig5_All	Novel_gene	1	2651	K07151//dolichyl-diphosphooligosaccharide---protein glycosyltransferase [EC:2.4.99.18]+ko04141//Protein processing in endoplasmic reticulum+ko00510//N-Glycan biosynthesis+ko01100//Metabolic pathways	XM_006494250.2 PREDICTED: Citrus sinensis dolichyl-diphosphooligosaccharide--protein glycosyltransferase subunit STT3A (LOC102614913), mRNA	dolichyl-diphosphooligosaccharide--protein glycosyltransferase subunit STT3A [Herrania umbratica]	Oligosaccharyl transferase STT3 subunit	[O] KOG2292 Oligosaccharyltransferase, STT3 subunit	Dolichyl-diphosphooligosaccharide--protein glycosyltransferase subunit STT3A OS=Arabidopsis thaliana GN=STT3A PE=2 SV=1	GO:0006486//protein glycosylation;GO:0016021//integral component of membrane;GO:0004576//oligosaccharyl transferase activity
Unigene1235_All	Unigene1235_All	Unigene1235_All	Novel_gene	1	616	K21444//poly(rC)-binding protein 3/4	NA	poly(rC)-binding-like protein [Medicago truncatula] >KEH23409.1 poly(rC)-binding-like protein [Medicago truncatula]	NA	NA	NA	NA
CL4738.Contig2_All	CL4738.Contig2_All	CL4738.Contig2_All	Novel_gene	1	1532	NA	XM_007213465.2 PREDICTED: Prunus persica RNA pseudouridine synthase 6, chloroplastic (LOC18778676), mRNA	PREDICTED: RNA pseudouridine synthase 6, chloroplastic isoform X1 [Citrus sinensis] >XP_006468003.1 PREDICTED: RNA pseudouridine synthase 6, chloroplastic isoform X1 [Citrus sinensis]	RNA pseudouridylate synthase	[A] KOG1919 RNA pseudouridylate synthases	RNA pseudouridine synthase 6, chloroplastic OS=Arabidopsis thaliana GN=At4g21770 PE=2 SV=1	NA
CL2846.Contig1_All	CL2846.Contig1_All	CL2846.Contig1_All	Novel_gene	1	1870	NA	XM_006479599.1 PREDICTED: Citrus sinensis VAN3-binding protein (LOC102623744), mRNA	hypothetical protein CICLE_v10019940mg [Citrus clementina] >XP_006479662.1 PREDICTED: VAN3-binding protein [Citrus sinensis] >ESR57238.1 hypothetical protein CICLE_v10019940mg [Citrus clementina]	Auxin canalisation	[S] LSE0456 A Uncharacterized protein	VAN3-binding protein OS=Arabidopsis thaliana GN=VAB PE=1 SV=1	NA
Unigene3978_All	Unigene3978_All	Unigene3978_All	Novel_gene	1	1487	K15191//La-related protein 7	XM_006449619.1 Citrus clementina hypothetical protein (CICLE_v10015602mg) mRNA, complete cds	hypothetical protein CICLE_v10015602mg [Citrus clementina] >ESR62922.1 hypothetical protein CICLE_v10015602mg [Citrus clementina]	La domain	[R] KOG1855 Predicted RNA-binding protein	La-related protein 6A OS=Arabidopsis thaliana GN=LARP6A PE=2 SV=1	GO:0006396//RNA processing;GO:0003723//RNA binding;GO:0005634//nucleus;GO:0030529//intracellular ribonucleoprotein complex
Unigene19047_All	Unigene19047_All	Unigene19047_All	Novel_gene	1	1363	K18121//glyoxylate/succinic semialdehyde reductase [EC:1.1.1.79 1.1.1.-]+ko01100//Metabolic pathways+ko00650//Butanoate metabolism+ko01200//Carbon metabolism+ko00630//Glyoxylate and dicarboxylate metabolism	XM_018966012.1 PREDICTED: Juglans regia glyoxylate/succinic semialdehyde reductase 2, chloroplastic (LOC108991678), mRNA	hypothetical protein CICLE_v10025937mg [Citrus clementina] >ESR39778.1 hypothetical protein CICLE_v10025937mg [Citrus clementina]	NAD-binding of NADP-dependent 3-hydroxyisobutyrate dehydrogenase	[R] KOG0409 Predicted dehydrogenase	Glyoxylate/succinic semialdehyde reductase 2, chloroplastic OS=Arabidopsis thaliana GN=GLYR2 PE=1 SV=1	GO:0004616//phosphogluconate dehydrogenase (decarboxylating) activity;GO:0051287//NAD binding
Unigene9765_All	Unigene9765_All	Unigene9765_All	Novel_gene	1	512	K13459//disease resistance protein RPS2+ko04626//Plant-pathogen interaction	NA	Uncharacterized protein TCM_031228 [Theobroma cacao]	NA	[R] KOG1075 FOG: Reverse transcriptase	NA	NA
CL4783.Contig3_All	CL4783.Contig3_All	CL4783.Contig3_All	Novel_gene	1	2205	K22324//aliphatic glucosinolate S-oxygenase [EC:1.14.13.237]	XM_006477661.2 PREDICTED: Citrus sinensis flavin-containing monooxygenase FMO GS-OX-like 9 (LOC102614730), mRNA	PREDICTED: flavin-containing monooxygenase FMO GS-OX-like 9 [Juglans regia]	Flavin-binding monooxygenase-like	[Q] KOG1399 Flavin-containing monooxygenase	Flavin-containing monooxygenase FMO GS-OX-like 9 OS=Arabidopsis thaliana GN=At5g07800 PE=2 SV=1	NA
CL3042.Contig2_All	CL3042.Contig2_All	CL3042.Contig2_All	Novel_gene	1	2256	K20168//TBC1 domain family member 15	XM_006476232.2 PREDICTED: Citrus sinensis GTPase-activating protein gyp7 (LOC102610581), transcript variant X1, mRNA	PREDICTED: GTPase-activating protein gyp7 isoform X1 [Citrus sinensis]	Rab-GTPase-TBC domain	[T] KOG2197 Ypt/Rab-specific GTPase-activating protein GYP7 and related proteins	NA	GO:0016021//integral component of membrane
Unigene5248_All	Unigene5248_All	Unigene5248_All	Novel_gene	1	1621	K21919//BTB/POZ domain-containing protein KCTD9	XR_001508878.1 PREDICTED: Citrus sinensis thylakoid lumenal 15 kDa protein 1, chloroplastic (LOC102629323), transcript variant X2, misc_RNA	hypothetical protein CICLE_v10032666mg [Citrus clementina] >ESR48869.1 hypothetical protein CICLE_v10032666mg [Citrus clementina]	Pentapeptide repeats (8 copies)	[R] KOG1665 AFH1-interacting protein FIP2, contains BTB/POZ domain and pentapeptide repeats	Thylakoid lumenal 15 kDa protein 1, chloroplastic OS=Arabidopsis thaliana GN=At2g44920 PE=1 SV=2	NA
Unigene12182_All	Unigene12182_All	Unigene12182_All	Novel_gene	1	1071	NA	XM_007225921.2 PREDICTED: Prunus persica uncharacterized LOC18792000 (LOC18792000), mRNA	hypothetical protein CICLE_v10006114mg [Citrus clementina] >XP_006489563.1 PREDICTED: uncharacterized protein LOC102629724 [Citrus sinensis] >ESR33416.1 hypothetical protein CICLE_v10006114mg [Citrus clementina] >KDO44337.1 hypothetical protein CISIN_1g031551mg [Citrus sinensis]	HR-like lesion-inducing	NA	NA	GO:0016021//integral component of membrane
CL1994.Contig5_All	CL1994.Contig5_All	CL1994.Contig5_All	Novel_gene	1	839	K04077//chaperonin GroEL+ko03018//RNA degradation	NA	hypothetical protein L484_005105 [Morus notabilis] >EXC09149.1 hypothetical protein L484_005105 [Morus notabilis]	TCP-1/cpn60 chaperonin family	[O] KOG0356 Mitochondrial chaperonin, Cpn60/Hsp60p	Chaperonin CPN60-like 2, mitochondrial OS=Arabidopsis thaliana GN=At3g13860 PE=1 SV=2	GO:0005524//ATP binding;GO:0042026//protein refolding;GO:0005737//cytoplasm
CL7201.Contig1_All	CL7201.Contig1_All	CL7201.Contig1_All	Novel_gene	1	1877	K04382//serine/threonine-protein phosphatase 2A catalytic subunit [EC:3.1.3.16]+ko04136//Autophagy - other+ko03015//mRNA surveillance pathway	XM_006492652.2 PREDICTED: Citrus sinensis serine/threonine-protein phosphatase PP2A-3 catalytic subunit (LOC102627524), transcript variant X2, mRNA	type 2A protein phosphatase-3 [Populus trichocarpa] >XP_006386056.1 hypothetical protein POPTR_0003s21320g [Populus trichocarpa] >EEE79845.1 type 2A protein phosphatase-3 [Populus trichocarpa] >ERP63853.1 hypothetical protein POPTR_0003s21320g [Populus trichocarpa]	Calcineurin-like phosphoesterase	[T] KOG0371 Serine/threonine protein phosphatase 2A, catalytic subunit	Serine/threonine-protein phosphatase PP2A-3 catalytic subunit OS=Arabidopsis thaliana GN=PP2A3 PE=1 SV=2	GO:0004721//phosphoprotein phosphatase activity
CL3781.Contig6_All	CL3781.Contig6_All	CL3781.Contig6_All	Novel_gene	1	2168	K06236//collagen, type I, alpha+ko04933//AGE-RAGE signaling pathway in diabetic complications;K01940//argininosuccinate synthase [EC:6.3.4.5]+ko00250//Alanine, aspartate and glutamate metabolism+ko00220//Arginine biosynthesis+ko01230//Biosynthesis of amino acids+ko01100//Metabolic pathways+ko01110//Biosynthesis of secondary metabolites;K14491//two-component response regulator ARR-B family+ko04075…	XM_015527931.1 PREDICTED: Citrus sinensis protein PHR1-LIKE 1 (LOC102622820), transcript variant X1, mRNA	PREDICTED: protein PHR1-LIKE 1 isoform X2 [Citrus sinensis] >XP_015383424.1 PREDICTED: protein PHR1-LIKE 1 isoform X2 [Citrus sinensis]	MYB-CC type transfactor, LHEQLE motif	[RK] LSE0452 A MYB transcription factor	Protein PHR1-LIKE 1 OS=Arabidopsis thaliana GN=PHL1 PE=1 SV=1	GO:0003677//DNA binding;GO:0005634//nucleus;GO:0006355//regulation of transcription, DNA-templated;GO:0006351//transcription, DNA-templated
CL2982.Contig3_All	CL2982.Contig3_All	CL2982.Contig3_All	Novel_gene	1	1225	NA	XM_002513335.2 PREDICTED: Ricinus communis auxin-responsive protein SAUR71 (LOC8272600), mRNA	hypothetical protein POPTR_0001s18200g [Populus trichocarpa] >ERP65747.1 hypothetical protein POPTR_0001s18200g [Populus trichocarpa]	NA	NA	NA	NA
Unigene2300_All	Unigene2300_All	Unigene2300_All	Novel_gene	1	1591	K16615//actin-related protein 7, plant	XM_006482803.2 PREDICTED: Citrus sinensis actin-related protein 7 (LOC102615051), transcript variant X1, mRNA	PREDICTED: actin-related protein 7 isoform X1 [Citrus sinensis] >KDO83434.1 hypothetical protein CISIN_1g017944mg [Citrus sinensis]	Actin	[Z] KOG0676 Actin and related proteins	Actin-related protein 7 OS=Arabidopsis thaliana GN=ARP7 PE=1 SV=1	GO:0032502//developmental process;GO:0009653//anatomical structure morphogenesis;GO:0005634//nucleus;GO:0006325//chromatin organization;GO:0010227//floral organ abscission;GO:0009793//embryo development ending in seed dormancy
CL3648.Contig2_All	CL3648.Contig2_All	CL3648.Contig2_All	Novel_gene	1	521	NA	NA	PREDICTED: cyclin-dependent protein kinase inhibitor SMR3 [Prunus mume]	NA	NA	Cyclin-dependent protein kinase inhibitor SMR3 OS=Arabidopsis thaliana GN=SMR3 PE=1 SV=1	NA
Unigene16160_All	Unigene16160_All	Unigene16160_All	Novel_gene	1	341	K15503//serine/threonine-protein phosphatase 6 regulatory ankyrin repeat subunit B;K20890//xylan alpha-glucuronosyltransferase [EC:2.4.1.-];K09420//transcriptional activator Myb	NA	PREDICTED: ankyrin repeat-containing protein NPR4-like isoform X1 [Pyrus x bretschneideri]	Domain of unknown function	[R] KOG0504 FOG: Ankyrin repeat	NA	NA
CL1095.Contig7_All	CL1095.Contig7_All	CL1095.Contig7_All	Novel_gene	1	995	NA	XM_006490723.2 PREDICTED: Citrus sinensis Down syndrome critical region protein 3 homolog (LOC102626362), mRNA	hypothetical protein CISIN_1g0186671mg, partial [Citrus sinensis]	Vacuolar protein sorting-associated protein 26	[R] KOG2717 Uncharacterized conserved protein with similarity to embryogenesis protein H beta 58 and VPS26	NA	GO:0006886//intracellular protein transport;GO:0005768//endosome;GO:0008565//protein transporter activity
CL213.Contig4_All	CL213.Contig4_All	CL213.Contig4_All	Novel_gene	1	1591	NA	NA	PREDICTED: uncharacterized protein LOC102607212 isoform X6 [Citrus sinensis]	Plant transposase (Ptta/En/Spm family)	[R] LSE0010 A TNP1/En/Spm transposase	NA	NA
CL111.Contig2_All	CL111.Contig2_All	CL111.Contig2_All	Novel_gene	1	4602	K20161//DENN domain-containing protein 2;K20804//E3 ubiquitin-protein ligase RNF34 [EC:2.3.2.31];K20164//DENN domain-containing protein 5	XM_006440853.1 Citrus clementina hypothetical protein (CICLE_v10019681mg) mRNA, complete cds	hypothetical protein CICLE_v10007498mg [Citrus clementina] >ESR64799.1 hypothetical protein CICLE_v10007498mg [Citrus clementina]	Transmembrane Fragile-X-F protein	[T] KOG2080 Uncharacterized conserved protein, contains DENN and RUN domains	Kinesin-like protein KIN-7D, mitochondrial OS=Arabidopsis thaliana GN=KIN7D PE=2 SV=1	NA
Unigene2455_All	Unigene2455_All	Unigene2455_All	Novel_gene	1	1146	K06889//uncharacterized protein;K00521//ferric-chelate reductase [EC:1.16.1.7];K11446//histone demethylase JARID1 [EC:1.14.11.-]	XM_006426547.1 Citrus clementina hypothetical protein (CICLE_v10026319mg) mRNA, complete cds	PHD finger protein ALFIN-LIKE 4 [Manihot esculenta] >OAY26902.1 hypothetical protein MANES_16G083900 [Manihot esculenta]	Alfin	[R] KOG1632 Uncharacterized PHD Zn-finger protein	PHD finger protein ALFIN-LIKE 4 OS=Arabidopsis thaliana GN=AL4 PE=1 SV=2	GO:0042393//histone binding;GO:0046872//metal ion binding;GO:0006355//regulation of transcription, DNA-templated
Unigene1384_All	Unigene1384_All	Unigene1384_All	Novel_gene	1	370	K16911//ATP-dependent RNA helicase DDX21 [EC:3.6.4.13]+ko01110//Biosynthesis of secondary metabolites;K13126//polyadenylate-binding protein+ko03015//mRNA surveillance pathway+ko03018//RNA degradation+ko03013//RNA transport;K02183//calmodulin+ko04016//MAPK signaling pathway - plant+ko04626//Plant-pathogen interaction+ko04070//Phosphatidylinositol signaling system	NA	PREDICTED: uncharacterized protein LOC103319889 [Prunus mume]	Domain of unknown function (DUF4219)	[R] KOG0017 FOG: Transposon-encoded proteins with TYA, reverse transcriptase, integrase domains in various combinations	NA	NA
Unigene15498_All	Unigene15498_All	Unigene15498_All	Novel_gene	1	1016	NA	NA	uncharacterized protein LOC110658381 [Hevea brasiliensis]	NA	[K] KOG4210 Nuclear localization sequence binding protein	NA	NA
CL7664.Contig19_All	CL7664.Contig19_All	CL7664.Contig19_All	Novel_gene	1	1149	NA	NA	NA	NA	NA	NA	NA
CL1757.Contig8_All	CL1757.Contig8_All	CL1757.Contig8_All	Novel_gene	1	200	K10661//E3 ubiquitin-protein ligase MARCH6 [EC:2.3.2.27]+ko04141//Protein processing in endoplasmic reticulum	NA	PREDICTED: probable E3 ubiquitin ligase SUD1 [Ricinus communis]	NA	[A] KOG1609 Protein involved in mRNA turnover and stability	Probable E3 ubiquitin ligase SUD1 OS=Arabidopsis thaliana GN=SUD1 PE=1 SV=1	NA
Unigene22537_All	Unigene22537_All	Unigene22537_All	Novel_gene	1	219	NA	NA	NA	NA	NA	NA	NA
CL7533.Contig2_All	CL7533.Contig2_All	CL7533.Contig2_All	Novel_gene	1	591	K00232//acyl-CoA oxidase [EC:1.3.3.6]+ko04146//Peroxisome+ko00592//alpha-Linolenic acid metabolism+ko01100//Metabolic pathways+ko01110//Biosynthesis of secondary metabolites+ko01212//Fatty acid metabolism+ko01040//Biosynthesis of unsaturated fatty acids+ko00071//Fatty acid degradation	XR_001047703.2 PREDICTED: Jatropha curcas acyl-coenzyme A oxidase 2, peroxisomal (LOC105650786), transcript variant X2, misc_RNA	acyl-coenzyme A oxidase 2, peroxisomal [Cajanus cajan] >KYP45213.1 Acyl-coenzyme A oxidase 2, peroxisomal [Cajanus cajan]	NA	[IQ] KOG0135 Pristanoyl-CoA/acyl-CoA oxidase	Acyl-coenzyme A oxidase, peroxisomal OS=Cucurbita maxima GN=Acx PE=1 SV=1	GO:0033539//fatty acid beta-oxidation using acyl-CoA dehydrogenase;GO:0006635//fatty acid beta-oxidation;GO:0003997//acyl-CoA oxidase activity;GO:0050660//flavin adenine dinucleotide binding;GO:0003995//acyl-CoA dehydrogenase activity;GO:0005777//peroxisome;GO:0071949//FAD binding
CL7317.Contig1_All	CL7317.Contig1_All	CL7317.Contig1_All	Novel_gene	1	619	NA	NA	NA	NA	NA	NA	NA
CL4862.Contig2_All	CL4862.Contig2_All	CL4862.Contig2_All	Novel_gene	1	3723	K10643//CCR4-NOT transcription complex subunit 4 [EC:2.3.2.27]+ko03018//RNA degradation	XM_006428830.1 Citrus clementina hypothetical protein (CICLE_v10010976mg) mRNA, complete cds	PREDICTED: uncharacterized protein LOC102622069 [Citrus sinensis] >XP_015386538.1 PREDICTED: uncharacterized protein LOC102622069 [Citrus sinensis] >XP_015386539.1 PREDICTED: uncharacterized protein LOC102622069 [Citrus sinensis] >XP_015386540.1 PREDICTED: uncharacterized protein LOC102622069 [Citrus sinensis]	RING/Ubox like zinc-binding domain	[K] KOG2068 MOT2 transcription factor	NA	GO:0003723//RNA binding;GO:0030014//CCR4-NOT complex;GO:0000288//nuclear-transcribed mRNA catabolic process, deadenylation-dependent decay;GO:0004842//ubiquitin-protein transferase activity
CL5812.Contig3_All	CL5812.Contig3_All	CL5812.Contig3_All	Novel_gene	1	954	NA	XM_006444517.1 Citrus clementina hypothetical protein (CICLE_v10022090mg) mRNA, complete cds	uncharacterized protein LOC110813211 [Carica papaya]	Polyketide cyclase / dehydrase and lipid transport	NA	NA	NA
CL1026.Contig3_All	CL1026.Contig3_All	CL1026.Contig3_All	Novel_gene	1	1170	K11804//WD repeat-containing protein 42A;K18647//acidic leucine-rich nuclear phosphoprotein 32 family member B	XM_006446903.1 Citrus clementina hypothetical protein (CICLE_v10016987mg) mRNA, complete cds	PREDICTED: histone H2A.Z-specific chaperone CHZ1 [Citrus sinensis]	NA	[TD] TWOG0148 Cip1-interacting Zn-finger protein	NA	NA
CL3602.Contig1_All	CL3602.Contig1_All	CL3602.Contig1_All	Novel_gene	1	785	NA	XM_018128784.1 PREDICTED: Theobroma cacao RPM1-interacting protein 4 (LOC18612495), mRNA	hypothetical protein CICLE_v10018013mg [Citrus clementina] >XP_006469435.1 PREDICTED: RPM1-interacting protein 4 [Citrus sinensis] >ESR61061.1 hypothetical protein CICLE_v10018013mg [Citrus clementina] >KDO50954.1 hypothetical protein CISIN_1g040492mg [Citrus sinensis]	Cleavage site for pathogenic type III effector avirulence factor Avr	NA	RPM1-interacting protein 4 OS=Arabidopsis thaliana GN=RIN4 PE=1 SV=1	NA
CL1898.Contig4_All	CL1898.Contig4_All	CL1898.Contig4_All	Novel_gene	1	1908	K18592//gamma-glutamyltranspeptidase / glutathione hydrolase / leukotriene-C4 hydrolase [EC:2.3.2.2 3.4.19.13 3.4.19.14]+ko00430//Taurine and hypotaurine metabolism+ko00590//Arachidonic acid metabolism+ko01100//Metabolic pathways+ko00460//Cyanoamino acid metabolism+ko00480//Glutathione metabolism	XM_020566125.1 PREDICTED: Prunus persica gamma-glutamyltranspeptidase 1 (LOC18772755), mRNA	Gamma-glutamyl transpeptidase 1 isoform 2 [Theobroma cacao]	Gamma-glutamyltranspeptidase	[E] KOG2410 Gamma-glutamyltransferase	Glutathione hydrolase 1 OS=Arabidopsis thaliana GN=GGT1 PE=2 SV=1	GO:0006751//glutathione catabolic process;GO:0016021//integral component of membrane;GO:0036374//glutathione hydrolase activity
Unigene16825_All	Unigene16825_All	Unigene16825_All	Novel_gene	1	226	NA	NA	NA	NA	NA	NA	NA
CL1579.Contig9_All	CL1579.Contig9_All	CL1579.Contig9_All	Novel_gene	1	2066	K13420//LRR receptor-like serine/threonine-protein kinase FLS2 [EC:2.7.11.1]+ko04016//MAPK signaling pathway - plant+ko04626//Plant-pathogen interaction	NA	PREDICTED: probable LRR receptor-like serine/threonine-protein kinase At3g47570 [Juglans regia]	Leucine Rich repeats (2 copies)	[T] LSE0002 A Receptor protein kinase containing LRR repeats	Leucine-rich repeat receptor-like serine/threonine-protein kinase BAM2 OS=Arabidopsis thaliana GN=BAM2 PE=1 SV=1	NA
Unigene9527_All	Unigene9527_All	Unigene9527_All	Novel_gene	1	511	NA	NA	PREDICTED: uncharacterized protein LOC104888072 [Beta vulgaris subsp. vulgaris]	zinc-binding in reverse transcriptase	NA	NA	NA
CL2524.Contig1_All	CL2524.Contig1_All	CL2524.Contig1_All	Novel_gene	1	3110	K01126//glycerophosphoryl diester phosphodiesterase [EC:3.1.4.46]+ko00564//Glycerophospholipid metabolism	XM_006474903.2 PREDICTED: Citrus sinensis glycerophosphodiester phosphodiesterase GDPDL3 (LOC102627935), mRNA	hypothetical protein CISIN_1g003550mg [Citrus sinensis]	Glycerophosphoryl diester phosphodiesterase family	[C] KOG2258 Glycerophosphoryl diester phosphodiesterase	Protein SUPPRESSOR OF NPR1-1 CONSTITUTIVE 4 OS=Arabidopsis thaliana GN=LRK10L-2.6 PE=1 SV=1	GO:0008081//phosphoric diester hydrolase activity;GO:0006629//lipid metabolic process
CL3633.Contig2_All	CL3633.Contig2_All	CL3633.Contig2_All	Novel_gene	1	2054	K17265//Ras GTPase-activating protein-binding protein 1 [EC:3.6.4.12 3.6.4.13]	XM_007049630.2 PREDICTED: Theobroma cacao putative G3BP-like protein (LOC18612720), transcript variant X1, mRNA	PREDICTED: putative G3BP-like protein isoform X1 [Citrus sinensis] >XP_006479229.1 PREDICTED: putative G3BP-like protein isoform X1 [Citrus sinensis]	Nuclear transport factor 2 (NTF2) domain	[T] KOG0116 RasGAP SH3 binding protein rasputin, contains NTF2 and RRM domains	Protein argonaute 3 OS=Arabidopsis thaliana GN=AGO3 PE=3 SV=1	GO:0006810//transport;GO:0003723//RNA binding;GO:0005622//intracellular
Unigene18643_All	Unigene18643_All	Unigene18643_All	Novel_gene	1	222	NA	NA	NA	NA	NA	NA	NA
CL2701.Contig2_All	CL2701.Contig2_All	CL2701.Contig2_All	Novel_gene	1	1284	K01070//S-formylglutathione hydrolase [EC:3.1.2.12]+ko01200//Carbon metabolism	XM_007028588.2 PREDICTED: Theobroma cacao S-formylglutathione hydrolase (LOC18598871), mRNA	S-formylglutathione hydrolase-like [Hevea brasiliensis] >XP_021663127.1 S-formylglutathione hydrolase-like [Hevea brasiliensis]	Putative esterase	[R] KOG3101 Esterase D	S-formylglutathione hydrolase OS=Arabidopsis thaliana GN=SFGH PE=1 SV=2	GO:0046294//formaldehyde catabolic process;GO:0052689//carboxylic ester hydrolase activity;GO:0005737//cytoplasm;GO:0018738//S-formylglutathione hydrolase activity
Unigene20824_All	Unigene20824_All	Unigene20824_All	Novel_gene	1	1132	K12603//CCR4-NOT transcription complex subunit 6 [EC:3.1.13.4]+ko03018//RNA degradation	XM_006471570.2 PREDICTED: Citrus sinensis carbon catabolite repressor protein 4 homolog 4 (LOC102627526), transcript variant X2, mRNA	PREDICTED: carbon catabolite repressor protein 4 homolog 4 isoform X1 [Citrus sinensis]	Endonuclease/Exonuclease/phosphatase family	[K] KOG0620 Glucose-repressible alcohol dehydrogenase transcriptional effector CCR4 and related proteins	Carbon catabolite repressor protein 4 homolog 4 OS=Arabidopsis thaliana GN=CCR4-4 PE=1 SV=1	NA
CL2170.Contig2_All	CL2170.Contig2_All	CL2170.Contig2_All	Novel_gene	1	1052	NA	XM_021950907.1 PREDICTED: Prunus avium uncharacterized LOC110750568 (LOC110750568), mRNA	hypothetical protein CICLE_v10002342mg [Citrus clementina] >ESR47418.1 hypothetical protein CICLE_v10002342mg [Citrus clementina]	Universal stress protein family	[T] TWOG0093 FOG: USPA domain	NA	GO:0006950//response to stress
CL3380.Contig2_All	CL3380.Contig2_All	CL3380.Contig2_All	Novel_gene	1	1475	K13065//shikimate O-hydroxycinnamoyltransferase [EC:2.3.1.133]+ko01100//Metabolic pathways+ko01110//Biosynthesis of secondary metabolites+ko00940//Phenylpropanoid biosynthesis+ko00941//Flavonoid biosynthesis+ko00945//Stilbenoid, diarylheptanoid and gingerol biosynthesis	AY486708.1 Hevea brasiliensis clone mHbCIRA2442 microsatellite sequence	PREDICTED: vinorine synthase-like [Populus euphratica]	Transferase family	[RQ] LSE0272 A Predicted acetyl-CoA:benzylalcohol acetyltranferase	Salutaridinol 7-O-acetyltransferase OS=Papaver somniferum GN=SALAT PE=1 SV=1	GO:0016747//transferase activity, transferring acyl groups other than amino-acyl groups
Unigene6264_All	Unigene6264_All	Unigene6264_All	Novel_gene	1	1514	K05863//solute carrier family 25 (mitochondrial adenine nucleotide translocator), member 4/5/6/31	NA	Mito_carr domain-containing protein [Cephalotus follicularis]	Mitochondrial carrier protein	[C] KOG0749 Mitochondrial ADP/ATP carrier proteins	ADP,ATP carrier protein 1, mitochondrial OS=Arabidopsis thaliana GN=AAC1 PE=1 SV=2	GO:0055085//transmembrane transport;GO:0005743//mitochondrial inner membrane;GO:0016021//integral component of membrane;GO:0005215//transporter activity
Unigene14382_All	Unigene14382_All	Unigene14382_All	Novel_gene	1	560	K17710//pentatricopeptide repeat domain-containing protein 1	XM_006466590.2 PREDICTED: Citrus sinensis pentatricopeptide repeat-containing protein At4g37170 (LOC102611243), mRNA	PREDICTED: pentatricopeptide repeat-containing protein At4g37170 [Citrus sinensis]	PPR repeat family	[R] KOG4197 FOG: PPR repeat	Pentatricopeptide repeat-containing protein At4g37170 OS=Arabidopsis thaliana GN=PCMP-H5 PE=3 SV=1	GO:0008270//zinc ion binding
CL4651.Contig1_All	CL4651.Contig1_All	CL4651.Contig1_All	Novel_gene	1	315	NA	NA	NA	NA	NA	NA	NA
CL6640.Contig2_All	CL6640.Contig2_All	CL6640.Contig2_All	Novel_gene	1	1154	K02865//large subunit ribosomal protein L10Ae+ko03010//Ribosome	XM_006430140.1 Citrus clementina hypothetical protein (CICLE_v10013748mg) mRNA, partial cds	PREDICTED: 60S ribosomal protein L10a-2 [Tarenaya hassleriana]	Ribosomal protein L1p/L10e family	[J] KOG1570 60S ribosomal protein L10A	60S ribosomal protein L10a-1 OS=Arabidopsis thaliana GN=RPL10AA PE=1 SV=1	NA
CL5464.Contig1_All	CL5464.Contig1_All	CL5464.Contig1_All	Novel_gene	1	1155	K12184//ESCRT-I complex subunit VPS28+ko04144//Endocytosis	XM_006449168.1 Citrus clementina hypothetical protein (CICLE_v10016702mg) mRNA, complete cds	hypothetical protein CICLE_v10016702mg [Citrus clementina] >XP_006449230.1 hypothetical protein CICLE_v10016702mg [Citrus clementina] >XP_006449231.1 hypothetical protein CICLE_v10016702mg [Citrus clementina] >XP_006467885.1 PREDICTED: vacuolar protein sorting-associated protein 28 homolog 2 [Citrus sinensis] >ESR62469.1 hypothetical protein CICLE_v10016702mg [Citrus clementina] >ESR62470.1 hypot…	VPS28 protein	[U] KOG3284 Vacuolar sorting protein VPS28	Vacuolar protein sorting-associated protein 28 homolog 2 OS=Arabidopsis thaliana GN=VPS28-2 PE=1 SV=2	GO:0043328//protein transport to vacuole involved in ubiquitin-dependent protein catabolic process via the multivesicular body sorting pathway;GO:0000813//ESCRT I complex
Unigene6603_All	Unigene6603_All	Unigene6603_All	Novel_gene	1	310	NA	NA	hypothetical protein CICLE_v10021731mg [Citrus clementina] >ESR54060.1 hypothetical protein CICLE_v10021731mg [Citrus clementina]	NA	NA	NA	NA
CL6385.Contig2_All	CL6385.Contig2_All	CL6385.Contig2_All	Novel_gene	1	1857	K06207//GTP-binding protein	XM_006489865.2 PREDICTED: Citrus sinensis GTP-binding protein TypA/BipA homolog (LOC102622117), mRNA	PREDICTED: uncharacterized protein LOC109326890 [Lupinus angustifolius] >XP_019415321.1 PREDICTED: uncharacterized protein LOC109326890 [Lupinus angustifolius]	Elongation factor G C-terminus	[J] KOG0462 Elongation factor-type GTP-binding protein	Sucrose transport protein SUC3 OS=Arabidopsis thaliana GN=SUC3 PE=1 SV=1	NA
CL5032.Contig2_All	CL5032.Contig2_All	CL5032.Contig2_All	Novel_gene	1	795	K13098//RNA-binding protein FUS	NA	hypothetical protein B456_004G0618001, partial [Gossypium raimondii]	Membrane domain of glycerophosphoryl diester phosphodiesterase	[Z] LSE0592 H Keratins	Glycine-rich cell wall structural protein OS=Arabidopsis thaliana GN=At3g17050 PE=3 SV=2	NA
Unigene20794_All	Unigene20794_All	Unigene20794_All	Novel_gene	1	902	K13433//pathogenesis-related genes transcriptional activator PTI5+ko04626//Plant-pathogen interaction;K14516//ethylene-responsive transcription factor 1+ko04016//MAPK signaling pathway - plant+ko04075//Plant hormone signal transduction;K09286//EREBP-like factor;K14517//ethylene-responsive transcription factor 2+ko04075//Plant hormone signal transduction	GU393312.1 Vitis pseudoreticulata ERF3 transcription factor mRNA, complete cds	ethylene response factor 1-like protein ERF1-1 [Dimocarpus longan]	AP2 domain	[K] LSE0301 A AP2 domain transcription factor	Pathogenesis-related genes transcriptional activator PTI5 OS=Solanum lycopersicum GN=PTI5 PE=2 SV=1	GO:0003677//DNA binding;GO:0005634//nucleus;GO:0006351//transcription, DNA-templated;GO:0003700//DNA binding transcription factor activity
Unigene22135_All	Unigene22135_All	Unigene22135_All	Novel_gene	1	250	K14638//solute carrier family 15 (peptide/histidine transporter), member 3/4	NA	hypothetical protein CICLE_v10014849mg [Citrus clementina] >XP_006470412.1 PREDICTED: protein NRT1/ PTR FAMILY 5.9 [Citrus sinensis] >ESR59663.1 hypothetical protein CICLE_v10014849mg [Citrus clementina] >KDO66304.1 hypothetical protein CISIN_1g009413mg [Citrus sinensis]	NA	[E] KOG1237 H+/oligopeptide symporter	Protein NRT1/ PTR FAMILY 5.9 OS=Arabidopsis thaliana GN=NPF5.9 PE=2 SV=1	GO:0016021//integral component of membrane;GO:0005215//transporter activity
Unigene20084_All	Unigene20084_All	Unigene20084_All	Novel_gene	1	790	K07374//tubulin alpha+ko04145//Phagosome	AB766057.1 Achnanthes kuwaitensis Atub mRNA for alpha tubulin, partial cds, strain: NIES-1349	predicted protein [Hordeum vulgare subsp. vulgare]	Tubulin/FtsZ family, GTPase domain	[Z] KOG1376 Alpha tubulin	Tubulin alpha chain OS=Euglena gracilis GN=TUBA PE=2 SV=1	NA
CL3984.Contig2_All	CL3984.Contig2_All	CL3984.Contig2_All	Novel_gene	1	1261	NA	XR_001536009.1 PREDICTED: Ricinus communis uncharacterized LOC107262107 (LOC107262107), ncRNA	NA	NA	NA	NA	NA
CL6036.Contig2_All	CL6036.Contig2_All	CL6036.Contig2_All	Novel_gene	1	260	NA	NA	NA	NA	NA	NA	NA
CL1331.Contig2_All	CL1331.Contig2_All	CL1331.Contig2_All	Novel_gene	1	1026	K01807//ribose 5-phosphate isomerase A [EC:5.3.1.6]+ko00030//Pentose phosphate pathway+ko01230//Biosynthesis of amino acids+ko01100//Metabolic pathways+ko01110//Biosynthesis of secondary metabolites+ko00710//Carbon fixation in photosynthetic organisms+ko01200//Carbon metabolism	XM_006448731.1 Citrus clementina hypothetical protein (CICLE_v10015984mg) mRNA, complete cds	hypothetical protein CICLE_v10015984mg [Citrus clementina] >ESR62034.1 hypothetical protein CICLE_v10015984mg [Citrus clementina]	Ribose 5-phosphate isomerase A (phosphoriboisomerase A)	[G] KOG3075 Ribose 5-phosphate isomerase	Probable ribose-5-phosphate isomerase 4, chloroplastic OS=Arabidopsis thaliana GN=RPI4 PE=2 SV=1	GO:0009052//pentose-phosphate shunt, non-oxidative branch;GO:0004751//ribose-5-phosphate isomerase activity
Unigene11762_All	Unigene11762_All	Unigene11762_All	Novel_gene	1	2371	K15188//cyclin T	XM_006489291.2 PREDICTED: Citrus sinensis cyclin-T1-4 (LOC102619049), transcript variant X2, mRNA	PREDICTED: cyclin-T1-4 isoform X1 [Citrus sinensis] >XP_006489354.1 PREDICTED: cyclin-T1-4 isoform X1 [Citrus sinensis] >KDO74677.1 hypothetical protein CISIN_1g016851mg [Citrus sinensis]	Cyclin, N-terminal domain	[D] KOG0834 CDK9 kinase-activating protein cyclin T	Cyclin-T1-3 OS=Oryza sativa subsp. japonica GN=CYCT1-3 PE=3 SV=2	NA
Unigene3379_All	Unigene3379_All	Unigene3379_All	Novel_gene	1	3086	K00850//6-phosphofructokinase 1 [EC:2.7.1.11]+ko00010//Glycolysis / Gluconeogenesis+ko00030//Pentose phosphate pathway+ko01230//Biosynthesis of amino acids+ko03018//RNA degradation+ko01100//Metabolic pathways+ko00052//Galactose metabolism+ko00051//Fructose and mannose metabolism+ko01110//Biosynthesis of secondary metabolites+ko01200//Carbon metabolism	KJ599644.1 Hevea brasiliensis isolate SCATC7-33-97 phosphofructokinase (PFK5) mRNA, complete cds	ATP-dependent 6-phosphofructokinase 6-like [Hevea brasiliensis] >XP_021654667.1 ATP-dependent 6-phosphofructokinase 6-like [Hevea brasiliensis]	NA	[G] KOG2440 Pyrophosphate-dependent phosphofructo-1-kinase	ATP-dependent 6-phosphofructokinase 6 OS=Arabidopsis thaliana GN=PFK6 PE=1 SV=1	NA
CL2587.Contig1_All	CL2587.Contig1_All	CL2587.Contig1_All	Novel_gene	1	3864	K12120//phytochrome A+ko04712//Circadian rhythm - plant	KJ480939.1 Dimocarpus longan cultivar Honghezi phytochrome A (PhyA) mRNA, complete cds	phytochrome A [Dimocarpus longan]	Phytochrome region	[T] LSE0256 A Phytochrome	Phytochrome A OS=Populus tremuloides GN=PHYA PE=2 SV=1	GO:0006355//regulation of transcription, DNA-templated;GO:0005622//intracellular;GO:0006351//transcription, DNA-templated;GO:0018298//protein-chromophore linkage;GO:0042803//protein homodimerization activity;GO:0000155//phosphorelay sensor kinase activity;GO:0017006//protein-tetrapyrrole linkage;GO:0009585//red, far-red light phototransduction;GO:0009584//detection of visible light;GO:0009881//ph…
CL6063.Contig1_All	CL6063.Contig1_All	CL6063.Contig1_All	Novel_gene	1	1978	K01099//inositol polyphosphate 5-phosphatase INPP5B/F [EC:3.1.3.36]+ko01100//Metabolic pathways+ko04070//Phosphatidylinositol signaling system+ko00562//Inositol phosphate metabolism	XM_006482442.2 PREDICTED: Citrus sinensis type IV inositol polyphosphate 5-phosphatase 7-like (LOC102610498), mRNA	PREDICTED: type IV inositol polyphosphate 5-phosphatase 7-like [Citrus sinensis]	Endonuclease/Exonuclease/phosphatase family	[U] KOG0565 Inositol polyphosphate 5-phosphatase and related proteins	Type IV inositol polyphosphate 5-phosphatase 6 OS=Arabidopsis thaliana GN=IP5P6 PE=1 SV=2	GO:0016787//hydrolase activity;GO:0046856//phosphatidylinositol dephosphorylation
CL1131.Contig1_All	CL1131.Contig1_All	CL1131.Contig1_All	Novel_gene	1	978	NA	XM_017776217.1 PREDICTED: Gossypium arboreum caffeoylshikimate esterase (LOC108474265), transcript variant X2, mRNA	hypothetical protein CICLE_v10029167mg [Citrus clementina] >ESR37673.1 hypothetical protein CICLE_v10029167mg [Citrus clementina]	Protein of unknown function, DUF573	NA	NA	GO:0006355//regulation of transcription, DNA-templated
Unigene12245_All	Unigene12245_All	Unigene12245_All	Novel_gene	1	1024	K01183//chitinase [EC:3.2.1.14]+ko00520//Amino sugar and nucleotide sugar metabolism+ko01100//Metabolic pathways	KJ561172.1 Citrus reticulata chitinase mRNA, complete cds	class IV chitinase [Corylus heterophylla]	Chitinase class I	[R] KOG4742 Predicted chitinase	Chitinase 4 OS=Oryza sativa subsp. japonica GN=Cht4 PE=2 SV=2	GO:0006032//chitin catabolic process;GO:0008061//chitin binding;GO:0016998//cell wall macromolecule catabolic process;GO:0005975//carbohydrate metabolic process;GO:0004568//chitinase activity
CL7404.Contig1_All	CL7404.Contig1_All	CL7404.Contig1_All	Novel_gene	1	546	NA	NA	hypothetical protein VITISV_004432 [Vitis vinifera]	NA	NA	NA	GO:0003677//DNA binding;GO:0005634//nucleus;GO:0006355//regulation of transcription, DNA-templated;GO:0006351//transcription, DNA-templated
CL1684.Contig2_All	CL1684.Contig2_All	CL1684.Contig2_All	Novel_gene	1	1068	NA	NA	uncharacterized protein LOC110422001 [Herrania umbratica]	NA	NA	NA	NA
Unigene2492_All	Unigene2492_All	Unigene2492_All	Novel_gene	1	2419	K04730//interleukin-1 receptor-associated kinase 1 [EC:2.7.11.1];K04733//interleukin-1 receptor-associated kinase 4 [EC:2.7.11.1]	LT594792.1 Theobroma cacao genome assembly, chromosome: V	hypothetical protein CICLE_v10011186mg [Citrus clementina] >ESR42067.1 hypothetical protein CICLE_v10011186mg [Citrus clementina]	Legume lectin domain	[T] LSE0015 A Receptor-like protein kinase, contains lectin domains	L-type lectin-domain containing receptor kinase VIII.1 OS=Arabidopsis thaliana GN=LECRK81 PE=2 SV=1	GO:0030246//carbohydrate binding;GO:0005524//ATP binding;GO:0004672//protein kinase activity;GO:0016021//integral component of membrane
CL176.Contig8_All	CL176.Contig8_All	CL176.Contig8_All	Novel_gene	1	4227	K08857//NIMA (never in mitosis gene a)-related kinase 1/4/5 [EC:2.7.11.1]	XM_006424061.1 Citrus clementina hypothetical protein (CICLE_v10027754mg) mRNA, complete cds	hypothetical protein CISIN_1g043248mg [Citrus sinensis]	Protein kinase domain	[R] KOG0589 Serine/threonine protein kinase	Serine/threonine-protein kinase Nek5 OS=Arabidopsis thaliana GN=NEK5 PE=1 SV=1	NA
CL1162.Contig5_All	CL1162.Contig5_All	CL1162.Contig5_All	Novel_gene	1	1254	K04382//serine/threonine-protein phosphatase 2A catalytic subunit [EC:3.1.3.16]+ko04136//Autophagy - other+ko03015//mRNA surveillance pathway	XR_370477.1 PREDICTED: Citrus sinensis serine/threonine-protein phosphatase PP2A catalytic subunit-like (LOC102622563), transcript variant X2, misc_RNA	Metallophosphoesterase domain-containing protein [Cynara cardunculus var. scolymus]	Calcineurin-like phosphoesterase	[T] KOG0371 Serine/threonine protein phosphatase 2A, catalytic subunit	Serine/threonine-protein phosphatase PP2A catalytic subunit OS=Helianthus annuus PE=2 SV=1	NA
CL1817.Contig6_All	CL1817.Contig6_All	CL1817.Contig6_All	Novel_gene	1	2086	K14842//ribosome biogenesis protein NSA2	XM_006481533.2 PREDICTED: Citrus sinensis ribosome biogenesis protein NSA2 homolog (LOC102625363), mRNA	PREDICTED: ribosome biogenesis protein NSA2 homolog [Citrus sinensis] >KDO70609.1 hypothetical protein CISIN_1g024952mg [Citrus sinensis]	Ribosomal protein S8e	[R] KOG3163 Uncharacterized conserved protein related to ribosomal protein S8E	Probable acyl-[acyl-carrier-protein]--UDP-N-acetylglucosamine O-acyltransferase, mitochondrial OS=Arabidopsis thaliana GN=LPXA PE=1 SV=1	NA
Unigene5096_All	Unigene5096_All	Unigene5096_All	Novel_gene	1	1319	NA	NA	NBS-LRR disease resistance protein NBS48 [Dimocarpus longan]	NA	NA	NA	GO:0043531//ADP binding;GO:0006952//defense response
CL4774.Contig1_All	CL4774.Contig1_All	CL4774.Contig1_All	Novel_gene	1	988	K12185//ESCRT-I complex subunit VPS37+ko04144//Endocytosis	XM_006474529.2 PREDICTED: Citrus sinensis vacuolar protein-sorting-associated protein 37 homolog 1 (LOC102618510), mRNA	vacuolar protein-sorting-associated protein 37 homolog 1 [Hevea brasiliensis]	Modifier of rudimentary (Mod(r)) protein	[S] KOG3270 Uncharacterized conserved protein	Vacuolar protein-sorting-associated protein 37 homolog 1 OS=Arabidopsis thaliana GN=VPS37-1 PE=1 SV=1	GO:0015031//protein transport
CL4558.Contig3_All	CL4558.Contig3_All	CL4558.Contig3_All	Novel_gene	1	864	K02184//formin 2	LK934535.1 Gastrodia flavilabella microsatellite DNA locus CT_CCA-108	extracellular matrix glycoprotein pherophorin-V32 [Volvox carteri f. nagariensis] >EFJ49291.1 extracellular matrix glycoprotein pherophorin-V32 [Volvox carteri f. nagariensis]	Adhesion molecule, immunoglobulin-like	[ZR] LSE0118 A Protein possibly involved in cytoskeleton rearrangements, contains FH domain	Sulfated surface glycoprotein 185 OS=Volvox carteri PE=1 SV=1	GO:0004842//ubiquitin-protein transferase activity
Unigene19730_All	Unigene19730_All	Unigene19730_All	Novel_gene	1	252	NA	NA	NA	NA	NA	NA	NA
Unigene778_All	Unigene778_All	Unigene778_All	Novel_gene	1	1405	K15296//alpha-soluble NSF attachment protein	XM_018966314.1 PREDICTED: Juglans regia alpha-soluble NSF attachment protein 2-like (LOC108991901), mRNA	PREDICTED: alpha-soluble NSF attachment protein 2-like [Juglans regia]	Soluble NSF attachment protein, SNAP	[U] KOG1586 Protein required for fusion of vesicles in vesicular transport, alpha-SNAP	Alpha-soluble NSF attachment protein 2 OS=Arabidopsis thaliana GN=ASNAP2 PE=1 SV=1	GO:0006886//intracellular protein transport;GO:0005622//intracellular
CL1320.Contig3_All	CL1320.Contig3_All	CL1320.Contig3_All	Novel_gene	1	1729	K00799//glutathione S-transferase [EC:2.5.1.18]+ko00480//Glutathione metabolism	JF815454.1 Dimocarpus longan clone Unigene8964 glutathione S-transferase parA mRNA, complete cds	hypothetical protein VITISV_027913 [Vitis vinifera]	Glutathione S-transferase, N-terminal domain	[O] KOG0406 Glutathione S-transferase	Probable glutathione S-transferase parA OS=Nicotiana tabacum GN=PARA PE=2 SV=1	GO:0004364//glutathione transferase activity;GO:0009734//auxin-activated signaling pathway
Unigene11841_All	Unigene11841_All	Unigene11841_All	Novel_gene	1	1378	K04733//interleukin-1 receptor-associated kinase 4 [EC:2.7.11.1]	NA	PREDICTED: uncharacterized protein LOC18597018 isoform X1 [Theobroma cacao]	NA	NA	Uncharacterized protein At5g39570 OS=Arabidopsis thaliana GN=At5g39570 PE=1 SV=1	NA
Unigene17859_All	Unigene17859_All	Unigene17859_All	Novel_gene	1	218	NA	NA	NA	NA	NA	NA	NA
CL2858.Contig5_All	CL2858.Contig5_All	CL2858.Contig5_All	Novel_gene	1	279	NA	NA	NA	NA	NA	NA	NA
CL512.Contig2_All	CL512.Contig2_All	CL512.Contig2_All	Novel_gene	1	2111	NA	XM_006450724.1 Citrus clementina hypothetical protein (CICLE_v10009045mg) mRNA, complete cds	PREDICTED: uncharacterized protein LOC102613558 isoform X2 [Citrus sinensis] >KDO79997.1 hypothetical protein CISIN_1g024099mg [Citrus sinensis]	Protein of unknown function (DUF1639)	NA	NA	NA
Unigene16459_All	Unigene16459_All	Unigene16459_All	Novel_gene	1	528	NA	NA	NA	NA	NA	NA	NA
Unigene10662_All	Unigene10662_All	Unigene10662_All	Novel_gene	1	1689	K17602//YLP motif-containing protein 1	XM_016024257.1 PREDICTED: Ziziphus jujuba uncharacterized LOC107415854 (LOC107415854), transcript variant X1, mRNA	hypothetical protein CICLE_v10019215mg [Citrus clementina] >ESR52887.1 hypothetical protein CICLE_v10019215mg [Citrus clementina]	NA	[V] KOG2400 Nuclear protein ZAP	NA	GO:0005634//nucleus
Unigene180_All	Unigene180_All	Unigene180_All	Novel_gene	1	1308	NA	NA	NA	NA	NA	NA	NA
CL2783.Contig2_All	CL2783.Contig2_All	CL2783.Contig2_All	Novel_gene	1	2881	K15164//mediator of RNA polymerase II transcription subunit 13;K01895//acetyl-CoA synthetase [EC:6.2.1.1]+ko00010//Glycolysis / Gluconeogenesis+ko00640//Propanoate metabolism+ko01100//Metabolic pathways+ko01110//Biosynthesis of secondary metabolites+ko00620//Pyruvate metabolism+ko01200//Carbon metabolism+ko00630//Glyoxylate and dicarboxylate metabolism	XM_015533509.1 PREDICTED: Citrus sinensis probable acyl-activating enzyme 18, peroxisomal (LOC102611250), transcript variant X1, mRNA	PREDICTED: probable acyl-activating enzyme 18, peroxisomal isoform X1 [Citrus sinensis]	AMP-binding enzyme	[I] KOG1175 Acyl-CoA synthetase	Probable acyl-activating enzyme 18, peroxisomal OS=Arabidopsis thaliana GN=AAE18 PE=2 SV=1	GO:0008152//metabolic process;GO:0016021//integral component of membrane;GO:0003824//catalytic activity
CL4204.Contig1_All	CL4204.Contig1_All	CL4204.Contig1_All	Novel_gene	1	4082	K10357//myosin V	XM_007043169.2 PREDICTED: Theobroma cacao myosin-1 (LOC18608454), transcript variant X2, mRNA	PREDICTED: myosin-1 [Citrus sinensis]	Myosin head (motor domain)	[Z] KOG0160 Myosin class V heavy chain	Myosin-1 OS=Arabidopsis thaliana GN=VIII-1 PE=1 SV=1	GO:0005524//ATP binding;GO:0003774//motor activity;GO:0016459//myosin complex
CL488.Contig3_All	CL488.Contig3_All	CL488.Contig3_All	Novel_gene	1	1197	K08770//ubiquitin C	XM_006473873.2 PREDICTED: Citrus sinensis large proline-rich protein bag6-A (LOC102615017), transcript variant X2, mRNA	large proline-rich protein bag6-B isoform X2 [Herrania umbratica]	Ubiquitin family	[OR] KOG0001 Ubiquitin and ubiquitin-like proteins	Polyubiquitin 12 OS=Arabidopsis thaliana GN=UBQ12 PE=3 SV=1	NA
Unigene14597_All	Unigene14597_All	Unigene14597_All	Novel_gene	1	371	K09527//DnaJ homolog subfamily C member 7	NA	hypothetical protein CICLE_v10003462mg [Citrus clementina] >ESR47250.1 hypothetical protein CICLE_v10003462mg [Citrus clementina]	Mid-1-related chloride channel (MCLC)	NA	NA	GO:0005623//cell;GO:0045454//cell redox homeostasis
Unigene1876_All	Unigene1876_All	Unigene1876_All	Novel_gene	1	1044	K08823//CDC-like kinase [EC:2.7.12.1]	XM_021908664.1 PREDICTED: Chenopodium quinoa uncharacterized LOC110728976 (LOC110728976), transcript variant X4, mRNA	PREDICTED: uncharacterized protein LOC18613280 isoform X5 [Theobroma cacao]	Protein kinase domain	NA	Probable inactive protein kinase At3g63330 OS=Arabidopsis thaliana GN=At3g63330 PE=2 SV=1	NA
CL4292.Contig1_All	CL4292.Contig1_All	CL4292.Contig1_All	Novel_gene	1	1478	K06901//putative MFS transporter, AGZA family, xanthine/uracil permease;K04124//gibberellin 3-beta-dioxygenase [EC:1.14.11.15]+ko00904//Diterpenoid biosynthesis+ko01110//Biosynthesis of secondary metabolites	XM_006475496.2 PREDICTED: Citrus sinensis probable 2-oxoglutarate-dependent dioxygenase At3g49630 (LOC102622660), transcript variant X1, mRNA	Isopenicillin N synthase [Corchorus capsularis]	non-haem dioxygenase in morphine synthesis N-terminal	[QR] KOG0143 Iron/ascorbate family oxidoreductases	Probable 2-oxoglutarate-dependent dioxygenase At3g50210 OS=Arabidopsis thaliana GN=At3g50210 PE=2 SV=1	GO:0046872//metal ion binding;GO:0051213//dioxygenase activity
CL2972.Contig1_All	CL2972.Contig1_All	CL2972.Contig1_All	Novel_gene	1	1997	K13754//solute carrier family 24 (sodium/potassium/calcium exchanger), member 6	XM_006471927.2 PREDICTED: Citrus sinensis cation/calcium exchanger 5 (LOC102609640), mRNA	hypothetical protein CISIN_1g009779mg [Citrus sinensis]	Sodium/calcium exchanger protein	[P] KOG2399 K+-dependent Na+:Ca2+ antiporter	Cation/calcium exchanger 5 OS=Arabidopsis thaliana GN=CCX5 PE=2 SV=1	GO:0055085//transmembrane transport;GO:0016021//integral component of membrane
CL5959.Contig2_All	CL5959.Contig2_All	CL5959.Contig2_All	Novel_gene	1	2275	NA	XM_018990737.1 PREDICTED: Juglans regia zinc transport protein ZntB-like (LOC109010034), mRNA	uncharacterized protein LOC110427070 [Herrania umbratica] >XP_021298147.1 uncharacterized protein LOC110427070 [Herrania umbratica]	CorA-like Mg2+ transporter protein	NA	NA	GO:0046873//metal ion transmembrane transporter activity;GO:0016021//integral component of membrane
Unigene14293_All	Unigene14293_All	Unigene14293_All	Novel_gene	1	2025	K09597//signal peptide peptidase-like 2B [EC:3.4.23.-]	XM_015534242.1 PREDICTED: Citrus sinensis signal peptide peptidase-like 4 (LOC102627513), transcript variant X1, mRNA	hypothetical protein CICLE_v10019661mg [Citrus clementina] >XP_006491110.1 PREDICTED: signal peptide peptidase-like 4 [Citrus sinensis] >XP_015389728.1 PREDICTED: signal peptide peptidase-like 4 [Citrus sinensis] >ESR58265.1 hypothetical protein CICLE_v10019661mg [Citrus clementina] >KDO86178.1 hypothetical protein CISIN_1g009437mg [Citrus sinensis]	Signal peptide peptidase	[R] KOG2442 Uncharacterized conserved protein, contains PA domain	Signal peptide peptidase-like 4 OS=Arabidopsis thaliana GN=SPPL4 PE=2 SV=1	GO:0016021//integral component of membrane;GO:0004190//aspartic-type endopeptidase activity
Unigene3449_All	Unigene3449_All	Unigene3449_All	Novel_gene	1	1149	NA	KR610474.1 Nelumbo nucifera mitochondrion, complete genome	NA	NA	NA	NA	NA
Unigene2856_All	Unigene2856_All	Unigene2856_All	Novel_gene	1	836	K02184//formin 2	NA	hypothetical protein PHAVU_007G222000g [Phaseolus vulgaris] >ESW17230.1 hypothetical protein PHAVU_007G222000g [Phaseolus vulgaris]	NA	[M] LSE0601 A Pollen extensin-like protein (Pex)	Glycine-rich cell wall structural protein OS=Arabidopsis thaliana GN=At3g17050 PE=3 SV=2	NA
CL5051.Contig1_All	CL5051.Contig1_All	CL5051.Contig1_All	Novel_gene	1	521	NA	XR_726198.2 PREDICTED: Eucalyptus grandis uncharacterized LOC104448197 (LOC104448197), transcript variant X2, misc_RNA	uncharacterized protein LOC110820594 [Carica papaya]	NA	NA	NA	GO:0016021//integral component of membrane
CL2534.Contig9_All	CL2534.Contig9_All	CL2534.Contig9_All	Novel_gene	1	1823	K01381//saccharopepsin [EC:3.4.23.25]	NA	Eukaryotic aspartyl protease family protein, putative isoform 1 [Theobroma cacao]	Xylanase inhibitor N-terminal	[O] KOG1339 Aspartyl protease	Aspartyl protease family protein At5g10770 OS=Arabidopsis thaliana GN=At5g10770 PE=2 SV=1	NA
CL1234.Contig13_All	CL1234.Contig13_All	CL1234.Contig13_All	Novel_gene	1	2040	K10583//ubiquitin-conjugating enzyme E2 S [EC:2.3.2.23]+ko04120//Ubiquitin mediated proteolysis	XM_018965754.1 PREDICTED: Juglans regia shugoshin-1-like (LOC108991491), transcript variant X3, mRNA	hypothetical protein CISIN_1g019239mg [Citrus sinensis]	NA	[O] KOG0423 Ubiquitin-protein ligase	SHUGOSHIN 2 OS=Arabidopsis thaliana GN=SGO2 PE=2 SV=1	NA
Unigene18135_All	Unigene18135_All	Unigene18135_All	Novel_gene	1	207	NA	NA	NA	NA	NA	NA	NA
Unigene4399_All	Unigene4399_All	Unigene4399_All	Novel_gene	1	681	NA	NA	NA	NA	NA	NA	NA
Unigene2221_All	Unigene2221_All	Unigene2221_All	Novel_gene	1	599	NA	AJ577263.1 Quercus robur partial mRNA for metallothionein-like protein (ORF1)	PREDICTED: metallothionein-like protein type 2 [Populus euphratica]	NA	[P] KOG4738 Predicted metallothionein	Metallothionein-like protein type 2 OS=Actinidia deliciosa GN=pKIWI504 PE=2 SV=1	GO:0046872//metal ion binding
CL1386.Contig1_All	CL1386.Contig1_All	CL1386.Contig1_All	Novel_gene	1	2403	NA	XM_006475122.2 PREDICTED: Citrus sinensis uncharacterized LOC102620352 (LOC102620352), mRNA	PREDICTED: uncharacterized protein LOC102620352 [Citrus sinensis]	Domain of unknown function (DUF1977)	[S] LSE0124 A Uncharacterized protein	Protein BRANCHLESS TRICHOME OS=Arabidopsis thaliana GN=BLT PE=1 SV=1	NA
Unigene1326_All	Unigene1326_All	Unigene1326_All	Novel_gene	1	506	NA	XM_012236585.2 PREDICTED: Jatropha curcas pentatricopeptide repeat-containing protein At1g05670, mitochondrial (LOC105649799), mRNA	hypothetical protein CICLE_v10030848mg [Citrus clementina] >ESR51785.1 hypothetical protein CICLE_v10030848mg [Citrus clementina]	NA	[R] KOG4197 FOG: PPR repeat	Pentatricopeptide repeat-containing protein At1g05670, mitochondrial OS=Arabidopsis thaliana GN=At1g05670 PE=2 SV=1	NA
Unigene9420_All	Unigene9420_All	Unigene9420_All	Novel_gene	1	1655	K14505//cyclin D3, plant+ko04075//Plant hormone signal transduction	XM_006473207.2 PREDICTED: Citrus sinensis cyclin-D3-1 (LOC102621853), mRNA	hypothetical protein COLO4_10114 [Corchorus olitorius]	Cyclin, N-terminal domain	[D] KOG0656 G1/S-specific cyclin D	Cyclin-D3-1 OS=Arabidopsis thaliana GN=CYCD3-1 PE=1 SV=3	NA
Unigene12079_All	Unigene12079_All	Unigene12079_All	Novel_gene	1	1349	NA	NA	NA	NA	NA	NA	NA
Unigene2304_All	Unigene2304_All	Unigene2304_All	Novel_gene	1	1254	K03943//NADH dehydrogenase (ubiquinone) flavoprotein 2 [EC:1.6.5.3 1.6.99.3]+ko01100//Metabolic pathways+ko00190//Oxidative phosphorylation	XM_006479538.2 PREDICTED: Citrus sinensis NADH dehydrogenase [ubiquinone] flavoprotein 2, mitochondrial (LOC102608138), mRNA	Thioredoxin-like 2Fe-2S ferredoxin [Corchorus olitorius]	Thioredoxin-like [2Fe-2S] ferredoxin	[C] KOG3196 NADH:ubiquinone oxidoreductase, NDUFV2/24 kD subunit	NADH dehydrogenase [ubiquinone] flavoprotein 2, mitochondrial OS=Arabidopsis thaliana GN=At4g02580 PE=1 SV=3	GO:0016491//oxidoreductase activity
CL7253.Contig2_All	CL7253.Contig2_All	CL7253.Contig2_All	Novel_gene	1	2380	K04733//interleukin-1 receptor-associated kinase 4 [EC:2.7.11.1]	XM_006426930.1 Citrus clementina hypothetical protein (CICLE_v10024931mg) mRNA, complete cds	PREDICTED: G-type lectin S-receptor-like serine/threonine-protein kinase CES101 isoform X1 [Citrus sinensis]	Protein tyrosine kinase	[T] LSE0015 A Receptor-like protein kinase, contains lectin domains	G-type lectin S-receptor-like serine/threonine-protein kinase B120 OS=Arabidopsis thaliana GN=B120 PE=2 SV=1	GO:0004674//protein serine/threonine kinase activity;GO:0005524//ATP binding;GO:0016021//integral component of membrane
CL109.Contig1_All	CL109.Contig1_All	CL109.Contig1_All	Novel_gene	1	2430	K03453//bile acid:Na+ symporter, BASS family	XM_006450973.1 Citrus clementina hypothetical protein (CICLE_v10008416mg) mRNA, complete cds	Putative sodium-dependent transporter yocS [Aegilops tauschii]	Sodium Bile acid symporter family	[P] KOG2718 Na+-bile acid cotransporter	Sodium/pyruvate cotransporter BASS2, chloroplastic OS=Arabidopsis thaliana GN=BASS2 PE=1 SV=1	NA
Unigene11342_All	Unigene11342_All	Unigene11342_All	Novel_gene	1	367	NA	XM_006422965.1 Citrus clementina hypothetical protein (CICLE_v10030280mg) mRNA, complete cds	PREDICTED: probable LRR receptor-like serine/threonine-protein kinase At5g59680 [Populus euphratica]	Carbohydrate-binding protein of the ER	[R] KOG0619 FOG: Leucine rich repeat	NA	NA
Unigene3304_All	Unigene3304_All	Unigene3304_All	Novel_gene	1	2783	K00850//6-phosphofructokinase 1 [EC:2.7.1.11]+ko00010//Glycolysis / Gluconeogenesis+ko00030//Pentose phosphate pathway+ko01230//Biosynthesis of amino acids+ko03018//RNA degradation+ko01100//Metabolic pathways+ko00052//Galactose metabolism+ko00051//Fructose and mannose metabolism+ko01110//Biosynthesis of secondary metabolites+ko01200//Carbon metabolism	XM_018989928.1 PREDICTED: Juglans regia ATP-dependent 6-phosphofructokinase 3-like (LOC109009465), transcript variant X2, mRNA	ATP-dependent 6-phosphofructokinase 3 isoform X2 [Herrania umbratica]	NA	[G] KOG2440 Pyrophosphate-dependent phosphofructo-1-kinase	ATP-dependent 6-phosphofructokinase 1 OS=Arabidopsis thaliana GN=PFK1 PE=1 SV=1	NA
CL1192.Contig10_All	CL1192.Contig10_All	CL1192.Contig10_All	Novel_gene	1	1385	K17508//protein phosphatase PTC7 [EC:3.1.3.16]	XM_006488526.2 PREDICTED: Citrus sinensis probable protein phosphatase 2C 26 (LOC102614978), mRNA	PREDICTED: probable protein phosphatase 2C 26 [Citrus sinensis]	Protein phosphatase 2C	[T] KOG1379 Serine/threonine protein phosphatase	Probable protein phosphatase 2C 26 OS=Arabidopsis thaliana GN=At2g30170 PE=2 SV=2	GO:0003824//catalytic activity
Unigene15748_All	Unigene15748_All	Unigene15748_All	Novel_gene	1	2231	K22733//magnesium transporter;K09291//nucleoprotein TPR+ko03013//RNA transport	XM_007028304.2 PREDICTED: Theobroma cacao microtubule-associated protein 70-1 (LOC18598685), mRNA	microtubule-associated protein 70-1-like [Herrania umbratica]	Microtubule-associated protein 70	[Z] KOG1003 Actin filament-coating protein tropomyosin	Microtubule-associated protein 70-2 OS=Arabidopsis thaliana GN=MAP70.2 PE=1 SV=1	NA
CL2734.Contig3_All	CL2734.Contig3_All	CL2734.Contig3_All	Novel_gene	1	1353	NA	NA	NA	NA	NA	NA	NA
CL1375.Contig4_All	CL1375.Contig4_All	CL1375.Contig4_All	Novel_gene	1	2268	K02986//small subunit ribosomal protein S4+ko03010//Ribosome	XM_006471323.2 PREDICTED: Citrus sinensis alkaline/neutral invertase E, chloroplastic-like (LOC102611944), transcript variant X2, mRNA	PREDICTED: alkaline/neutral invertase E, chloroplastic-like [Citrus sinensis] >XP_006471385.1 PREDICTED: alkaline/neutral invertase E, chloroplastic-like [Citrus sinensis] >XP_006471386.1 PREDICTED: alkaline/neutral invertase E, chloroplastic-like [Citrus sinensis] >KDO51341.1 hypothetical protein CISIN_1g006488mg [Citrus sinensis] >AIN45137.1 neutral/alkaline invertase [Citrus suavissima]	Alkaline and neutral invertase	[G] LSE0407 A Alkaline/neutral invertase	Alkaline/neutral invertase E, chloroplastic OS=Arabidopsis thaliana GN=INVE PE=1 SV=1	GO:0033926//glycopeptide alpha-N-acetylgalactosaminidase activity
CL1147.Contig2_All	CL1147.Contig2_All	CL1147.Contig2_All	Novel_gene	1	4289	K12828//splicing factor 3B subunit 1+ko03040//Spliceosome	XM_006450604.1 Citrus clementina hypothetical protein (CICLE_v10010658mg) mRNA, complete cds	hypothetical protein CICLE_v10010658mg [Citrus clementina] >ESR63907.1 hypothetical protein CICLE_v10010658mg [Citrus clementina]	Splicing factor 3B subunit 1	[A] KOG0213 Splicing factor 3b, subunit 1	NA	NA
Unigene16603_All	Unigene16603_All	Unigene16603_All	Novel_gene	1	2134	K15502//serine/threonine-protein phosphatase 6 regulatory ankyrin repeat subunit A;K15503//serine/threonine-protein phosphatase 6 regulatory ankyrin repeat subunit B	NA	hypothetical protein CICLE_v10007797mg [Citrus clementina] >ESR65591.1 hypothetical protein CICLE_v10007797mg [Citrus clementina]	Ankyrin repeats (3 copies)	[R] KOG0504 FOG: Ankyrin repeat	Ankyrin repeat-containing protein At2g01680 OS=Arabidopsis thaliana GN=At2g01680 PE=2 SV=1	GO:2000031//regulation of salicylic acid mediated signaling pathway;GO:0031347//regulation of defense response;GO:0016021//integral component of membrane;GO:0071446//cellular response to salicylic acid stimulus
CL3162.Contig1_All	CL3162.Contig1_All	CL3162.Contig1_All	Novel_gene	1	214	NA	XM_006452707.1 Citrus clementina hypothetical protein (CICLE_v10008919mg) mRNA, complete cds	PREDICTED: high mobility group B protein 10 [Citrus sinensis]	NA	[R] KOG0381 HMG box-containing protein	High mobility group B protein 15 OS=Arabidopsis thaliana GN=HMGB15 PE=2 SV=1	GO:0003677//DNA binding;GO:0005634//nucleus
CL1199.Contig3_All	CL1199.Contig3_All	CL1199.Contig3_All	Novel_gene	1	3017	K16075//magnesium transporter	XM_021755282.1 PREDICTED: Manihot esculenta magnesium transporter MRS2-11, chloroplastic (LOC110613887), transcript variant X8, mRNA	hypothetical protein Ccrd_009664 [Cynara cardunculus var. scolymus]	NA	[P] KOG2662 Magnesium transporters: CorA family	Magnesium transporter MRS2-11, chloroplastic OS=Arabidopsis thaliana GN=MRS2-11 PE=1 SV=1	NA
Unigene1798_All	Unigene1798_All	Unigene1798_All	Novel_gene	1	3858	K13420//LRR receptor-like serine/threonine-protein kinase FLS2 [EC:2.7.11.1]+ko04016//MAPK signaling pathway - plant+ko04626//Plant-pathogen interaction	XM_018951728.1 PREDICTED: Juglans regia probable LRR receptor-like serine/threonine-protein kinase At3g47570 (LOC108980729), transcript variant X3, mRNA	PREDICTED: LRR receptor-like serine/threonine-protein kinase EFR [Ricinus communis]	Leucine rich repeat	[T] LSE0002 A Receptor protein kinase containing LRR repeats	Receptor kinase-like protein Xa21 OS=Oryza sativa subsp. indica GN=XA21 PE=1 SV=1	NA
CL398.Contig1_All	CL398.Contig1_All	CL398.Contig1_All	Novel_gene	1	818	K19045//E3 ubiquitin-protein ligase BIG BROTHER and related proteins [EC:2.3.2.27]	XM_006470530.2 PREDICTED: Citrus sinensis E3 ubiquitin ligase BIG BROTHER (LOC102622125), mRNA	PREDICTED: E3 ubiquitin ligase BIG BROTHER [Citrus sinensis] >KDO61293.1 hypothetical protein CISIN_1g025212mg [Citrus sinensis]	NA	NA	E3 ubiquitin ligase BIG BROTHER OS=Arabidopsis thaliana GN=BB PE=1 SV=1	NA
CL705.Contig4_All	CL705.Contig4_All	CL705.Contig4_All	Novel_gene	1	852	K05758//actin related protein 2/3 complex, subunit 2+ko04144//Endocytosis	XM_017753508.1 PREDICTED: Gossypium arboreum actin-related protein 2/3 complex subunit 2B (LOC108454896), transcript variant X1, mRNA	actin-related protein 2/3 complex subunit 2B isoform X2 [Hevea brasiliensis]	Protein of unknown function (DUF3219)	NA	Actin-related protein 2/3 complex subunit 2B OS=Arabidopsis thaliana GN=ARPC2B PE=2 SV=1	NA
Unigene6585_All	Unigene6585_All	Unigene6585_All	Novel_gene	1	316	NA	NA	NA	NA	NA	NA	NA
Unigene127_All	Unigene127_All	Unigene127_All	Novel_gene	1	355	NA	NA	NA	NA	NA	NA	NA
CL7264.Contig37_All	CL7264.Contig37_All	CL7264.Contig37_All	Novel_gene	1	2351	NA	NA	NA	NA	NA	NA	NA
CL7479.Contig1_All	CL7479.Contig1_All	CL7479.Contig1_All	Novel_gene	1	388	K01520//dUTP pyrophosphatase [EC:3.6.1.23]+ko01100//Metabolic pathways+ko00240//Pyrimidine metabolism	XM_010107704.1 Morus notabilis Deoxyuridine 5'-triphosphate nucleotidohydrolase partial mRNA	hypothetical protein JCGZ_04416 [Jatropha curcas]	NA	[F] KOG3370 dUTPase	Deoxyuridine 5'-triphosphate nucleotidohydrolase OS=Oryza sativa subsp. japonica GN=DUT PE=3 SV=1	GO:0046080//dUTP metabolic process;GO:0004170//dUTP diphosphatase activity
Unigene3530_All	Unigene3530_All	Unigene3530_All	Novel_gene	1	736	NA	NA	NA	NA	NA	NA	NA
CL776.Contig1_All	CL776.Contig1_All	CL776.Contig1_All	Novel_gene	1	2778	K21989//calcium permeable stress-gated cation channel	XM_006467829.2 PREDICTED: Citrus sinensis hypothetical protein (LOC102626942), mRNA	PREDICTED: calmodulin-binding protein 60 D [Citrus sinensis] >KDO75732.1 hypothetical protein CISIN_1g006875mg [Citrus sinensis] >KDO75733.1 hypothetical protein CISIN_1g006875mg [Citrus sinensis]	Calmodulin binding protein-like	[RT] LSE0433 A Predicted calmodulin-binding protein	Calmodulin-binding protein 60 D OS=Arabidopsis thaliana GN=CBP60D PE=2 SV=1	GO:0006950//response to stress;GO:0005516//calmodulin binding
CL3407.Contig6_All	CL3407.Contig6_All	CL3407.Contig6_All	Novel_gene	1	2329	K05391//cyclic nucleotide gated channel, plant+ko04626//Plant-pathogen interaction	XM_006490457.2 PREDICTED: Citrus sinensis cyclic nucleotide-gated ion channel 1-like (LOC102623213), mRNA	PREDICTED: cyclic nucleotide-gated ion channel 1-like [Gossypium raimondii] >XP_012474497.1 PREDICTED: cyclic nucleotide-gated ion channel 1-like [Gossypium raimondii] >XP_012474498.1 PREDICTED: cyclic nucleotide-gated ion channel 1-like [Gossypium raimondii] >XP_012474499.1 PREDICTED: cyclic nucleotide-gated ion channel 1-like [Gossypium raimondii] >XP_012474500.1 PREDICTED: cyclic nucleotide-ga…	Polyketide synthesis cyclase	[PT] KOG0498 K+-channel ERG and related proteins, contain PAS/PAC sensor domain	Cyclic nucleotide-gated ion channel 1 OS=Arabidopsis thaliana GN=CNGC1 PE=1 SV=1	GO:0005216//ion channel activity;GO:0016021//integral component of membrane
Unigene8204_All	Unigene8204_All	Unigene8204_All	Novel_gene	1	318	NA	XM_016042341.1 PREDICTED: Ziziphus jujuba zinc-finger homeodomain protein 4-like (LOC107431435), mRNA	hypothetical protein CISIN_1g041672mg, partial [Citrus sinensis]	ZF-HD protein dimerisation region	[S] LSE0375 A Uncharacterized	Zinc-finger homeodomain protein 4 OS=Arabidopsis thaliana GN=ZHD4 PE=1 SV=1	GO:0003677//DNA binding
Unigene6806_All	Unigene6806_All	Unigene6806_All	Novel_gene	1	929	K19613//leucine-rich repeat protein SHOC2	NA	PREDICTED: TMV resistance protein N-like [Citrus sinensis]	Leucine rich repeat	[VT] LSE0039 A Disease resistance protein (TIR-NBS-LRR class)	Disease resistance protein TAO1 OS=Arabidopsis thaliana GN=TAO1 PE=4 SV=1	NA
Unigene20064_All	Unigene20064_All	Unigene20064_All	Novel_gene	1	353	NA	NA	NA	Regulator of G protein signaling domain	NA	NA	NA
Unigene6994_All	Unigene6994_All	Unigene6994_All	Novel_gene	1	776	K04733//interleukin-1 receptor-associated kinase 4 [EC:2.7.11.1];K01183//chitinase [EC:3.2.1.14]+ko00520//Amino sugar and nucleotide sugar metabolism+ko01100//Metabolic pathways	NA	PREDICTED: proline-rich receptor-like protein kinase PERK2 [Fragaria vesca subsp. vesca]	NA	[R] LSE0474 A Gibberellin-regulated protein	Gibberellin-regulated protein 14 OS=Arabidopsis thaliana GN=GASA14 PE=1 SV=1	NA
CL5580.Contig2_All	CL5580.Contig2_All	CL5580.Contig2_All	Novel_gene	1	468	NA	NA	NA	NA	NA	NA	NA
Unigene16183_All	Unigene16183_All	Unigene16183_All	Novel_gene	1	274	NA	NA	NA	NA	NA	NA	NA
CL7094.Contig2_All	CL7094.Contig2_All	CL7094.Contig2_All	Novel_gene	1	1291	K10249//elongation of very long chain fatty acids protein 4 [EC:2.3.1.199]+ko01110//Biosynthesis of secondary metabolites+ko00062//Fatty acid elongation	XM_009375943.2 PREDICTED: Pyrus x bretschneideri elongation of fatty acids protein 3-like (LOC103963166), mRNA	hypothetical protein CICLE_v10026216mg [Citrus clementina] >XP_006466714.1 PREDICTED: elongation of fatty acids protein 3-like [Citrus sinensis] >ESR38983.1 hypothetical protein CICLE_v10026216mg [Citrus clementina]	GNS1/SUR4 family	[I] KOG3071 Fatty acyl-CoA elongase/Polyunsaturated fatty acid specific elongation enzyme	Elongation of fatty acids protein 3-like OS=Arabidopsis thaliana GN=HOS3 PE=2 SV=1	GO:0016021//integral component of membrane
CL5344.Contig4_All	CL5344.Contig4_All	CL5344.Contig4_All	Novel_gene	1	1288	K07513//acetyl-CoA acyltransferase 1 [EC:2.3.1.16]+ko04146//Peroxisome+ko00280//Valine, leucine and isoleucine degradation+ko00592//alpha-Linolenic acid metabolism+ko01100//Metabolic pathways+ko01110//Biosynthesis of secondary metabolites+ko01212//Fatty acid metabolism+ko01040//Biosynthesis of unsaturated fatty acids+ko00071//Fatty acid degradation	XM_006480138.2 PREDICTED: Citrus sinensis 3-ketoacyl-CoA thiolase 2, peroxisomal (LOC102627276), mRNA	Thiolase_N domain-containing protein/Thiolase_C domain-containing protein [Cephalotus follicularis]	Thiolase, C-terminal domain	[I] KOG1389 3-oxoacyl CoA thiolase	3-ketoacyl-CoA thiolase 2, peroxisomal OS=Arabidopsis thaliana GN=PED1 PE=1 SV=2	GO:0008152//metabolic process;GO:0016747//transferase activity, transferring acyl groups other than amino-acyl groups
CL1818.Contig1_All	CL1818.Contig1_All	CL1818.Contig1_All	Novel_gene	1	1474	K01714//4-hydroxy-tetrahydrodipicolinate synthase [EC:4.3.3.7]+ko00300//Lysine biosynthesis+ko01230//Biosynthesis of amino acids+ko01100//Metabolic pathways+ko01110//Biosynthesis of secondary metabolites+ko00261//Monobactam biosynthesis	XM_006472186.2 PREDICTED: Citrus sinensis 4-hydroxy-tetrahydrodipicolinate synthase, chloroplastic-like (LOC102610554), mRNA	PREDICTED: 4-hydroxy-tetrahydrodipicolinate synthase, chloroplastic-like [Citrus sinensis]	Dihydrodipicolinate synthetase family	[EM] TWOG0253 Dihydrodipicolinate synthase/Acylneuraminate lyase	4-hydroxy-tetrahydrodipicolinate synthase, chloroplastic OS=Glycine max GN=DHPS1 PE=2 SV=1	GO:0009089//lysine biosynthetic process via diaminopimelate;GO:0008840//4-hydroxy-tetrahydrodipicolinate synthase
CL2782.Contig1_All	CL2782.Contig1_All	CL2782.Contig1_All	Novel_gene	1	1417	K02377//GDP-L-fucose synthase [EC:1.1.1.271]+ko00520//Amino sugar and nucleotide sugar metabolism+ko01100//Metabolic pathways+ko00051//Fructose and mannose metabolism	XM_010107111.1 Morus notabilis Putative GDP-L-fucose synthase 2 partial mRNA	hypothetical protein CICLE_v10008917mg [Citrus clementina] >XP_006474061.1 PREDICTED: putative GDP-L-fucose synthase 2 [Citrus sinensis] >ESR66780.1 hypothetical protein CICLE_v10008917mg [Citrus clementina]	NAD dependent epimerase/dehydratase family	[GO] KOG1431 GDP-L-fucose synthetase	GDP-L-fucose synthase 1 OS=Arabidopsis thaliana GN=GER1 PE=1 SV=3	GO:0009226//nucleotide-sugar biosynthetic process;GO:0016491//oxidoreductase activity;GO:0050662//coenzyme binding
Unigene11031_All	Unigene11031_All	Unigene11031_All	Novel_gene	1	2016	NA	XM_006474307.2 PREDICTED: Citrus sinensis NEDD8 ultimate buster 1 (LOC102608022), mRNA	hypothetical protein CICLE_v10007887mg [Citrus clementina] >XP_006474370.1 PREDICTED: NEDD8 ultimate buster 1 [Citrus sinensis] >ESR66372.1 hypothetical protein CICLE_v10007887mg [Citrus clementina]	UBA/TS-N domain	[OT] KOG2561 Adaptor protein NUB1, contains UBA domain	NA	NA
Unigene6935_All	Unigene6935_All	Unigene6935_All	Novel_gene	1	5170	K06685//MOB kinase activator 1	NA	Nbs-lrr resistance-like protein [Theobroma cacao]	Leucine Rich repeats (2 copies)	[VT] LSE0039 A Disease resistance protein (TIR-NBS-LRR class)	Probable disease resistance protein At5g45510 OS=Arabidopsis thaliana GN=At5g45510 PE=1 SV=2	NA
Unigene21501_All	Unigene21501_All	Unigene21501_All	Novel_gene	1	655	K14572//midasin+ko03008//Ribosome biogenesis in eukaryotes	XM_006583078.2 PREDICTED: Glycine max midasin-like (LOC102669841), mRNA	hypothetical protein CICLE_v10024676mg [Citrus clementina] >ESR39848.1 hypothetical protein CICLE_v10024676mg [Citrus clementina]	NA	[R] KOG1808 AAA ATPase containing von Willebrand factor type A (vWA) domain	NA	GO:0005634//nucleus;GO:0005524//ATP binding;GO:0000027//ribosomal large subunit assembly;GO:0016887//ATPase activity
Unigene22653_All	Unigene22653_All	Unigene22653_All	Novel_gene	1	632	NA	XM_018123778.1 PREDICTED: Theobroma cacao nudix hydrolase 2 (LOC18597343), transcript variant X4, mRNA	PREDICTED: nudix hydrolase 2 isoform X2 [Citrus sinensis]	NA	[T] KOG0648 Predicted NUDIX hydrolase FGF-2 and related proteins	Nudix hydrolase 2 OS=Arabidopsis thaliana GN=NUDT2 PE=1 SV=1	NA
Unigene21589_All	Unigene21589_All	Unigene21589_All	Novel_gene	1	241	NA	NA	NA	NA	NA	NA	NA
CL152.Contig17_All	CL152.Contig17_All	CL152.Contig17_All	Novel_gene	1	5679	K13459//disease resistance protein RPS2+ko04626//Plant-pathogen interaction	AM468607.2 Vitis vinifera contig VV78X152344.5, whole genome shotgun sequence	PREDICTED: uncharacterized protein LOC105113187 isoform X2 [Populus euphratica]	NB-ARC domain	NA	Probable disease resistance protein At1g12290 OS=Arabidopsis thaliana GN=At1g12290 PE=3 SV=1	NA
CL7653.Contig5_All	CL7653.Contig5_All	CL7653.Contig5_All	Novel_gene	1	1041	NA	NA	NA	NA	NA	NA	NA
CL5452.Contig1_All	CL5452.Contig1_All	CL5452.Contig1_All	Novel_gene	1	2231	K20456//oxysterol-binding protein 1	XM_006466993.2 PREDICTED: Citrus sinensis protein DETOXIFICATION 45, chloroplastic-like (LOC102624252), transcript variant X4, mRNA	PREDICTED: protein DETOXIFICATION 45, chloroplastic-like isoform X1 [Citrus sinensis] >XP_006467055.1 PREDICTED: protein DETOXIFICATION 45, chloroplastic-like isoform X1 [Citrus sinensis] >XP_006467056.1 PREDICTED: protein DETOXIFICATION 45, chloroplastic-like isoform X1 [Citrus sinensis] >XP_015389757.1 PREDICTED: protein DETOXIFICATION 45, chloroplastic-like isoform X1 [Citrus sinensis]	MatE	[R] KOG1347 Uncharacterized membrane protein, predicted efflux pump	Protein DETOXIFICATION 45, chloroplastic OS=Arabidopsis thaliana GN=DTX45 PE=2 SV=2	NA
CL4187.Contig1_All	CL4187.Contig1_All	CL4187.Contig1_All	Novel_gene	1	2272	K13173//arginine and glutamate-rich protein 1	XM_019223565.1 PREDICTED: Vitis vinifera arginine and glutamate-rich protein 1-like (LOC100267001), transcript variant X2, mRNA	hypothetical protein BVC80_7651g3 [Macleaya cordata]	NA	NA	Uncharacterized protein At1g10890 OS=Arabidopsis thaliana GN=At1g10890 PE=4 SV=1	NA
CL2150.Contig2_All	CL2150.Contig2_All	CL2150.Contig2_All	Novel_gene	1	1409	K14503//brassinosteroid resistant 1/2+ko04075//Plant hormone signal transduction	XM_006473399.2 PREDICTED: Citrus sinensis protein BRASSINAZOLE-RESISTANT 1 (LOC102623539), mRNA	PREDICTED: protein BRASSINAZOLE-RESISTANT 1 [Citrus sinensis] >KDO84450.1 hypothetical protein CISIN_1g022148mg [Citrus sinensis]	BES1/BZR1 plant transcription factor, N-terminal	[GR] LSE0468 A Predicted glycosylhydrolase	Protein BRASSINAZOLE-RESISTANT 1 OS=Arabidopsis thaliana GN=BZR1 PE=1 SV=1	GO:0006351//transcription, DNA-templated;GO:0009742//brassinosteroid mediated signaling pathway;GO:0003700//DNA binding transcription factor activity
CL4582.Contig3_All	CL4582.Contig3_All	CL4582.Contig3_All	Novel_gene	1	2816	K13457//disease resistance protein RPM1+ko04626//Plant-pathogen interaction	NA	probable disease resistance RPP8-like protein 2 [Prunus avium]	NB-ARC domain	NA	Disease resistance protein RPP8 OS=Arabidopsis thaliana GN=RPP8 PE=1 SV=2	NA
Unigene1606_All	Unigene1606_All	Unigene1606_All	Novel_gene	1	571	K13459//disease resistance protein RPS2+ko04626//Plant-pathogen interaction	NA	hypothetical protein CISIN_1g003203mg [Citrus sinensis]	Leucine rich repeat	NA	Disease resistance protein At4g27190 OS=Arabidopsis thaliana GN=At4g27190 PE=2 SV=1	GO:0043531//ADP binding;GO:0006952//defense response
CL1108.Contig2_All	CL1108.Contig2_All	CL1108.Contig2_All	Novel_gene	1	1592	K00844//hexokinase [EC:2.7.1.1]+ko00010//Glycolysis / Gluconeogenesis+ko00520//Amino sugar and nucleotide sugar metabolism+ko01100//Metabolic pathways+ko00052//Galactose metabolism+ko00051//Fructose and mannose metabolism+ko00500//Starch and sucrose metabolism+ko01110//Biosynthesis of secondary metabolites+ko01200//Carbon metabolism	XM_006446140.1 Citrus clementina hypothetical protein (CICLE_v10014962mg) mRNA, complete cds	hypothetical protein CICLE_v10014962mg [Citrus clementina] >ESR59443.1 hypothetical protein CICLE_v10014962mg [Citrus clementina]	Hexokinase	[G] KOG1369 Hexokinase	Hexokinase-3 OS=Arabidopsis thaliana GN=At1g50460 PE=1 SV=1	GO:0001678//cellular glucose homeostasis;GO:0005524//ATP binding;GO:0005623//cell;GO:0006096//glycolytic process;GO:0016021//integral component of membrane;GO:0004396//hexokinase activity;GO:0005536//glucose binding
Unigene17477_All	Unigene17477_All	Unigene17477_All	Novel_gene	1	469	K19613//leucine-rich repeat protein SHOC2	NA	TMV resistance protein N-like isoform X3 [Helianthus annuus]	Leucine Rich repeats (2 copies)	[VT] LSE0039 A Disease resistance protein (TIR-NBS-LRR class)	Disease resistance protein RPP5 OS=Arabidopsis thaliana GN=RPP5 PE=1 SV=1	NA
Unigene9301_All	Unigene9301_All	Unigene9301_All	Novel_gene	1	2670	K17756//long-chain-alcohol oxidase [EC:1.1.3.20]	XM_021944404.1 PREDICTED: Prunus avium long-chain-alcohol oxidase FAO1 (LOC110744433), transcript variant X2, mRNA	PREDICTED: long-chain-alcohol oxidase FAO1 [Citrus sinensis]	GMC oxidoreductase	[I] LSE1409 A Long-chain fatty acid oxidase	Long-chain-alcohol oxidase FAO1 OS=Lotus japonicus GN=FAO1 PE=1 SV=1	GO:0016020//membrane;GO:0046577//long-chain-alcohol oxidase activity;GO:0050660//flavin adenine dinucleotide binding;GO:0005622//intracellular;GO:0016021//integral component of membrane;GO:0016491//oxidoreductase activity
Unigene2421_All	Unigene2421_All	Unigene2421_All	Novel_gene	1	1345	K13420//LRR receptor-like serine/threonine-protein kinase FLS2 [EC:2.7.11.1]+ko04016//MAPK signaling pathway - plant+ko04626//Plant-pathogen interaction	XM_012595118.1 PREDICTED: Gossypium raimondii LRR receptor-like serine/threonine-protein kinase EFR (LOC105773330), transcript variant X2, mRNA	hypothetical protein CICLE_v10030023mg, partial [Citrus clementina] >ESR36189.1 hypothetical protein CICLE_v10030023mg, partial [Citrus clementina]	Leucine rich repeat	[R] KOG0619 FOG: Leucine rich repeat	Probable LRR receptor-like serine/threonine-protein kinase At4g36180 OS=Arabidopsis thaliana GN=At4g36180 PE=2 SV=1	NA
CL3668.Contig1_All	CL3668.Contig1_All	CL3668.Contig1_All	Novel_gene	1	2190	NA	XM_006485614.2 PREDICTED: Citrus sinensis uncharacterized protein ycf45 (LOC102618446), transcript variant X1, mRNA	hypothetical protein CICLE_v10010563mg, partial [Citrus clementina] >ESR64982.1 hypothetical protein CICLE_v10010563mg, partial [Citrus clementina]	ATPase family associated with various cellular activities (AAA)	NA	Uncharacterized protein ycf45 OS=Cyanidium caldarium GN=ycf45 PE=3 SV=1	GO:0005524//ATP binding
Unigene11282_All	Unigene11282_All	Unigene11282_All	Novel_gene	1	1766	K08237//hydroquinone glucosyltransferase [EC:2.4.1.218];K14709//solute carrier family 39 (zinc transporter), member 1/2/3;K03809//NAD(P)H dehydrogenase (quinone) [EC:1.6.5.2]+ko00130//Ubiquinone and other terpenoid-quinone biosynthesis+ko01110//Biosynthesis of secondary metabolites	XM_006480553.2 PREDICTED: Citrus sinensis UDP-glycosyltransferase 71K1-like (LOC102631377), mRNA	UDPGT domain-containing protein [Cephalotus follicularis]	UDP-glucoronosyl and UDP-glucosyl transferase	[GC] KOG1192 UDP-glucuronosyl and UDP-glucosyl transferase	UDP-glycosyltransferase 71D1 OS=Arabidopsis thaliana GN=UGT71D1 PE=2 SV=1	GO:0008152//metabolic process;GO:0016758//transferase activity, transferring hexosyl groups
CL4383.Contig4_All	CL4383.Contig4_All	CL4383.Contig4_All	Novel_gene	1	1982	K10352//myosin heavy chain;K13420//LRR receptor-like serine/threonine-protein kinase FLS2 [EC:2.7.11.1]+ko04016//MAPK signaling pathway - plant+ko04626//Plant-pathogen interaction;K20283//golgin subfamily A member 4	XM_006486074.2 PREDICTED: Citrus sinensis protein NETWORKED 4B (LOC102629033), transcript variant X2, mRNA	hypothetical protein CICLE_v10031096mg [Citrus clementina] >ESR49195.1 hypothetical protein CICLE_v10031096mg [Citrus clementina]	Myosin tail	[Z] KOG0161 Myosin class II heavy chain	Protein NETWORKED 4A OS=Arabidopsis thaliana GN=NET4A PE=2 SV=1	GO:0003779//actin binding
CL7650.Contig2_All	CL7650.Contig2_All	CL7650.Contig2_All	Novel_gene	1	2318	K18592//gamma-glutamyltranspeptidase / glutathione hydrolase / leukotriene-C4 hydrolase [EC:2.3.2.2 3.4.19.13 3.4.19.14]+ko00430//Taurine and hypotaurine metabolism+ko00590//Arachidonic acid metabolism+ko01100//Metabolic pathways+ko00460//Cyanoamino acid metabolism+ko00480//Glutathione metabolism	XM_006451294.1 Citrus clementina hypothetical protein (CICLE_v10007745mg) mRNA, complete cds	hypothetical protein CISIN_1g006865mg [Citrus sinensis]	Gamma-glutamyltranspeptidase	[E] KOG2410 Gamma-glutamyltransferase	Glutathione hydrolase 3 OS=Arabidopsis thaliana GN=GGT3 PE=2 SV=1	GO:0006751//glutathione catabolic process;GO:0016021//integral component of membrane;GO:0036374//glutathione hydrolase activity
Unigene19040_All	Unigene19040_All	Unigene19040_All	Novel_gene	1	1570	K14173//alpha-farnesene synthase [EC:4.2.3.46]+ko00909//Sesquiterpenoid and triterpenoid biosynthesis+ko01110//Biosynthesis of secondary metabolites	NA	uncharacterized calcium-binding protein At1g02270-like [Hevea brasiliensis]	Terpene synthase, N-terminal domain	[K] KOG2338 Transcriptional effector CCR4-related protein	Uncharacterized calcium-binding protein At1g02270 OS=Arabidopsis thaliana GN=At1g02270 PE=2 SV=2	GO:0005509//calcium ion binding
Unigene16908_All	Unigene16908_All	Unigene16908_All	Novel_gene	1	224	K10949//ER lumen protein retaining receptor	XM_012612062.1 PREDICTED: Gossypium raimondii putative ER lumen protein-retaining receptor C28H8.4 (LOC105785868), transcript variant X2, mRNA	putative ER lumen protein-retaining receptor C28H8.4 [Manihot esculenta] >OAY50583.1 hypothetical protein MANES_05G147600 [Manihot esculenta]	NA	[U] KOG3106 ER lumen protein retaining receptor	NA	NA
CL4658.Contig2_All	CL4658.Contig2_All	CL4658.Contig2_All	Novel_gene	1	2603	K04733//interleukin-1 receptor-associated kinase 4 [EC:2.7.11.1]	XM_006466617.2 PREDICTED: Citrus sinensis wall-associated receptor kinase-like 14 (LOC102618181), transcript variant X3, mRNA	hypothetical protein CISIN_1g005522mg [Citrus sinensis] >KDO79396.1 hypothetical protein CISIN_1g005522mg [Citrus sinensis]	Protein kinase domain	[T] KOG1187 Serine/threonine protein kinase	Wall-associated receptor kinase-like 14 OS=Arabidopsis thaliana GN=WAKL14 PE=2 SV=2	GO:0005524//ATP binding;GO:0004672//protein kinase activity;GO:0016021//integral component of membrane
CL4249.Contig1_All	CL4249.Contig1_All	CL4249.Contig1_All	Novel_gene	1	429	NA	NA	dnaJ homolog subfamily B member 6 [Prunus avium]	NA	NA	NA	NA
CL3905.Contig1_All	CL3905.Contig1_All	CL3905.Contig1_All	Novel_gene	1	1240	K00868//pyridoxine kinase [EC:2.7.1.35]+ko00750//Vitamin B6 metabolism+ko01100//Metabolic pathways	XM_006430585.1 Citrus clementina hypothetical protein (CICLE_v10012086mg) mRNA, complete cds	PREDICTED: pyridoxal kinase-like isoform X1 [Juglans regia]	Phosphomethylpyrimidine kinase	[H] KOG2599 Pyridoxal/pyridoxine/pyridoxamine kinase	Pyridoxal kinase OS=Arabidopsis thaliana GN=PK PE=1 SV=2	GO:0008478//pyridoxal kinase activity;GO:0009443//pyridoxal 5'-phosphate salvage
CL6666.Contig1_All	CL6666.Contig1_All	CL6666.Contig1_All	Novel_gene	1	914	NA	NA	NA	NA	NA	NA	NA
Unigene8747_All	Unigene8747_All	Unigene8747_All	Novel_gene	1	2286	K21596//calmodulin-binding transcription activator	XM_017756112.1 PREDICTED: Gossypium arboreum protein WVD2-like 5 (LOC108457186), transcript variant X3, mRNA	PREDICTED: neurofilament heavy polypeptide [Citrus sinensis]	Targeting protein for Xklp2 (TPX2)	[S] LSE0281 A Uncharacterized protein	Protein WVD2-like 4 OS=Arabidopsis thaliana GN=WDL4 PE=1 SV=2	NA
CL7697.Contig1_All	CL7697.Contig1_All	CL7697.Contig1_All	Novel_gene	1	921	K14400//pre-mRNA cleavage complex 2 protein Pcf11+ko03015//mRNA surveillance pathway	NA	PREDICTED: polyadenylation and cleavage factor homolog 4-like isoform X2 [Citrus sinensis]	NA	[A] KOG2071 mRNA cleavage and polyadenylation factor I/II complex, subunit Pcf11	Polyadenylation and cleavage factor homolog 4 OS=Arabidopsis thaliana GN=PCFS4 PE=1 SV=1	GO:0003676//nucleic acid binding
CL3806.Contig3_All	CL3806.Contig3_All	CL3806.Contig3_All	Novel_gene	1	1035	NA	XM_006473646.1 PREDICTED: Citrus sinensis hypothetical protein (LOC102618693), mRNA	PREDICTED: uncharacterized protein LOC102618693 [Citrus sinensis] >KDO84949.1 hypothetical protein CISIN_1g026422mg [Citrus sinensis]	Thioredoxin	[S] KOG2567 Uncharacterized conserved protein	NA	GO:0016874//ligase activity
CL589.Contig4_All	CL589.Contig4_All	CL589.Contig4_All	Novel_gene	1	3221	K14323//protein CASC3+ko03015//mRNA surveillance pathway+ko03013//RNA transport;K11323//histone arginine demethylase JMJD6 [EC:1.14.11.-]	XM_006427019.1 Citrus clementina hypothetical protein (CICLE_v10024985mg) mRNA, complete cds	hypothetical protein CICLE_v10024985mg [Citrus clementina] >XP_006427082.1 hypothetical protein CICLE_v10024985mg [Citrus clementina] >ESR40321.1 hypothetical protein CICLE_v10024985mg [Citrus clementina] >ESR40322.1 hypothetical protein CICLE_v10024985mg [Citrus clementina]	CASC3/Barentsz eIF4AIII binding	[Y] KOG2992 Nucleolar GTPase/ATPase p130	Protein MLN51 homolog OS=Arabidopsis thaliana GN=MLN51 PE=1 SV=1	NA
CL1306.Contig3_All	CL1306.Contig3_All	CL1306.Contig3_All	Novel_gene	1	2183	K01738//cysteine synthase A [EC:2.5.1.47]+ko00920//Sulfur metabolism+ko01230//Biosynthesis of amino acids+ko01100//Metabolic pathways+ko01110//Biosynthesis of secondary metabolites+ko00270//Cysteine and methionine metabolism+ko01200//Carbon metabolism;K01228//mannosyl-oligosaccharide glucosidase [EC:3.2.1.106]+ko04141//Protein processing in endoplasmic reticulum+ko00510//N-Glycan biosynthesis+ko0…	XM_006477392.2 PREDICTED: Citrus sinensis probable arabinosyltransferase ARAD1 (LOC102626988), mRNA	hypothetical protein CICLE_v10019875mg [Citrus clementina] >ESR53838.1 hypothetical protein CICLE_v10019875mg [Citrus clementina]	Exostosin family	[GMW] KOG1021 Acetylglucosaminyltransferase EXT1/exostosin 1	Probable glycosyltransferase At3g42180 OS=Arabidopsis thaliana GN=At3g42180 PE=2 SV=2	GO:0006486//protein glycosylation;GO:0016757//transferase activity, transferring glycosyl groups;GO:0016021//integral component of membrane
CL1042.Contig4_All	CL1042.Contig4_All	CL1042.Contig4_All	Novel_gene	1	1344	K14787//multiple RNA-binding domain-containing protein 1	XM_022031884.1 PREDICTED: Carica papaya multiple RNA-binding domain-containing protein 1 (LOC110806896), mRNA	PREDICTED: multiple RNA-binding domain-containing protein 1 isoform X3 [Citrus sinensis]	RNA recognition motif. (a.k.a. RRM, RBD, or RNP domain)	[R] KOG0110 RNA-binding protein (RRM superfamily)	Glycine-rich RNA-binding protein 5, mitochondrial OS=Arabidopsis thaliana GN=RBG5 PE=1 SV=1	NA
Unigene22551_All	Unigene22551_All	Unigene22551_All	Novel_gene	1	325	NA	NA	NA	NA	NA	NA	NA
CL5936.Contig1_All	CL5936.Contig1_All	CL5936.Contig1_All	Novel_gene	1	3005	K19513//protein CLEC16A	XM_006474222.2 PREDICTED: Citrus sinensis uncharacterized LOC102610159 (LOC102610159), transcript variant X2, mRNA	hypothetical protein CICLE_v10007425mg [Citrus clementina] >XP_006474285.1 PREDICTED: uncharacterized protein LOC102610159 isoform X2 [Citrus sinensis] >ESR66468.1 hypothetical protein CICLE_v10007425mg [Citrus clementina]	Uncharacterised conserved protein	[S] KOG2219 Uncharacterized conserved protein	NA	GO:1903415//flavonoid transport from endoplasmic reticulum to plant-type vacuole;GO:0044090//positive regulation of vacuole organization;GO:0001708//cell fate specification;GO:0005794//Golgi apparatus;GO:0019898//extrinsic component of membrane;GO:0016192//vesicle-mediated transport;GO:0009718//anthocyanin-containing compound biosynthetic process
CL576.Contig9_All	CL576.Contig9_All	CL576.Contig9_All	Novel_gene	1	3783	K16277//E3 ubiquitin-protein ligase DRIP [EC:2.3.2.27]	XM_015534018.1 PREDICTED: Citrus sinensis putative transporter arsB (LOC102622728), transcript variant X6, mRNA	PREDICTED: putative transporter arsB [Citrus sinensis] >XP_006490436.1 PREDICTED: putative transporter arsB [Citrus sinensis] >XP_015389501.1 PREDICTED: putative transporter arsB [Citrus sinensis] >XP_015389502.1 PREDICTED: putative transporter arsB [Citrus sinensis] >XP_015389503.1 PREDICTED: putative transporter arsB [Citrus sinensis] >XP_015389504.1 PREDICTED: putative transporter arsB [Citrus…	Citrate transporter	[P] KOG2639 Sodium sulfate symporter and related arsenite permeases	Silicon efflux transporter LSI3 OS=Oryza sativa subsp. japonica GN=LSI3 PE=2 SV=1	GO:0055085//transmembrane transport;GO:0016021//integral component of membrane
CL1611.Contig2_All	CL1611.Contig2_All	CL1611.Contig2_All	Novel_gene	1	3258	K14494//DELLA protein+ko04075//Plant hormone signal transduction	XM_006481216.2 PREDICTED: Citrus sinensis protein SCARECROW (LOC102625823), mRNA	PREDICTED: protein SCARECROW [Citrus sinensis]	GRAS domain family	[TK] LSE0487 A Gibberellin response modulator/Predicted transcription factor	Protein SCARECROW OS=Arabidopsis thaliana GN=SCR PE=1 SV=1	GO:0006355//regulation of transcription, DNA-templated;GO:0006351//transcription, DNA-templated
CL500.Contig2_All	CL500.Contig2_All	CL500.Contig2_All	Novel_gene	1	1928	K04733//interleukin-1 receptor-associated kinase 4 [EC:2.7.11.1];K12173//BRCA1-A complex subunit BRE+ko03440//Homologous recombination	XM_002510502.2 PREDICTED: Ricinus communis thaumatin-like protein 1b (LOC8274675), mRNA	hypothetical protein CICLE_v10001885mg [Citrus clementina] >ESR48433.1 hypothetical protein CICLE_v10001885mg [Citrus clementina]	Thaumatin family	[V] TWOG0215 Pathogenesis related proteins, group 5, and related proteins	Thaumatin-like protein 1 OS=Prunus persica PE=2 SV=1	NA
Unigene4134_All	Unigene4134_All	Unigene4134_All	Novel_gene	1	1243	K01953//asparagine synthase (glutamine-hydrolysing) [EC:6.3.5.4]+ko00250//Alanine, aspartate and glutamate metabolism+ko01100//Metabolic pathways+ko01110//Biosynthesis of secondary metabolites	XM_006488487.2 PREDICTED: Citrus sinensis asparagine synthetase [glutamine-hydrolyzing] 1 (LOC102628580), mRNA	hypothetical protein CICLE_v10028078mg [Citrus clementina] >ESR38334.1 hypothetical protein CICLE_v10028078mg [Citrus clementina]	Asparagine synthase	[E] KOG0571 Asparagine synthase (glutamine-hydrolyzing)	Asparagine synthetase [glutamine-hydrolyzing] OS=Triphysaria versicolor GN=AS PE=2 SV=3	GO:0006541//glutamine metabolic process;GO:0005524//ATP binding;GO:0006529//asparagine biosynthetic process;GO:0004066//asparagine synthase (glutamine-hydrolyzing) activity
Unigene483_All	Unigene483_All	Unigene483_All	Novel_gene	1	1000	K04733//interleukin-1 receptor-associated kinase 4 [EC:2.7.11.1]	XM_002274568.3 PREDICTED: Vitis vinifera cysteine-rich repeat secretory protein 38-like (LOC100265480), mRNA	cysteine-rich repeat secretory protein 38 [Jatropha curcas] >KDP25874.1 hypothetical protein JCGZ_22904 [Jatropha curcas]	Salt stress response/antifungal	[S] LSE0013 A Uncharacterized protein	Cysteine-rich repeat secretory protein 38 OS=Arabidopsis thaliana GN=CRRSP38 PE=2 SV=1	NA
Unigene15211_All	Unigene15211_All	Unigene15211_All	Novel_gene	1	2437	NA	NA	NA	NA	NA	NA	NA
Unigene1800_All	Unigene1800_All	Unigene1800_All	Novel_gene	1	3903	K13420//LRR receptor-like serine/threonine-protein kinase FLS2 [EC:2.7.11.1]+ko04016//MAPK signaling pathway - plant+ko04626//Plant-pathogen interaction	XM_018971381.1 PREDICTED: Juglans regia probable LRR receptor-like serine/threonine-protein kinase At3g47570 (LOC108995757), mRNA	PREDICTED: LRR receptor-like serine/threonine-protein kinase EFR [Ricinus communis]	Leucine rich repeat	[T] LSE0002 A Receptor protein kinase containing LRR repeats	Receptor kinase-like protein Xa21 OS=Oryza sativa subsp. indica GN=XA21 PE=1 SV=1	NA
CL5866.Contig1_All	CL5866.Contig1_All	CL5866.Contig1_All	Novel_gene	1	3984	K12472//epidermal growth factor receptor substrate 15+ko04144//Endocytosis	XM_006425208.1 Citrus clementina hypothetical protein (CICLE_v10024733mg) mRNA, complete cds	PREDICTED: epidermal growth factor receptor substrate 15-like 1 [Theobroma cacao]	Cytoskeletal-regulatory complex EF hand	[TU] KOG0998 Synaptic vesicle protein EHS-1 and related EH domain proteins	EH domain-containing protein 2 OS=Arabidopsis thaliana GN=EHD2 PE=1 SV=1	GO:0005509//calcium ion binding
CL6329.Contig2_All	CL6329.Contig2_All	CL6329.Contig2_All	Novel_gene	1	3714	K20718//LRR receptor-like serine/threonine-protein kinase ERECTA [EC:2.7.11.1]+ko04016//MAPK signaling pathway - plant	XM_006490199.2 PREDICTED: Citrus sinensis LRR receptor-like serine/threonine-protein kinase ERL1 (LOC102625969), mRNA	hypothetical protein CISIN_1g002278mg [Citrus sinensis]	Protein kinase domain	[T] LSE0002 A Receptor protein kinase containing LRR repeats	LRR receptor-like serine/threonine-protein kinase ERL2 OS=Arabidopsis thaliana GN=ERL2 PE=2 SV=1	GO:0004674//protein serine/threonine kinase activity;GO:0005524//ATP binding;GO:0016021//integral component of membrane
CL2806.Contig3_All	CL2806.Contig3_All	CL2806.Contig3_All	Novel_gene	1	1140	NA	XM_006490522.2 PREDICTED: Citrus sinensis myosin ID heavy chain (LOC102614688), mRNA	hypothetical protein CICLE_v10005800mg [Citrus clementina] >XP_006490585.1 PREDICTED: myosin ID heavy chain [Citrus sinensis] >ESR35345.1 hypothetical protein CICLE_v10005800mg [Citrus clementina] >KDO56145.1 hypothetical protein CISIN_1g027012mg [Citrus sinensis]	Unconventional myosin tail, actin- and lipid-binding	NA	Double-stranded RNA-binding protein 3 OS=Arabidopsis thaliana GN=DRB3 PE=1 SV=1	GO:0003774//motor activity;GO:0016459//myosin complex;GO:0005886//plasma membrane
Unigene2519_All	Unigene2519_All	Unigene2519_All	Novel_gene	1	712	NA	NA	NA	NA	NA	NA	NA
Unigene11904_All	Unigene11904_All	Unigene11904_All	Novel_gene	1	3022	K04733//interleukin-1 receptor-associated kinase 4 [EC:2.7.11.1]	XM_006484316.2 PREDICTED: Citrus sinensis proline-rich receptor-like protein kinase PERK9 (LOC102612993), mRNA	hypothetical protein CICLE_v10030737mg [Citrus clementina] >ESR51015.1 hypothetical protein CICLE_v10030737mg [Citrus clementina]	Protein kinase domain	[T] KOG1187 Serine/threonine protein kinase	Proline-rich receptor-like protein kinase PERK9 OS=Arabidopsis thaliana GN=PERK9 PE=1 SV=1	GO:0004674//protein serine/threonine kinase activity;GO:0005524//ATP binding;GO:0004672//protein kinase activity;GO:0016021//integral component of membrane
Unigene18624_All	Unigene18624_All	Unigene18624_All	Novel_gene	1	230	NA	NA	NA	NA	NA	NA	NA
Unigene8165_All	Unigene8165_All	Unigene8165_All	Novel_gene	1	557	NA	NA	NA	NA	NA	NA	NA
CL5470.Contig3_All	CL5470.Contig3_All	CL5470.Contig3_All	Novel_gene	1	2015	NA	XM_006472872.2 PREDICTED: Citrus sinensis protein LAZ1 homolog 1 (LOC102620888), transcript variant X3, mRNA	protein LAZ1 homolog 1-like [Herrania umbratica]	Organic solute transporter Ostalpha	[T] KOG2641 Predicted seven transmembrane receptor - rhodopsin family	Protein LAZ1 homolog 1 OS=Arabidopsis thaliana GN=At1g77220 PE=2 SV=1	GO:0016021//integral component of membrane
Unigene14362_All	Unigene14362_All	Unigene14362_All	Novel_gene	1	620	K01792//glucose-6-phosphate 1-epimerase [EC:5.1.3.15]+ko00010//Glycolysis / Gluconeogenesis+ko01100//Metabolic pathways+ko01110//Biosynthesis of secondary metabolites	XM_020411247.1 PREDICTED: Asparagus officinalis phosphoacetylglucosamine mutase-like (LOC109842360), mRNA	hypothetical protein POPTR_0007s13060g [Populus trichocarpa] >EEE90696.2 hypothetical protein POPTR_0007s13060g [Populus trichocarpa]	Aldose 1-epimerase	[G] KOG1594 Uncharacterized enzymes related to aldose 1-epimerase	Putative glucose-6-phosphate 1-epimerase OS=Cenchrus ciliaris PE=2 SV=1	GO:0030246//carbohydrate binding;GO:0048046//apoplast;GO:0047938//glucose-6-phosphate 1-epimerase activity;GO:0005975//carbohydrate metabolic process;GO:0009570//chloroplast stroma
Unigene15201_All	Unigene15201_All	Unigene15201_All	Novel_gene	1	8451	K09533//DnaJ homolog subfamily C member 13	XM_020569199.1 PREDICTED: Prunus persica dnaJ homolog subfamily C GRV2 (LOC18769128), transcript variant X1, mRNA	hypothetical protein CISIN_1g000052mg [Citrus sinensis]	DnaJ domain	[UO] KOG1789 Endocytosis protein RME-8, contains DnaJ domain	DnaJ homolog subfamily C GRV2 OS=Arabidopsis thaliana GN=GRV2 PE=1 SV=1	NA
CL255.Contig17_All	CL255.Contig17_All	CL255.Contig17_All	Novel_gene	1	1253	NA	XR_001506532.1 PREDICTED: Citrus sinensis probable 28S rRNA (cytosine-C(5))-methyltransferase (LOC102624363), transcript variant X4, misc_RNA	hypothetical protein CISIN_1g021397mg [Citrus sinensis]	NA	[J] KOG2198 tRNA cytosine-5-methylases and related enzymes of the NOL1/NOP2/sun superfamily	NA	NA
Unigene15421_All	Unigene15421_All	Unigene15421_All	Novel_gene	1	1821	K15429//tRNA (guanine37-N1)-methyltransferase [EC:2.1.1.228]	XM_006464595.2 PREDICTED: Citrus sinensis tRNA (guanine(37)-N1)-methyltransferase 1 (LOC102621308), transcript variant X1, mRNA	hypothetical protein CICLE_v10007807mg [Citrus clementina] >ESR65259.1 hypothetical protein CICLE_v10007807mg [Citrus clementina]	Met-10+ like-protein	[A] KOG2078 tRNA modification enzyme	tRNA (guanine(37)-N1)-methyltransferase 1 OS=Vitis vinifera GN=VIT_19s0014g03930 PE=3 SV=1	GO:0005759//mitochondrial matrix;GO:0005634//nucleus;GO:0052906//tRNA (guanine(37)-N(1))-methyltransferase activity
CL2943.Contig2_All	CL2943.Contig2_All	CL2943.Contig2_All	Novel_gene	1	1056	K22314//glucosinolate gamma-glutamyl hydrolase [EC:3.4.19.16]	XM_002313182.2 Populus trichocarpa hypothetical protein (POPTR_0009s08190g) mRNA, complete cds	PREDICTED: putative glutamine amidotransferase YLR126C [Citrus sinensis]	Glutamine amidotransferase class-I	[F] KOG3179 Predicted glutamine synthetase	Gamma-glutamyl peptidase 5 OS=Arabidopsis thaliana GN=GGP5 PE=2 SV=1	GO:0006541//glutamine metabolic process;GO:0016740//transferase activity
CL105.Contig12_All	CL105.Contig12_All	CL105.Contig12_All	Novel_gene	1	2343	K04733//interleukin-1 receptor-associated kinase 4 [EC:2.7.11.1]	XM_006464525.2 PREDICTED: Citrus sinensis G-type lectin S-receptor-like serine/threonine-protein kinase At1g11330 (LOC102626329), transcript variant X2, mRNA	PREDICTED: G-type lectin S-receptor-like serine/threonine-protein kinase At1g11330 isoform X1 [Citrus sinensis] >XP_015383086.1 PREDICTED: G-type lectin S-receptor-like serine/threonine-protein kinase At1g11330 isoform X1 [Citrus sinensis]	Protein tyrosine kinase	[T] LSE0015 A Receptor-like protein kinase, contains lectin domains	G-type lectin S-receptor-like serine/threonine-protein kinase At1g11330 OS=Arabidopsis thaliana GN=At1g11330 PE=2 SV=3	NA
Unigene5520_All	Unigene5520_All	Unigene5520_All	Novel_gene	1	1005	K08658//prenyl protein peptidase [EC:3.4.22.-]+ko00900//Terpenoid backbone biosynthesis	XM_021814368.1 PREDICTED: Hevea brasiliensis CAAX prenyl protease 2 (LOC110657233), transcript variant X1, mRNA	CAAX prenyl protease 2 [Manihot esculenta] >OAY40875.1 hypothetical protein MANES_09G056500 [Manihot esculenta]	NA	NA	CAAX prenyl protease 2 OS=Arabidopsis thaliana GN=FACE2 PE=2 SV=2	NA
CL3821.Contig4_All	CL3821.Contig4_All	CL3821.Contig4_All	Novel_gene	1	1034	K22596//gamma-glutamylcyclotransferase, plant [EC:4.3.2.9]+ko01100//Metabolic pathways+ko00480//Glutathione metabolism	XM_007018966.2 PREDICTED: Theobroma cacao gamma-glutamylcyclotransferase 2-3 (LOC18592315), mRNA	PREDICTED: gamma-glutamylcyclotransferase 2-3 [Theobroma cacao] >EOY16253.1 ChaC-like family protein isoform 1 [Theobroma cacao]	ChaC-like protein	[P] KOG3182 Predicted cation transporter	Gamma-glutamylcyclotransferase 2-3 OS=Arabidopsis thaliana GN=GGCT2;3 PE=1 SV=1	GO:0003839//gamma-glutamylcyclotransferase activity;GO:0006751//glutathione catabolic process
CL353.Contig13_All	CL353.Contig13_All	CL353.Contig13_All	Novel_gene	1	3639	K02206//cyclin-dependent kinase 2 [EC:2.7.11.22]	DQ364234.1 Prunus dulcis cyclin-dependent kinase type A (Cdc2a) mRNA, complete cds	cell division control protein 2 homolog A-like isoform X1 [Hevea brasiliensis]	Protein kinase domain	[R] KOG0594 Protein kinase PCTAIRE and related kinases	Cell division control protein 2 homolog OS=Oxybasis rubra GN=CDC2 PE=2 SV=1	GO:0004674//protein serine/threonine kinase activity;GO:0005524//ATP binding
Unigene19143_All	Unigene19143_All	Unigene19143_All	Novel_gene	1	918	K01507//inorganic pyrophosphatase [EC:3.6.1.1]+ko00190//Oxidative phosphorylation	XM_006480687.2 PREDICTED: Citrus sinensis soluble inorganic pyrophosphatase 4 (LOC102622763), mRNA	PREDICTED: soluble inorganic pyrophosphatase 4 [Eucalyptus grandis] >KCW88909.1 hypothetical protein EUGRSUZ_A01238 [Eucalyptus grandis]	Inorganic pyrophosphatase	[C] KOG1626 Inorganic pyrophosphatase/Nucleosome remodeling factor, subunit NURF38	Soluble inorganic pyrophosphatase 1 OS=Arabidopsis thaliana GN=PPA1 PE=1 SV=1	GO:0000287//magnesium ion binding;GO:0004427//inorganic diphosphatase activity;GO:0006796//phosphate-containing compound metabolic process;GO:0005737//cytoplasm
CL6115.Contig1_All	CL6115.Contig1_All	CL6115.Contig1_All	Novel_gene	1	2834	K11446//histone demethylase JARID1 [EC:1.14.11.-]	XM_015530858.1 PREDICTED: Citrus sinensis putative lysine-specific demethylase JMJ16 (LOC102610903), transcript variant X3, mRNA	hypothetical protein CISIN_1g039459mg, partial [Citrus sinensis]	JmjC domain, hydroxylase	[R] KOG1246 DNA-binding protein jumonji/RBP2/SMCY, contains JmjC domain	Lysine-specific demethylase JMJ703 OS=Oryza sativa subsp. japonica GN=JMJ703 PE=1 SV=1	GO:0005634//nucleus
Unigene19140_All	Unigene19140_All	Unigene19140_All	Novel_gene	1	216	K05666//ATP-binding cassette, subfamily C (CFTR/MRP), member 2+ko02010//ABC transporters;K03006//DNA-directed RNA polymerase II subunit RPB1 [EC:2.7.7.6]+ko00230//Purine metabolism+ko03020//RNA polymerase+ko01100//Metabolic pathways+ko00240//Pyrimidine metabolism;K04733//interleukin-1 receptor-associated kinase 4 [EC:2.7.11.1];K11593//eukaryotic translation initiation factor 2C;K19042//E3 ubiquit…	AP010511.1 Lotus japonicus genomic DNA, chromosome 5, clone: LjT11B03, TM2008, complete sequence	hypothetical protein TSUD_55650 [Trifolium subterraneum]	NA	[R] KOG0017 FOG: Transposon-encoded proteins with TYA, reverse transcriptase, integrase domains in various combinations	Retrovirus-related Pol polyprotein from transposon TNT 1-94 OS=Nicotiana tabacum PE=2 SV=1	NA
CL6809.Contig1_All	CL6809.Contig1_All	CL6809.Contig1_All	Novel_gene	1	1903	K10398//kinesin family member 11;K04733//interleukin-1 receptor-associated kinase 4 [EC:2.7.11.1];K11866//STAM-binding protein [EC:3.4.19.12]+ko04144//Endocytosis;K21026//acetylajmaline esterase [EC:3.1.1.80]+ko00901//Indole alkaloid biosynthesis+ko01110//Biosynthesis of secondary metabolites	NA	hypothetical protein SOVF_010610 [Spinacia oleracea]	hAT family C-terminal dimerisation region	[L] KOG1121 Tam3-transposase (Ac family)	Zinc finger BED domain-containing protein DAYSLEEPER OS=Arabidopsis thaliana GN=HAT PE=1 SV=1	NA
CL831.Contig1_All	CL831.Contig1_All	CL831.Contig1_All	Novel_gene	1	262	NA	NA	Plastocyanin-like protein [Corchorus capsularis]	NA	NA	NA	GO:0009055//electron transfer activity
CL630.Contig8_All	CL630.Contig8_All	CL630.Contig8_All	Novel_gene	1	1904	K08819//cyclin-dependent kinase 12/13 [EC:2.7.11.22 2.7.11.23]	XM_006464177.2 PREDICTED: Citrus sinensis cyclin-dependent kinase C-1 (LOC102621414), transcript variant X1, mRNA	hypothetical protein CICLE_v10025386mg [Citrus clementina] >XP_006464240.1 PREDICTED: cyclin-dependent kinase C-1 isoform X1 [Citrus sinensis] >ESR41442.1 hypothetical protein CICLE_v10025386mg [Citrus clementina]	Protein kinase domain	[D] KOG0600 Cdc2-related protein kinase	Cyclin-dependent kinase C-1 OS=Arabidopsis thaliana GN=CDKC-1 PE=1 SV=1	GO:0005524//ATP binding;GO:0004672//protein kinase activity
Unigene19308_All	Unigene19308_All	Unigene19308_All	Novel_gene	1	1040	K21952//CASK-interacting protein	NA	plus agglutinin, partial [Chlamydomonas incerta]	NA	[T] KOG1187 Serine/threonine protein kinase	Proline-rich receptor-like protein kinase PERK2 OS=Arabidopsis thaliana GN=PERK2 PE=2 SV=3	GO:0005524//ATP binding;GO:0004672//protein kinase activity;GO:0016021//integral component of membrane
Unigene12712_All	Unigene12712_All	Unigene12712_All	Novel_gene	1	1468	NA	NA	NA	NA	NA	NA	NA
Unigene5426_All	Unigene5426_All	Unigene5426_All	Novel_gene	1	1868	K12486//stromal membrane-associated protein+ko04144//Endocytosis	XM_006449171.1 Citrus clementina hypothetical protein (CICLE_v10015133mg) mRNA, complete cds	hypothetical protein CICLE_v10015133mg [Citrus clementina] >ESR62474.1 hypothetical protein CICLE_v10015133mg [Citrus clementina]	Putative GTPase activating protein for Arf	[T] KOG0703 Predicted GTPase-activating protein	Probable ADP-ribosylation factor GTPase-activating protein AGD15 OS=Arabidopsis thaliana GN=AGD15 PE=2 SV=1	GO:0046872//metal ion binding;GO:0016021//integral component of membrane;GO:0005096//GTPase activator activity
Unigene1564_All	Unigene1564_All	Unigene1564_All	Novel_gene	1	414	NA	NA	NA	PLAT/LH2 domain	NA	NA	NA
CL4498.Contig3_All	CL4498.Contig3_All	CL4498.Contig3_All	Novel_gene	1	2234	NA	XM_006473363.2 PREDICTED: Citrus sinensis uncharacterized LOC102614528 (LOC102614528), transcript variant X2, mRNA	Uncharacterized protein TCM_033969 isoform 1 [Theobroma cacao]	Protein of unknown function (DUF616)	[S] LSE0372 A Uncharacterized	NA	GO:0016021//integral component of membrane
Unigene21052_All	Unigene21052_All	Unigene21052_All	Novel_gene	1	260	NA	KY511609.1 Acer griseum chloroplast, complete genome	NA	NA	NA	NA	NA
Unigene13560_All	Unigene13560_All	Unigene13560_All	Novel_gene	1	1275	NA	NA	hypothetical protein CICLE_v10008815mg [Citrus clementina] >XP_006483476.1 PREDICTED: protein POLAR LOCALIZATION DURING ASYMMETRIC DIVISION AND REDISTRIBUTION [Citrus sinensis] >XP_006483477.1 PREDICTED: protein POLAR LOCALIZATION DURING ASYMMETRIC DIVISION AND REDISTRIBUTION [Citrus sinensis] >ESR63530.1 hypothetical protein CICLE_v10008815mg [Citrus clementina] >KDO67454.1 hypothetical protein …	PCAF (P300/CBP-associated factor) N-terminal domain	[S] LSE0081 A Uncharacterized protein	Protein POLAR LOCALIZATION DURING ASYMMETRIC DIVISION AND REDISTRIBUTION OS=Arabidopsis thaliana GN=POLAR PE=2 SV=1	NA
Unigene4232_All	Unigene4232_All	Unigene4232_All	Novel_gene	1	483	NA	NA	hypothetical protein CICLE_v10006039mg [Citrus clementina] >ESR32737.1 hypothetical protein CICLE_v10006039mg [Citrus clementina]	NA	NA	NA	NA
Unigene18108_All	Unigene18108_All	Unigene18108_All	Novel_gene	1	202	NA	JN375330.1 Phoenix dactylifera mitochondrion, complete genome	NA	NA	NA	NA	NA
Unigene22077_All	Unigene22077_All	Unigene22077_All	Novel_gene	1	281	NA	NA	NA	NA	NA	NA	NA
CL152.Contig4_All	CL152.Contig4_All	CL152.Contig4_All	Novel_gene	1	2270	K13459//disease resistance protein RPS2+ko04626//Plant-pathogen interaction	XM_021886567.1 PREDICTED: Chenopodium quinoa auxin-responsive protein IAA16-like (LOC110708439), mRNA	hypothetical protein CICLE_v10000179mg [Citrus clementina] >ESR46404.1 hypothetical protein CICLE_v10000179mg [Citrus clementina]	Bacterial membrane-spanning protein N-terminus	NA	NA	GO:0043531//ADP binding;GO:0006952//defense response
Unigene19097_All	Unigene19097_All	Unigene19097_All	Novel_gene	1	414	NA	XR_001508878.1 PREDICTED: Citrus sinensis thylakoid lumenal 15 kDa protein 1, chloroplastic (LOC102629323), transcript variant X2, misc_RNA	thylakoid lumenal 15 kDa protein 1, chloroplastic [Prunus avium]	NA	NA	Thylakoid lumenal 15 kDa protein 1, chloroplastic OS=Arabidopsis thaliana GN=At2g44920 PE=1 SV=2	GO:0016021//integral component of membrane
Unigene14265_All	Unigene14265_All	Unigene14265_All	Novel_gene	1	908	NA	XM_021420706.1 PREDICTED: Herrania umbratica uncharacterized LOC110410822 (LOC110410822), mRNA	hypothetical protein CICLE_v10016386mg [Citrus clementina] >ESR60065.1 hypothetical protein CICLE_v10016386mg [Citrus clementina]	Protein of unknown function (DUF1685)	[R] KOG4197 FOG: PPR repeat	NA	NA
Unigene12986_All	Unigene12986_All	Unigene12986_All	Novel_gene	1	263	NA	NA	NA	NA	NA	NA	NA
Unigene407_All	Unigene407_All	Unigene407_All	Novel_gene	1	2047	K08900//mitochondrial chaperone BCS1	XM_021420677.1 PREDICTED: Herrania umbratica AAA-ATPase At5g57480 (LOC110410802), mRNA	hypothetical protein CICLE_v10008017mg [Citrus clementina] >XP_006474174.1 PREDICTED: AAA-ATPase At5g57480 [Citrus sinensis] >ESR66623.1 hypothetical protein CICLE_v10008017mg [Citrus clementina] >KDO46510.1 hypothetical protein CISIN_1g010133mg [Citrus sinensis]	Domain associated at C-terminal with AAA	[O] KOG0743 AAA+-type ATPase	AAA-ATPase At5g57480 OS=Arabidopsis thaliana GN=At5g57480 PE=3 SV=1	GO:0005524//ATP binding
CL829.Contig15_All	CL829.Contig15_All	CL829.Contig15_All	Novel_gene	1	1394	K11548//kinetochore protein Nuf2	XM_007029711.2 PREDICTED: Theobroma cacao probable kinetochore protein NUF2 (LOC18599652), mRNA	probable kinetochore protein NUF2 isoform X2 [Hevea brasiliensis]	Outer membrane protein (OmpH-like)	[D] KOG4438 Centromere-associated protein NUF2	NA	NA
CL1805.Contig11_All	CL1805.Contig11_All	CL1805.Contig11_All	Novel_gene	1	3021	K12823//ATP-dependent RNA helicase DDX5/DBP2 [EC:3.6.4.13]+ko03040//Spliceosome	XM_006426461.1 Citrus clementina hypothetical protein (CICLE_v10025421mg) mRNA, complete cds	hypothetical protein CICLE_v10025421mg [Citrus clementina] >ESR39764.1 hypothetical protein CICLE_v10025421mg [Citrus clementina]	Helicase conserved C-terminal domain	[A] KOG0331 ATP-dependent RNA helicase	DEAD-box ATP-dependent RNA helicase 20 OS=Oryza sativa subsp. japonica GN=Os01g0197200 PE=3 SV=2	GO:0005524//ATP binding;GO:0004386//helicase activity;GO:0003676//nucleic acid binding
CL5522.Contig3_All	CL5522.Contig3_All	CL5522.Contig3_All	Novel_gene	1	2913	K00454//lipoxygenase [EC:1.13.11.12]+ko00591//Linoleic acid metabolism+ko00592//alpha-Linolenic acid metabolism+ko01100//Metabolic pathways+ko01110//Biosynthesis of secondary metabolites	XM_006445907.1 Citrus clementina hypothetical protein (CICLE_v10014199mg) mRNA, complete cds	PREDICTED: linoleate 13S-lipoxygenase 2-1, chloroplastic [Citrus sinensis] >KDO64914.1 hypothetical protein CISIN_1g002617mg [Citrus sinensis]	Lipoxygenase	[I] TWOG0111 Lipoxygenase	Linoleate 13S-lipoxygenase 2-1, chloroplastic OS=Solanum tuberosum GN=LOX2.1 PE=1 SV=1	GO:0016702//oxidoreductase activity, acting on single donors with incorporation of molecular oxygen, incorporation of two atoms of oxygen;GO:0046872//metal ion binding;GO:0031408//oxylipin biosynthetic process
CL1459.Contig1_All	CL1459.Contig1_All	CL1459.Contig1_All	Novel_gene	1	940	K19039//E3 ubiquitin-protein ligase ATL7/58/59 [EC:2.3.2.27]	NA	NA	NA	NA	NA	NA
Unigene11386_All	Unigene11386_All	Unigene11386_All	Novel_gene	1	534	NA	NA	NA	NA	NA	NA	NA
CL3603.Contig2_All	CL3603.Contig2_All	CL3603.Contig2_All	Novel_gene	1	2014	K10255//acyl-lipid omega-6 desaturase (Delta-12 desaturase) [EC:1.14.19.23 1.14.19.45]	XM_006424624.1 Citrus clementina hypothetical protein (CICLE_v10028238mg) mRNA, complete cds	hypothetical protein CICLE_v10028238mg [Citrus clementina] >ESR37928.1 hypothetical protein CICLE_v10028238mg [Citrus clementina]	Fatty acid desaturase	[I] TWOG0155 Oleate desaturase/linoleate desaturase	Omega-6 fatty acid desaturase, chloroplastic OS=Glycine max PE=2 SV=1	GO:0016021//integral component of membrane;GO:0006629//lipid metabolic process
CL28.Contig2_All	CL28.Contig2_All	CL28.Contig2_All	Novel_gene	1	278	NA	NA	putative disease resistance protein RGA1 isoform X1 [Carica papaya]	NA	NA	NA	NA
Unigene15171_All	Unigene15171_All	Unigene15171_All	Novel_gene	1	1049	K08869//aarF domain-containing kinase	NA	transcription factor SRM1-like [Phalaenopsis equestris]	NA	[O] KOG0724 Zuotin and related molecular chaperones (DnaJ superfamily), contains DNA-binding domains	Transcription factor SRM1 OS=Arabidopsis thaliana GN=SRM1 PE=1 SV=1	GO:0003677//DNA binding;GO:0005634//nucleus;GO:0006355//regulation of transcription, DNA-templated;GO:0006351//transcription, DNA-templated
CL7419.Contig2_All	CL7419.Contig2_All	CL7419.Contig2_All	Novel_gene	1	775	K07447//putative holliday junction resolvase [EC:3.1.-.-]	NA	PREDICTED: uncharacterized protein LOC103954805 isoform X1 [Pyrus x bretschneideri] >XP_009364912.1 PREDICTED: uncharacterized protein LOC103954811 isoform X1 [Pyrus x bretschneideri] >XP_009346759.1 PREDICTED: uncharacterized protein LOC103938484 isoform X1 [Pyrus x bretschneideri]	Holliday junction resolvase	[S] LSE0397 A Uncharacterized protein	NA	GO:0006364//rRNA processing
CL3123.Contig1_All	CL3123.Contig1_All	CL3123.Contig1_All	Novel_gene	1	1697	NA	XM_006467051.2 PREDICTED: Citrus sinensis AT-hook motif nuclear-localized protein 10-like (LOC102615755), mRNA	hypothetical protein CICLE_v10026014mg [Citrus clementina] >XP_006467114.1 PREDICTED: AT-hook motif nuclear-localized protein 10-like [Citrus sinensis] >ESR38484.1 hypothetical protein CICLE_v10026014mg [Citrus clementina]	Domain of unknown function (DUF296)	[S] LSE0374 A Uncharacterized	AT-hook motif nuclear-localized protein 10 OS=Arabidopsis thaliana GN=AHL10 PE=1 SV=2	GO:0003677//DNA binding
Unigene4403_All	Unigene4403_All	Unigene4403_All	Novel_gene	1	1891	NA	XM_006472542.2 PREDICTED: Citrus sinensis uncharacterized LOC102606844 (LOC102606844), mRNA	hypothetical protein CICLE_v10003185mg [Citrus clementina] >ESR47230.1 hypothetical protein CICLE_v10003185mg [Citrus clementina]	N-terminal cysteine-rich region of Transmembrane protein 135	[S] KOG1398 Uncharacterized conserved protein	NA	NA
CL1249.Contig8_All	CL1249.Contig8_All	CL1249.Contig8_All	Novel_gene	1	2922	NA	XM_006434775.1 Citrus clementina hypothetical protein (CICLE_v10001192mg) mRNA, complete cds	hypothetical protein CICLE_v10001192mg [Citrus clementina] >ESR48078.1 hypothetical protein CICLE_v10001192mg [Citrus clementina]	Protein of unknown function, DUF547	[S] TWOG0168 Uncharacterized protein	NA	NA
CL2285.Contig1_All	CL2285.Contig1_All	CL2285.Contig1_All	Novel_gene	1	1891	K00430//peroxidase [EC:1.11.1.7]+ko01100//Metabolic pathways+ko01110//Biosynthesis of secondary metabolites+ko00940//Phenylpropanoid biosynthesis	XM_003540268.3 PREDICTED: Glycine max peroxidase (LOC547871), mRNA	Plant peroxidase [Corchorus capsularis]	NA	[R] TWOG0189 Peroxidase	Peroxidase 3 OS=Arabidopsis thaliana GN=PER3 PE=2 SV=1	GO:0020037//heme binding;GO:0009506//plasmodesma;GO:0006979//response to oxidative stress;GO:0009505//plant-type cell wall;GO:0046872//metal ion binding;GO:0009664//plant-type cell wall organization;GO:0004601//peroxidase activity;GO:0005576//extracellular region;GO:0042744//hydrogen peroxide catabolic process
CL1924.Contig2_All	CL1924.Contig2_All	CL1924.Contig2_All	Novel_gene	1	2112	NA	XM_006479244.2 PREDICTED: Citrus sinensis uncharacterized LOC102622670 (LOC102622670), mRNA	hypothetical protein CICLE_v10019729mg [Citrus clementina] >XP_006479307.1 PREDICTED: uncharacterized protein LOC102622670 [Citrus sinensis] >ESR56864.1 hypothetical protein CICLE_v10019729mg [Citrus clementina]	Protein of unknown function (DUF3685)	NA	NA	GO:0016021//integral component of membrane
Unigene21786_All	Unigene21786_All	Unigene21786_All	Novel_gene	1	336	K22390//acid phosphatase type 7	XM_006425526.1 Citrus clementina hypothetical protein (CICLE_v10027113mg) mRNA, complete cds	PREDICTED: purple acid phosphatase 5 [Citrus sinensis]	Iron/zinc purple acid phosphatase-like protein C	[G] KOG1378 Purple acid phosphatase	Purple acid phosphatase 5 OS=Arabidopsis thaliana GN=PAP5 PE=2 SV=1	GO:0046872//metal ion binding;GO:0003993//acid phosphatase activity
CL1134.Contig1_All	CL1134.Contig1_All	CL1134.Contig1_All	Novel_gene	1	3394	K04733//interleukin-1 receptor-associated kinase 4 [EC:2.7.11.1]	XM_006475180.2 PREDICTED: Citrus sinensis G-type lectin S-receptor-like serine/threonine-protein kinase SD1-1 (LOC102615712), mRNA	hypothetical protein CISIN_1g003832mg [Citrus sinensis]	D-mannose binding lectin	[T] LSE0015 A Receptor-like protein kinase, contains lectin domains	G-type lectin S-receptor-like serine/threonine-protein kinase SD1-1 OS=Arabidopsis thaliana GN=SD11 PE=1 SV=1	NA
Unigene8983_All	Unigene8983_All	Unigene8983_All	Novel_gene	1	886	K11088//small nuclear ribonucleoprotein D3+ko03040//Spliceosome	XM_018980864.1 PREDICTED: Juglans regia small nuclear ribonucleoprotein SmD3b (LOC109002935), mRNA	hypothetical protein CICLE_v10002830mg [Citrus clementina] >XP_006473783.1 PREDICTED: small nuclear ribonucleoprotein SmD3b [Citrus sinensis] >ESR48594.1 hypothetical protein CICLE_v10002830mg [Citrus clementina] >KDO85088.1 hypothetical protein CISIN_1g032863mg [Citrus sinensis]	LSM domain	[A] KOG3172 Small nuclear ribonucleoprotein Sm D3	Small nuclear ribonucleoprotein SmD3b OS=Arabidopsis thaliana GN=SMD3B PE=2 SV=1	GO:0005681//spliceosomal complex;GO:0019013//viral nucleocapsid;GO:0000387//spliceosomal snRNP assembly
CL5240.Contig1_All	CL5240.Contig1_All	CL5240.Contig1_All	Novel_gene	1	2324	K14411//RNA-binding protein Musashi+ko03015//mRNA surveillance pathway	XM_006479409.2 PREDICTED: Citrus sinensis heterogeneous nuclear ribonucleoprotein 1-like (LOC102622156), mRNA	hypothetical protein CICLE_v10020365mg [Citrus clementina] >XP_006479472.1 PREDICTED: heterogeneous nuclear ribonucleoprotein 1-like [Citrus sinensis] >ESR57010.1 hypothetical protein CICLE_v10020365mg [Citrus clementina]	RNA recognition motif. (a.k.a. RRM, RBD, or RNP domain)	[A] KOG4205 RNA-binding protein musashi/mRNA cleavage and polyadenylation factor I complex, subunit HRP1	Heterogeneous nuclear ribonucleoprotein 1 OS=Arabidopsis thaliana GN=RNP1 PE=1 SV=1	GO:0003723//RNA binding
Unigene19199_All	Unigene19199_All	Unigene19199_All	Novel_gene	1	373	K04733//interleukin-1 receptor-associated kinase 4 [EC:2.7.11.1]	XM_006467898.2 PREDICTED: Citrus sinensis putative receptor-like protein kinase At4g00960 (LOC102622319), mRNA	PREDICTED: uncharacterized protein LOC101208368 [Cucumis sativus]	Protein tyrosine kinase	[T] LSE0029 A Receptor-like protein kinase, contains conserved domain of unknown function	Cysteine-rich receptor-like protein kinase 11 OS=Arabidopsis thaliana GN=CRK11 PE=2 SV=2	GO:0004674//protein serine/threonine kinase activity;GO:0005524//ATP binding;GO:0016021//integral component of membrane
CL7331.Contig3_All	CL7331.Contig3_All	CL7331.Contig3_All	Novel_gene	1	1313	K16365//small glutamine-rich tetratricopeptide repeat-containing protein alpha	XM_006472712.2 PREDICTED: Citrus sinensis small glutamine-rich tetratricopeptide repeat-containing protein (LOC102628508), mRNA	hypothetical protein CICLE_v10001211mg [Citrus clementina] >ESR47427.1 hypothetical protein CICLE_v10001211mg [Citrus clementina] >KDO80659.1 hypothetical protein CISIN_1g013948mg [Citrus sinensis]	Tetratricopeptide repeat	[R] KOG0553 TPR repeat-containing protein	Serine/threonine-protein phosphatase 5 OS=Arabidopsis thaliana GN=PAPP5 PE=1 SV=1	NA
CL7090.Contig3_All	CL7090.Contig3_All	CL7090.Contig3_All	Novel_gene	1	2599	K13412//calcium-dependent protein kinase [EC:2.7.11.1]+ko04626//Plant-pathogen interaction;K00924//kinase [EC:2.7.1.-]	XM_006491281.2 PREDICTED: Citrus sinensis CDPK-related kinase 3 (LOC102615289), mRNA	hypothetical protein CICLE_v10019386mg [Citrus clementina] >XP_006491344.1 PREDICTED: CDPK-related kinase 3 [Citrus sinensis] >ESR58006.1 hypothetical protein CICLE_v10019386mg [Citrus clementina] >KDO86571.1 hypothetical protein CISIN_1g007498mg [Citrus sinensis]	Protein kinase domain	[T] KOG0032 Ca2+/calmodulin-dependent protein kinase, EF-Hand protein superfamily	CDPK-related kinase 3 OS=Arabidopsis thaliana GN=CRK3 PE=1 SV=1	GO:0005524//ATP binding;GO:0004672//protein kinase activity;GO:0005509//calcium ion binding
CL2520.Contig5_All	CL2520.Contig5_All	CL2520.Contig5_All	Novel_gene	1	2691	K06158//ATP-binding cassette, subfamily F, member 3	XM_006476267.2 PREDICTED: Citrus sinensis ABC transporter F family member 3 (LOC102620076), transcript variant X1, mRNA	hypothetical protein CICLE_v10019068mg [Citrus clementina] >ESR52519.1 hypothetical protein CICLE_v10019068mg [Citrus clementina]	ABC transporter	[EJ] KOG0062 ATPase component of ABC transporters with duplicated ATPase domains/Translation elongation factor EF-3b	ABC transporter F family member 3 OS=Arabidopsis thaliana GN=ABCF3 PE=1 SV=1	GO:0005524//ATP binding;GO:0016887//ATPase activity
CL1362.Contig3_All	CL1362.Contig3_All	CL1362.Contig3_All	Novel_gene	1	2030	K16573//gamma-tubulin complex component 6	XM_006489255.2 PREDICTED: Citrus sinensis protein trichome birefringence-like 11 (LOC102609525), transcript variant X1, mRNA	PREDICTED: protein trichome birefringence-like 11 isoform X1 [Citrus sinensis]	GDSL/SGNH-like Acyl-Esterase family found in Pmr5 and Cas1p	[S] LSE0451 A Uncharacterized protein	Protein trichome birefringence-like 11 OS=Arabidopsis thaliana GN=TBL11 PE=2 SV=1	GO:0016021//integral component of membrane
CL3231.Contig1_All	CL3231.Contig1_All	CL3231.Contig1_All	Novel_gene	1	1204	NA	XM_007223801.2 PREDICTED: Prunus persica uncharacterized LOC18791458 (LOC18791458), mRNA	PREDICTED: uncharacterized protein LOC18589497 [Theobroma cacao] >EOY32175.1 Uncharacterized protein TCM_039757 [Theobroma cacao]	zinc-finger of the FCS-type, C2-C2	[S] LSE0472 A Uncharacterized protein	Protein MARD1 OS=Arabidopsis thaliana GN=MARD1 PE=2 SV=2	NA
CL7340.Contig2_All	CL7340.Contig2_All	CL7340.Contig2_All	Novel_gene	1	1060	K20280//trafficking protein particle complex subunit 5	XM_006473915.2 PREDICTED: Citrus sinensis trafficking protein particle complex subunit 5 (LOC102627257), mRNA	trafficking protein particle complex subunit 5 [Prunus persica] >XP_008242956.1 PREDICTED: trafficking protein particle complex subunit 5 [Prunus mume] >XP_021814139.1 trafficking protein particle complex subunit 5 [Prunus avium] >ONH98650.1 hypothetical protein PRUPE_7G260200 [Prunus persica]	Transport protein particle (TRAPP) component	[U] KOG3315 Transport protein particle (TRAPP) complex subunit	NA	GO:0048193//Golgi vesicle transport;GO:0030008//TRAPP complex
Unigene2218_All	Unigene2218_All	Unigene2218_All	Novel_gene	1	881	K03129//transcription initiation factor TFIID subunit 4+ko03022//Basal transcription factors;K12614//ATP-dependent RNA helicase DDX6/DHH1 [EC:3.6.4.13]+ko03018//RNA degradation	HG975449.1 Solanum pennellii chromosome ch10, complete genome	AT-hook motif nuclear-localized protein 17 [Carica papaya]	Domain of unknown function (DUF296)	[S] LSE0374 A Uncharacterized	AT-hook motif nuclear-localized protein 17 OS=Arabidopsis thaliana GN=AHL17 PE=2 SV=1	GO:0005634//nucleus;GO:0006351//transcription, DNA-templated;GO:0003680//AT DNA binding;GO:0003700//DNA binding transcription factor activity
CL2420.Contig2_All	CL2420.Contig2_All	CL2420.Contig2_All	Novel_gene	1	1517	NA	NA	hypothetical protein CICLE_v10031803mg [Citrus clementina] >XP_015387661.1 PREDICTED: cytochrome b561 and DOMON domain-containing protein At3g25290 [Citrus sinensis] >ESR50464.1 hypothetical protein CICLE_v10031803mg [Citrus clementina]	Protein of unknown function (DUF568)	[T] KOG4293 Predicted membrane protein, contains DoH and Cytochrome b-561/ferric reductase transmembrane domains	Cytochrome b561 and DOMON domain-containing protein At3g25290 OS=Arabidopsis thaliana GN=At3g25290 PE=2 SV=1	GO:0016021//integral component of membrane;GO:0055114//oxidation-reduction process
Unigene9435_All	Unigene9435_All	Unigene9435_All	Novel_gene	1	527	NA	XM_006490052.2 PREDICTED: Citrus sinensis uncharacterized LOC102630099 (LOC102630099), mRNA	hypothetical protein CCACVL1_05716 [Corchorus capsularis] >OMO98125.1 hypothetical protein COLO4_14125 [Corchorus olitorius]	NA	NA	NA	NA
CL3603.Contig5_All	CL3603.Contig5_All	CL3603.Contig5_All	Novel_gene	1	1263	K10255//acyl-lipid omega-6 desaturase (Delta-12 desaturase) [EC:1.14.19.23 1.14.19.45]	XR_002496452.1 PREDICTED: Hevea brasiliensis omega-6 fatty acid desaturase, chloroplastic-like (LOC110663179), transcript variant X2, misc_RNA	omega-6 fatty acid desaturase, chloroplastic [Carica papaya]	Fatty acid desaturase	[I] TWOG0155 Oleate desaturase/linoleate desaturase	Omega-6 fatty acid desaturase, chloroplastic OS=Brassica napus PE=1 SV=1	GO:0016021//integral component of membrane;GO:0006629//lipid metabolic process
Unigene630_All	Unigene630_All	Unigene630_All	Novel_gene	1	1339	K20892//beta-arabinofuranosyltransferase [EC:2.4.2.-]	XM_020349579.1 PREDICTED: Cajanus cajan uncharacterized protein At1g28695-like (LOC109790433), mRNA	hypothetical protein CICLE_v10020796mg [Citrus clementina] >ESR58697.1 hypothetical protein CICLE_v10020796mg [Citrus clementina]	Nucleotide-diphospho-sugar transferase	NA	Uncharacterized protein At1g28695 OS=Arabidopsis thaliana GN=At1g28695 PE=2 SV=1	GO:0016021//integral component of membrane
Unigene11878_All	Unigene11878_All	Unigene11878_All	Novel_gene	1	928	K04733//interleukin-1 receptor-associated kinase 4 [EC:2.7.11.1]	NA	hypothetical protein POPTR_0011s03600g [Populus trichocarpa] >EEE97306.2 hypothetical protein POPTR_0011s03600g [Populus trichocarpa]	D-mannose binding lectin	[T] LSE0015 A Receptor-like protein kinase, contains lectin domains	G-type lectin S-receptor-like serine/threonine-protein kinase At4g27290 OS=Arabidopsis thaliana GN=At4g27290 PE=3 SV=4	GO:0030246//carbohydrate binding;GO:0004674//protein serine/threonine kinase activity;GO:0005524//ATP binding;GO:0006468//protein phosphorylation;GO:0048544//recognition of pollen;GO:0016021//integral component of membrane;GO:0005886//plasma membrane
Unigene18574_All	Unigene18574_All	Unigene18574_All	Novel_gene	1	236	K20661//cytochrome P450 family 714 subfamily A polypeptide 1	NA	hypothetical protein CICLE_v10031065mg [Citrus clementina] >ESR49223.1 hypothetical protein CICLE_v10031065mg [Citrus clementina]	NA	[QI] KOG0157 Cytochrome P450 CYP4/CYP19/CYP26 subfamilies	Cytochrome P450 714A2 OS=Arabidopsis thaliana GN=CYP714A2 PE=2 SV=1	GO:0016705//oxidoreductase activity, acting on paired donors, with incorporation or reduction of molecular oxygen;GO:0020037//heme binding;GO:0005506//iron ion binding;GO:0016021//integral component of membrane;GO:0004497//monooxygenase activity
Unigene4086_All	Unigene4086_All	Unigene4086_All	Novel_gene	1	1172	K06236//collagen, type I, alpha+ko04933//AGE-RAGE signaling pathway in diabetic complications;K14491//two-component response regulator ARR-B family+ko04075//Plant hormone signal transduction	XM_006467180.2 PREDICTED: Citrus sinensis protein PHR1-LIKE 1 (LOC102628581), transcript variant X1, mRNA	hypothetical protein CICLE_v10015893mg [Citrus clementina] >ESR63202.1 hypothetical protein CICLE_v10015893mg [Citrus clementina]	Myb-like DNA-binding domain	[RK] LSE0452 A MYB transcription factor	Myb family transcription factor PHL7 OS=Arabidopsis thaliana GN=PHL7 PE=2 SV=1	GO:0003677//DNA binding;GO:0005634//nucleus;GO:0006355//regulation of transcription, DNA-templated;GO:0006351//transcription, DNA-templated
CL4838.Contig1_All	CL4838.Contig1_All	CL4838.Contig1_All	Novel_gene	1	820	NA	NA	hypothetical protein CISIN_1g035528mg, partial [Citrus sinensis]	NA	NA	NA	GO:0016021//integral component of membrane
CL4785.Contig12_All	CL4785.Contig12_All	CL4785.Contig12_All	Novel_gene	1	2153	K20793//N-alpha-acetyltransferase 50 [EC:2.3.1.258];K01834//2,3-bisphosphoglycerate-dependent phosphoglycerate mutase [EC:5.4.2.11]+ko00010//Glycolysis / Gluconeogenesis+ko01230//Biosynthesis of amino acids+ko01100//Metabolic pathways+ko01110//Biosynthesis of secondary metabolites+ko00260//Glycine, serine and threonine metabolism+ko01200//Carbon metabolism	XM_018988703.1 PREDICTED: Juglans regia uncharacterized LOC109008554 (LOC109008554), transcript variant X2, mRNA	hypothetical protein JCGZ_07483 [Jatropha curcas]	NA	NA	NA	GO:0008080//N-acetyltransferase activity
CL2915.Contig4_All	CL2915.Contig4_All	CL2915.Contig4_All	Novel_gene	1	975	K16908//chloroplast NAD(P)H dehydrogenase [EC:1.6.99.-]	XM_006490269.2 PREDICTED: Citrus sinensis dihydrodipicolinate reductase-like protein CRR1, chloroplastic (LOC102620963), transcript variant X3, mRNA	PREDICTED: dihydrodipicolinate reductase-like protein CRR1, chloroplastic isoform X3 [Citrus sinensis] >KDO60087.1 hypothetical protein CISIN_1g022057mg [Citrus sinensis]	Dihydrodipicolinate reductase, N-terminus	NA	Dihydrodipicolinate reductase-like protein CRR1, chloroplastic OS=Arabidopsis thaliana GN=DAPB3 PE=2 SV=1	GO:0019684//photosynthesis, light reaction;GO:0009089//lysine biosynthetic process via diaminopimelate;GO:0055114//oxidation-reduction process;GO:0008839//4-hydroxy-tetrahydrodipicolinate reductase;GO:0009570//chloroplast stroma
Unigene16193_All	Unigene16193_All	Unigene16193_All	Novel_gene	1	1438	K06874//zinc finger protein	XM_006471149.2 PREDICTED: Citrus sinensis zinc finger protein ZPR1-like (LOC102629443), transcript variant X5, mRNA	hypothetical protein CISIN_1g011230mg [Citrus sinensis] >KDO43543.1 hypothetical protein CISIN_1g011230mg [Citrus sinensis] >KDO43544.1 hypothetical protein CISIN_1g011230mg [Citrus sinensis] >KDO43545.1 hypothetical protein CISIN_1g011230mg [Citrus sinensis] >KDO43546.1 hypothetical protein CISIN_1g011230mg [Citrus sinensis]	ZPR1 zinc-finger domain	[R] KOG2703 C4-type Zn-finger protein	NA	NA
CL1619.Contig5_All	CL1619.Contig5_All	CL1619.Contig5_All	Novel_gene	1	1641	K16296//serine carboxypeptidase-like clade I [EC:3.4.16.-]	XM_021966547.1 PREDICTED: Prunus avium serine carboxypeptidase-like 12 (LOC110763701), mRNA	serine carboxypeptidase-like 13 isoform X2 [Prunus persica]	Serine carboxypeptidase	[OE] KOG1282 Serine carboxypeptidases (lysosomal cathepsin A)	Serine carboxypeptidase-like 6 OS=Arabidopsis thaliana GN=SCPL6 PE=2 SV=2	NA
Unigene22666_All	Unigene22666_All	Unigene22666_All	Novel_gene	1	234	K04733//interleukin-1 receptor-associated kinase 4 [EC:2.7.11.1]	XM_021749462.1 PREDICTED: Manihot esculenta inactive protein kinase SELMODRAFT_444075-like (LOC110609692), transcript variant X4, mRNA	probable serine/threonine-protein kinase PBL8 [Jatropha curcas] >KDP43087.1 hypothetical protein JCGZ_25273 [Jatropha curcas]	NA	[T] KOG1187 Serine/threonine protein kinase	Receptor-like cytosolic serine/threonine-protein kinase RBK2 OS=Arabidopsis thaliana GN=RBK2 PE=1 SV=1	GO:0004713//protein tyrosine kinase activity;GO:0005524//ATP binding;GO:0004672//protein kinase activity;GO:0006468//protein phosphorylation;GO:0007166//cell surface receptor signaling pathway;GO:0004675//transmembrane receptor protein serine/threonine kinase activity;GO:0005886//plasma membrane
Unigene2702_All	Unigene2702_All	Unigene2702_All	Novel_gene	1	1724	K10523//speckle-type POZ protein	XM_006486348.1 PREDICTED: Citrus sinensis BTB/POZ and MATH domain-containing protein 3 (LOC102630977), transcript variant X1, mRNA	hypothetical protein CICLE_v10031714mg [Citrus clementina] >XP_006486411.1 PREDICTED: BTB/POZ and MATH domain-containing protein 3 isoform X1 [Citrus sinensis] >ESR48854.1 hypothetical protein CICLE_v10031714mg [Citrus clementina] >KDO69175.1 hypothetical protein CISIN_1g015560mg [Citrus sinensis]	BTB/POZ domain	[DR] KOG1987 Speckle-type POZ protein SPOP and related proteins with TRAF, MATH and BTB/POZ domains	BTB/POZ and MATH domain-containing protein 3 OS=Arabidopsis thaliana GN=BPM3 PE=1 SV=1	NA
Unigene1655_All	Unigene1655_All	Unigene1655_All	Novel_gene	1	2990	K20290//conserved oligomeric Golgi complex subunit 3	XM_006452845.1 Citrus clementina hypothetical protein (CICLE_v10007512mg) mRNA, complete cds	PREDICTED: conserved oligomeric Golgi complex subunit 3 [Theobroma cacao]	Sec34-like family	[U] KOG2604 Subunit of cis-Golgi transport vesicle tethering complex - Sec34p	NA	NA
CL6913.Contig2_All	CL6913.Contig2_All	CL6913.Contig2_All	Novel_gene	1	2479	K17964//leucine-rich PPR motif-containing protein, mitochondrial	XM_006468417.1 PREDICTED: Citrus sinensis pentatricopeptide repeat-containing protein At4g19890 (LOC102609250), mRNA	PREDICTED: pentatricopeptide repeat-containing protein At4g19890 [Citrus sinensis]	PPR repeat family	[R] KOG4197 FOG: PPR repeat	Pentatricopeptide repeat-containing protein At4g19890 OS=Arabidopsis thaliana GN=At4g19890 PE=2 SV=1	NA
Unigene10507_All	Unigene10507_All	Unigene10507_All	Novel_gene	1	1045	K01803//triosephosphate isomerase (TIM) [EC:5.3.1.1]+ko00010//Glycolysis / Gluconeogenesis+ko01230//Biosynthesis of amino acids+ko01100//Metabolic pathways+ko00051//Fructose and mannose metabolism+ko01110//Biosynthesis of secondary metabolites+ko00710//Carbon fixation in photosynthetic organisms+ko01200//Carbon metabolism+ko00562//Inositol phosphate metabolism	FJ595244.2 Dimocarpus longan triosphosphate isomerase-like protein type I mRNA, complete cds	triosphosphate isomerase-like protein type I [Dimocarpus longan]	Triosephosphate isomerase	[G] KOG1643 Triosephosphate isomerase	Triosephosphate isomerase, cytosolic OS=Coptis japonica PE=2 SV=1	GO:0006096//glycolytic process;GO:0004807//triose-phosphate isomerase activity
CL1056.Contig3_All	CL1056.Contig3_All	CL1056.Contig3_All	Novel_gene	1	596	K17604//zinc finger SWIM domain-containing protein 3	NA	MuDRA-like transposase [Cucumis melo] >AAU04773.1 MuDRA transposase-like [Cucumis melo]	Zinc knuckle	[R] TWOG0131 mutator-like transposase	NA	NA
CL169.Contig9_All	CL169.Contig9_All	CL169.Contig9_All	Novel_gene	1	1155	K14560//U3 small nucleolar ribonucleoprotein protein IMP3+ko03008//Ribosome biogenesis in eukaryotes	XM_021421098.1 PREDICTED: Herrania umbratica U3 small nucleolar ribonucleoprotein protein IMP3 (LOC110411083), mRNA	U3 small nucleolar ribonucleoprotein protein IMP3 [Herrania umbratica]	S4 domain	[A] KOG4655 U3 small nucleolar ribonucleoprotein (snoRNP) component	NA	GO:0005622//intracellular;GO:0019843//rRNA binding
Unigene10586_All	Unigene10586_All	Unigene10586_All	Novel_gene	1	643	NA	XM_018970729.1 PREDICTED: Juglans regia barwin-like (LOC108995213), mRNA	PREDICTED: pathogenesis-related protein PR-4 [Theobroma cacao] >EOY11055.1 Pathogenesis-related protein P2 [Theobroma cacao]	Barwin family	[R] KOG4742 Predicted chitinase	Wound-induced protein WIN1 OS=Solanum tuberosum GN=WIN1 PE=2 SV=1	GO:0050832//defense response to fungus;GO:0042742//defense response to bacterium
Unigene10567_All	Unigene10567_All	Unigene10567_All	Novel_gene	1	1015	K00760//hypoxanthine phosphoribosyltransferase [EC:2.4.2.8]+ko00230//Purine metabolism+ko01100//Metabolic pathways+ko01110//Biosynthesis of secondary metabolites	XM_006434483.1 Citrus clementina hypothetical protein (CICLE_v10002599mg) mRNA, complete cds	unknown [Populus trichocarpa]	Phosphoribosyl transferase domain	[F] KOG3367 Hypoxanthine-guanine phosphoribosyltransferase	NA	GO:0046872//metal ion binding;GO:0032264//IMP salvage;GO:0052657//guanine phosphoribosyltransferase activity;GO:0000166//nucleotide binding;GO:0006166//purine ribonucleoside salvage;GO:0005737//cytoplasm;GO:0004422//hypoxanthine phosphoribosyltransferase activity
CL4173.Contig1_All	CL4173.Contig1_All	CL4173.Contig1_All	Novel_gene	1	1217	K01061//carboxymethylenebutenolidase [EC:3.1.1.45]+ko01100//Metabolic pathways+ko01110//Biosynthesis of secondary metabolites	XM_006473179.2 PREDICTED: Citrus sinensis carboxymethylenebutenolidase homolog (LOC102613358), mRNA	PREDICTED: carboxymethylenebutenolidase homolog [Ricinus communis]	Dienelactone hydrolase family	[R] KOG3043 Predicted hydrolase related to dienelactone hydrolase	Endo-1,3;1,4-beta-D-glucanase OS=Zea mays PE=1 SV=1	GO:0016787//hydrolase activity
CL5075.Contig1_All	CL5075.Contig1_All	CL5075.Contig1_All	Novel_gene	1	1165	K19706//dihydroceramide fatty acyl 2-hydroxylase [EC:1.14.18.7]	XM_006468279.2 PREDICTED: Citrus sinensis fatty acid 2-hydroxylase 1-like (LOC102617628), transcript variant X2, mRNA	hypothetical protein CICLE_v10016492mg [Citrus clementina] >ESR62105.1 hypothetical protein CICLE_v10016492mg [Citrus clementina]	Fatty acid hydroxylase superfamily	[I] KOG0539 Sphingolipid fatty acid hydroxylase	Dihydroceramide fatty acyl 2-hydroxylase FAH1 OS=Arabidopsis thaliana GN=FAH1 PE=1 SV=1	GO:0005506//iron ion binding;GO:0016021//integral component of membrane;GO:0008610//lipid biosynthetic process;GO:0016491//oxidoreductase activity
CL4516.Contig1_All	CL4516.Contig1_All	CL4516.Contig1_All	Novel_gene	1	2502	K13863//solute carrier family 7 (cationic amino acid transporter), member 1	XM_021812164.1 PREDICTED: Hevea brasiliensis cationic amino acid transporter 2, vacuolar-like (LOC110655735), mRNA	hypothetical protein CISIN_1g006102mg [Citrus sinensis]	Amino acid permease	[E] KOG1286 Amino acid transporters	Cationic amino acid transporter 2, vacuolar OS=Arabidopsis thaliana GN=CAT2 PE=1 SV=1	GO:0016021//integral component of membrane;GO:0015171//amino acid transmembrane transporter activity
Unigene5572_All	Unigene5572_All	Unigene5572_All	Novel_gene	1	810	K14709//solute carrier family 39 (zinc transporter), member 1/2/3	XM_021742446.1 PREDICTED: Manihot esculenta zinc transporter 1 (LOC110604280), mRNA	hypothetical protein CICLE_v10005248mg [Citrus clementina] >XP_015381292.1 PREDICTED: zinc transporter 1-like [Citrus sinensis] >ESR35500.1 hypothetical protein CICLE_v10005248mg [Citrus clementina] >KDO61585.1 hypothetical protein CISIN_1g018182mg [Citrus sinensis]	ZIP Zinc transporter	[P] KOG1558 Fe2+/Zn2+ regulated transporter	Zinc transporter 1 OS=Arabidopsis thaliana GN=ZIP1 PE=2 SV=1	GO:0016021//integral component of membrane;GO:0005385//zinc ion transmembrane transporter activity
Unigene3852_All	Unigene3852_All	Unigene3852_All	Novel_gene	1	1754	NA	XM_006468380.2 PREDICTED: Citrus sinensis transmembrane protein 56-B (LOC102621731), mRNA	PREDICTED: transmembrane protein 56-B [Citrus sinensis] >KDO77433.1 hypothetical protein CISIN_1g023916mg [Citrus sinensis] >KDO77434.1 hypothetical protein CISIN_1g023916mg [Citrus sinensis] >KDO77435.1 hypothetical protein CISIN_1g023916mg [Citrus sinensis] >KDO77436.1 hypothetical protein CISIN_1g023916mg [Citrus sinensis]	TLC domain	[TR] KOG4561 Uncharacterized conserved protein, contains TBC domain	NA	GO:0016021//integral component of membrane
Unigene14513_All	Unigene14513_All	Unigene14513_All	Novel_gene	1	1656	K02575//MFS transporter, NNP family, nitrate/nitrite transporter+ko00910//Nitrogen metabolism	NM_001327290.1 Gossypium hirsutum high affinity nitrate transporter 2.5-like (LOC107928661), mRNA >JQ768259.1 Gossypium hirsutum nitrate transporter (NRT2) mRNA, complete cds	PREDICTED: high affinity nitrate transporter 2.5-like [Gossypium hirsutum] >XP_017636365.1 PREDICTED: high affinity nitrate transporter 2.5 [Gossypium arboreum] >KHG03895.1 High affinity nitrate transporter 2.5 -like protein [Gossypium arboreum]	Major Facilitator Superfamily	[P] LSE0461 A High affinity nitrate transporter	High affinity nitrate transporter 2.5 OS=Arabidopsis thaliana GN=NRT2.5 PE=1 SV=1	GO:0015112//nitrate transmembrane transporter activity;GO:0009705//plant-type vacuole membrane;GO:0055085//transmembrane transport;GO:0016021//integral component of membrane;GO:0071249//cellular response to nitrate;GO:0005886//plasma membrane;GO:0015706//nitrate transport
Unigene16138_All	Unigene16138_All	Unigene16138_All	Novel_gene	1	394	NA	NA	WAT1-related protein At5g40240-like [Prunus avium]	NA	NA	NA	GO:0016021//integral component of membrane;GO:0022857//transmembrane transporter activity
Unigene5488_All	Unigene5488_All	Unigene5488_All	Novel_gene	1	1479	K07088//uncharacterized protein	NA	PREDICTED: uncharacterized transporter YBR287W isoform X1 [Citrus sinensis] >XP_006485671.1 PREDICTED: uncharacterized transporter YBR287W isoform X1 [Citrus sinensis] >XP_006485672.1 PREDICTED: uncharacterized transporter YBR287W isoform X1 [Citrus sinensis] >KDO48347.1 hypothetical protein CISIN_1g014701mg [Citrus sinensis]	Membrane transport protein	[S] KOG2722 Predicted membrane protein	Protein PIN-LIKES 1 OS=Arabidopsis thaliana GN=PILS1 PE=2 SV=1	GO:0055085//transmembrane transport;GO:0016021//integral component of membrane
CL3446.Contig6_All	CL3446.Contig6_All	CL3446.Contig6_All	Novel_gene	1	1788	K13806//sn1-specific diacylglycerol lipase [EC:3.1.1.-]	XM_006491029.2 PREDICTED: Citrus sinensis hypothetical protein (LOC102622629), transcript variant X2, mRNA	hypothetical protein CICLE_v10020127mg [Citrus clementina] >XP_006491091.1 PREDICTED: uncharacterized protein LOC102622629 [Citrus sinensis] >XP_006491092.1 PREDICTED: uncharacterized protein LOC102622629 [Citrus sinensis] >ESR58289.1 hypothetical protein CICLE_v10020127mg [Citrus clementina] >KDO86149.1 hypothetical protein CISIN_1g013101mg [Citrus sinensis]	Lipase (class 3)	[IOT] KOG2088 Predicted lipase/calmodulin-binding heat-shock protein	NA	GO:0016042//lipid catabolic process;GO:0016787//hydrolase activity
CL886.Contig20_All	CL886.Contig20_All	CL886.Contig20_All	Novel_gene	1	2064	K15503//serine/threonine-protein phosphatase 6 regulatory ankyrin repeat subunit B	NA	PREDICTED: ankyrin repeat-containing protein At5g02620-like isoform X2 [Citrus sinensis]	Domain of unknown function	[R] KOG0504 FOG: Ankyrin repeat	NA	GO:0016021//integral component of membrane
Unigene8587_All	Unigene8587_All	Unigene8587_All	Novel_gene	1	352	NA	NA	NA	NA	NA	NA	NA
CL4989.Contig2_All	CL4989.Contig2_All	CL4989.Contig2_All	Novel_gene	1	648	NA	NA	hypothetical protein CICLE_v10026827mg [Citrus clementina] >XP_006467002.1 PREDICTED: UPF0434 protein PSPA7_2181 [Citrus sinensis] >ESR38629.1 hypothetical protein CICLE_v10026827mg [Citrus clementina]	NA	NA	NA	NA
CL92.Contig3_All	CL92.Contig3_All	CL92.Contig3_All	Novel_gene	1	1203	K12486//stromal membrane-associated protein+ko04144//Endocytosis	XM_011005391.1 PREDICTED: Populus euphratica probable ADP-ribosylation factor GTPase-activating protein AGD15 (LOC105110368), mRNA	PREDICTED: probable ADP-ribosylation factor GTPase-activating protein AGD15 [Citrus sinensis]	Putative GTPase activating protein for Arf	[T] KOG0703 Predicted GTPase-activating protein	Probable ADP-ribosylation factor GTPase-activating protein AGD15 OS=Arabidopsis thaliana GN=AGD15 PE=2 SV=1	NA
CL267.Contig2_All	CL267.Contig2_All	CL267.Contig2_All	Novel_gene	1	2759	K00140//malonate-semialdehyde dehydrogenase (acetylating) / methylmalonate-semialdehyde dehydrogenase [EC:1.2.1.18 1.2.1.27]+ko00410//beta-Alanine metabolism+ko00280//Valine, leucine and isoleucine degradation+ko00640//Propanoate metabolism+ko01100//Metabolic pathways+ko01200//Carbon metabolism+ko00562//Inositol phosphate metabolism	XM_006487625.2 PREDICTED: Citrus sinensis methylmalonate-semialdehyde dehydrogenase [acylating], mitochondrial-like (LOC102627595), transcript variant X6, mRNA	methylmalonate-semialdehyde dehydrogenase [acylating], mitochondrial-like isoform X2 [Hevea brasiliensis]	Aldehyde dehydrogenase family	[EG] KOG2449 Methylmalonate semialdehyde dehydrogenase	Methylmalonate-semialdehyde dehydrogenase [acylating], mitochondrial OS=Arabidopsis thaliana GN=ALDH6B2 PE=1 SV=2	GO:0004491//methylmalonate-semialdehyde dehydrogenase (acylating) activity
Unigene19829_All	Unigene19829_All	Unigene19829_All	Novel_gene	1	316	NA	NA	NA	NA	NA	NA	NA
Unigene11401_All	Unigene11401_All	Unigene11401_All	Novel_gene	1	282	K02126//F-type H+-transporting ATPase subunit a+ko01100//Metabolic pathways+ko00190//Oxidative phosphorylation	NA	PREDICTED: LOW QUALITY PROTEIN: ATP synthase subunit a [Gossypium hirsutum]	NA	[C] LSE0091 H Cytochrome c oxidase subunit I and related proteins	ATP synthase subunit a OS=Triticum aestivum GN=ATP6 PE=3 SV=1	GO:0015986//ATP synthesis coupled proton transport;GO:0016787//hydrolase activity;GO:0045263//proton-transporting ATP synthase complex, coupling factor F(o);GO:0005743//mitochondrial inner membrane;GO:0016021//integral component of membrane;GO:0015078//hydrogen ion transmembrane transporter activity
CL7615.Contig1_All	CL7615.Contig1_All	CL7615.Contig1_All	Novel_gene	1	1215	K02717//photosystem II oxygen-evolving enhancer protein 2+ko01100//Metabolic pathways+ko00195//Photosynthesis	XM_020383360.1 PREDICTED: Cajanus cajan oxygen-evolving enhancer protein 2, chloroplastic (LOC109817989), mRNA	PREDICTED: oxygen-evolving enhancer protein 2, chloroplastic [Juglans regia]	PsbP	NA	Oxygen-evolving enhancer protein 2-1, chloroplastic OS=Nicotiana tabacum GN=PSBP1 PE=3 SV=2	GO:0005509//calcium ion binding;GO:0019898//extrinsic component of membrane;GO:0015979//photosynthesis;GO:0009654//photosystem II oxygen evolving complex
CL4500.Contig7_All	CL4500.Contig7_All	CL4500.Contig7_All	Novel_gene	1	2579	K01885//glutamyl-tRNA synthetase [EC:6.1.1.17]+ko00860//Porphyrin and chlorophyll metabolism+ko00970//Aminoacyl-tRNA biosynthesis+ko01100//Metabolic pathways+ko01110//Biosynthesis of secondary metabolites	XM_006431455.1 Citrus clementina hypothetical protein (CICLE_v10000427mg) mRNA, complete cds	PREDICTED: glutamate--tRNA ligase, cytoplasmic [Citrus sinensis] >XP_006470965.1 PREDICTED: glutamate--tRNA ligase, cytoplasmic [Citrus sinensis] >XP_006470966.1 PREDICTED: glutamate--tRNA ligase, cytoplasmic [Citrus sinensis] >XP_006470967.1 PREDICTED: glutamate--tRNA ligase, cytoplasmic [Citrus sinensis] >XP_006470968.1 PREDICTED: glutamate--tRNA ligase, cytoplasmic [Citrus sinensis]	tRNA synthetases class I (E and Q), catalytic domain	[J] KOG1147 Glutamyl-tRNA synthetase	Glutamate--tRNA ligase, cytoplasmic OS=Arabidopsis thaliana GN=At5g26710 PE=1 SV=1	GO:0005524//ATP binding;GO:0006424//glutamyl-tRNA aminoacylation;GO:0005737//cytoplasm;GO:0004818//glutamate-tRNA ligase activity
CL1822.Contig1_All	CL1822.Contig1_All	CL1822.Contig1_All	Novel_gene	1	1162	K00142//acyl-CoA synthetase [EC:6.2.1.-]	XM_015722279.1 PREDICTED: Ricinus communis putative acyl-activating enzyme 19 (LOC8284266), transcript variant X2, mRNA	hypothetical protein CISIN_1g0026152mg [Citrus sinensis] >KDO42620.1 hypothetical protein CISIN_1g0026152mg [Citrus sinensis]	NA	[Q] KOG4649 PQQ (pyrrolo-quinoline quinone) repeat protein	Putative acyl-activating enzyme 19 OS=Arabidopsis thaliana GN=At5g35930 PE=2 SV=1	NA
CL787.Contig1_All	CL787.Contig1_All	CL787.Contig1_All	Novel_gene	1	2868	K06027//vesicle-fusing ATPase [EC:3.6.4.6]	XM_006491704.2 PREDICTED: Citrus sinensis vesicle-fusing ATPase (LOC102616948), mRNA	AAA domain-containing protein/CDC48_N domain-containing protein/CDC48_2 domain-containing protein [Cephalotus follicularis]	ATPase family associated with various cellular activities (AAA)	[O] KOG0741 AAA+-type ATPase	Vesicle-fusing ATPase OS=Arabidopsis thaliana GN=NSF PE=2 SV=2	GO:0005524//ATP binding
CL780.Contig6_All	CL780.Contig6_All	CL780.Contig6_All	Novel_gene	1	1622	K08916//light-harvesting complex II chlorophyll a/b binding protein 5+ko01100//Metabolic pathways+ko00196//Photosynthesis - antenna proteins	XM_006478235.2 PREDICTED: Citrus sinensis chlorophyll a-b binding protein CP26, chloroplastic (LOC102609195), mRNA	PREDICTED: chlorophyll a-b binding protein CP26, chloroplastic [Citrus sinensis]	Chlorophyll A-B binding protein	[C] LSE0391 A Chlorophyll A/B binding protein	Chlorophyll a-b binding protein CP26, chloroplastic OS=Arabidopsis thaliana GN=LHCB5 PE=1 SV=1	GO:0009765//photosynthesis, light harvesting;GO:0009535//chloroplast thylakoid membrane;GO:0009523//photosystem II;GO:0016021//integral component of membrane;GO:0016168//chlorophyll binding;GO:0018298//protein-chromophore linkage;GO:0009522//photosystem I
CL7581.Contig1_All	CL7581.Contig1_All	CL7581.Contig1_All	Novel_gene	1	3504	K01408//insulysin [EC:3.4.24.56]	XM_006489877.2 PREDICTED: Citrus sinensis zinc-metallopeptidase, peroxisomal-like (LOC102625307), transcript variant X2, mRNA	PREDICTED: insulin-degrading enzyme-like 1, peroxisomal [Theobroma cacao] >EOY09242.1 Insulinase (Peptidase family M16) family protein isoform 1 [Theobroma cacao]	Middle or third domain of peptidase_M16	[O] KOG0959 N-arginine dibasic convertase NRD1 and related Zn2+-dependent endopeptidases, insulinase superfamily	Insulin-degrading enzyme-like 1, peroxisomal OS=Arabidopsis thaliana GN=PXM16 PE=2 SV=1	GO:0046872//metal ion binding;GO:0004222//metalloendopeptidase activity
CL3955.Contig5_All	CL3955.Contig5_All	CL3955.Contig5_All	Novel_gene	1	2549	K19828//mitochondrial GTPase 1	XR_370851.2 PREDICTED: Citrus sinensis DAR GTPase 3, chloroplastic (LOC102614937), transcript variant X4, misc_RNA	hypothetical protein CISIN_1g016762mg [Citrus sinensis] >KDO68732.1 hypothetical protein CISIN_1g016762mg [Citrus sinensis]	PACS-1 cytosolic sorting protein	[R] KOG2484 GTPase	DAR GTPase 3, chloroplastic OS=Arabidopsis thaliana GN=DGP3 PE=2 SV=1	NA
Unigene20502_All	Unigene20502_All	Unigene20502_All	Novel_gene	1	225	NA	NA	NA	NA	NA	NA	NA
Unigene19736_All	Unigene19736_All	Unigene19736_All	Novel_gene	1	293	NA	XM_021749638.1 PREDICTED: Manihot esculenta amino-acid permease BAT1 homolog (LOC110609816), transcript variant X2, mRNA	hypothetical protein POPTR_0007s04660g [Populus trichocarpa] >EEE90388.1 hypothetical protein POPTR_0007s04660g [Populus trichocarpa]	NA	[E] KOG1289 Amino acid transporters	Amino-acid permease BAT1 homolog OS=Oryza sativa subsp. japonica GN=BAT1 PE=2 SV=1	GO:0005887//integral component of plasma membrane;GO:0015179//L-amino acid transmembrane transporter activity;GO:0015297//antiporter activity
Unigene19509_All	Unigene19509_All	Unigene19509_All	Novel_gene	1	253	K11820//N-hydroxythioamide S-beta-glucosyltransferase [EC:2.4.1.195]+ko00380//Tryptophan metabolism+ko00966//Glucosinolate biosynthesis+ko01110//Biosynthesis of secondary metabolites+ko01210//2-Oxocarboxylic acid metabolism	NA	UDP-glycosyltransferase 74B1-like [Manihot esculenta]	NA	[GC] KOG1192 UDP-glucuronosyl and UDP-glucosyl transferase	UDP-glycosyltransferase 74D1 OS=Arabidopsis thaliana GN=UGT74D1 PE=1 SV=1	GO:0080043//quercetin 3-O-glucosyltransferase activity;GO:0043231//intracellular membrane-bounded organelle;GO:0008152//metabolic process;GO:0080044//quercetin 7-O-glucosyltransferase activity
Unigene18490_All	Unigene18490_All	Unigene18490_All	Novel_gene	1	248	NA	NA	NA	NA	NA	NA	NA
CL1389.Contig7_All	CL1389.Contig7_All	CL1389.Contig7_All	Novel_gene	1	427	NA	XM_016796624.1 PREDICTED: Prunus mume mitochondrial fission protein ELM1 (LOC103341879), mRNA	PREDICTED: mitochondrial fission protein ELM1 isoform X3 [Ricinus communis]	NA	NA	Mitochondrial fission protein ELM1 OS=Arabidopsis thaliana GN=ELM1 PE=1 SV=1	NA
CL7270.Contig2_All	CL7270.Contig2_All	CL7270.Contig2_All	Novel_gene	1	464	NA	NA	NA	NA	NA	NA	NA
CL2991.Contig2_All	CL2991.Contig2_All	CL2991.Contig2_All	Novel_gene	1	1238	K13511//monolysocardiolipin acyltransferase [EC:2.3.1.-]+ko00564//Glycerophospholipid metabolism	XM_006441449.1 Citrus clementina hypothetical protein (CICLE_v10021568mg) mRNA, complete cds	PREDICTED: N-acylphosphatidylethanolamine synthase [Citrus sinensis] >XP_006478172.1 PREDICTED: N-acylphosphatidylethanolamine synthase [Citrus sinensis] >XP_015385719.1 PREDICTED: N-acylphosphatidylethanolamine synthase [Citrus sinensis]	Acyltransferase	[I] KOG2847 Phosphate acyltransferase	N-acylphosphatidylethanolamine synthase OS=Arabidopsis thaliana GN=At1g78690 PE=2 SV=1	GO:0031224//intrinsic component of membrane;GO:0006650//glycerophospholipid metabolic process;GO:0016746//transferase activity, transferring acyl groups;GO:0006644//phospholipid metabolic process;GO:0005886//plasma membrane;GO:0008374//O-acyltransferase activity
Unigene22586_All	Unigene22586_All	Unigene22586_All	Novel_gene	1	258	NA	NA	NA	NA	NA	NA	NA
CL7169.Contig1_All	CL7169.Contig1_All	CL7169.Contig1_All	Novel_gene	1	1379	K10268//F-box and leucine-rich repeat protein 2/20	NA	hypothetical protein CICLE_v10008985mg [Citrus clementina] >ESR66828.1 hypothetical protein CICLE_v10008985mg [Citrus clementina]	Leucine Rich repeats (2 copies)	[R] KOG1947 Leucine rich repeat proteins, some proteins contain F-box	F-box protein SKIP1 OS=Arabidopsis thaliana GN=SKIP1 PE=1 SV=1	NA
Unigene5228_All	Unigene5228_All	Unigene5228_All	Novel_gene	1	3120	K19613//leucine-rich repeat protein SHOC2	KP266529.1 Dimocarpus longan NBS-LRR disease resistance protein NBS48 mRNA, complete cds	NBS-LRR disease resistance protein NBS46 [Dimocarpus longan]	NB-ARC domain	NA	Disease resistance protein RGA2 OS=Solanum bulbocastanum GN=RGA2 PE=1 SV=1	GO:0043531//ADP binding;GO:0006952//defense response
Unigene13412_All	Unigene13412_All	Unigene13412_All	Novel_gene	1	465	NA	NA	NA	NA	NA	NA	NA
CL1391.Contig4_All	CL1391.Contig4_All	CL1391.Contig4_All	Novel_gene	1	1697	K16280//E3 ubiquitin-protein ligase RGLG [EC:2.3.2.27]	XM_015531958.1 PREDICTED: Citrus sinensis E3 ubiquitin-protein ligase RGLG2 (LOC102623356), transcript variant X1, mRNA	PREDICTED: E3 ubiquitin-protein ligase RGLG2 isoform X1 [Citrus sinensis] >XP_015387444.1 PREDICTED: E3 ubiquitin-protein ligase RGLG2 isoform X1 [Citrus sinensis]	Copine	[T] KOG1327 Copine	E3 ubiquitin-protein ligase RGLG2 OS=Arabidopsis thaliana GN=RGLG2 PE=1 SV=1	NA
CL6808.Contig2_All	CL6808.Contig2_All	CL6808.Contig2_All	Novel_gene	1	2411	K02433//aspartyl-tRNA(Asn)/glutamyl-tRNA(Gln) amidotransferase subunit A [EC:6.3.5.6 6.3.5.7]+ko00970//Aminoacyl-tRNA biosynthesis+ko01100//Metabolic pathways;K19996//phosphatidylinositol transfer protein SFH5	XM_006473481.2 PREDICTED: Citrus sinensis phosphatidylinositol/phosphatidylcholine transfer protein SFH6-like (LOC102621949), transcript variant X1, mRNA	PREDICTED: phosphatidylinositol/phosphatidylcholine transfer protein SFH6-like isoform X1 [Citrus sinensis]	CRAL/TRIO domain	[I] KOG1471 Phosphatidylinositol transfer protein SEC14 and related proteins	Phosphatidylinositol/phosphatidylcholine transfer protein SFH6 OS=Arabidopsis thaliana GN=SFH6 PE=2 SV=1	NA
CL6134.Contig2_All	CL6134.Contig2_All	CL6134.Contig2_All	Novel_gene	1	948	K06689//ubiquitin-conjugating enzyme E2 D [EC:2.3.2.23]+ko04141//Protein processing in endoplasmic reticulum+ko04120//Ubiquitin mediated proteolysis	KY656683.1 Vernicia fordii enzyme E2 mRNA, complete cds	hypothetical protein DCAR_005022 [Daucus carota subsp. sativus]	Ubiquitin-conjugating enzyme	[O] KOG0417 Ubiquitin-protein ligase	Ubiquitin-conjugating enzyme E2-17 kDa OS=Solanum lycopersicum PE=2 SV=1	GO:0005524//ATP binding
CL4735.Contig2_All	CL4735.Contig2_All	CL4735.Contig2_All	Novel_gene	1	2633	K12837//splicing factor U2AF 65 kDa subunit+ko03040//Spliceosome	XM_006467761.2 PREDICTED: Citrus sinensis splicing factor U2af large subunit A (LOC102609244), transcript variant X1, mRNA	PREDICTED: splicing factor U2af large subunit B [Vitis vinifera]	RNA recognition motif. (a.k.a. RRM, RBD, or RNP domain)	[A] KOG0120 Splicing factor U2AF, large subunit (RRM superfamily)	Splicing factor U2af large subunit B OS=Nicotiana plumbaginifolia GN=U2AF65B PE=2 SV=1	GO:0006397//mRNA processing;GO:0003723//RNA binding;GO:0005634//nucleus
CL1571.Contig1_All	CL1571.Contig1_All	CL1571.Contig1_All	Novel_gene	1	4565	K12599//antiviral helicase SKI2 [EC:3.6.4.-]+ko03018//RNA degradation	XM_006488401.2 PREDICTED: Citrus sinensis DExH-box ATP-dependent RNA helicase DExH11 (LOC102630388), transcript variant X1, mRNA	hypothetical protein CICLE_v10027687mg [Citrus clementina] >XP_006488464.1 PREDICTED: DExH-box ATP-dependent RNA helicase DExH11 isoform X1 [Citrus sinensis] >ESR38244.1 hypothetical protein CICLE_v10027687mg [Citrus clementina]	DSHCT (NUC185) domain	[A] KOG0947 Cytoplasmic exosomal RNA helicase SKI2, DEAD-box superfamily	DExH-box ATP-dependent RNA helicase DExH11 OS=Arabidopsis thaliana GN=SKI2 PE=1 SV=1	GO:0006401//RNA catabolic process;GO:0003723//RNA binding;GO:0005524//ATP binding;GO:0003724//RNA helicase activity
Unigene4119_All	Unigene4119_All	Unigene4119_All	Novel_gene	1	1164	NA	NA	hypothetical protein CICLE_v10021478mg [Citrus clementina] >XP_006491340.1 PREDICTED: uncharacterized membrane protein At1g16860-like [Citrus sinensis] >ESR58011.1 hypothetical protein CICLE_v10021478mg [Citrus clementina]	E3 Ubiquitin ligase	NA	Uncharacterized membrane protein At1g16860 OS=Arabidopsis thaliana GN=At1g16860 PE=1 SV=1	GO:0008233//peptidase activity;GO:0016021//integral component of membrane
Unigene567_All	Unigene567_All	Unigene567_All	Novel_gene	1	1481	K20224//importin-9	XM_007028966.2 PREDICTED: Theobroma cacao activator of 90 kDa heat shock protein ATPase homolog (LOC18599135), mRNA	PREDICTED: activator of 90 kDa heat shock protein ATPase homolog [Theobroma cacao]	Activator of Hsp90 ATPase, N-terminal	[S] KOG2936 Uncharacterized conserved protein	NA	GO:0001671//ATPase activator activity;GO:0006950//response to stress;GO:0051087//chaperone binding
CL3646.Contig2_All	CL3646.Contig2_All	CL3646.Contig2_All	Novel_gene	1	1214	K03190//urease accessory protein	XM_006468458.2 PREDICTED: Citrus sinensis urease accessory protein D (LOC102619555), transcript variant X1, mRNA	PREDICTED: urease accessory protein D isoform X1 [Citrus sinensis]	UreD urease accessory protein	NA	Urease accessory protein D OS=Arabidopsis thaliana GN=URED PE=2 SV=1	GO:0006807//nitrogen compound metabolic process;GO:0016151//nickel cation binding
CL6820.Contig2_All	CL6820.Contig2_All	CL6820.Contig2_All	Novel_gene	1	1094	K14291//phosphorylated adapter RNA export protein+ko03013//RNA transport	XM_016875494.1 PREDICTED: Gossypium hirsutum uncharacterized LOC107941870 (LOC107941870), transcript variant X2, mRNA	hypothetical protein CCACVL1_01618 [Corchorus capsularis]	PHAX RNA-binding domain	[A] KOG3948 Mediator of U snRNA nuclear export PHAX	NA	NA
CL13.Contig6_All	CL13.Contig6_All	CL13.Contig6_All	Novel_gene	1	2614	K07407//alpha-galactosidase [EC:3.2.1.22]+ko00603//Glycosphingolipid biosynthesis - globo and isoglobo series+ko00600//Sphingolipid metabolism+ko01100//Metabolic pathways+ko00052//Galactose metabolism+ko00561//Glycerolipid metabolism	XM_021820229.1 PREDICTED: Hevea brasiliensis alpha-galactosidase 1-like (LOC110661560), transcript variant X2, mRNA	putative alpha-galactosidase 1 [Nepenthes mirabilis]	NA	[G] KOG2366 Alpha-D-galactosidase (melibiase)	Alpha-galactosidase 1 OS=Arabidopsis thaliana GN=AGAL1 PE=2 SV=1	GO:0052692//raffinose alpha-galactosidase activity;GO:0005975//carbohydrate metabolic process
Unigene19708_All	Unigene19708_All	Unigene19708_All	Novel_gene	1	284	K07375//tubulin beta+ko04145//Phagosome	AF092952.1 Cyanophora paradoxa beta 1 tubulin (tubB1) mRNA, complete cds	beta-1 tubulin [Dendrobium catenatum]	NA	[Z] KOG1375 Beta tubulin	Tubulin beta chain OS=Phytophthora cinnamomi PE=3 SV=1	NA
Unigene15844_All	Unigene15844_All	Unigene15844_All	Novel_gene	1	819	NA	HQ667568.1 Litchi chinensis translationally controlled tumor protein (TCTP) mRNA, complete cds	PREDICTED: translationally-controlled tumor protein homolog [Gossypium hirsutum] >XP_017642651.1 PREDICTED: translationally-controlled tumor protein homolog [Gossypium arboreum] >KHG20862.1 Translationally-controlled tumor [Gossypium arboreum]	Translationally controlled tumour protein	[DZ] KOG1727 Microtubule-binding protein (translationally controlled tumor protein)	Translationally-controlled tumor protein homolog OS=Hevea brasiliensis GN=TCTP PE=2 SV=1	NA
Unigene14578_All	Unigene14578_All	Unigene14578_All	Novel_gene	1	435	NA	NA	PREDICTED: ethylene-responsive transcription factor ERF017 [Citrus sinensis]	NA	NA	NA	GO:0003677//DNA binding;GO:0005634//nucleus;GO:0006351//transcription, DNA-templated;GO:0003700//DNA binding transcription factor activity
Unigene21812_All	Unigene21812_All	Unigene21812_All	Novel_gene	1	299	NA	NA	Transmembrane protein 97 [Theobroma cacao]	NA	NA	NA	GO:0016021//integral component of membrane
Unigene21312_All	Unigene21312_All	Unigene21312_All	Novel_gene	1	715	K01859//chalcone isomerase [EC:5.5.1.6]+ko01100//Metabolic pathways+ko01110//Biosynthesis of secondary metabolites+ko00941//Flavonoid biosynthesis	NA	PREDICTED: vacuolar-sorting receptor 7 [Ricinus communis]	Calcium-binding EGF domain	NA	Vacuolar-sorting receptor 6 OS=Arabidopsis thaliana GN=VSR6 PE=2 SV=3	NA
Unigene7778_All	Unigene7778_All	Unigene7778_All	Novel_gene	1	1866	K10443//kelch-like protein 2/3;K10457//kelch-like protein 20;K10450//kelch-like protein 12	XM_006493232.2 PREDICTED: Citrus sinensis F-box/kelch-repeat protein At1g22040-like (LOC102620532), transcript variant X3, mRNA	hypothetical protein CICLE_v10001026mg [Citrus clementina] >XP_006432475.1 hypothetical protein CICLE_v10001026mg [Citrus clementina] >ESR45714.1 hypothetical protein CICLE_v10001026mg [Citrus clementina] >ESR45715.1 hypothetical protein CICLE_v10001026mg [Citrus clementina]	Kelch motif	[R] KOG1072 FOG: Kelch repeat	F-box/kelch-repeat protein At1g22040 OS=Arabidopsis thaliana GN=At1g22040 PE=2 SV=1	NA
Unigene20560_All	Unigene20560_All	Unigene20560_All	Novel_gene	1	223	K19613//leucine-rich repeat protein SHOC2	NA	hypothetical protein CISIN_1g0479852mg, partial [Citrus sinensis]	NA	[R] KOG0619 FOG: Leucine rich repeat	Leucine-rich repeat receptor-like protein kinase PEPR1 OS=Arabidopsis thaliana GN=PEPR1 PE=1 SV=1	GO:0016021//integral component of membrane
Unigene20898_All	Unigene20898_All	Unigene20898_All	Novel_gene	1	955	NA	KP266527.1 Dimocarpus longan NBS-LRR disease resistance protein NBS46 mRNA, complete cds	PREDICTED: putative disease resistance RPP13-like protein 1 [Citrus sinensis] >XP_015385878.1 PREDICTED: putative disease resistance RPP13-like protein 1 [Citrus sinensis] >XP_015385879.1 PREDICTED: putative disease resistance RPP13-like protein 1 [Citrus sinensis] >XP_015385880.1 PREDICTED: putative disease resistance RPP13-like protein 1 [Citrus sinensis] >XP_015385881.1 PREDICTED: putative dis…	NA	NA	NA	GO:0043531//ADP binding;GO:0006952//defense response
CL7223.Contig1_All	CL7223.Contig1_All	CL7223.Contig1_All	Novel_gene	1	859	K03627//putative transcription factor	XM_016883450.1 PREDICTED: Gossypium hirsutum multiprotein-bridging factor 1b (LOC107948800), mRNA	PREDICTED: multiprotein-bridging factor 1b [Ricinus communis] >CAA89698.1 orf [Ricinus communis]	Multiprotein bridging factor 1	[K] KOG3398 Transcription factor MBF1	Multiprotein-bridging factor 1b OS=Arabidopsis thaliana GN=MBF1B PE=2 SV=1	GO:0043565//sequence-specific DNA binding
Unigene3683_All	Unigene3683_All	Unigene3683_All	Novel_gene	1	892	K11649//SWI/SNF related-matrix-associated actin-dependent regulator of chromatin subfamily C	XM_006472755.2 PREDICTED: Citrus sinensis SWI/SNF complex subunit SWI3C (LOC102615206), mRNA	hypothetical protein CICLE_v10000405mg [Citrus clementina] >ESR47490.1 hypothetical protein CICLE_v10000405mg [Citrus clementina]	NA	[S] KOG2521 Uncharacterized conserved protein	SWI/SNF complex subunit SWI3C OS=Arabidopsis thaliana GN=SWI3C PE=1 SV=1	GO:0003677//DNA binding;GO:0005634//nucleus;GO:0008270//zinc ion binding
CL7689.Contig1_All	CL7689.Contig1_All	CL7689.Contig1_All	Novel_gene	1	951	K19613//leucine-rich repeat protein SHOC2	NA	NBS-LRR disease resistance protein NBS49 [Dimocarpus longan]	FNIP Repeat	[VT] LSE0039 A Disease resistance protein (TIR-NBS-LRR class)	Putative disease resistance protein At3g14460 OS=Arabidopsis thaliana GN=At3g14460 PE=3 SV=1	GO:0043531//ADP binding;GO:0006952//defense response
Unigene4921_All	Unigene4921_All	Unigene4921_All	Novel_gene	1	362	NA	NA	NA	NA	NA	NA	NA
Unigene16052_All	Unigene16052_All	Unigene16052_All	Novel_gene	1	489	K01194//alpha,alpha-trehalase [EC:3.2.1.28]+ko01100//Metabolic pathways+ko00500//Starch and sucrose metabolism	LT594790.1 Theobroma cacao genome assembly, chromosome: III	Trehalase domain-containing protein [Cephalotus follicularis]	NA	[G] KOG0602 Neutral trehalase	Probable trehalase OS=Oryza sativa subsp. japonica GN=Os10g0521000 PE=2 SV=1	NA
Unigene7739_All	Unigene7739_All	Unigene7739_All	Novel_gene	1	558	K13899//cystatin-C	NA	Cysteine proteinase inhibitor 5 [Morus notabilis] >EXB56668.1 Cysteine proteinase inhibitor 5 [Morus notabilis]	Aspartic acid proteinase inhibitor	[O] LSE0450 A Cysteine proteinase inhibitor B (cystatin B)	Cysteine proteinase inhibitor 5 OS=Arabidopsis thaliana GN=CYS5 PE=2 SV=2	GO:0004869//cysteine-type endopeptidase inhibitor activity
CL362.Contig11_All	CL362.Contig11_All	CL362.Contig11_All	Novel_gene	1	2581	K04733//interleukin-1 receptor-associated kinase 4 [EC:2.7.11.1]	XM_015533366.1 PREDICTED: Citrus sinensis protein kinase APK1A, chloroplastic-like (LOC102628577), transcript variant X11, mRNA	PREDICTED: protein kinase APK1A, chloroplastic-like isoform X4 [Citrus sinensis]	Protein tyrosine kinase	[T] KOG1187 Serine/threonine protein kinase	Receptor-like cytoplasmic kinase 176 OS=Oryza sativa subsp. japonica GN=RLCK176 PE=1 SV=1	GO:0005524//ATP binding;GO:0004672//protein kinase activity;GO:0016021//integral component of membrane
CL4112.Contig1_All	CL4112.Contig1_All	CL4112.Contig1_All	Novel_gene	1	312	NA	NA	NA	NA	NA	NA	NA
CL1755.Contig2_All	CL1755.Contig2_All	CL1755.Contig2_All	Novel_gene	1	1005	K11414//NAD-dependent deacetylase sirtuin 4 [EC:3.5.1.-]	XM_006432046.1 Citrus clementina hypothetical protein (CICLE_v10001356mg) mRNA, complete cds	hypothetical protein CISIN_1g015613mg [Citrus sinensis]	Sir2 family	[BK] KOG2683 Sirtuin 4 and related class II sirtuins (SIR2 family)	NAD-dependent protein deacylase SRT2 OS=Arabidopsis thaliana GN=SRT2 PE=2 SV=1	NA
CL1481.Contig4_All	CL1481.Contig4_All	CL1481.Contig4_All	Novel_gene	1	1615	K04733//interleukin-1 receptor-associated kinase 4 [EC:2.7.11.1]	XM_006489077.2 PREDICTED: Citrus sinensis probable receptor-like protein kinase At5g38990 (LOC102608183), mRNA	hypothetical protein CICLE_v10005161mg [Citrus clementina] >XP_006489140.1 PREDICTED: probable receptor-like protein kinase At5g38990 [Citrus sinensis] >ESR32891.1 hypothetical protein CICLE_v10005161mg [Citrus clementina]	Protein tyrosine kinase	[T] KOG1187 Serine/threonine protein kinase	Receptor-like protein kinase THESEUS 1 OS=Arabidopsis thaliana GN=THE1 PE=1 SV=1	GO:0005524//ATP binding;GO:0004672//protein kinase activity;GO:0016021//integral component of membrane
CL3135.Contig3_All	CL3135.Contig3_All	CL3135.Contig3_All	Novel_gene	1	1757	K07393//glutathionyl-hydroquinone reductase [EC:1.8.5.7];K09422//transcription factor MYB, plant	XM_006430156.1 Citrus clementina hypothetical protein (CICLE_v10011829mg) mRNA, complete cds	hypothetical protein CICLE_v10013891mg, partial [Citrus clementina] >ESR43461.1 hypothetical protein CICLE_v10013891mg, partial [Citrus clementina]	Plant protein of unknown function	[S] LSE0031 A Uncharacterized protein	UPF0481 protein At3g47200 OS=Arabidopsis thaliana GN=At3g47200 PE=2 SV=1	GO:0016021//integral component of membrane
CL6243.Contig1_All	CL6243.Contig1_All	CL6243.Contig1_All	Novel_gene	1	1050	K02717//photosystem II oxygen-evolving enhancer protein 2+ko01100//Metabolic pathways+ko00195//Photosynthesis	XM_006464842.2 PREDICTED: Citrus sinensis psbP domain-containing protein 2, chloroplastic (LOC102609035), mRNA	hypothetical protein CICLE_v10002322mg [Citrus clementina] >XP_006464905.1 PREDICTED: psbP domain-containing protein 2, chloroplastic [Citrus sinensis] >ESR45347.1 hypothetical protein CICLE_v10002322mg [Citrus clementina]	PsbP	NA	PsbP domain-containing protein 2, chloroplastic OS=Arabidopsis thaliana GN=PPD2 PE=1 SV=1	GO:0005509//calcium ion binding;GO:0019898//extrinsic component of membrane;GO:0015979//photosynthesis;GO:0009654//photosystem II oxygen evolving complex
Unigene6723_All	Unigene6723_All	Unigene6723_All	Novel_gene	1	373	NA	AP015034.1 Vigna angularis var. angularis DNA, chromosome 1, almost complete sequence, cultivar: Shumari	hypothetical protein MANES_18G111500 [Manihot esculenta]	NA	NA	NA	NA
CL5956.Contig1_All	CL5956.Contig1_All	CL5956.Contig1_All	Novel_gene	1	1098	K03637//cyclic pyranopterin monophosphate synthase [EC:4.6.1.17]+ko04122//Sulfur relay system+ko01100//Metabolic pathways+ko00790//Folate biosynthesis	XM_006444769.1 Citrus clementina hypothetical protein (CICLE_v10022060mg) mRNA, complete cds	hypothetical protein CICLE_v10022060mg [Citrus clementina] >XP_006444830.1 hypothetical protein CICLE_v10022060mg [Citrus clementina] >XP_006444831.1 hypothetical protein CICLE_v10022060mg [Citrus clementina] >XP_006444832.1 hypothetical protein CICLE_v10022060mg [Citrus clementina] >ESR58069.1 hypothetical protein CICLE_v10022060mg [Citrus clementina] >ESR58070.1 hypothetical protein CICLE_v1002…	MoaC family	[H] KOG2876 Molybdenum cofactor biosynthesis pathway protein	Cyclic pyranopterin monophosphate synthase, mitochondrial OS=Arabidopsis thaliana GN=CNX3 PE=1 SV=1	GO:0006777//Mo-molybdopterin cofactor biosynthetic process
CL3412.Contig2_All	CL3412.Contig2_All	CL3412.Contig2_All	Novel_gene	1	1412	K14408//cleavage stimulation factor subunit 3+ko03015//mRNA surveillance pathway	XM_021801764.1 PREDICTED: Hevea brasiliensis cleavage stimulation factor subunit 77 (LOC110647784), mRNA	cleavage stimulation factor subunit 77 isoform X6 [Manihot esculenta]	Tetratricopeptide repeat	[A] KOG1914 mRNA cleavage and polyadenylation factor I complex, subunit RNA14	Cleavage stimulation factor subunit 77 OS=Arabidopsis thaliana GN=CSTF77 PE=1 SV=1	NA
Unigene11827_All	Unigene11827_All	Unigene11827_All	Novel_gene	1	3020	K12489//Arf-GAP with coiled-coil, ANK repeat and PH domain-containing protein+ko04144//Endocytosis	XM_006485038.2 PREDICTED: Citrus sinensis ADP-ribosylation factor GTPase-activating protein AGD1 (LOC102629316), transcript variant X1, mRNA	PREDICTED: ADP-ribosylation factor GTPase-activating protein AGD1 isoform X1 [Citrus sinensis]	BAR domain of APPL family	[T] KOG0521 Putative GTPase activating proteins (GAPs)	ADP-ribosylation factor GTPase-activating protein AGD1 OS=Arabidopsis thaliana GN=AGD1 PE=2 SV=2	NA
Unigene19186_All	Unigene19186_All	Unigene19186_All	Novel_gene	1	1004	K16573//gamma-tubulin complex component 6	NA	PREDICTED: protein trichome birefringence-like 5 [Prunus mume]	PMR5 N terminal Domain	[S] LSE0451 A Uncharacterized protein	Protein trichome birefringence-like 2 OS=Arabidopsis thaliana GN=TBL2 PE=2 SV=1	NA
Unigene20901_All	Unigene20901_All	Unigene20901_All	Novel_gene	1	297	K02997//small subunit ribosomal protein S9e+ko03010//Ribosome	XM_018589887.1 PREDICTED: Raphanus sativus 40S ribosomal protein S9-1 (LOC108817245), mRNA	PREDICTED: 40S ribosomal protein S9-2-like [Musa acuminata subsp. malaccensis]	NA	[J] KOG3301 Ribosomal protein S4	40S ribosomal protein S9-2 OS=Arabidopsis thaliana GN=RPS9C PE=1 SV=1	GO:0006412//translation;GO:0003735//structural constituent of ribosome;GO:0015935//small ribosomal subunit;GO:0019843//rRNA binding
Unigene10912_All	Unigene10912_All	Unigene10912_All	Novel_gene	1	1877	NA	XM_006464133.2 PREDICTED: Citrus sinensis uncharacterized protein SLP1-like (LOC102608544), mRNA	hypothetical protein CISIN_1g011860mg [Citrus sinensis]	Sad1 / UNC-like C-terminal	[S] KOG1396 Uncharacterized conserved protein	SUN domain-containing protein 3 OS=Arabidopsis thaliana GN=SUN3 PE=1 SV=1	GO:0016021//integral component of membrane
Unigene186_All	Unigene186_All	Unigene186_All	Novel_gene	1	1921	K01414//oligopeptidase A [EC:3.4.24.70]	NA	hypothetical protein Csa_6G087980 [Cucumis sativus]	Domain of Unknown Function (DUF913)	[GO] KOG4157 beta-1,6-N-acetylglucosaminyltransferase, contains WSC domain	Protein Ycf2 OS=Oenothera elata subsp. hookeri GN=ycf2-A PE=3 SV=2	NA
CL3444.Contig5_All	CL3444.Contig5_All	CL3444.Contig5_All	Novel_gene	1	1501	K18453//ADP-ribose/FAD diphosphatase [EC:3.6.1.13 3.6.1.18]+ko00740//Riboflavin metabolism+ko00230//Purine metabolism+ko01100//Metabolic pathways	XM_006492789.2 PREDICTED: Citrus sinensis nudix hydrolase 23, chloroplastic (LOC102624667), transcript variant X3, mRNA	PREDICTED: nudix hydrolase 23, chloroplastic [Citrus sinensis] >XP_006492853.1 PREDICTED: nudix hydrolase 23, chloroplastic [Citrus sinensis] >XP_015380866.1 PREDICTED: nudix hydrolase 23, chloroplastic [Citrus sinensis]	Nudix N-terminal	[L] KOG3084 NADH pyrophosphatase I of the Nudix family of hydrolases	Nudix hydrolase 23, chloroplastic OS=Arabidopsis thaliana GN=NUDT23 PE=1 SV=2	GO:0016787//hydrolase activity
CL28.Contig43_All	CL28.Contig43_All	CL28.Contig43_All	Novel_gene	1	490	NA	NA	hypothetical protein CISIN_1g042509mg [Citrus sinensis]	NA	NA	NA	NA
Unigene12853_All	Unigene12853_All	Unigene12853_All	Novel_gene	1	541	NA	NA	NA	NA	NA	NA	NA
CL7279.Contig1_All	CL7279.Contig1_All	CL7279.Contig1_All	Novel_gene	1	1344	K01785//aldose 1-epimerase [EC:5.1.3.3]+ko00010//Glycolysis / Gluconeogenesis+ko01100//Metabolic pathways+ko00052//Galactose metabolism+ko01110//Biosynthesis of secondary metabolites	XM_006482493.2 PREDICTED: Citrus sinensis aldose 1-epimerase-like (LOC102625926), mRNA	PREDICTED: aldose 1-epimerase-like [Citrus sinensis]	Aldose 1-epimerase	[G] KOG1604 Predicted mutarotase	NA	GO:0030246//carbohydrate binding;GO:0004034//aldose 1-epimerase activity;GO:0019318//hexose metabolic process
Unigene15670_All	Unigene15670_All	Unigene15670_All	Novel_gene	1	543	NA	NA	hypothetical protein CICLE_v10013742mg [Citrus clementina] >ESR42910.1 hypothetical protein CICLE_v10013742mg [Citrus clementina]	NA	NA	NA	NA
Unigene15543_All	Unigene15543_All	Unigene15543_All	Novel_gene	1	1186	K14493//gibberellin receptor GID1 [EC:3.-.-.-]+ko04075//Plant hormone signal transduction;K20506//tuliposide A-converting enzyme [EC:4.2.99.22]	XM_010110757.1 Morus notabilis Carboxylesterase 1 partial mRNA	probable carboxylesterase 120 [Herrania umbratica]	alpha/beta hydrolase fold	[V] KOG1515 Arylacetamide deacetylase	Carboxylesterase 1 OS=Actinidia eriantha GN=CXE1 PE=1 SV=1	GO:0008152//metabolic process;GO:0016787//hydrolase activity
CL5350.Contig2_All	CL5350.Contig2_All	CL5350.Contig2_All	Novel_gene	1	286	NA	NA	NA	NA	NA	NA	NA
CL1289.Contig13_All	CL1289.Contig13_All	CL1289.Contig13_All	Novel_gene	1	1322	K08507//unconventional SNARE in the endoplasmic reticulum protein 1+ko04130//SNARE interactions in vesicular transport	XM_006436843.1 Citrus clementina hypothetical protein (CICLE_v10032601mg) mRNA, complete cds	hypothetical protein CICLE_v10032601mg [Citrus clementina] >XP_006436906.1 hypothetical protein CICLE_v10032601mg [Citrus clementina] >XP_006493256.1 PREDICTED: uncharacterized protein LOC102630120 [Citrus sinensis] >ESR50145.1 hypothetical protein CICLE_v10032601mg [Citrus clementina] >ESR50146.1 hypothetical protein CICLE_v10032601mg [Citrus clementina]	Membrane fusion protein Use1	[S] KOG2678 Predicted membrane protein	NA	GO:0016021//integral component of membrane
Unigene10943_All	Unigene10943_All	Unigene10943_All	Novel_gene	1	533	NA	NA	PREDICTED: uncharacterized protein LOC102616412 [Citrus sinensis]	NA	NA	NA	NA
CL1191.Contig4_All	CL1191.Contig4_All	CL1191.Contig4_All	Novel_gene	1	1095	K03868//RING-box protein 1 [EC:2.3.2.32]+ko04141//Protein processing in endoplasmic reticulum+ko03420//Nucleotide excision repair+ko04120//Ubiquitin mediated proteolysis;K04733//interleukin-1 receptor-associated kinase 4 [EC:2.7.11.1]	XM_012233353.2 PREDICTED: Jatropha curcas GEM-like protein 5 (LOC105647322), mRNA	hypothetical protein CISIN_1g024728mg [Citrus sinensis]	GRAM domain	[RT] LSE0436 A Abscisic acid-responsive protein, contains GRAM domain	GEM-like protein 5 OS=Arabidopsis thaliana GN=At5g13200 PE=1 SV=1	NA
Unigene14923_All	Unigene14923_All	Unigene14923_All	Novel_gene	1	1714	K20867//galacturonosyltransferase 12/13/14/15 [EC:2.4.1.-]	XM_006452090.1 Citrus clementina hypothetical protein (CICLE_v10007975mg) mRNA, complete cds	probable galacturonosyltransferase 12 [Manihot esculenta] >OAY55033.1 hypothetical protein MANES_03G122300 [Manihot esculenta]	Glycosyl transferase family 8	[S] LSE0371 A Predicted glycosyltransferase	Probable galacturonosyltransferase 12 OS=Arabidopsis thaliana GN=GAUT12 PE=2 SV=1	GO:0047262//polygalacturonate 4-alpha-galacturonosyltransferase activity;GO:0045489//pectin biosynthetic process;GO:0016021//integral component of membrane;GO:0071555//cell wall organization;GO:0000139//Golgi membrane
CL1234.Contig23_All	CL1234.Contig23_All	CL1234.Contig23_All	Novel_gene	1	1879	K10583//ubiquitin-conjugating enzyme E2 S [EC:2.3.2.23]+ko04120//Ubiquitin mediated proteolysis	JX629671.1 Camellia oleifera ubiquitin conjugating enzyme S mRNA, complete cds	PREDICTED: ubiquitin-conjugating enzyme E2 22 [Prunus mume] >XP_008240659.1 PREDICTED: ubiquitin-conjugating enzyme E2 22 [Prunus mume]	NA	[O] KOG0423 Ubiquitin-protein ligase	Ubiquitin-conjugating enzyme E2 22 OS=Arabidopsis thaliana GN=UBC22 PE=1 SV=1	GO:0005524//ATP binding
Unigene2580_All	Unigene2580_All	Unigene2580_All	Novel_gene	1	3666	K12860//pre-mRNA-splicing factor CDC5/CEF1+ko03040//Spliceosome	XM_006487656.2 PREDICTED: Citrus sinensis cell division cycle 5-like protein (LOC102611813), mRNA	PREDICTED: cell division cycle 5-like protein [Ricinus communis] >EEF40377.1 cell division control protein, putative [Ricinus communis]	pre-mRNA splicing factor component	[AD] KOG0050 mRNA splicing protein CDC5 (Myb superfamily)	Cell division cycle 5-like protein OS=Arabidopsis thaliana GN=CDC5 PE=1 SV=2	GO:0003677//DNA binding;GO:0051301//cell division
Unigene3415_All	Unigene3415_All	Unigene3415_All	Novel_gene	1	1962	K05681//ATP-binding cassette, subfamily G (WHITE), member 2+ko02010//ABC transporters;K21396//ATP-binding cassette, subfamily G (WHITE), eye pigment precursor transporter	XM_016046937.1 PREDICTED: Ziziphus jujuba ABC transporter G family member 29-like (LOC107435344), transcript variant X2, mRNA	ABC transporter G family member 36 [Gossypium arboreum]	NA	[Q] KOG0065 Pleiotropic drug resistance proteins (PDR1-15), ABC superfamily	ABC transporter G family member 42 OS=Oryza sativa subsp. japonica GN=ABCG42 PE=2 SV=1	GO:0006810//transport;GO:0005524//ATP binding;GO:0016021//integral component of membrane;GO:0016887//ATPase activity
CL297.Contig2_All	CL297.Contig2_All	CL297.Contig2_All	Novel_gene	1	4831	K12811//ATP-dependent RNA helicase DDX46/PRP5 [EC:3.6.4.13]+ko03040//Spliceosome	XR_371105.2 PREDICTED: Citrus sinensis protein RIK (LOC102630460), transcript variant X4, misc_RNA	PREDICTED: protein RIK isoform X2 [Citrus sinensis]	Proline-rich membrane anchor 1	[A] KOG1960 Predicted RNA-binding protein, contains KH domains	Protein RIK OS=Arabidopsis thaliana GN=RIK PE=1 SV=2	GO:0003723//RNA binding;GO:0005634//nucleus
Unigene20115_All	Unigene20115_All	Unigene20115_All	Novel_gene	1	220	NA	NA	NA	NA	NA	NA	NA
Unigene765_All	Unigene765_All	Unigene765_All	Novel_gene	1	1405	K00344//NADPH2:quinone reductase [EC:1.6.5.5]	NA	hypothetical protein CISIN_1g019049mg [Citrus sinensis]	Zinc-binding dehydrogenase	[CR] KOG1198 Zinc-binding oxidoreductase	2-methylene-furan-3-one reductase OS=Fragaria ananassa GN=EO PE=1 SV=1	GO:0008270//zinc ion binding;GO:0005777//peroxisome;GO:0016491//oxidoreductase activity
CL4712.Contig1_All	CL4712.Contig1_All	CL4712.Contig1_All	Novel_gene	1	1657	K02835//peptide chain release factor 1	XM_006479829.2 PREDICTED: Citrus sinensis peptide chain release factor APG3, chloroplastic (LOC102610080), mRNA	peptide chain release factor APG3, chloroplastic-like [Hevea brasiliensis]	PCRF domain	[J] KOG2726 Mitochondrial polypeptide chain release factor	Peptide chain release factor APG3, chloroplastic OS=Arabidopsis thaliana GN=APG3 PE=2 SV=1	GO:0016149//translation release factor activity, codon specific;GO:0005737//cytoplasm
CL3176.Contig3_All	CL3176.Contig3_All	CL3176.Contig3_All	Novel_gene	1	1231	K13210//far upstream element-binding protein	XM_002277492.4 PREDICTED: Vitis vinifera far upstream element-binding protein 1 (LOC100253453), transcript variant X2, mRNA	hypothetical protein CISIN_1g003933mg [Citrus sinensis]	KH domain	[A] KOG1676 K-homology type RNA binding proteins	Protein Ycf2 (Fragment) OS=Oenothera picensis GN=ycf2 PE=3 SV=1	GO:0003723//RNA binding
Unigene16386_All	Unigene16386_All	Unigene16386_All	Novel_gene	1	397	NA	NA	NA	NA	NA	NA	NA
CL1543.Contig6_All	CL1543.Contig6_All	CL1543.Contig6_All	Novel_gene	1	2198	NA	XM_006489170.2 PREDICTED: Citrus sinensis protein ABCI12, chloroplastic (LOC102608565), mRNA	hypothetical protein CICLE_v10005116mg [Citrus clementina] >XP_006489233.1 PREDICTED: protein ABCI12, chloroplastic [Citrus sinensis] >ESR33011.1 hypothetical protein CICLE_v10005116mg [Citrus clementina]	Cobalt transport protein	NA	Protein ABCI12, chloroplastic OS=Arabidopsis thaliana GN=ABCI12 PE=1 SV=1	GO:0016021//integral component of membrane;GO:0009507//chloroplast
Unigene6857_All	Unigene6857_All	Unigene6857_All	Novel_gene	1	1764	K08237//hydroquinone glucosyltransferase [EC:2.4.1.218];K03809//NAD(P)H dehydrogenase (quinone) [EC:1.6.5.2]+ko00130//Ubiquinone and other terpenoid-quinone biosynthesis+ko01110//Biosynthesis of secondary metabolites;K14709//solute carrier family 39 (zinc transporter), member 1/2/3	XM_006480553.2 PREDICTED: Citrus sinensis UDP-glycosyltransferase 71K1-like (LOC102631377), mRNA	hypothetical protein CICLE_v10011659mg [Citrus clementina] >XP_006480616.1 PREDICTED: UDP-glycosyltransferase 71K1-like [Citrus sinensis] >ESR42047.1 hypothetical protein CICLE_v10011659mg [Citrus clementina]	UDP-glucoronosyl and UDP-glucosyl transferase	[GC] KOG1192 UDP-glucuronosyl and UDP-glucosyl transferase	UDP-glycosyltransferase 71D1 OS=Arabidopsis thaliana GN=UGT71D1 PE=2 SV=1	GO:0008152//metabolic process;GO:0016758//transferase activity, transferring hexosyl groups
Unigene1869_All	Unigene1869_All	Unigene1869_All	Novel_gene	1	4709	K06692//26S proteasome non-ATPase regulatory subunit 5	XM_010279342.2 PREDICTED: Nelumbo nucifera protein TIME FOR COFFEE-like (LOC104612019), transcript variant X3, mRNA	hypothetical protein CICLE_v10018523mg [Citrus clementina] >XP_006479711.1 PREDICTED: protein TIME FOR COFFEE isoform X1 [Citrus sinensis] >ESR57303.1 hypothetical protein CICLE_v10018523mg [Citrus clementina]	Nanos RNA binding domain	[O] KOG4413 26S proteasome regulatory complex, subunit PSMD5	Protein TIME FOR COFFEE OS=Arabidopsis thaliana GN=TIC PE=1 SV=2	NA
Unigene16892_All	Unigene16892_All	Unigene16892_All	Novel_gene	1	214	K06180//23S rRNA pseudouridine1911/1915/1917 synthase [EC:5.4.99.23];K22733//magnesium transporter;K17710//pentatricopeptide repeat domain-containing protein 1;K10683//BRCA1-associated RING domain protein 1+ko03440//Homologous recombination	XM_002300108.2 Populus trichocarpa phosphoglycerate/bisphosphoglycerate mutase family protein (POPTR_0001s32930g) mRNA, complete cds	PREDICTED: pentatricopeptide repeat-containing protein At3g26782, mitochondrial [Citrus sinensis]	NA	[R] KOG4197 FOG: PPR repeat	Pentatricopeptide repeat-containing protein At3g26782, mitochondrial OS=Arabidopsis thaliana GN=PCMP-H34 PE=2 SV=1	GO:0043231//intracellular membrane-bounded organelle;GO:0003723//RNA binding;GO:0008270//zinc ion binding;GO:0009451//RNA modification;GO:0004519//endonuclease activity
Unigene13640_All	Unigene13640_All	Unigene13640_All	Novel_gene	1	3094	K13950//para-aminobenzoate synthetase [EC:2.6.1.85]+ko00790//Folate biosynthesis	XM_021971598.1 PREDICTED: Prunus avium aminodeoxychorismate synthase, chloroplastic (LOC110767914), transcript variant X4, mRNA	hypothetical protein CICLE_v10030655mg [Citrus clementina] >XP_006485865.1 PREDICTED: aminodeoxychorismate synthase, chloroplastic isoform X1 [Citrus sinensis] >ESR49530.1 hypothetical protein CICLE_v10030655mg [Citrus clementina]	chorismate binding enzyme	[J] KOG1224 Para-aminobenzoate (PABA) synthase ABZ1	Aminodeoxychorismate synthase, chloroplastic OS=Solanum lycopersicum GN=ADCS PE=2 SV=1	GO:0009396//folic acid-containing compound biosynthetic process
Unigene21890_All	Unigene21890_All	Unigene21890_All	Novel_gene	1	278	NA	NA	PREDICTED: putative pentatricopeptide repeat-containing protein At1g77010, mitochondrial [Citrus sinensis] >XP_015384174.1 PREDICTED: putative pentatricopeptide repeat-containing protein At1g77010, mitochondrial [Citrus sinensis]	NA	[R] KOG4197 FOG: PPR repeat	Pentatricopeptide repeat-containing protein At4g37170 OS=Arabidopsis thaliana GN=PCMP-H5 PE=3 SV=1	NA
Unigene13184_All	Unigene13184_All	Unigene13184_All	Novel_gene	1	384	K03327//multidrug resistance protein, MATE family	XM_012221188.2 PREDICTED: Jatropha curcas protein DETOXIFICATION 18 (LOC105637643), mRNA	PREDICTED: protein DETOXIFICATION 19-like [Pyrus x bretschneideri]	MatE	[R] KOG1347 Uncharacterized membrane protein, predicted efflux pump	Protein DETOXIFICATION 19 OS=Arabidopsis thaliana GN=DTX19 PE=2 SV=1	NA
Unigene6771_All	Unigene6771_All	Unigene6771_All	Novel_gene	1	2510	K22038//volume-regulated anion channel;K19613//leucine-rich repeat protein SHOC2	JN398326.1 Dimocarpus longan cultivar Honghezi NBS-LRR disease resistance protein (NBS2) mRNA, partial cds	PREDICTED: TMV resistance protein N-like isoform X2 [Citrus sinensis]	TIR domain	[VT] LSE0039 A Disease resistance protein (TIR-NBS-LRR class)	TMV resistance protein N OS=Nicotiana glutinosa GN=N PE=1 SV=1	NA
Unigene15768_All	Unigene15768_All	Unigene15768_All	Novel_gene	1	855	K19613//leucine-rich repeat protein SHOC2	NA	putative disease resistance RPP13-like protein 1 isoform X1 [Hevea brasiliensis]	NB-ARC domain	NA	Disease resistance protein RGA2 OS=Solanum bulbocastanum GN=RGA2 PE=1 SV=1	NA
CL5973.Contig1_All	CL5973.Contig1_All	CL5973.Contig1_All	Novel_gene	1	1410	K10134//etoposide-induced 2.4 mRNA	XM_006431662.1 Citrus clementina hypothetical protein (CICLE_v10001742mg) mRNA, complete cds	hypothetical protein CICLE_v10001742mg [Citrus clementina] >ESR44965.1 hypothetical protein CICLE_v10001742mg [Citrus clementina]	Etoposide-induced protein 2.4 (EI24)	[TV] KOG3966 p53-mediated apoptosis protein EI24/PIG8	Protein EI24 homolog OS=Arabidopsis thaliana GN=At4g06676 PE=2 SV=1	GO:0005783//endoplasmic reticulum;GO:0016021//integral component of membrane;GO:0016236//macroautophagy
CL3658.Contig1_All	CL3658.Contig1_All	CL3658.Contig1_All	Novel_gene	1	2073	K00974//tRNA nucleotidyltransferase (CCA-adding enzyme) [EC:2.7.7.72 3.1.3.- 3.1.4.-]+ko03013//RNA transport	XM_006473118.2 PREDICTED: Citrus sinensis putative CCA tRNA nucleotidyltransferase 2 (LOC102621272), mRNA	PREDICTED: putative CCA tRNA nucleotidyltransferase 2 [Citrus sinensis]	Poly A polymerase head domain	[J] KOG2159 tRNA nucleotidyltransferase/poly(A) polymerase	NA	GO:0006396//RNA processing;GO:0003723//RNA binding;GO:0016779//nucleotidyltransferase activity
Unigene13380_All	Unigene13380_All	Unigene13380_All	Novel_gene	1	1201	K04485//DNA repair protein RadA/Sms	NA	PREDICTED: DNA repair protein RadA homolog [Citrus sinensis]	NA	NA	NA	GO:0006281//DNA repair;GO:0003684//damaged DNA binding;GO:0005524//ATP binding;GO:0008094//DNA-dependent ATPase activity
CL3677.Contig1_All	CL3677.Contig1_All	CL3677.Contig1_All	Novel_gene	1	583	NA	NA	NA	NA	NA	NA	NA
CL1082.Contig10_All	CL1082.Contig10_All	CL1082.Contig10_All	Novel_gene	1	1826	K22200//2-carboxy-D-arabinitol-1-phosphatase [EC:3.1.3.63]	XM_006424261.1 Citrus clementina hypothetical protein (CICLE_v10028226mg) mRNA, complete cds	PREDICTED: probable 2-carboxy-D-arabinitol-1-phosphatase [Fragaria vesca subsp. vesca]	Histidine phosphatase superfamily (branch 1)	[G] KOG0235 Phosphoglycerate mutase	Probable 2-carboxy-D-arabinitol-1-phosphatase OS=Arabidopsis thaliana GN=At5g22620 PE=1 SV=1	GO:0008152//metabolic process;GO:0003824//catalytic activity
Unigene20971_All	Unigene20971_All	Unigene20971_All	Novel_gene	1	564	NA	NA	hypothetical protein L484_002847 [Morus notabilis] >EXC01671.1 hypothetical protein L484_002847 [Morus notabilis]	gag-polypeptide of LTR copia-type	[R] KOG0017 FOG: Transposon-encoded proteins with TYA, reverse transcriptase, integrase domains in various combinations	NA	GO:0008270//zinc ion binding;GO:0003676//nucleic acid binding
CL1776.Contig3_All	CL1776.Contig3_All	CL1776.Contig3_All	Novel_gene	1	1013	NA	NA	PREDICTED: uncharacterized protein LOC105142358 isoform X1 [Populus euphratica]	NA	NA	NA	GO:0016021//integral component of membrane
Unigene20167_All	Unigene20167_All	Unigene20167_All	Novel_gene	1	307	NA	NA	NA	NA	NA	NA	NA
CL5065.Contig2_All	CL5065.Contig2_All	CL5065.Contig2_All	Novel_gene	1	2423	K13420//LRR receptor-like serine/threonine-protein kinase FLS2 [EC:2.7.11.1]+ko04016//MAPK signaling pathway - plant+ko04626//Plant-pathogen interaction	KM410158.1 Dimocarpus longan cultivar Honghezi leucine-rich repeat receptor-like protein CLAVATA2 (CLV2) mRNA, complete cds	leucine-rich repeat receptor-like protein CLAVATA2 [Dimocarpus longan]	Leucine rich repeat	[R] KOG0619 FOG: Leucine rich repeat	Leucine-rich repeat receptor-like protein CLAVATA2 OS=Arabidopsis thaliana GN=CLV2 PE=1 SV=1	NA
Unigene22495_All	Unigene22495_All	Unigene22495_All	Novel_gene	1	216	NA	NA	NA	NA	NA	NA	NA
Unigene11036_All	Unigene11036_All	Unigene11036_All	Novel_gene	1	861	NA	NA	hypothetical protein CICLE_v10022517mg [Citrus clementina] >XP_006479283.1 PREDICTED: uncharacterized protein LOC102617290 [Citrus sinensis] >XP_006479284.1 PREDICTED: uncharacterized protein LOC102617290 [Citrus sinensis] >ESR56846.1 hypothetical protein CICLE_v10022517mg [Citrus clementina]	BSD domain	[RK] LSE0587 A Predicted transcription factor, contains BSD domain	NA	NA
CL298.Contig19_All	CL298.Contig19_All	CL298.Contig19_All	Novel_gene	1	1436	NA	XM_006474776.2 PREDICTED: Citrus sinensis oligopeptide transporter 1-like (LOC102619491), mRNA	hypothetical protein CISIN_1g004845mg [Citrus sinensis]	OPT oligopeptide transporter protein	[T] KOG2262 Sexual differentiation process protein ISP4	Oligopeptide transporter 1 OS=Arabidopsis thaliana GN=OPT1 PE=2 SV=1	GO:0055085//transmembrane transport;GO:0016021//integral component of membrane
Unigene2119_All	Unigene2119_All	Unigene2119_All	Novel_gene	1	1730	NA	XM_006426024.1 Citrus clementina hypothetical protein (CICLE_v10025443mg) mRNA, complete cds	hypothetical protein CICLE_v10025443mg [Citrus clementina] >ESR39327.1 hypothetical protein CICLE_v10025443mg [Citrus clementina]	BSD domain	[RK] LSE0587 A Predicted transcription factor, contains BSD domain	NA	NA
CL4712.Contig3_All	CL4712.Contig3_All	CL4712.Contig3_All	Novel_gene	1	1925	K02835//peptide chain release factor 1	XM_006479829.2 PREDICTED: Citrus sinensis peptide chain release factor APG3, chloroplastic (LOC102610080), mRNA	hypothetical protein CICLE_v10023263mg [Citrus clementina] >ESR57494.1 hypothetical protein CICLE_v10023263mg [Citrus clementina] >KDO87365.1 hypothetical protein CISIN_1g014874mg [Citrus sinensis]	PCRF domain	[J] KOG2726 Mitochondrial polypeptide chain release factor	Peptide chain release factor APG3, chloroplastic OS=Arabidopsis thaliana GN=APG3 PE=2 SV=1	GO:0016149//translation release factor activity, codon specific;GO:0005737//cytoplasm
Unigene1354_All	Unigene1354_All	Unigene1354_All	Novel_gene	1	386	NA	NA	NA	Domain of unknown function	NA	NA	NA
CL6410.Contig1_All	CL6410.Contig1_All	CL6410.Contig1_All	Novel_gene	1	2984	K00876//uridine kinase [EC:2.7.1.48]+ko01100//Metabolic pathways+ko00240//Pyrimidine metabolism;K19307//25S rRNA (uracil2634-N3)-methyltransferase [EC:2.1.1.313]	XM_006452582.1 Citrus clementina hypothetical protein (CICLE_v10007522mg) mRNA, complete cds	hypothetical protein CICLE_v10007522mg [Citrus clementina] >ESR65885.1 hypothetical protein CICLE_v10007522mg [Citrus clementina]	Protein of unknown function (DUF1296)	NA	GBF-interacting protein 1 OS=Arabidopsis thaliana GN=GIP1 PE=1 SV=1	NA
CL6137.Contig5_All	CL6137.Contig5_All	CL6137.Contig5_All	Novel_gene	1	2905	K14552//NET1-associated nuclear protein 1 (U3 small nucleolar RNA-associated protein 17)+ko03008//Ribosome biogenesis in eukaryotes	XM_012219723.2 PREDICTED: Jatropha curcas WD repeat-containing protein 75 (LOC105636448), transcript variant X2, mRNA	hypothetical protein CICLE_v10007405mg [Citrus clementina] >ESR66584.1 hypothetical protein CICLE_v10007405mg [Citrus clementina]	WD domain, G-beta repeat	[R] KOG1963 WD40 repeat protein	Receptor for activated C kinase 1C OS=Arabidopsis thaliana GN=RACK1C PE=1 SV=1	NA
CL6763.Contig4_All	CL6763.Contig4_All	CL6763.Contig4_All	Novel_gene	1	1980	NA	NA	hypothetical protein CICLE_v10004647mg [Citrus clementina] >ESR35136.1 hypothetical protein CICLE_v10004647mg [Citrus clementina]	Methyl-CpG binding domain	NA	Methyl-CpG-binding domain-containing protein 5 OS=Arabidopsis thaliana GN=MBD5 PE=1 SV=1	GO:0003677//DNA binding;GO:0005634//nucleus
CL3109.Contig2_All	CL3109.Contig2_All	CL3109.Contig2_All	Novel_gene	1	1505	K22753//E3 ubiquitin-protein ligase RNF6 [EC:2.3.2.27];K10635//E3 ubiquitin-protein ligase Arkadia [EC:2.3.2.27]	XM_006483499.2 PREDICTED: Citrus sinensis hypothetical protein (LOC102627859), transcript variant X2, mRNA	hypothetical protein CICLE_v10007897mg [Citrus clementina] >XP_006450174.1 hypothetical protein CICLE_v10007897mg [Citrus clementina] >XP_006483562.1 PREDICTED: E3 ubiquitin-protein ligase MBR1 [Citrus sinensis] >XP_006483563.1 PREDICTED: E3 ubiquitin-protein ligase MBR1 [Citrus sinensis] >ESR63413.1 hypothetical protein CICLE_v10007897mg [Citrus clementina] >ESR63414.1 hypothetical protein CICLE…	Cobalamin biosynthesis protein CobT	[Y] KOG2992 Nucleolar GTPase/ATPase p130	E3 ubiquitin-protein ligase MBR1 OS=Arabidopsis thaliana GN=MBR1 PE=1 SV=1	NA
CL6461.Contig2_All	CL6461.Contig2_All	CL6461.Contig2_All	Novel_gene	1	1332	K01462//peptide deformylase [EC:3.5.1.88]	XM_006470240.2 PREDICTED: Citrus sinensis peptide deformylase 1B, chloroplastic/mitochondrial (LOC102610035), transcript variant X1, mRNA	PREDICTED: peptide deformylase 1B, chloroplastic/mitochondrial [Citrus sinensis] >XP_006470304.1 PREDICTED: peptide deformylase 1B, chloroplastic/mitochondrial [Citrus sinensis] >XP_006470305.1 PREDICTED: peptide deformylase 1B, chloroplastic/mitochondrial [Citrus sinensis]	Polypeptide deformylase	[J] KOG3137 Peptide deformylase	Peptide deformylase 1B, chloroplastic/mitochondrial OS=Arabidopsis thaliana GN=PDF1B PE=1 SV=2	GO:0043686//co-translational protein modification;GO:0031365//N-terminal protein amino acid modification;GO:0046872//metal ion binding;GO:0042586//peptide deformylase activity;GO:0006412//translation;GO:0005739//mitochondrion;GO:0009507//chloroplast;GO:0018206//peptidyl-methionine modification
Unigene11966_All	Unigene11966_All	Unigene11966_All	Novel_gene	1	1982	K13789//geranylgeranyl diphosphate synthase, type II [EC:2.5.1.1 2.5.1.10 2.5.1.29]+ko00900//Terpenoid backbone biosynthesis+ko01100//Metabolic pathways+ko01110//Biosynthesis of secondary metabolites	XM_006482063.2 PREDICTED: Citrus sinensis geranylgeranyl pyrophosphate synthase 7, chloroplastic-like (LOC102628253), mRNA	hypothetical protein CICLE_v10013734mg [Citrus clementina] >ESR43852.1 hypothetical protein CICLE_v10013734mg [Citrus clementina]	Polyprenyl synthetase	[H] KOG0776 Geranylgeranyl pyrophosphate synthase/Polyprenyl synthetase	Geranylgeranyl pyrophosphate synthase 7, chloroplastic OS=Arabidopsis thaliana GN=At2g18620 PE=2 SV=1	GO:0008299//isoprenoid biosynthetic process;GO:0016740//transferase activity
CL549.Contig4_All	CL549.Contig4_All	CL549.Contig4_All	Novel_gene	1	1057	K00759//adenine phosphoribosyltransferase [EC:2.4.2.7]+ko00230//Purine metabolism+ko01100//Metabolic pathways	XM_006433563.1 Citrus clementina hypothetical protein (CICLE_v10002024mg) mRNA, complete cds	hypothetical protein CICLE_v10002024mg [Citrus clementina] >ESR46866.1 hypothetical protein CICLE_v10002024mg [Citrus clementina]	Phosphoribosyl transferase domain	[F] KOG1712 Adenine phosphoribosyl transferases	Adenine phosphoribosyltransferase 1 OS=Triticum aestivum GN=APT1 PE=2 SV=1	GO:0003999//adenine phosphoribosyltransferase activity;GO:0009116//nucleoside metabolic process;GO:0006168//adenine salvage;GO:0005737//cytoplasm
CL1311.Contig2_All	CL1311.Contig2_All	CL1311.Contig2_All	Novel_gene	1	1024	NA	NA	hypothetical protein CISIN_1g022692mg [Citrus sinensis]	ASCH domain	NA	NA	NA
CL4461.Contig2_All	CL4461.Contig2_All	CL4461.Contig2_All	Novel_gene	1	778	NA	NA	NA	NA	NA	NA	NA
Unigene11509_All	Unigene11509_All	Unigene11509_All	Novel_gene	1	416	K03006//DNA-directed RNA polymerase II subunit RPB1 [EC:2.7.7.6]+ko00230//Purine metabolism+ko03020//RNA polymerase+ko01100//Metabolic pathways+ko00240//Pyrimidine metabolism	XM_002520523.2 PREDICTED: Ricinus communis leucine-rich repeat extensin-like protein 3 (LOC8270510), mRNA	unnamed protein product, partial [Vitis vinifera]	X8 domain	[G] LSE0495 A 1, 3-beta-glucanase	Major pollen allergen Ole e 10 OS=Olea europaea PE=1 SV=1	NA
CL1330.Contig6_All	CL1330.Contig6_All	CL1330.Contig6_All	Novel_gene	1	1486	NA	XM_006482734.2 PREDICTED: Citrus sinensis major facilitator superfamily domain-containing protein 12 (LOC102620735), transcript variant X2, mRNA	major facilitator superfamily domain-containing protein 12-like [Herrania umbratica] >XP_021288875.1 major facilitator superfamily domain-containing protein 12-like [Herrania umbratica] >XP_021288876.1 major facilitator superfamily domain-containing protein 12-like [Herrania umbratica] >XP_021288877.1 major facilitator superfamily domain-containing protein 12-like [Herrania umbratica] >XP_0212888…	MFS/sugar transport protein	[G] KOG4830 Predicted sugar transporter	NA	GO:0016021//integral component of membrane
CL52.Contig4_All	CL52.Contig4_All	CL52.Contig4_All	Novel_gene	1	4812	K13459//disease resistance protein RPS2+ko04626//Plant-pathogen interaction	NA	PREDICTED: LOW QUALITY PROTEIN: uncharacterized protein LOC18599403 [Theobroma cacao]	NB-ARC domain	NA	Disease resistance protein RPS2 OS=Arabidopsis thaliana GN=RPS2 PE=1 SV=1	NA
CL4785.Contig1_All	CL4785.Contig1_All	CL4785.Contig1_All	Novel_gene	1	1360	K20793//N-alpha-acetyltransferase 50 [EC:2.3.1.258];K01834//2,3-bisphosphoglycerate-dependent phosphoglycerate mutase [EC:5.4.2.11]+ko00010//Glycolysis / Gluconeogenesis+ko01230//Biosynthesis of amino acids+ko01100//Metabolic pathways+ko01110//Biosynthesis of secondary metabolites+ko00260//Glycine, serine and threonine metabolism+ko01200//Carbon metabolism	XM_006452731.1 Citrus clementina hypothetical protein (CICLE_v10009135mg) mRNA, complete cds	PREDICTED: uncharacterized protein LOC109008554 isoform X2 [Juglans regia]	Acetyltransferase (GNAT) family	NA	NA	GO:0008080//N-acetyltransferase activity
Unigene9905_All	Unigene9905_All	Unigene9905_All	Novel_gene	1	427	NA	NA	NA	NA	NA	NA	NA
Unigene5920_All	Unigene5920_All	Unigene5920_All	Novel_gene	1	1116	K15148//mediator of RNA polymerase II transcription subunit 7	XM_006429892.1 Citrus clementina hypothetical protein (CICLE_v10012936mg) mRNA, complete cds	Med7 domain-containing protein [Cephalotus follicularis]	MED7 protein	[K] KOG0570 Transcriptional coactivator	Mediator of RNA polymerase II transcription subunit 7a OS=Arabidopsis thaliana GN=MED7A PE=1 SV=1	GO:0001104//RNA polymerase II transcription cofactor activity;GO:0016592//mediator complex;GO:0006351//transcription, DNA-templated
Unigene5332_All	Unigene5332_All	Unigene5332_All	Novel_gene	1	4700	K02115//F-type H+-transporting ATPase subunit gamma+ko01100//Metabolic pathways+ko00190//Oxidative phosphorylation+ko00195//Photosynthesis;K11323//histone arginine demethylase JMJD6 [EC:1.14.11.-]	XM_006480288.2 PREDICTED: Citrus sinensis uncharacterized LOC102624036 (LOC102624036), transcript variant X2, mRNA	hypothetical protein CICLE_v10010907mg [Citrus clementina] >ESR41576.1 hypothetical protein CICLE_v10010907mg [Citrus clementina]	Myb-like DNA-binding domain	[M] KOG4701 Chitinase	NA	NA
CL156.Contig1_All	CL156.Contig1_All	CL156.Contig1_All	Novel_gene	1	765	K02184//formin 2	XM_002306981.2 Populus trichocarpa hydroxyproline-rich glycoprotein (POPTR_0005s06200g) mRNA, complete cds	hydroxyproline-rich glycoprotein [Populus trichocarpa] >EEE94013.1 hydroxyproline-rich glycoprotein [Populus trichocarpa]	NA	[M] LSE0601 A Pollen extensin-like protein (Pex)	Pollen-specific leucine-rich repeat extensin-like protein 3 OS=Arabidopsis thaliana GN=PEX3 PE=2 SV=1	GO:0005199//structural constituent of cell wall;GO:0016021//integral component of membrane
CL5856.Contig2_All	CL5856.Contig2_All	CL5856.Contig2_All	Novel_gene	1	941	K02941//large subunit ribosomal protein LP0+ko03010//Ribosome	XM_006492360.2 PREDICTED: Citrus sinensis uncharacterized LOC102629921 (LOC102629921), mRNA	hypothetical protein CISIN_1g029226mg [Citrus sinensis]	Ribosomal protein L7Ae/L30e/S12e/Gadd45 family	[AJ] KOG3387 60S ribosomal protein 15.5kD/SNU13, NHP2/L7A family (includes ribonuclease P subunit p38), involved in splicing	NA	NA
CL7313.Contig1_All	CL7313.Contig1_All	CL7313.Contig1_All	Novel_gene	1	1328	K17893//ubiquinol oxidase [EC:1.10.3.11]	XM_016022792.1 PREDICTED: Ziziphus jujuba ubiquinol oxidase 4, chloroplastic/chromoplastic (LOC107414637), mRNA	ubiquinol oxidase 4, chloroplastic/chromoplastic [Herrania umbratica]	Alternative oxidase	NA	Ubiquinol oxidase 4, chloroplastic/chromoplastic OS=Arabidopsis thaliana GN=AOX4 PE=1 SV=2	NA
Unigene5477_All	Unigene5477_All	Unigene5477_All	Novel_gene	1	303	NA	NA	NA	NA	NA	NA	NA
CL3977.Contig1_All	CL3977.Contig1_All	CL3977.Contig1_All	Novel_gene	1	1812	K10277//lysine-specific demethylase 8 [EC:1.14.11.27]	XM_006493581.2 PREDICTED: Citrus sinensis putative lysine-specific demethylase JMJD5 (LOC102619679), mRNA	PREDICTED: putative lysine-specific demethylase JMJD5 [Citrus sinensis] >KDO64884.1 hypothetical protein CISIN_1g015736mg [Citrus sinensis]	Cupin-like domain	[BT] KOG2132 Uncharacterized conserved protein, contains JmjC domain	Lysine-specific demethylase JMJ30 OS=Arabidopsis thaliana GN=JMJ30 PE=1 SV=1	NA
Unigene9457_All	Unigene9457_All	Unigene9457_All	Novel_gene	1	3291	K12818//ATP-dependent RNA helicase DHX8/PRP22 [EC:3.6.4.13]+ko03040//Spliceosome	XM_006466839.2 PREDICTED: Citrus sinensis probable pre-mRNA-splicing factor ATP-dependent RNA helicase DEAH5 (LOC102631410), mRNA	Pre-mRNA-splicing factor ATP-dependent RNA helicase isoform 1 [Theobroma cacao] >EOY14973.1 Pre-mRNA-splicing factor ATP-dependent RNA helicase isoform 1 [Theobroma cacao]	Helicase associated domain (HA2)	[A] KOG0922 DEAH-box RNA helicase	Probable pre-mRNA-splicing factor ATP-dependent RNA helicase DEAH5 OS=Arabidopsis thaliana GN=At3g26560 PE=1 SV=2	GO:0005524//ATP binding;GO:0004386//helicase activity;GO:0003676//nucleic acid binding
Unigene2574_All	Unigene2574_All	Unigene2574_All	Novel_gene	1	3695	K14326//regulator of nonsense transcripts 1 [EC:3.6.4.-]+ko03015//mRNA surveillance pathway+ko03013//RNA transport;K05658//ATP-binding cassette, subfamily B (MDR/TAP), member 1 [EC:3.6.3.44]+ko02010//ABC transporters;K14007//protein transport protein SEC24+ko04141//Protein processing in endoplasmic reticulum	XM_012220420.2 PREDICTED: Jatropha curcas polynucleotide 3'-phosphatase ZDP (LOC105637019), mRNA	PREDICTED: uncharacterized protein LOC103431666 [Malus domestica]	Protein of unknown function (DUF 659)	[S] LSE0420 A Uncharacterized protein	Poly [ADP-ribose] polymerase 1 OS=Oryza sativa subsp. japonica GN=PARP1 PE=2 SV=1	NA
CL5478.Contig2_All	CL5478.Contig2_All	CL5478.Contig2_All	Novel_gene	1	1132	K07767//katanin p60 ATPase-containing subunit A1 [EC:3.6.4.3];K15849//bifunctional aspartate aminotransferase and glutamate/aspartate-prephenate aminotransferase [EC:2.6.1.1 2.6.1.78 2.6.1.79]+ko01230//Biosynthesis of amino acids+ko00960//Tropane, piperidine and pyridine alkaloid biosynthesis+ko00350//Tyrosine metabolism+ko01100//Metabolic pathways+ko00950//Isoquinoline alkaloid biosynthesis+ko01…	XM_006427056.1 Citrus clementina hypothetical protein (CICLE_v10025775mg) mRNA, complete cds	PREDICTED: uncharacterized protein LOC109011016 [Juglans regia]	Aminotransferase class I and II	[E] KOG0257 Kynurenine aminotransferase, glutamine transaminase K	Aromatic aminotransferase ISS1 OS=Arabidopsis thaliana GN=ISS1 PE=1 SV=1	GO:0009058//biosynthetic process;GO:0008483//transaminase activity;GO:0030170//pyridoxal phosphate binding
CL898.Contig5_All	CL898.Contig5_All	CL898.Contig5_All	Novel_gene	1	1187	K00943//dTMP kinase [EC:2.7.4.9]+ko01100//Metabolic pathways+ko00240//Pyrimidine metabolism	XM_006469929.2 PREDICTED: Citrus sinensis thymidylate kinase (LOC102613130), transcript variant X4, mRNA	hypothetical protein CICLE_v10016330mg [Citrus clementina] >XP_006447144.1 hypothetical protein CICLE_v10016330mg [Citrus clementina] >XP_006447145.1 hypothetical protein CICLE_v10016330mg [Citrus clementina] >XP_006447146.1 hypothetical protein CICLE_v10016330mg [Citrus clementina] >XP_006469989.1 PREDICTED: thymidylate kinase isoform X1 [Citrus sinensis] >XP_006469990.1 PREDICTED: thymidylate k…	Thymidylate kinase	[F] KOG3327 Thymidylate kinase/adenylate kinase	Thymidylate kinase OS=Arabidopsis thaliana GN=ZEU1 PE=2 SV=1	GO:0004798//thymidylate kinase activity;GO:0005524//ATP binding;GO:0006233//dTDP biosynthetic process
CL922.Contig11_All	CL922.Contig11_All	CL922.Contig11_All	Novel_gene	1	1514	K13691//pathogen-inducible salicylic acid glucosyltransferase [EC:2.4.1.-]	XM_021776755.1 PREDICTED: Manihot esculenta UDP-glycosyltransferase 74G1-like (LOC110629670), mRNA	UDP-glycosyltransferase 74G1-like [Manihot esculenta] >OAY21263.1 hypothetical protein MANES_S103300 [Manihot esculenta]	UDP-glucoronosyl and UDP-glucosyl transferase	[GC] KOG1192 UDP-glucuronosyl and UDP-glucosyl transferase	UDP-glycosyltransferase 74G1 OS=Stevia rebaudiana GN=UGT74G1 PE=1 SV=1	GO:0008152//metabolic process;GO:0016758//transferase activity, transferring hexosyl groups
CL535.Contig2_All	CL535.Contig2_All	CL535.Contig2_All	Novel_gene	1	1590	K22184//bromodomain-containing protein 9	XM_006439488.1 Citrus clementina hypothetical protein (CICLE_v10019291mg) mRNA, complete cds	PREDICTED: uncharacterized protein LOC102610276 [Citrus sinensis]	Transcription factor S-II (TFIIS), central domain	[K] KOG1886 BAH domain proteins	NA	GO:0003682//chromatin binding;GO:0006351//transcription, DNA-templated
Unigene2513_All	Unigene2513_All	Unigene2513_All	Novel_gene	1	2627	K01179//endoglucanase [EC:3.2.1.4]+ko01100//Metabolic pathways+ko00500//Starch and sucrose metabolism	GQ261871.1 Dimocarpus longan endo-1,4-beta-glucanase (EG1) mRNA, complete cds	PREDICTED: endoglucanase 6 [Citrus sinensis]	Glycosyl hydrolase family 9	[G] LSE0350 A Glycosyl hydrolase (endo-1, 4-beta-glucanase)	Endoglucanase 6 OS=Arabidopsis thaliana GN=At1g64390 PE=2 SV=2	GO:0030246//carbohydrate binding;GO:0030245//cellulose catabolic process;GO:0008810//cellulase activity
CL7250.Contig1_All	CL7250.Contig1_All	CL7250.Contig1_All	Novel_gene	1	3682	K10352//myosin heavy chain	XM_022052353.1 PREDICTED: Carica papaya filament-like plant protein 5 (LOC110822280), transcript variant X2, mRNA	filament-like plant protein 5 isoform X1 [Herrania umbratica]	Filament-like plant protein, long coiled-coil	[S] KOG4674 Uncharacterized conserved coiled-coil protein	Filament-like plant protein 5 OS=Arabidopsis thaliana GN=FPP5 PE=2 SV=2	NA
CL250.Contig2_All	CL250.Contig2_All	CL250.Contig2_All	Novel_gene	1	2068	K14841//ribosome biogenesis protein NSA1	XM_006440003.1 Citrus clementina hypothetical protein (CICLE_v10020238mg) mRNA, complete cds	hypothetical protein CISIN_1g0141541mg [Citrus sinensis]	WD domain, G-beta repeat	[S] KOG3881 Uncharacterized conserved protein	NA	NA
Unigene8338_All	Unigene8338_All	Unigene8338_All	Novel_gene	1	305	NA	KR534606.1 Malus hupehensis var. mengshanensis mitochondrion, complete genome	NA	NA	NA	NA	NA
CL2868.Contig1_All	CL2868.Contig1_All	CL2868.Contig1_All	Novel_gene	1	1791	K14011//UBX domain-containing protein 6+ko04141//Protein processing in endoplasmic reticulum	XM_003630866.2 Medicago truncatula plant UBX domain protein mRNA	PREDICTED: plant UBX domain-containing protein 2 [Citrus sinensis]	PUB domain	[O] KOG2699 Predicted ubiquitin regulatory protein	Plant UBX domain-containing protein 2 OS=Arabidopsis thaliana GN=PUX2 PE=1 SV=2	NA
Unigene1029_All	Unigene1029_All	Unigene1029_All	Novel_gene	1	1796	K08332//vacuolar protein 8	XM_006480074.2 PREDICTED: Citrus sinensis armadillo repeat-containing protein 6-like (LOC102610178), mRNA	PREDICTED: armadillo repeat-containing protein 6-like [Citrus sinensis]	Armadillo/beta-catenin-like repeat	[S] KOG4199 Uncharacterized conserved protein	NA	NA
CL5939.Contig3_All	CL5939.Contig3_All	CL5939.Contig3_All	Novel_gene	1	479	NA	XM_017790708.1 PREDICTED: Gossypium arboreum uncharacterized LOC108486585 (LOC108486585), transcript variant X2, mRNA	hypothetical protein CFOL_v3_24213 [Cephalotus follicularis]	DnaJ central domain	NA	NA	NA
Unigene13818_All	Unigene13818_All	Unigene13818_All	Novel_gene	1	1519	K10661//E3 ubiquitin-protein ligase MARCH6 [EC:2.3.2.27]+ko04141//Protein processing in endoplasmic reticulum	XM_006483091.2 PREDICTED: Citrus sinensis hypothetical protein (LOC102616509), mRNA	hypothetical protein CICLE_v10032323mg [Citrus clementina] >XP_006438691.1 hypothetical protein CICLE_v10032323mg [Citrus clementina] >XP_006438692.1 hypothetical protein CICLE_v10032323mg [Citrus clementina] >XP_006438693.1 hypothetical protein CICLE_v10032323mg [Citrus clementina] >XP_006483154.1 PREDICTED: uncharacterized protein LOC102616509 [Citrus sinensis] >ESR51930.1 hypothetical protein …	Protein of unknown function (DUF3675)	[A] KOG1609 Protein involved in mRNA turnover and stability	Probable E3 ubiquitin ligase SUD1 OS=Arabidopsis thaliana GN=SUD1 PE=1 SV=1	GO:0008270//zinc ion binding;GO:0016021//integral component of membrane
CL2153.Contig7_All	CL2153.Contig7_All	CL2153.Contig7_All	Novel_gene	1	1188	NA	XM_006485550.2 PREDICTED: Citrus sinensis endoplasmic reticulum metallopeptidase 1-like (LOC102624052), mRNA	hypothetical protein CICLE_v10030651mg [Citrus clementina] >XP_006485613.1 PREDICTED: endoplasmic reticulum metallopeptidase 1-like [Citrus sinensis] >ESR49709.1 hypothetical protein CICLE_v10030651mg [Citrus clementina]	Peptidase family M28	[OR] KOG2194 Aminopeptidases of the M20 family	NA	GO:0016021//integral component of membrane
CL441.Contig2_All	CL441.Contig2_All	CL441.Contig2_All	Novel_gene	1	1140	K04733//interleukin-1 receptor-associated kinase 4 [EC:2.7.11.1];K03188//urease accessory protein	NA	maternal effect embryo arrest 66 protein [Dimocarpus longan]	Phloem protein 2	[W] LSE0494 A Phloem lectin	F-box protein At2g02240 OS=Arabidopsis thaliana GN=At2g02240 PE=2 SV=1	NA
CL6590.Contig1_All	CL6590.Contig1_All	CL6590.Contig1_All	Novel_gene	1	3135	K16570//gamma-tubulin complex component 3	XM_015525415.1 PREDICTED: Citrus sinensis gamma-tubulin complex component 3 (LOC102620528), transcript variant X2, mRNA	PREDICTED: gamma-tubulin complex component 3 [Citrus sinensis] >XP_015380901.1 PREDICTED: gamma-tubulin complex component 3 [Citrus sinensis]	Spc97 / Spc98 family	[Z] KOG2000 Gamma-tubulin complex, DGRIP91/SPC98 component	Gamma-tubulin complex component 3 OS=Arabidopsis thaliana GN=GCP3 PE=1 SV=1	GO:0043015//gamma-tubulin binding;GO:0000922//spindle pole;GO:0005815//microtubule organizing center;GO:0005874//microtubule;GO:0005737//cytoplasm;GO:0007020//microtubule nucleation
CL1588.Contig24_All	CL1588.Contig24_All	CL1588.Contig24_All	Novel_gene	1	4439	K19613//leucine-rich repeat protein SHOC2;K22038//volume-regulated anion channel	KX545367.1 Hesperelaea palmeri voucher E. Palmer 81 (MO) mitochondrion, complete genome	hypothetical protein (mitochondrion) [Capsicum annuum] >AIG89937.1 hypothetical protein (mitochondrion) [Capsicum annuum] >AIG90103.1 hypothetical protein (mitochondrion) [Capsicum annuum]	NA	NA	NA	GO:0016021//integral component of membrane;GO:0005739//mitochondrion
Unigene17035_All	Unigene17035_All	Unigene17035_All	Novel_gene	1	417	NA	NA	NA	NA	NA	NA	NA
Unigene6427_All	Unigene6427_All	Unigene6427_All	Novel_gene	1	246	K12741//heterogeneous nuclear ribonucleoprotein A1/A3+ko03040//Spliceosome;K13344//peroxin-13+ko04146//Peroxisome;K14651//transcription initiation factor TFIID subunit 15+ko03022//Basal transcription factors	NA	PREDICTED: keratin-associated protein 21-1-like isoform X1 [Oryza brachyantha]	NA	[R] KOG1995 Conserved Zn-finger protein	Glycine-rich RNA-binding protein 1 (Fragment) OS=Sorghum bicolor GN=GRP1 PE=2 SV=1	NA
Unigene3875_All	Unigene3875_All	Unigene3875_All	Novel_gene	1	2725	NA	JN375330.1 Phoenix dactylifera mitochondrion, complete genome	hypothetical protein ABT39_MTgene5346 (mitochondrion) [Picea glauca]	NA	NA	NA	NA
CL2482.Contig4_All	CL2482.Contig4_All	CL2482.Contig4_All	Novel_gene	1	857	K11170//dehydrogenase/reductase SDR family member X [EC:1.1.-.-];K11153//retinol dehydrogenase 12 [EC:1.1.1.300]+ko01100//Metabolic pathways	XM_006465718.2 PREDICTED: Citrus sinensis dehydrogenase/reductase SDR family member on chromosome X (LOC102614094), transcript variant X2, mRNA	PREDICTED: dehydrogenase/reductase SDR family member on chromosome X isoform X2 [Citrus sinensis] >KDO44377.1 hypothetical protein CISIN_1g017580mg [Citrus sinensis]	short chain dehydrogenase	[Q] KOG1208 Dehydrogenases with different specificities (related to short-chain alcohol dehydrogenases)	Short-chain dehydrogenase TIC 32, chloroplastic OS=Pisum sativum GN=TIC32 PE=1 SV=1	NA
Unigene7365_All	Unigene7365_All	Unigene7365_All	Novel_gene	1	670	K02184//formin 2	XM_021817369.1 PREDICTED: Hevea brasiliensis cysteine-rich and transmembrane domain-containing protein WIH2-like (LOC110659435), mRNA	PREDICTED: formin-like protein 20 [Cicer arietinum]	Cysteine-rich TM module stress tolerance	[TZ] KOG3671 Actin regulatory protein (Wiskott-Aldrich syndrome protein)	Leucine-rich repeat extensin-like protein 6 OS=Arabidopsis thaliana GN=LRX6 PE=2 SV=1	NA
CL337.Contig3_All	CL337.Contig3_All	CL337.Contig3_All	Novel_gene	1	1085	K13434//pathogenesis-related genes transcriptional activator PTI6+ko04626//Plant-pathogen interaction	NA	PREDICTED: ethylene-responsive transcription factor CRF5-like [Populus euphratica]	AP2 domain	[K] LSE0301 A AP2 domain transcription factor	Ethylene-responsive transcription factor CRF4 OS=Arabidopsis thaliana GN=CRF4 PE=1 SV=2	GO:0003677//DNA binding;GO:0005634//nucleus;GO:0006351//transcription, DNA-templated;GO:0003700//DNA binding transcription factor activity
Unigene10304_All	Unigene10304_All	Unigene10304_All	Novel_gene	1	2417	NA	AM482560.2 Vitis vinifera contig VV78X082857.2, whole genome shotgun sequence	NA	NA	NA	NA	NA
CL6545.Contig1_All	CL6545.Contig1_All	CL6545.Contig1_All	Novel_gene	1	1515	K06182//23S rRNA pseudouridine2604 synthase [EC:5.4.99.21]	XM_006485537.2 PREDICTED: Citrus sinensis uncharacterized RNA pseudouridine synthase aq_1464 (LOC102619728), mRNA	PREDICTED: uncharacterized RNA pseudouridine synthase aq_1464 [Citrus sinensis]	RNA pseudouridylate synthase	NA	Putative ribosomal large subunit pseudouridine synthase SVR1, chloroplastic OS=Arabidopsis thaliana GN=SVR1 PE=1 SV=1	GO:0003723//RNA binding;GO:0001522//pseudouridine synthesis;GO:0009982//pseudouridine synthase activity
CL5915.Contig2_All	CL5915.Contig2_All	CL5915.Contig2_All	Novel_gene	1	729	K13832//3-dehydroquinate dehydratase / shikimate dehydrogenase [EC:4.2.1.10 1.1.1.25]+ko01230//Biosynthesis of amino acids+ko01100//Metabolic pathways+ko01110//Biosynthesis of secondary metabolites+ko00400//Phenylalanine, tyrosine and tryptophan biosynthesis	XM_021768495.1 PREDICTED: Manihot esculenta bifunctional 3-dehydroquinate dehydratase/shikimate dehydrogenase, chloroplastic-like (LOC110623519), mRNA	PREDICTED: LOW QUALITY PROTEIN: bifunctional 3-dehydroquinate dehydratase/shikimate dehydrogenase, chloroplastic [Ricinus communis]	NA	[E] KOG0692 Pentafunctional AROM protein	Bifunctional 3-dehydroquinate dehydratase/shikimate dehydrogenase, chloroplastic OS=Arabidopsis thaliana GN=EMB3004 PE=1 SV=1	NA
CL334.Contig1_All	CL334.Contig1_All	CL334.Contig1_All	Novel_gene	1	1628	K17479//glutaredoxin domain-containing cysteine-rich protein 1	XM_012229490.2 PREDICTED: Jatropha curcas uncharacterized LOC105644215 (LOC105644215), mRNA	hypothetical protein CISIN_1g039216mg [Citrus sinensis]	Glutaredoxin	[O] KOG2824 Glutaredoxin-related protein	Uncharacterized protein At3g28850 OS=Arabidopsis thaliana GN=At3g28850 PE=4 SV=1	GO:0015035//protein disulfide oxidoreductase activity;GO:0009055//electron transfer activity;GO:0005623//cell;GO:0045454//cell redox homeostasis
CL3802.Contig1_All	CL3802.Contig1_All	CL3802.Contig1_All	Novel_gene	1	387	K03006//DNA-directed RNA polymerase II subunit RPB1 [EC:2.7.7.6]+ko00230//Purine metabolism+ko03020//RNA polymerase+ko01100//Metabolic pathways+ko00240//Pyrimidine metabolism;K04733//interleukin-1 receptor-associated kinase 4 [EC:2.7.11.1];K22686//pro-apoptotic serine protease NMA111 [EC:3.4.21.-];K19882//O-palmitoleoyl-L-serine hydrolase [EC:3.1.1.98];K03517//quinolinate synthase [EC:2.5.1.72]+k…	AC217591.1 Populus trichocarpa clone POP109-C02, complete sequence	Retrovirus-related Pol polyprotein from transposon TNT 1-94 [Cajanus cajan]	GAG-pre-integrase domain	[R] KOG0017 FOG: Transposon-encoded proteins with TYA, reverse transcriptase, integrase domains in various combinations	Retrovirus-related Pol polyprotein from transposon TNT 1-94 OS=Nicotiana tabacum PE=2 SV=1	NA
Unigene2918_All	Unigene2918_All	Unigene2918_All	Novel_gene	1	383	NA	NA	NA	NA	NA	NA	NA
CL347.Contig4_All	CL347.Contig4_All	CL347.Contig4_All	Novel_gene	1	1817	NA	NA	NA	NA	NA	NA	NA
Unigene12919_All	Unigene12919_All	Unigene12919_All	Novel_gene	1	378	K17964//leucine-rich PPR motif-containing protein, mitochondrial	XM_006474814.2 PREDICTED: Citrus sinensis pentatricopeptide repeat-containing protein At5g55840 (LOC102628623), mRNA	PREDICTED: pentatricopeptide repeat-containing protein At5g55840 [Citrus sinensis]	PPR repeat	[R] KOG4197 FOG: PPR repeat	Pentatricopeptide repeat-containing protein At5g55840 OS=Arabidopsis thaliana GN=At5g55840 PE=3 SV=2	NA
Unigene4166_All	Unigene4166_All	Unigene4166_All	Novel_gene	1	1049	K14292//trimethylguanosine synthase [EC:2.1.1.-]+ko03013//RNA transport;K07213//copper chaperone	XM_006424674.1 Citrus clementina hypothetical protein (CICLE_v10029192mg) mRNA, complete cds	protein SODIUM POTASSIUM ROOT DEFECTIVE 3 [Herrania umbratica]	Heavy-metal-associated domain	[P] KOG1603 Copper chaperone	Protein SODIUM POTASSIUM ROOT DEFECTIVE 1 OS=Arabidopsis thaliana GN=NAKR1 PE=1 SV=1	GO:0046872//metal ion binding;GO:0030001//metal ion transport
CL4701.Contig3_All	CL4701.Contig3_All	CL4701.Contig3_All	Novel_gene	1	2694	NA	XM_006479635.2 PREDICTED: Citrus sinensis hypothetical protein (LOC102608532), mRNA	hypothetical protein CICLE_v10022155mg [Citrus clementina] >XP_006479698.1 PREDICTED: uncharacterized protein LOC102608532 [Citrus sinensis] >ESR57281.1 hypothetical protein CICLE_v10022155mg [Citrus clementina] >KDO68690.1 hypothetical protein CISIN_1g027722mg [Citrus sinensis] >KDO68691.1 hypothetical protein CISIN_1g027722mg [Citrus sinensis] >KDO68692.1 hypothetical protein CISIN_1g027722mg […	Proline-rich nuclear receptor coactivator	NA	NA	NA
Unigene16593_All	Unigene16593_All	Unigene16593_All	Novel_gene	1	1986	NA	NA	PREDICTED: zinc finger BED domain-containing protein RICESLEEPER 1-like [Citrus sinensis]	Domain of unknown function (DUF4413)	[L] KOG1121 Tam3-transposase (Ac family)	Zinc finger BED domain-containing protein RICESLEEPER 2 OS=Oryza sativa subsp. japonica GN=Os03g0733400 PE=2 SV=1	GO:0003677//DNA binding;GO:0046983//protein dimerization activity
Unigene5177_All	Unigene5177_All	Unigene5177_All	Novel_gene	1	1567	NA	NA	NA	NA	NA	NA	NA
Unigene18824_All	Unigene18824_All	Unigene18824_All	Novel_gene	1	266	NA	NA	NA	NA	NA	NA	NA
Unigene13576_All	Unigene13576_All	Unigene13576_All	Novel_gene	1	1322	K15032//mTERF domain-containing protein, mitochondrial	NA	hypothetical protein CICLE_v10006640mg [Citrus clementina] >ESR32870.1 hypothetical protein CICLE_v10006640mg [Citrus clementina]	mTERF	[KR] KOG1267 Mitochondrial transcription termination factor, mTERF	Transcription termination factor MTERF6, chloroplastic/mitochondrial OS=Arabidopsis thaliana GN=MTERF6 PE=2 SV=1	GO:0006355//regulation of transcription, DNA-templated;GO:0003690//double-stranded DNA binding
CL2039.Contig1_All	CL2039.Contig1_All	CL2039.Contig1_All	Novel_gene	1	1905	K16292//KDEL-tailed cysteine endopeptidase [EC:3.4.22.-];K01365//cathepsin L [EC:3.4.22.15]+ko04145//Phagosome	KY475581.1 Litchi chinensis cysteine protease (CP1) mRNA, complete cds	cysteine protease [Litchi chinensis]	Papain family cysteine protease	[O] KOG1543 Cysteine proteinase Cathepsin L	Probable cysteine protease RD21B OS=Arabidopsis thaliana GN=RD21B PE=1 SV=1	GO:0032440//2-alkenal reductase [NAD(P)] activity;GO:0008234//cysteine-type peptidase activity
Unigene16062_All	Unigene16062_All	Unigene16062_All	Novel_gene	1	553	NA	NA	NA	NA	NA	NA	NA
CL6758.Contig2_All	CL6758.Contig2_All	CL6758.Contig2_All	Novel_gene	1	2308	K03233//elongation factor 1-gamma	XM_021805000.1 PREDICTED: Hevea brasiliensis elongation factor 1-gamma (LOC110650162), mRNA	elongation factor 1-gamma [Hevea brasiliensis] >ADR70876.1 eukaryotic translation elongation factor 1B gamma-subunit [Hevea brasiliensis]	Elongation factor 1 gamma, conserved domain	[J] KOG1627 Translation elongation factor EF-1 gamma	Elongation factor 1-gamma OS=Prunus avium PE=2 SV=1	GO:0003746//translation elongation factor activity
CL368.Contig5_All	CL368.Contig5_All	CL368.Contig5_All	Novel_gene	1	3766	K07466//replication factor A1+ko03420//Nucleotide excision repair+ko03030//DNA replication+ko03440//Homologous recombination+ko03430//Mismatch repair	XM_006440702.1 Citrus clementina hypothetical protein (CICLE_v10019317mg) mRNA, complete cds	hypothetical protein CICLE_v10019317mg [Citrus clementina] >ESR54005.1 hypothetical protein CICLE_v10019317mg [Citrus clementina]	Glycerophosphoryl diester phosphodiesterase family	[L] KOG0851 Single-stranded DNA-binding replication protein A (RPA), large (70 kD) subunit and related ssDNA-binding proteins	Replication protein A 70 kDa DNA-binding subunit B OS=Arabidopsis thaliana GN=RPA1B PE=3 SV=1	GO:0003677//DNA binding;GO:0005634//nucleus;GO:0006281//DNA repair;GO:0006260//DNA replication;GO:0006310//DNA recombination
CL5067.Contig2_All	CL5067.Contig2_All	CL5067.Contig2_All	Novel_gene	1	245	K14494//DELLA protein+ko04075//Plant hormone signal transduction	NA	DELLA protein GAIP-B [Manihot esculenta] >OAY29258.1 hypothetical protein MANES_15G130800 [Manihot esculenta]	NA	[TK] LSE0487 A Gibberellin response modulator/Predicted transcription factor	DELLA protein GAIP OS=Cucurbita maxima GN=GAIP PE=2 SV=1	NA
CL3045.Contig2_All	CL3045.Contig2_All	CL3045.Contig2_All	Novel_gene	1	2730	K20282//GRIP and coiled-coil domain-containing protein 2;K10352//myosin heavy chain;K20478//golgin subfamily B member 1	XM_006467002.2 PREDICTED: Citrus sinensis protein GRIP (LOC102626541), transcript variant X2, mRNA	hypothetical protein CICLE_v10024922mg [Citrus clementina] >ESR38545.1 hypothetical protein CICLE_v10024922mg [Citrus clementina]	GRIP domain	[Z] KOG0161 Myosin class II heavy chain	Protein GRIP OS=Arabidopsis thaliana GN=GRIP PE=1 SV=2	NA
CL617.Contig3_All	CL617.Contig3_All	CL617.Contig3_All	Novel_gene	1	1007	K21442//ankyrin repeat domain-containing protein 54;K06867//uncharacterized protein	XM_021423637.1 PREDICTED: Herrania umbratica ankyrin repeat domain-containing protein 2A (LOC110412965), mRNA	PREDICTED: ankyrin repeat domain-containing protein 2A [Theobroma cacao] >XP_021279312.1 ankyrin repeat domain-containing protein 2A [Herrania umbratica]	NA	[M] KOG4177 Ankyrin	Acyl-CoA-binding domain-containing protein 2 OS=Arabidopsis thaliana GN=ACBP2 PE=1 SV=1	NA
CL4947.Contig3_All	CL4947.Contig3_All	CL4947.Contig3_All	Novel_gene	1	1044	K21630//GATA-type zinc finger protein 1	XM_018957226.1 PREDICTED: Juglans regia GATA transcription factor 15-like (LOC108985072), mRNA	hypothetical protein CICLE_v10006161mg [Citrus clementina] >XP_006488880.1 PREDICTED: GATA transcription factor 16-like [Citrus sinensis] >ESR32680.1 hypothetical protein CICLE_v10006161mg [Citrus clementina]	GATA zinc finger	[K] KOG1601 GATA-4/5/6 transcription factors	GATA transcription factor 15 OS=Arabidopsis thaliana GN=GATA15 PE=2 SV=2	GO:0008270//zinc ion binding;GO:0043565//sequence-specific DNA binding;GO:0003700//DNA binding transcription factor activity
CL4907.Contig1_All	CL4907.Contig1_All	CL4907.Contig1_All	Novel_gene	1	571	NA	NA	uncharacterized protein LOC110610746 [Manihot esculenta] >XP_021606497.1 uncharacterized protein LOC110610746 [Manihot esculenta]	NA	NA	NA	GO:0016021//integral component of membrane
CL5206.Contig1_All	CL5206.Contig1_All	CL5206.Contig1_All	Novel_gene	1	1661	K12670//oligosaccharyltransferase complex subunit beta+ko04141//Protein processing in endoplasmic reticulum+ko00510//N-Glycan biosynthesis+ko01100//Metabolic pathways	XM_006487129.2 PREDICTED: Citrus sinensis dolichyl-diphosphooligosaccharide--protein glycosyltransferase 48 kDa subunit (LOC102618847), mRNA	hypothetical protein CICLE_v10028484mg [Citrus clementina] >XP_006487192.1 PREDICTED: dolichyl-diphosphooligosaccharide--protein glycosyltransferase 48 kDa subunit [Citrus sinensis] >ESR36441.1 hypothetical protein CICLE_v10028484mg [Citrus clementina] >KDO51457.1 hypothetical protein CISIN_1g013791mg [Citrus sinensis]	Oligosaccharyltransferase 48 kDa subunit beta	[O] KOG2754 Oligosaccharyltransferase, beta subunit	Dolichyl-diphosphooligosaccharide--protein glycosyltransferase 48 kDa subunit OS=Arabidopsis thaliana GN=OST48 PE=2 SV=1	GO:0018279//protein N-linked glycosylation via asparagine;GO:0016757//transferase activity, transferring glycosyl groups;GO:0016021//integral component of membrane;GO:0005789//endoplasmic reticulum membrane
Unigene15971_All	Unigene15971_All	Unigene15971_All	Novel_gene	1	1989	K12373//hexosaminidase [EC:3.2.1.52]+ko00603//Glycosphingolipid biosynthesis - globo and isoglobo series+ko00604//Glycosphingolipid biosynthesis - ganglio series+ko00531//Glycosaminoglycan degradation+ko00520//Amino sugar and nucleotide sugar metabolism+ko00511//Other glycan degradation+ko01100//Metabolic pathways	XM_006485960.2 PREDICTED: Citrus sinensis beta-hexosaminidase 1 (LOC102622485), mRNA	hypothetical protein CICLE_v10031139mg [Citrus clementina] >XP_006486023.1 PREDICTED: beta-hexosaminidase 1 [Citrus sinensis] >ESR49343.1 hypothetical protein CICLE_v10031139mg [Citrus clementina]	Glycosyl hydrolase family 20, catalytic domain	[G] KOG2499 Beta-N-acetylhexosaminidase	Beta-hexosaminidase 1 OS=Arabidopsis thaliana GN=HEXO1 PE=1 SV=1	GO:0102148//N-acetyl-beta-D-galactosaminidase activity;GO:0004563//beta-N-acetylhexosaminidase activity;GO:0005975//carbohydrate metabolic process;GO:0016021//integral component of membrane
Unigene11877_All	Unigene11877_All	Unigene11877_All	Novel_gene	1	519	K17815//exonuclease V [EC:3.1.-.-]	NA	Morph_protein1 domain-containing protein [Cephalotus follicularis]	NA	[S] KOG4760 Uncharacterized conserved protein	Exonuclease V, chloroplastic OS=Arabidopsis thaliana GN=At5g60370 PE=2 SV=1	NA
CL1506.Contig9_All	CL1506.Contig9_All	CL1506.Contig9_All	Novel_gene	1	1172	NA	AM438993.1 Vitis vinifera, whole genome shotgun sequence, contig VV78X277879.20, clone ENTAV 115	NA	NA	NA	NA	NA
CL350.Contig2_All	CL350.Contig2_All	CL350.Contig2_All	Novel_gene	1	419	K02979//small subunit ribosomal protein S28e+ko03010//Ribosome	XM_006481615.2 PREDICTED: Citrus sinensis 40S ribosomal protein S28 (LOC102622872), mRNA	unnamed protein product [Coffea canephora]	NA	[J] KOG3502 40S ribosomal protein S28	40S ribosomal protein S28 OS=Zea mays GN=RPS28 PE=3 SV=1	GO:0005840//ribosome;GO:0006412//translation;GO:0016779//nucleotidyltransferase activity;GO:0003735//structural constituent of ribosome
Unigene4802_All	Unigene4802_All	Unigene4802_All	Novel_gene	1	748	K11295//high mobility group protein B2;K09272//structure-specific recognition protein 1;K10802//high mobility group protein B1+ko03410//Base excision repair	NA	hypothetical protein PHMEG_00022902 [Phytophthora megakarya]	HMG-box domain	[R] KOG0381 HMG box-containing protein	FACT complex subunit SSRP1 OS=Arabidopsis thaliana GN=SSRP1 PE=1 SV=2	GO:0003677//DNA binding;GO:0005634//nucleus
CL3390.Contig1_All	CL3390.Contig1_All	CL3390.Contig1_All	Novel_gene	1	1089	NA	XM_017772042.1 PREDICTED: Gossypium arboreum armadillo repeat-containing protein 7 (LOC108470638), transcript variant X5, mRNA	armadillo repeat-containing protein 7 [Herrania umbratica]	NA	[S] KOG4646 Uncharacterized conserved protein, contains ARM repeats	NA	NA
CL1141.Contig3_All	CL1141.Contig3_All	CL1141.Contig3_All	Novel_gene	1	1542	K14684//solute carrier family 25 (mitochondrial phosphate transporter), member 23/24/25/41	XM_006475762.2 PREDICTED: Citrus sinensis adenine nucleotide transporter BT1, chloroplastic/mitochondrial (LOC102624496), mRNA	hypothetical protein CICLE_v10008560mg [Citrus clementina] >ESR64192.1 hypothetical protein CICLE_v10008560mg [Citrus clementina]	Mitochondrial carrier protein	[C] KOG0752 Mitochondrial solute carrier protein	Adenine nucleotide transporter BT1, chloroplastic/amyloplastic/mitochondrial OS=Zea mays GN=BT1 PE=1 SV=1	GO:0055085//transmembrane transport;GO:0005743//mitochondrial inner membrane;GO:0016021//integral component of membrane;GO:0006839//mitochondrial transport;GO:0022857//transmembrane transporter activity
Unigene17355_All	Unigene17355_All	Unigene17355_All	Novel_gene	1	1288	K15277//solute carrier family 35 (adenosine 3'-phospho 5'-phosphosulfate transporter), member B3;K12176//COP9 signalosome complex subunit 2	XM_006481990.2 PREDICTED: Citrus sinensis stomatal closure-related actin-binding protein 3-like (LOC102607368), transcript variant X2, mRNA	PREDICTED: stomatal closure-related actin-binding protein 3-like [Citrus sinensis] >XP_006482053.1 PREDICTED: stomatal closure-related actin-binding protein 3-like [Citrus sinensis]	Coiled-coil regions of plant-specific actin-binding protein	NA	Stomatal closure-related actin-binding protein 3 OS=Arabidopsis thaliana GN=SCAB3 PE=2 SV=1	NA
Unigene13288_All	Unigene13288_All	Unigene13288_All	Novel_gene	1	3223	K06269//serine/threonine-protein phosphatase PP1 catalytic subunit [EC:3.1.3.16]+ko03015//mRNA surveillance pathway;K10590//E3 ubiquitin-protein ligase TRIP12 [EC:2.3.2.26]+ko04120//Ubiquitin mediated proteolysis	XM_021427788.1 PREDICTED: Herrania umbratica importin subunit alpha-2-like (LOC110415973), mRNA	importin subunit alpha-2-like [Manihot esculenta] >XP_021620489.1 importin subunit alpha-2-like [Manihot esculenta] >XP_021620490.1 importin subunit alpha-2-like [Manihot esculenta] >OAY43980.1 hypothetical protein MANES_08G113100 [Manihot esculenta]	Armadillo/beta-catenin-like repeat	[U] KOG0166 Karyopherin (importin) alpha	Importin subunit alpha-2 OS=Arabidopsis thaliana GN=IMPA2 PE=1 SV=1	GO:0005634//nucleus;GO:0008565//protein transporter activity;GO:0006606//protein import into nucleus;GO:0005737//cytoplasm
CL2270.Contig3_All	CL2270.Contig3_All	CL2270.Contig3_All	Novel_gene	1	803	NA	NA	uncharacterized protein LOC110662497 [Hevea brasiliensis]	NA	NA	NA	NA
CL2336.Contig2_All	CL2336.Contig2_All	CL2336.Contig2_All	Novel_gene	1	1367	K18195//rhamnogalacturonan endolyase [EC:4.2.2.23];K22804//structural maintenance of chromosomes protein 6;K01188//beta-glucosidase [EC:3.2.1.21]+ko01100//Metabolic pathways+ko00500//Starch and sucrose metabolism+ko01110//Biosynthesis of secondary metabolites+ko00460//Cyanoamino acid metabolism+ko00940//Phenylpropanoid biosynthesis;K10393//kinesin family member 2/24	NA	uncharacterized protein LOC110900441 [Helianthus annuus]	zinc-binding in reverse transcriptase	[R] KOG1075 FOG: Reverse transcriptase	Putative ribonuclease H protein At1g65750 OS=Arabidopsis thaliana GN=At1g65750 PE=3 SV=1	NA
Unigene14038_All	Unigene14038_All	Unigene14038_All	Novel_gene	1	1409	K02941//large subunit ribosomal protein LP0+ko03010//Ribosome	XM_010069209.2 PREDICTED: Eucalyptus grandis 60S acidic ribosomal protein P0 (LOC104454381), mRNA	60S acidic ribosomal protein P0 [Manihot esculenta] >OAY38461.1 hypothetical protein MANES_10G016100 [Manihot esculenta]	Ribosomal protein L10	[J] KOG0815 60S acidic ribosomal protein P0	60S acidic ribosomal protein P0 OS=Glycine max PE=2 SV=1	GO:0005840//ribosome;GO:0042254//ribosome biogenesis
CL6687.Contig1_All	CL6687.Contig1_All	CL6687.Contig1_All	Novel_gene	1	1149	NA	XM_018980510.1 PREDICTED: Juglans regia uncharacterized protein C20orf24 homolog (LOC109002662), transcript variant X1, mRNA	PREDICTED: uncharacterized protein C20orf24 homolog [Juglans regia]	Rab5-interacting protein (Rab5ip)	[U] KOG3415 Putative Rab5-interacting protein	NA	GO:0016021//integral component of membrane
CL2274.Contig1_All	CL2274.Contig1_All	CL2274.Contig1_All	Novel_gene	1	2179	K20617//cytochrome P450 family 71 subfamily A	NA	PREDICTED: LOW QUALITY PROTEIN: cytochrome P450 71A9-like [Citrus sinensis]	Cytochrome P450	[Q] KOG0156 Cytochrome P450 CYP2 subfamily	Cytochrome P450 71A9 OS=Glycine max GN=CYP71A9 PE=2 SV=1	NA
CL5838.Contig52_All	CL5838.Contig52_All	CL5838.Contig52_All	Novel_gene	1	3122	K11147//dehydrogenase/reductase SDR family member 4 [EC:1.1.-.-]+ko04146//Peroxisome+ko01100//Metabolic pathways	NA	PREDICTED: tropinone reductase-like 3 [Malus domestica]	short chain dehydrogenase	[R] KOG0725 Reductases with broad range of substrate specificities	Tropinone reductase-like 3 OS=Erythroxylum coca PE=2 SV=1	GO:0016491//oxidoreductase activity
Unigene12132_All	Unigene12132_All	Unigene12132_All	Novel_gene	1	1825	K04733//interleukin-1 receptor-associated kinase 4 [EC:2.7.11.1]	XM_006480150.2 PREDICTED: Citrus sinensis autophagy-related protein 18h-like (LOC102630552), mRNA	hypothetical protein CISIN_1g013927mg [Citrus sinensis]	Protein kinase domain	[T] KOG1187 Serine/threonine protein kinase	Receptor-like cytosolic serine/threonine-protein kinase RBK2 OS=Arabidopsis thaliana GN=RBK2 PE=1 SV=1	GO:0004674//protein serine/threonine kinase activity;GO:0005524//ATP binding
Unigene11840_All	Unigene11840_All	Unigene11840_All	Novel_gene	1	1317	K04733//interleukin-1 receptor-associated kinase 4 [EC:2.7.11.1]	NA	PREDICTED: uncharacterized protein LOC18597018 isoform X1 [Theobroma cacao]	NA	NA	Uncharacterized protein At5g39570 OS=Arabidopsis thaliana GN=At5g39570 PE=1 SV=1	NA
CL4355.Contig2_All	CL4355.Contig2_All	CL4355.Contig2_All	Novel_gene	1	1819	K19996//phosphatidylinositol transfer protein SFH5	XM_018122504.1 PREDICTED: Theobroma cacao patellin-4 (LOC18595143), mRNA	CRAL_TRIO domain-containing protein/CRAL_TRIO_N domain-containing protein [Cephalotus follicularis]	CRAL/TRIO domain	[I] KOG1471 Phosphatidylinositol transfer protein SEC14 and related proteins	Patellin-4 OS=Arabidopsis thaliana GN=PATL4 PE=1 SV=2	GO:0006810//transport;GO:0016021//integral component of membrane
Unigene13081_All	Unigene13081_All	Unigene13081_All	Novel_gene	1	259	K19613//leucine-rich repeat protein SHOC2	NA	PREDICTED: putative disease resistance RPP13-like protein 1 isoform X1 [Citrus sinensis]	NA	NA	Putative disease resistance RPP13-like protein 1 OS=Arabidopsis thaliana GN=RPPL1 PE=3 SV=1	NA
Unigene2956_All	Unigene2956_All	Unigene2956_All	Novel_gene	1	325	NA	NA	NA	NA	NA	NA	NA
CL188.Contig1_All	CL188.Contig1_All	CL188.Contig1_All	Novel_gene	1	1823	K07428//cytochrome P450 family 4 subfamily X [EC:1.14.14.1];K07426//cytochrome P450 family 4 subfamily B polypeptide 1 [EC:1.14.14.1]	XM_006348845.1 PREDICTED: Solanum tuberosum cytochrome P450 CYP72A219-like (LOC102584840), mRNA	hypothetical protein CICLE_v10024206mg [Citrus clementina] >ESR55556.1 hypothetical protein CICLE_v10024206mg [Citrus clementina]	Cytochrome P450	[QI] KOG0157 Cytochrome P450 CYP4/CYP19/CYP26 subfamilies	Cytochrome P450 CYP72A219 OS=Panax ginseng PE=2 SV=1	GO:0016705//oxidoreductase activity, acting on paired donors, with incorporation or reduction of molecular oxygen;GO:0020037//heme binding;GO:0005506//iron ion binding;GO:0004497//monooxygenase activity
CL1815.Contig2_All	CL1815.Contig2_All	CL1815.Contig2_All	Novel_gene	1	2386	K19891//glucan endo-1,3-beta-glucosidase 1/2/3 [EC:3.2.1.39]+ko00500//Starch and sucrose metabolism	XM_006475282.2 PREDICTED: Citrus sinensis glucan endo-1,3-beta-glucosidase 13 (LOC102627838), mRNA	hypothetical protein CICLE_v10008080mg [Citrus clementina] >XP_006475345.1 PREDICTED: glucan endo-1,3-beta-glucosidase 13 [Citrus sinensis] >ESR64577.1 hypothetical protein CICLE_v10008080mg [Citrus clementina] >KDO55851.1 hypothetical protein CISIN_1g010782mg [Citrus sinensis]	Glycosyl hydrolases family 17	[MVG] LSE0111 A beta-1, 3 glucanase	Glucan endo-1,3-beta-glucosidase 13 OS=Arabidopsis thaliana GN=At5g56590 PE=1 SV=1	GO:0004553//hydrolase activity, hydrolyzing O-glycosyl compounds;GO:0005975//carbohydrate metabolic process
Unigene5054_All	Unigene5054_All	Unigene5054_All	Novel_gene	1	2181	K19613//leucine-rich repeat protein SHOC2;K15078//structure-specific endonuclease subunit SLX1 [EC:3.6.1.-]	NA	CC-NBS-LRR protein kinase [Solanum bulbocastanum]	Leucine Rich repeats (2 copies)	[VT] LSE0039 A Disease resistance protein (TIR-NBS-LRR class)	Disease resistance protein RGA2 OS=Solanum bulbocastanum GN=RGA2 PE=1 SV=1	GO:0043531//ADP binding;GO:0006952//defense response
CL4033.Contig3_All	CL4033.Contig3_All	CL4033.Contig3_All	Novel_gene	1	3895	K01148//poly(A)-specific ribonuclease [EC:3.1.13.4]+ko03018//RNA degradation	XR_371084.2 PREDICTED: Citrus sinensis chloroplastic group IIA intron splicing facilitator CRS1, chloroplastic (LOC102628064), transcript variant X7, misc_RNA	PREDICTED: chloroplastic group IIA intron splicing facilitator CRS1, chloroplastic isoform X5 [Citrus sinensis]	CRS1 / YhbY (CRM) domain	[L] KOG1990 Poly(A)-specific exoribonuclease PARN	CRM-domain containing factor CFM2, chloroplastic OS=Arabidopsis thaliana GN=CFM2 PE=1 SV=1	NA
Unigene3915_All	Unigene3915_All	Unigene3915_All	Novel_gene	1	585	NA	NA	NA	NA	NA	NA	NA
CL5764.Contig4_All	CL5764.Contig4_All	CL5764.Contig4_All	Novel_gene	1	893	K11786//ATP-dependent helicase STH1/SNF2 [EC:3.6.4.-];K13091//RNA-binding protein 39	NA	hypothetical protein VIGAN_07014100, partial [Vigna angularis var. angularis]	NA	[A] KOG0334 RNA helicase	DEAD-box ATP-dependent RNA helicase 42 OS=Arabidopsis thaliana GN=RH42 PE=1 SV=2	NA
CL5290.Contig2_All	CL5290.Contig2_All	CL5290.Contig2_All	Novel_gene	1	321	NA	NA	NA	NA	NA	NA	NA
CL3173.Contig2_All	CL3173.Contig2_All	CL3173.Contig2_All	Novel_gene	1	2698	K08956//AFG3 family protein [EC:3.4.24.-]	XM_015531161.1 PREDICTED: Citrus sinensis ATP-dependent zinc metalloprotease FTSH 10, mitochondrial-like (LOC102612679), transcript variant X2, mRNA	PREDICTED: ATP-dependent zinc metalloprotease FTSH 10, mitochondrial-like isoform X1 [Citrus sinensis] >XP_015386647.1 PREDICTED: ATP-dependent zinc metalloprotease FTSH 10, mitochondrial-like isoform X1 [Citrus sinensis]	Peptidase family M41	[O] KOG0731 AAA+-type ATPase containing the peptidase M41 domain	ATP-dependent zinc metalloprotease FTSH 8, mitochondrial OS=Oryza sativa subsp. japonica GN=FTSH8 PE=3 SV=1	GO:0004222//metalloendopeptidase activity;GO:0005524//ATP binding;GO:0008270//zinc ion binding;GO:0016021//integral component of membrane
CL3348.Contig2_All	CL3348.Contig2_All	CL3348.Contig2_All	Novel_gene	1	3747	K20557//transcription factor VIP1+ko04016//MAPK signaling pathway - plant	XM_006423452.1 Citrus clementina hypothetical protein (CICLE_v10028062mg) mRNA, complete cds	PREDICTED: uncharacterized protein LOC102624958 [Citrus sinensis] >XP_006487269.1 PREDICTED: uncharacterized protein LOC102620948 [Citrus sinensis] >XP_006493636.1 PREDICTED: uncharacterized protein LOC102613352 [Citrus sinensis]	bZIP transcription factor	[KR] LSE0037 A R2R3-type MYB transcription factors/VIP1, involved in Agrobacterium VirE2 nuclear import and infectivity	Transcription factor RF2b OS=Oryza sativa subsp. japonica GN=RF2b PE=1 SV=2	GO:0003677//DNA binding;GO:0003700//DNA binding transcription factor activity
CL4728.Contig6_All	CL4728.Contig6_All	CL4728.Contig6_All	Novel_gene	1	1533	K00030//isocitrate dehydrogenase (NAD+) [EC:1.1.1.41]+ko00020//Citrate cycle (TCA cycle)+ko01230//Biosynthesis of amino acids+ko01100//Metabolic pathways+ko01110//Biosynthesis of secondary metabolites+ko01210//2-Oxocarboxylic acid metabolism+ko01200//Carbon metabolism	XM_006481429.2 PREDICTED: Citrus sinensis isocitrate dehydrogenase [NAD] catalytic subunit 5, mitochondrial (LOC102619899), mRNA	hypothetical protein CICLE_v10011936mg [Citrus clementina] >XP_006481492.1 PREDICTED: isocitrate dehydrogenase [NAD] catalytic subunit 5, mitochondrial [Citrus sinensis] >ESR41996.1 hypothetical protein CICLE_v10011936mg [Citrus clementina]	Isocitrate/isopropylmalate dehydrogenase	[E] KOG0785 Isocitrate dehydrogenase, alpha subunit	Isocitrate dehydrogenase [NAD] catalytic subunit 5, mitochondrial OS=Arabidopsis thaliana GN=IDH5 PE=1 SV=1	GO:0006099//tricarboxylic acid cycle;GO:0000287//magnesium ion binding;GO:0004449//isocitrate dehydrogenase (NAD+) activity;GO:0051287//NAD binding;GO:0005739//mitochondrion
CL601.Contig1_All	CL601.Contig1_All	CL601.Contig1_All	Novel_gene	1	1172	K02206//cyclin-dependent kinase 2 [EC:2.7.11.22]	NA	Pkinase domain-containing protein, partial [Cephalotus follicularis]	NA	[R] KOG0594 Protein kinase PCTAIRE and related kinases	Cyclin-dependent kinase B1-1 OS=Oryza sativa subsp. japonica GN=CDKB1-1 PE=2 SV=1	NA
Unigene20070_All	Unigene20070_All	Unigene20070_All	Novel_gene	1	233	NA	NA	NA	NA	NA	NA	NA
Unigene10277_All	Unigene10277_All	Unigene10277_All	Novel_gene	1	3139	K22804//structural maintenance of chromosomes protein 6;K18195//rhamnogalacturonan endolyase [EC:4.2.2.23];K19026//spatacsin;K01188//beta-glucosidase [EC:3.2.1.21]+ko01100//Metabolic pathways+ko00500//Starch and sucrose metabolism+ko01110//Biosynthesis of secondary metabolites+ko00460//Cyanoamino acid metabolism+ko00940//Phenylpropanoid biosynthesis	NA	PREDICTED: uncharacterized protein LOC102626455 [Citrus sinensis]	Reverse transcriptase (RNA-dependent DNA polymerase)	[R] KOG1075 FOG: Reverse transcriptase	Uncharacterized mitochondrial protein AtMg01250 OS=Arabidopsis thaliana GN=AtMg01250 PE=4 SV=1	NA
Unigene9971_All	Unigene9971_All	Unigene9971_All	Novel_gene	1	1200	K17964//leucine-rich PPR motif-containing protein, mitochondrial	XM_003537739.3 PREDICTED: Glycine max pentatricopeptide repeat-containing protein At1g09820 (LOC100791270), mRNA	pentatricopeptide repeat-containing protein [Nicotiana attenuata]	PPR repeat family	[R] KOG4197 FOG: PPR repeat	Pentatricopeptide repeat-containing protein At2g32630 OS=Arabidopsis thaliana GN=At2g32630 PE=3 SV=1	NA
Unigene17846_All	Unigene17846_All	Unigene17846_All	Novel_gene	1	210	NA	NA	NA	NA	NA	NA	NA
Unigene3977_All	Unigene3977_All	Unigene3977_All	Novel_gene	1	634	K04733//interleukin-1 receptor-associated kinase 4 [EC:2.7.11.1]	NA	PREDICTED: uncharacterized protein LOC8271484 [Ricinus communis] >EEF35385.1 conserved hypothetical protein [Ricinus communis]	Peroxisomal membrane protein (Pex16)	[S] LSE0109 A Uncharacterized protein	NA	NA
Unigene21435_All	Unigene21435_All	Unigene21435_All	Novel_gene	1	213	K13414//mitogen-activated protein kinase kinase kinase 1 [EC:2.7.11.25]+ko04016//MAPK signaling pathway - plant+ko04626//Plant-pathogen interaction;K13459//disease resistance protein RPS2+ko04626//Plant-pathogen interaction;K07466//replication factor A1+ko03420//Nucleotide excision repair+ko03030//DNA replication+ko03440//Homologous recombination+ko03430//Mismatch repair;K22038//volume-regulated …	NA	PREDICTED: TMV resistance protein N-like isoform X3 [Citrus sinensis]	NA	[VT] LSE0039 A Disease resistance protein (TIR-NBS-LRR class)	TMV resistance protein N OS=Nicotiana glutinosa GN=N PE=1 SV=1	NA
Unigene20479_All	Unigene20479_All	Unigene20479_All	Novel_gene	1	283	NA	NA	NA	NA	NA	NA	NA
Unigene12717_All	Unigene12717_All	Unigene12717_All	Novel_gene	1	672	K04733//interleukin-1 receptor-associated kinase 4 [EC:2.7.11.1];K07213//copper chaperone;K10572//inositol-pentakisphosphate 2-kinase [EC:2.7.1.158]+ko01100//Metabolic pathways+ko04070//Phosphatidylinositol signaling system+ko00562//Inositol phosphate metabolism;K19307//25S rRNA (uracil2634-N3)-methyltransferase [EC:2.1.1.313]	XM_017779304.1 PREDICTED: Gossypium arboreum neurofilament light polypeptide-like (LOC108476932), mRNA	PREDICTED: heavy metal-associated isoprenylated plant protein 39 [Elaeis guineensis]	Heavy-metal-associated domain	[P] KOG1603 Copper chaperone	Heavy metal-associated isoprenylated plant protein 39 OS=Arabidopsis thaliana GN=HIPP39 PE=2 SV=1	GO:0046872//metal ion binding;GO:0030001//metal ion transport
Unigene20556_All	Unigene20556_All	Unigene20556_All	Novel_gene	1	373	NA	NA	NA	Putative Actinobacterial Holin-X, holin superfamily III	NA	NA	NA
Unigene13140_All	Unigene13140_All	Unigene13140_All	Novel_gene	1	547	NA	NA	NA	NA	NA	NA	NA
Unigene12723_All	Unigene12723_All	Unigene12723_All	Novel_gene	1	588	K05765//cofilin	XM_006486695.2 PREDICTED: Citrus sinensis actin-depolymerizing factor 5 (LOC102609419), mRNA	hypothetical protein CICLE_v10029455mg [Citrus clementina] >XP_006486758.1 PREDICTED: actin-depolymerizing factor 5 [Citrus sinensis] >ESR35863.1 hypothetical protein CICLE_v10029455mg [Citrus clementina] >KDO68020.1 hypothetical protein CISIN_1g031424mg [Citrus sinensis]	Cofilin/tropomyosin-type actin-binding protein	[Z] KOG1735 Actin depolymerizing factor	Actin-depolymerizing factor 5 OS=Arabidopsis thaliana GN=ADF5 PE=1 SV=1	GO:0003779//actin binding;GO:0015629//actin cytoskeleton;GO:0030042//actin filament depolymerization
CL2648.Contig7_All	CL2648.Contig7_All	CL2648.Contig7_All	Novel_gene	1	1451	K03086//RNA polymerase primary sigma factor	XM_004499880.2 PREDICTED: Cicer arietinum RNA polymerase sigma factor sigD, chloroplastic (LOC101506423), mRNA	hypothetical protein CICLE_v10033747mg [Citrus clementina] >ESR52198.1 hypothetical protein CICLE_v10033747mg [Citrus clementina]	Sigma-70 region 2	[K] LSE1296 A Plastidial RNA polymerase sigma-subunit	RNA polymerase sigma factor sigD, chloroplastic OS=Arabidopsis thaliana GN=SIGD PE=2 SV=1	GO:0003677//DNA binding;GO:0003700//DNA binding transcription factor activity;GO:0016987//sigma factor activity;GO:0006352//DNA-templated transcription, initiation
Unigene11764_All	Unigene11764_All	Unigene11764_All	Novel_gene	1	1422	K04733//interleukin-1 receptor-associated kinase 4 [EC:2.7.11.1]	XM_008234669.2 PREDICTED: Prunus mume U-box domain-containing protein 33 (LOC103331980), mRNA	U-box domain-containing protein 33 isoform X2 [Herrania umbratica]	NA	[T] TWOG0129 Protein kinase, contains U-box domains	U-box domain-containing protein 33 OS=Arabidopsis thaliana GN=PUB33 PE=2 SV=2	NA
CL297.Contig1_All	CL297.Contig1_All	CL297.Contig1_All	Novel_gene	1	3762	K14396//polyadenylate-binding protein 2+ko03015//mRNA surveillance pathway	XM_006466187.2 PREDICTED: Citrus sinensis polyadenylate-binding protein 2 (LOC102620020), mRNA	PREDICTED: polyadenylate-binding protein 2 [Citrus sinensis]	RNA recognition motif. (a.k.a. RRM, RBD, or RNP domain)	[A] KOG4209 Splicing factor RNPS1, SR protein superfamily	Polyadenylate-binding protein 2 OS=Arabidopsis thaliana GN=PABN2 PE=1 SV=1	GO:0003723//RNA binding
Unigene7374_All	Unigene7374_All	Unigene7374_All	Novel_gene	1	1586	K19367//maspardin+ko04144//Endocytosis	XM_006477209.2 PREDICTED: Citrus sinensis maspardin (LOC102629095), transcript variant X1, mRNA	hypothetical protein CISIN_1g015755mg [Citrus sinensis]	alpha/beta hydrolase fold	[R] TWOG0915 Alpha,beta hydrolase	NA	GO:0016021//integral component of membrane
CL2196.Contig7_All	CL2196.Contig7_All	CL2196.Contig7_All	Novel_gene	1	3622	NA	JQ967363.1 Dipteronia sinensis microsatellite 704 sequence	NA	Cuticle protein CPCFC	NA	NA	NA
Unigene14810_All	Unigene14810_All	Unigene14810_All	Novel_gene	1	746	K00485//dimethylaniline monooxygenase (N-oxide forming) [EC:1.14.13.8]	XM_006422393.1 Citrus clementina hypothetical protein (CICLE_v10028206mg) mRNA, complete cds	putative flavin-containing monooxygenase 1 [Morus notabilis] >EXC31566.1 putative flavin-containing monooxygenase 1 [Morus notabilis]	NA	NA	NA	GO:0050661//NADP binding;GO:0004499//N,N-dimethylaniline monooxygenase activity;GO:0050660//flavin adenine dinucleotide binding;GO:0004497//monooxygenase activity;GO:0055114//oxidation-reduction process
CL6314.Contig2_All	CL6314.Contig2_All	CL6314.Contig2_All	Novel_gene	1	2054	K00036//glucose-6-phosphate 1-dehydrogenase [EC:1.1.1.49 1.1.1.363]+ko00030//Pentose phosphate pathway+ko01100//Metabolic pathways+ko01110//Biosynthesis of secondary metabolites+ko01200//Carbon metabolism+ko00480//Glutathione metabolism	XM_006469912.2 PREDICTED: Citrus sinensis glucose-6-phosphate 1-dehydrogenase, cytoplasmic isoform (LOC102608770), mRNA	glucose-6-phosphate dehydrogenase [Corchorus capsularis]	Glucose-6-phosphate dehydrogenase, C-terminal domain	[G] KOG0563 Glucose-6-phosphate 1-dehydrogenase	Glucose-6-phosphate 1-dehydrogenase, cytoplasmic isoform 2 OS=Arabidopsis thaliana GN=ACG12 PE=2 SV=1	GO:0006006//glucose metabolic process;GO:0050661//NADP binding;GO:0006098//pentose-phosphate shunt;GO:0004345//glucose-6-phosphate dehydrogenase activity
Unigene15589_All	Unigene15589_All	Unigene15589_All	Novel_gene	1	992	NA	XM_012211873.2 PREDICTED: Jatropha curcas uncharacterized LOC105630154 (LOC105630154), transcript variant X1, mRNA	PREDICTED: uncharacterized protein LOC109020739 [Juglans regia]	Universal stress protein family	[T] TWOG0093 FOG: USPA domain	Universal stress protein PHOS34 OS=Arabidopsis thaliana GN=PHOS34 PE=1 SV=1	GO:0006950//response to stress
CL207.Contig2_All	CL207.Contig2_All	CL207.Contig2_All	Novel_gene	1	2677	K22047//mechanosensitive ion channel protein 1/2/3	XM_006426207.1 Citrus clementina hypothetical protein (CICLE_v10024979mg) mRNA, complete cds	PREDICTED: mechanosensitive ion channel protein 2, chloroplastic isoform X1 [Citrus sinensis] >XP_006466308.1 PREDICTED: mechanosensitive ion channel protein 2, chloroplastic isoform X1 [Citrus sinensis]	Mechanosensitive ion channel	[K] KOG4210 Nuclear localization sequence binding protein	Mechanosensitive ion channel protein 2, chloroplastic OS=Arabidopsis thaliana GN=MSL2 PE=2 SV=1	GO:0016020//membrane;GO:0055085//transmembrane transport
Unigene11671_All	Unigene11671_All	Unigene11671_All	Novel_gene	1	2082	K21362//galactolipid galactosyltransferase [EC:2.4.1.184]+ko00561//Glycerolipid metabolism	XM_006488733.1 PREDICTED: Citrus sinensis beta-glucosidase-like SFR2, chloroplastic (LOC102631100), transcript variant X2, mRNA	hypothetical protein CISIN_1g006252mg [Citrus sinensis] >KDO72037.1 hypothetical protein CISIN_1g006252mg [Citrus sinensis] >KDO72038.1 hypothetical protein CISIN_1g006252mg [Citrus sinensis]	Glycosyl hydrolase family 1	[G] KOG0626 Beta-glucosidase, lactase phlorizinhydrolase, and related proteins	Beta-glucosidase-like SFR2, chloroplastic OS=Oryza sativa subsp. japonica GN=SFR2 PE=2 SV=1	GO:0004553//hydrolase activity, hydrolyzing O-glycosyl compounds;GO:0005975//carbohydrate metabolic process;GO:0016021//integral component of membrane
CL3127.Contig3_All	CL3127.Contig3_All	CL3127.Contig3_All	Novel_gene	1	2309	K06943//nucleolar GTP-binding protein+ko03008//Ribosome biogenesis in eukaryotes	XM_006420935.1 Citrus clementina hypothetical protein (CICLE_v10004477mg) mRNA, complete cds	hypothetical protein CICLE_v10004477mg [Citrus clementina] >ESR34238.1 hypothetical protein CICLE_v10004477mg [Citrus clementina]	NOGCT (NUC087) domain	[R] KOG1490 GTP-binding protein CRFG/NOG1 (ODN superfamily)	Nucleolar GTP-binding protein 1 OS=Arabidopsis thaliana GN=At1g50920 PE=2 SV=1	GO:0042254//ribosome biogenesis;GO:0005730//nucleolus;GO:0005525//GTP binding
CL503.Contig5_All	CL503.Contig5_All	CL503.Contig5_All	Novel_gene	1	3401	K14376//poly(A) polymerase [EC:2.7.7.19]+ko03015//mRNA surveillance pathway	XM_006475936.2 PREDICTED: Citrus sinensis nuclear poly(A) polymerase 4-like (LOC102621281), transcript variant X4, mRNA	PREDICTED: nuclear poly(A) polymerase 4 isoform X1 [Theobroma cacao]	Poly(A) polymerase central domain	[A] KOG2245 Poly(A) polymerase and related nucleotidyltransferases	Nuclear poly(A) polymerase 4 OS=Arabidopsis thaliana GN=PAPS4 PE=1 SV=1	NA
CL254.Contig1_All	CL254.Contig1_All	CL254.Contig1_All	Novel_gene	1	1040	K10768//alkylated DNA repair protein alkB homolog 6 [EC:1.14.11.-]	XM_006480250.2 PREDICTED: Citrus sinensis alpha-ketoglutarate-dependent dioxygenase alkB homolog 6 (LOC102613756), mRNA	PREDICTED: alpha-ketoglutarate-dependent dioxygenase alkB homolog 6 [Citrus sinensis]	2OG-Fe(II) oxygenase superfamily	[S] KOG3200 Uncharacterized conserved protein	NA	NA
Unigene16682_All	Unigene16682_All	Unigene16682_All	Novel_gene	1	892	K19613//leucine-rich repeat protein SHOC2	NA	PREDICTED: ABC transporter G family member 26 isoform X1 [Gossypium raimondii]	NA	[Q] KOG0061 Transporter, ABC superfamily (Breast cancer resistance protein)	ABC transporter G family member 26 OS=Arabidopsis thaliana GN=ABCG26 PE=3 SV=2	GO:0005524//ATP binding;GO:0016021//integral component of membrane;GO:0016887//ATPase activity
CL6077.Contig2_All	CL6077.Contig2_All	CL6077.Contig2_All	Novel_gene	1	331	K13260//isoflavone/4'-methoxyisoflavone 2'-hydroxylase [EC:1.14.13.89 1.14.13.53]+ko01110//Biosynthesis of secondary metabolites+ko00943//Isoflavonoid biosynthesis	NA	hypothetical protein POPTR_0007s10390g, partial [Populus trichocarpa] >ERP58476.1 hypothetical protein POPTR_0007s10390g, partial [Populus trichocarpa]	Cytochrome P450	[Q] KOG0156 Cytochrome P450 CYP2 subfamily	Cytochrome P450 81E8 OS=Medicago truncatula GN=CYP81E8 PE=2 SV=1	GO:0016705//oxidoreductase activity, acting on paired donors, with incorporation or reduction of molecular oxygen;GO:0020037//heme binding;GO:0005506//iron ion binding
Unigene20476_All	Unigene20476_All	Unigene20476_All	Novel_gene	1	206	K13459//disease resistance protein RPS2+ko04626//Plant-pathogen interaction	NA	hypothetical protein CISIN_1g003192mg [Citrus sinensis]	NA	NA	NA	NA
Unigene8572_All	Unigene8572_All	Unigene8572_All	Novel_gene	1	1444	NA	NA	hypothetical protein CISIN_1g011021mg [Citrus sinensis]	Leucine Rich repeats (2 copies)	NA	NA	NA
Unigene9387_All	Unigene9387_All	Unigene9387_All	Novel_gene	1	1809	K08332//vacuolar protein 8;K04733//interleukin-1 receptor-associated kinase 4 [EC:2.7.11.1]	XM_017789200.1 PREDICTED: Gossypium arboreum U-box domain-containing protein 26-like (LOC108485374), mRNA	PREDICTED: U-box domain-containing protein 26 [Citrus sinensis] >KDO59728.1 hypothetical protein CISIN_1g014817mg [Citrus sinensis]	U-box domain	[R] LSE0497 A U-box protein	U-box domain-containing protein 25 OS=Arabidopsis thaliana GN=PUB25 PE=2 SV=1	GO:0004842//ubiquitin-protein transferase activity
Unigene252_All	Unigene252_All	Unigene252_All	Novel_gene	1	2001	K02112//F-type H+-transporting ATPase subunit beta [EC:3.6.3.14]+ko01100//Metabolic pathways+ko00190//Oxidative phosphorylation+ko00195//Photosynthesis	KY511609.1 Acer griseum chloroplast, complete genome	ATP synthase CF1 beta subunit (chloroplast) [Acer buergerianum] >YP_009379344.1 ATP synthase CF1 beta subunit (plastid) [Acer palmatum] >AHF71480.1 ATP synthase CF1 beta chain (chloroplast) [Acer buergerianum subsp. ningpoense] >ARK38417.1 ATP synthase CF1 beta subunit (chloroplast) [Acer buergerianum] >ARQ30044.1 ATP synthase CF1 beta subunit (plastid) [Acer palmatum]	ATP synthase alpha/beta family, nucleotide-binding domain	[C] KOG1350 F0F1-type ATP synthase, beta subunit	ATP synthase subunit beta, chloroplastic OS=Carica papaya GN=atpB PE=3 SV=1	GO:0015986//ATP synthesis coupled proton transport;GO:0045261//proton-transporting ATP synthase complex, catalytic core F(1);GO:0009535//chloroplast thylakoid membrane;GO:0005524//ATP binding;GO:0046933//proton-transporting ATP synthase activity, rotational mechanism
CL5453.Contig3_All	CL5453.Contig3_All	CL5453.Contig3_All	Novel_gene	1	958	K02603//origin recognition complex subunit 1	XM_006449743.1 Citrus clementina hypothetical protein (CICLE_v10016559mg) mRNA, complete cds	hypothetical protein CICLE_v10016559mg [Citrus clementina] >ESR63046.1 hypothetical protein CICLE_v10016559mg [Citrus clementina]	BAH domain	[K] KOG1886 BAH domain proteins	Chromatin remodeling protein EBS OS=Arabidopsis thaliana GN=EBS PE=1 SV=1	GO:0046872//metal ion binding;GO:0003682//chromatin binding
CL5018.Contig2_All	CL5018.Contig2_All	CL5018.Contig2_All	Novel_gene	1	1708	NA	XM_006466593.2 PREDICTED: Citrus sinensis dof zinc finger protein DOF5.1 (LOC102612105), transcript variant X2, mRNA	dof zinc finger protein DOF1.1-like [Manihot esculenta] >OAY35374.1 hypothetical protein MANES_12G096300 [Manihot esculenta]	Dof domain, zinc finger	[R] LSE0455 A Dof Zn-finger protein	Dof zinc finger protein DOF2.2 OS=Arabidopsis thaliana GN=DOF2.2 PE=2 SV=2	GO:0003677//DNA binding;GO:0005634//nucleus;GO:0006355//regulation of transcription, DNA-templated
Unigene19842_All	Unigene19842_All	Unigene19842_All	Novel_gene	1	268	NA	NA	NA	NA	[J] KOG4752 Ribosomal protein L41	60S ribosomal protein L41 OS=Arabidopsis thaliana GN=RPL41A PE=3 SV=1	NA
CL2326.Contig18_All	CL2326.Contig18_All	CL2326.Contig18_All	Novel_gene	1	1261	K04715//ceramide kinase [EC:2.7.1.138]+ko00600//Sphingolipid metabolism	XM_006490105.2 PREDICTED: Citrus sinensis ceramide kinase (LOC102620773), mRNA	DAGK_cat domain-containing protein [Cephalotus follicularis]	NA	[IT] KOG1115 Ceramide kinase	Ceramide kinase OS=Arabidopsis thaliana GN=CERK PE=1 SV=1	GO:0003951//NAD+ kinase activity
CL1400.Contig1_All	CL1400.Contig1_All	CL1400.Contig1_All	Novel_gene	1	1823	K12890//splicing factor, arginine/serine-rich 1+ko03040//Spliceosome	XM_006441169.1 Citrus clementina hypothetical protein (CICLE_v10021646mg) mRNA, complete cds	PREDICTED: serine/arginine-rich splicing factor SR34A [Citrus sinensis] >XP_006493196.1 PREDICTED: serine/arginine-rich splicing factor SR34A [Citrus sinensis] >XP_006493197.1 PREDICTED: serine/arginine-rich splicing factor SR34A [Citrus sinensis]	RNA recognition motif. (a.k.a. RRM, RBD, or RNP domain)	[A] KOG0105 Alternative splicing factor ASF/SF2 (RRM superfamily)	Serine/arginine-rich splicing factor SR34A OS=Arabidopsis thaliana GN=SR34A PE=2 SV=1	GO:0003723//RNA binding
CL3715.Contig6_All	CL3715.Contig6_All	CL3715.Contig6_All	Novel_gene	1	309	NA	NA	receptor-like protein 12 [Jatropha curcas] >KDP22861.1 hypothetical protein JCGZ_00448 [Jatropha curcas]	Leucine Rich repeats (2 copies)	NA	NA	GO:0016021//integral component of membrane
Unigene16454_All	Unigene16454_All	Unigene16454_All	Novel_gene	1	435	NA	XM_006492364.2 PREDICTED: Citrus sinensis probable WRKY transcription factor 47 (LOC102631124), transcript variant X1, mRNA	WRKY transcription factor 47-2 [Dimocarpus longan]	HrpJ-like domain	[KT] LSE0036 A WRKY superfamily transcription factors	Probable WRKY transcription factor 47 OS=Arabidopsis thaliana GN=WRKY47 PE=1 SV=2	GO:0005634//nucleus;GO:0043565//sequence-specific DNA binding;GO:0006351//transcription, DNA-templated;GO:0003700//DNA binding transcription factor activity
CL4669.Contig1_All	CL4669.Contig1_All	CL4669.Contig1_All	Novel_gene	1	1995	K20295//conserved oligomeric Golgi complex subunit 8	XM_006474369.2 PREDICTED: Citrus sinensis conserved oligomeric Golgi complex subunit 8 (LOC102625151), mRNA	PREDICTED: conserved oligomeric Golgi complex subunit 8 [Citrus sinensis] >BAK61816.1 conserved oligomeric Golgi complex component [Citrus unshiu]	Dor1-like family	[U] KOG2069 Golgi transport complex subunit	NA	GO:0017119//Golgi transport complex
CL2417.Contig1_All	CL2417.Contig1_All	CL2417.Contig1_All	Novel_gene	1	2325	K01868//threonyl-tRNA synthetase [EC:6.1.1.3]+ko00970//Aminoacyl-tRNA biosynthesis	XM_006483747.2 PREDICTED: Citrus sinensis threonine--tRNA ligase, mitochondrial 1 (LOC102627861), mRNA	PREDICTED: threonine--tRNA ligase, mitochondrial 1 [Citrus sinensis]	tRNA synthetase class II core domain (G, H, P, S and T)	[J] KOG1637 Threonyl-tRNA synthetase	Threonine--tRNA ligase, mitochondrial 1 OS=Arabidopsis thaliana GN=THRRS PE=1 SV=3	GO:0004829//threonine-tRNA ligase activity;GO:0005524//ATP binding;GO:0006435//threonyl-tRNA aminoacylation;GO:0005737//cytoplasm
Unigene2801_All	Unigene2801_All	Unigene2801_All	Novel_gene	1	1021	K03549//KUP system potassium uptake protein;K03006//DNA-directed RNA polymerase II subunit RPB1 [EC:2.7.7.6]+ko00230//Purine metabolism+ko03020//RNA polymerase+ko01100//Metabolic pathways+ko00240//Pyrimidine metabolism;K20093//DNA excision repair protein ERCC-6-like [EC:3.6.4.12];K12447//UDP-sugar pyrophosphorylase [EC:2.7.7.64]+ko00520//Amino sugar and nucleotide sugar metabolism+ko00040//Pentos…	XM_014777430.1 PREDICTED: Glycine max uncharacterized mitochondrial protein AtMg00820-like (LOC106799240), mRNA	hypothetical protein TSUD_29610 [Trifolium subterraneum]	Reverse transcriptase (RNA-dependent DNA polymerase)	[R] KOG0017 FOG: Transposon-encoded proteins with TYA, reverse transcriptase, integrase domains in various combinations	Uncharacterized mitochondrial protein AtMg00820 OS=Arabidopsis thaliana GN=AtMg00820 PE=4 SV=1	NA
CL1844.Contig6_All	CL1844.Contig6_All	CL1844.Contig6_All	Novel_gene	1	2486	K13832//3-dehydroquinate dehydratase / shikimate dehydrogenase [EC:4.2.1.10 1.1.1.25]+ko01230//Biosynthesis of amino acids+ko01100//Metabolic pathways+ko01110//Biosynthesis of secondary metabolites+ko00400//Phenylalanine, tyrosine and tryptophan biosynthesis	XM_006479795.2 PREDICTED: Citrus sinensis bifunctional 3-dehydroquinate dehydratase/shikimate dehydrogenase, chloroplastic-like (LOC102625541), mRNA	PREDICTED: bifunctional 3-dehydroquinate dehydratase/shikimate dehydrogenase, chloroplastic-like [Citrus sinensis]	Type I 3-dehydroquinase	[R] KOG0725 Reductases with broad range of substrate specificities	Secoisolariciresinol dehydrogenase (Fragment) OS=Forsythia intermedia PE=1 SV=1	GO:0050661//NADP binding;GO:0003855//3-dehydroquinate dehydratase activity;GO:0019632//shikimate metabolic process;GO:0004764//shikimate 3-dehydrogenase (NADP+) activity
CL618.Contig3_All	CL618.Contig3_All	CL618.Contig3_All	Novel_gene	1	1210	K08967//1,2-dihydroxy-3-keto-5-methylthiopentene dioxygenase [EC:1.13.11.53 1.13.11.54]+ko01100//Metabolic pathways+ko00270//Cysteine and methionine metabolism	XM_006419969.1 Citrus clementina hypothetical protein (CICLE_v10005931mg) mRNA, complete cds	hypothetical protein PRUPE_1G021100 [Prunus persica]	ARD/ARD' family	[S] KOG2107 Uncharacterized conserved protein, contains double-stranded beta-helix domain	1,2-dihydroxy-3-keto-5-methylthiopentene dioxygenase 2 OS=Vitis vinifera GN=VIT_05s0020g04080 PE=3 SV=1	GO:0005634//nucleus;GO:0010309//acireductone dioxygenase [iron(II)-requiring] activity;GO:0005506//iron ion binding;GO:0019509//L-methionine salvage from methylthioadenosine;GO:0005737//cytoplasm
CL1592.Contig5_All	CL1592.Contig5_All	CL1592.Contig5_All	Novel_gene	1	1664	NA	XM_021971348.1 PREDICTED: Prunus avium uncharacterized LOC110767719 (LOC110767719), mRNA	hypothetical protein CICLE_v10004987mg [Citrus clementina] >XP_006490270.1 PREDICTED: uncharacterized protein LOC102628298 [Citrus sinensis] >ESR35021.1 hypothetical protein CICLE_v10004987mg [Citrus clementina]	Peptidase family M48	[O] KOG2661 Peptidase family M48	NA	GO:0004222//metalloendopeptidase activity;GO:0016021//integral component of membrane
CL998.Contig7_All	CL998.Contig7_All	CL998.Contig7_All	Novel_gene	1	4626	K15199//general transcription factor 3C polypeptide 1	XM_006465866.2 PREDICTED: Citrus sinensis uncharacterized LOC102628666 (LOC102628666), transcript variant X1, mRNA >XM_006465865.2 PREDICTED: Citrus sinensis uncharacterized LOC102628666 (LOC102628666), transcript variant X2, mRNA	PREDICTED: uncharacterized protein LOC102628666 isoform X1 [Citrus sinensis] >XP_006465928.2 PREDICTED: uncharacterized protein LOC102628666 isoform X2 [Citrus sinensis]	NA	NA	NA	NA
Unigene6716_All	Unigene6716_All	Unigene6716_All	Novel_gene	1	1424	K12309//beta-galactosidase [EC:3.2.1.23]+ko00600//Sphingolipid metabolism+ko00604//Glycosphingolipid biosynthesis - ganglio series+ko00531//Glycosaminoglycan degradation+ko00511//Other glycan degradation+ko01100//Metabolic pathways+ko00052//Galactose metabolism	LT594792.1 Theobroma cacao genome assembly, chromosome: V	beta-galactosidase 17-like isoform X1 [Hevea brasiliensis]	Domain of unknown function (DUF4752)	[G] KOG0496 Beta-galactosidase	Beta-galactosidase 17 OS=Arabidopsis thaliana GN=BGAL17 PE=2 SV=1	NA
CL6948.Contig1_All	CL6948.Contig1_All	CL6948.Contig1_All	Novel_gene	1	776	NA	XM_021967867.1 PREDICTED: Prunus avium probable plastid-lipid-associated protein 4, chloroplastic (LOC110764836), transcript variant X1, mRNA	hypothetical protein CDL15_Pgr003549 [Punica granatum]	PAP_fibrillin	NA	Probable plastid-lipid-associated protein 4, chloroplastic OS=Arabidopsis thaliana GN=PAP4 PE=2 SV=1	NA
Unigene1367_All	Unigene1367_All	Unigene1367_All	Novel_gene	1	246	K13459//disease resistance protein RPS2+ko04626//Plant-pathogen interaction	NA	uncharacterized protein LOC110414744 isoform X3 [Herrania umbratica]	NA	NA	Disease resistance protein At4g27190 OS=Arabidopsis thaliana GN=At4g27190 PE=2 SV=1	NA
Unigene12066_All	Unigene12066_All	Unigene12066_All	Novel_gene	1	1163	K00826//branched-chain amino acid aminotransferase [EC:2.6.1.42]+ko00290//Valine, leucine and isoleucine biosynthesis+ko00280//Valine, leucine and isoleucine degradation+ko00770//Pantothenate and CoA biosynthesis+ko01230//Biosynthesis of amino acids+ko01100//Metabolic pathways+ko01110//Biosynthesis of secondary metabolites+ko01210//2-Oxocarboxylic acid metabolism+ko00270//Cysteine and methionine …	XM_006433623.1 Citrus clementina hypothetical protein (CICLE_v10001429mg) mRNA, complete cds	hypothetical protein CICLE_v10001429mg [Citrus clementina] >ESR46926.1 hypothetical protein CICLE_v10001429mg [Citrus clementina]	Amino-transferase class IV	[E] KOG0975 Branched chain aminotransferase BCAT1, pyridoxal phosphate enzymes type IV superfamily	Branched-chain-amino-acid aminotransferase 2, chloroplastic OS=Arabidopsis thaliana GN=BCAT2 PE=1 SV=1	GO:0052654//L-leucine transaminase activity;GO:0052656//L-isoleucine transaminase activity;GO:0052655//L-valine transaminase activity;GO:0009082//branched-chain amino acid biosynthetic process
CL7184.Contig1_All	CL7184.Contig1_All	CL7184.Contig1_All	Novel_gene	1	910	K02870//large subunit ribosomal protein L12e+ko03010//Ribosome	XM_004304381.1 PREDICTED: Fragaria vesca subsp. vesca 60S ribosomal protein L12 (LOC101311983), mRNA	PREDICTED: 60S ribosomal protein L12 [Ricinus communis] >EEF32086.1 60S ribosomal protein L12, putative [Ricinus communis]	Ribosomal protein L11, N-terminal domain	[J] KOG0886 40S ribosomal protein S2	60S ribosomal protein L12 OS=Prunus armeniaca GN=RPL12 PE=2 SV=1	GO:0005840//ribosome;GO:0006412//translation;GO:0003735//structural constituent of ribosome
Unigene22208_All	Unigene22208_All	Unigene22208_All	Novel_gene	1	759	K11098//small nuclear ribonucleoprotein F+ko03040//Spliceosome	XM_012210248.2 PREDICTED: Jatropha curcas probable small nuclear ribonucleoprotein F (LOC105628767), mRNA	probable small nuclear ribonucleoprotein F [Jatropha curcas] >XP_012082072.1 probable small nuclear ribonucleoprotein F [Jatropha curcas] >XP_015573609.1 PREDICTED: probable small nuclear ribonucleoprotein F isoform X1 [Ricinus communis] >XP_020537949.1 probable small nuclear ribonucleoprotein F [Jatropha curcas] >XP_021593532.1 probable small nuclear ribonucleoprotein F [Manihot esculenta] >OAY2…	NA	[A] KOG3482 Small nuclear ribonucleoprotein (snRNP) SMF	Probable small nuclear ribonucleoprotein F OS=Arabidopsis thaliana GN=At4g30220 PE=3 SV=1	GO:0003723//RNA binding;GO:0005681//spliceosomal complex;GO:0005732//small nucleolar ribonucleoprotein complex;GO:0019013//viral nucleocapsid;GO:0000387//spliceosomal snRNP assembly
CL95.Contig1_All	CL95.Contig1_All	CL95.Contig1_All	Novel_gene	1	836	NA	NA	NA	NA	NA	NA	NA
Unigene22255_All	Unigene22255_All	Unigene22255_All	Novel_gene	1	1907	K05391//cyclic nucleotide gated channel, plant+ko04626//Plant-pathogen interaction	XM_006490547.2 PREDICTED: Citrus sinensis WD repeat-containing protein 91 homolog (LOC102621923), transcript variant X3, mRNA	PREDICTED: WD repeat-containing protein 91 homolog isoform X2 [Citrus sinensis]	WD domain, G-beta repeat	[PT] KOG0498 K+-channel ERG and related proteins, contain PAS/PAC sensor domain	Probable cyclic nucleotide-gated ion channel 14 OS=Arabidopsis thaliana GN=CNGC14 PE=2 SV=2	NA
Unigene16382_All	Unigene16382_All	Unigene16382_All	Novel_gene	1	379	NA	NA	NA	NA	NA	NA	NA
CL4348.Contig2_All	CL4348.Contig2_All	CL4348.Contig2_All	Novel_gene	1	2750	K03100//signal peptidase I [EC:3.4.21.89]+ko03060//Protein export	XM_006443557.1 Citrus clementina hypothetical protein (CICLE_v10020152mg) mRNA, complete cds	hypothetical protein CISIN_1g004302mg [Citrus sinensis]	NHL repeat	[O] KOG2177 Predicted E3 ubiquitin ligase	Protein SUPPRESSOR OF QUENCHING 1, chloroplastic OS=Arabidopsis thaliana GN=SOQ1 PE=1 SV=1	NA
CL2355.Contig3_All	CL2355.Contig3_All	CL2355.Contig3_All	Novel_gene	1	1033	K04733//interleukin-1 receptor-associated kinase 4 [EC:2.7.11.1];K20547//basic endochitinase B [EC:3.2.1.14]+ko04016//MAPK signaling pathway - plant+ko00520//Amino sugar and nucleotide sugar metabolism+ko01100//Metabolic pathways;K20222//importin-5	XM_015529664.1 PREDICTED: Citrus sinensis vesicle-associated protein 2-1 (LOC102630951), transcript variant X5, mRNA	PREDICTED: vesicle-associated protein 2-1 [Citrus sinensis] >XP_006477100.1 PREDICTED: vesicle-associated protein 2-1 [Citrus sinensis] >XP_006477101.1 PREDICTED: vesicle-associated protein 2-1 [Citrus sinensis] >XP_006477102.1 PREDICTED: vesicle-associated protein 2-1 [Citrus sinensis] >XP_015385150.1 PREDICTED: vesicle-associated protein 2-1 [Citrus sinensis]	MSP (Major sperm protein) domain	[U] KOG0439 VAMP-associated protein involved in inositol metabolism	Vesicle-associated protein 2-1 OS=Arabidopsis thaliana GN=PVA21 PE=1 SV=1	GO:0016021//integral component of membrane;GO:0005789//endoplasmic reticulum membrane
CL1437.Contig4_All	CL1437.Contig4_All	CL1437.Contig4_All	Novel_gene	1	885	K02537//mitotic spindle assembly checkpoint protein MAD2	XM_016088329.2 PREDICTED: Arachis duranensis mitotic spindle checkpoint protein MAD2 (LOC107468947), mRNA	mitotic spindle checkpoint protein MAD2-like [Manihot esculenta] >OAY34383.1 hypothetical protein MANES_12G015800 [Manihot esculenta]	HORMA domain	[DZ] KOG3285 Spindle assembly checkpoint protein	Mitotic spindle checkpoint protein MAD2 OS=Arabidopsis thaliana GN=MAD2 PE=1 SV=1	GO:0007094//mitotic spindle assembly checkpoint
CL917.Contig4_All	CL917.Contig4_All	CL917.Contig4_All	Novel_gene	1	623	K14677//aminoacylase [EC:3.5.1.14]+ko00220//Arginine biosynthesis+ko01230//Biosynthesis of amino acids+ko01100//Metabolic pathways+ko01110//Biosynthesis of secondary metabolites+ko01210//2-Oxocarboxylic acid metabolism	NA	uncharacterized protein LOC110632251 [Hevea brasiliensis]	NA	[E] KOG2275 Aminoacylase ACY1 and related metalloexopeptidases	NA	NA
Unigene3419_All	Unigene3419_All	Unigene3419_All	Novel_gene	1	1882	K22038//volume-regulated anion channel;K19613//leucine-rich repeat protein SHOC2	XM_015525280.1 PREDICTED: Citrus sinensis putative disease resistance protein RGA3 (LOC102620526), transcript variant X8, mRNA	putative disease resistance protein RGA3 [Herrania umbratica] >XP_021293997.1 putative disease resistance protein RGA3 [Herrania umbratica]	Leucine rich repeat	[VT] LSE0039 A Disease resistance protein (TIR-NBS-LRR class)	Disease resistance protein RGA2 OS=Solanum bulbocastanum GN=RGA2 PE=1 SV=1	NA
CL484.Contig7_All	CL484.Contig7_All	CL484.Contig7_All	Novel_gene	1	3298	K11498//centromeric protein E;K11111//telomeric repeat-binding factor 2;K09553//stress-induced-phosphoprotein 1	XM_006493843.2 PREDICTED: Citrus sinensis uncharacterized LOC102627827 (LOC102627827), transcript variant X1, mRNA	PREDICTED: uncharacterized protein LOC102627827 isoform X1 [Citrus sinensis]	Myb-like DNA-binding domain	NA	NA	GO:0046872//metal ion binding;GO:0003677//DNA binding
Unigene3554_All	Unigene3554_All	Unigene3554_All	Novel_gene	1	3950	K19791//iron transport multicopper oxidase	XM_006466591.2 PREDICTED: Citrus sinensis L-ascorbate oxidase homolog (LOC102611524), mRNA	hypothetical protein CICLE_v10025326mg [Citrus clementina] >XP_006466654.1 PREDICTED: L-ascorbate oxidase homolog [Citrus sinensis] >ESR39063.1 hypothetical protein CICLE_v10025326mg [Citrus clementina]	Multicopper oxidase	[Q] KOG1263 Multicopper oxidases	L-ascorbate oxidase homolog OS=Brassica napus GN=Bp10 PE=2 SV=1	GO:0005507//copper ion binding;GO:0008447//L-ascorbate oxidase activity;GO:0016491//oxidoreductase activity
Unigene22525_All	Unigene22525_All	Unigene22525_All	Novel_gene	1	388	NA	NA	NA	NA	NA	NA	NA
CL104.Contig1_All	CL104.Contig1_All	CL104.Contig1_All	Novel_gene	1	1477	K13421//uridine monophosphate synthetase [EC:2.4.2.10 4.1.1.23]+ko01100//Metabolic pathways+ko00240//Pyrimidine metabolism	XM_006431354.1 Citrus clementina hypothetical protein (CICLE_v10001014mg) mRNA, complete cds	hypothetical protein CICLE_v10001014mg [Citrus clementina] >ESR44657.1 hypothetical protein CICLE_v10001014mg [Citrus clementina]	Orotidine 5'-phosphate decarboxylase / HUMPS family	[F] KOG1377 Uridine 5'- monophosphate synthase/orotate phosphoribosyltransferase	Uridine 5'-monophosphate synthase (Fragment) OS=Nicotiana tabacum GN=PYR5-6 PE=2 SV=1	GO:0044205//'de novo' UMP biosynthetic process;GO:0004590//orotidine-5'-phosphate decarboxylase activity;GO:0006207//'de novo' pyrimidine nucleobase biosynthetic process;GO:0004588//orotate phosphoribosyltransferase activity
CL811.Contig4_All	CL811.Contig4_All	CL811.Contig4_All	Novel_gene	1	1931	K19891//glucan endo-1,3-beta-glucosidase 1/2/3 [EC:3.2.1.39]+ko00500//Starch and sucrose metabolism	XM_006430523.1 Citrus clementina hypothetical protein (CICLE_v10011549mg) mRNA, complete cds	hypothetical protein CICLE_v10011549mg [Citrus clementina] >ESR43826.1 hypothetical protein CICLE_v10011549mg [Citrus clementina]	Glycosyl hydrolases family 17	[MVG] LSE0111 A beta-1, 3 glucanase	Glucan endo-1,3-beta-glucosidase 2 OS=Arabidopsis thaliana GN=At1g66250 PE=1 SV=2	GO:0004553//hydrolase activity, hydrolyzing O-glycosyl compounds;GO:0005975//carbohydrate metabolic process
Unigene20341_All	Unigene20341_All	Unigene20341_All	Novel_gene	1	627	NA	NA	NA	NA	NA	NA	NA
Unigene3008_All	Unigene3008_All	Unigene3008_All	Novel_gene	1	1502	NA	NA	NA	NA	NA	NA	NA
CL6075.Contig1_All	CL6075.Contig1_All	CL6075.Contig1_All	Novel_gene	1	1917	K10661//E3 ubiquitin-protein ligase MARCH6 [EC:2.3.2.27]+ko04141//Protein processing in endoplasmic reticulum	XM_006419633.1 Citrus clementina hypothetical protein (CICLE_v10004940mg) mRNA, complete cds	hypothetical protein CISIN_1g015199mg [Citrus sinensis]	RING-variant domain	[A] KOG1609 Protein involved in mRNA turnover and stability	Probable E3 ubiquitin ligase SUD1 OS=Arabidopsis thaliana GN=SUD1 PE=1 SV=1	GO:0008270//zinc ion binding;GO:0016021//integral component of membrane
CL5409.Contig1_All	CL5409.Contig1_All	CL5409.Contig1_All	Novel_gene	1	2602	K11657//remodeling and spacing factor 1	XM_006474197.2 PREDICTED: Citrus sinensis pathogenesis-related homeodomain protein (LOC102628825), transcript variant X2, mRNA	PREDICTED: pathogenesis-related homeodomain protein isoform X1 [Citrus sinensis] >XP_006474261.1 PREDICTED: pathogenesis-related homeodomain protein isoform X1 [Citrus sinensis]	PHD-finger	[R] KOG4299 PHD Zn-finger protein	Pathogenesis-related homeodomain protein OS=Arabidopsis thaliana GN=PRH PE=2 SV=1	GO:0046872//metal ion binding;GO:0003677//DNA binding;GO:0005634//nucleus
Unigene796_All	Unigene796_All	Unigene796_All	Novel_gene	1	516	K09571//FK506-binding protein 4/5 [EC:5.2.1.8];K20826//RNA polymerase II-associated protein 1	NA	Retrovirus-related Pol polyprotein from transposon TNT 1-94, partial [Cajanus cajan]	NA	[R] KOG0017 FOG: Transposon-encoded proteins with TYA, reverse transcriptase, integrase domains in various combinations	NA	NA
CL4779.Contig1_All	CL4779.Contig1_All	CL4779.Contig1_All	Novel_gene	1	2111	K03553//recombination protein RecA+ko03440//Homologous recombination	XM_006475411.1 PREDICTED: Citrus sinensis DNA repair protein recA homolog 3, mitochondrial (LOC102614724), mRNA	PREDICTED: DNA repair protein recA homolog 3, mitochondrial [Citrus sinensis]	recA bacterial DNA recombination protein	[L] KOG1433 DNA repair protein RAD51/RHP55	DNA repair protein recA homolog 3, mitochondrial OS=Arabidopsis thaliana GN=At2g19490 PE=2 SV=2	GO:0010212//response to ionizing radiation;GO:0005524//ATP binding;GO:0003690//double-stranded DNA binding;GO:0042148//strand invasion;GO:0000150//recombinase activity;GO:0003697//single-stranded DNA binding;GO:0006312//mitotic recombination;GO:0008094//DNA-dependent ATPase activity;GO:0000730//DNA recombinase assembly;GO:0000400//four-way junction DNA binding
CL7127.Contig1_All	CL7127.Contig1_All	CL7127.Contig1_All	Novel_gene	1	601	K13449//pathogenesis-related protein 1+ko04016//MAPK signaling pathway - plant+ko04626//Plant-pathogen interaction+ko04075//Plant hormone signal transduction	XM_021804056.1 PREDICTED: Hevea brasiliensis pathogenesis-related protein 1-like (LOC110649475), mRNA	pathogenesis-related gene 1-like protein PR1-2, partial [Dimocarpus longan]	Cysteine-rich secretory protein family	[S] KOG3017 Defense-related protein containing SCP domain	Pathogenesis-related protein 1 OS=Arabidopsis thaliana GN=PRB1 PE=2 SV=1	GO:0005576//extracellular region
Unigene2839_All	Unigene2839_All	Unigene2839_All	Novel_gene	1	683	K12606//CCR4-NOT transcription complex subunit 9+ko03018//RNA degradation	NA	PREDICTED: cell differentiation protein RCD1 homolog isoform X1 [Citrus sinensis]	NA	[R] KOG3036 Protein involved in cell differentiation/sexual development	NA	NA
CL435.Contig5_All	CL435.Contig5_All	CL435.Contig5_All	Novel_gene	1	1470	K08675//ATP-dependent Lon protease [EC:3.4.21.53]	XM_006472129.2 PREDICTED: Citrus sinensis lon protease homolog 1, mitochondrial (LOC102620332), mRNA	PREDICTED: lon protease homolog 1, mitochondrial [Citrus sinensis]	ATP-dependent protease La (LON) substrate-binding domain	[O] KOG2004 Mitochondrial ATP-dependent protease PIM1/LON	Lon protease homolog 1, mitochondrial OS=Arabidopsis thaliana GN=LON1 PE=1 SV=2	GO:0004252//serine-type endopeptidase activity;GO:0005759//mitochondrial matrix;GO:0005524//ATP binding;GO:0090296//regulation of mitochondrial DNA replication;GO:0051131//chaperone-mediated protein complex assembly;GO:0034599//cellular response to oxidative stress;GO:0043565//sequence-specific DNA binding;GO:0070407//oxidation-dependent protein catabolic process;GO:0006515//protein quality contr…
Unigene16434_All	Unigene16434_All	Unigene16434_All	Novel_gene	1	228	NA	NA	NA	NA	NA	NA	NA
Unigene9466_All	Unigene9466_All	Unigene9466_All	Novel_gene	1	943	K13420//LRR receptor-like serine/threonine-protein kinase FLS2 [EC:2.7.11.1]+ko04016//MAPK signaling pathway - plant+ko04626//Plant-pathogen interaction	XM_021815986.1 PREDICTED: Hevea brasiliensis leucine-rich repeat receptor protein kinase EMS1 (LOC110658401), transcript variant X1, mRNA >XM_021815987.1 PREDICTED: Hevea brasiliensis leucine-rich repeat receptor protein kinase EMS1 (LOC110658401), transcript variant X2, mRNA	leucine-rich repeat receptor protein kinase EMS1 isoform X1 [Hevea brasiliensis] >XP_021671679.1 leucine-rich repeat receptor protein kinase EMS1 isoform X2 [Hevea brasiliensis]	Leucine rich repeat	[T] LSE0002 A Receptor protein kinase containing LRR repeats	Leucine-rich repeat receptor protein kinase EMS1 OS=Arabidopsis thaliana GN=EMS1 PE=1 SV=1	GO:0004674//protein serine/threonine kinase activity;GO:0005524//ATP binding;GO:0016021//integral component of membrane
Unigene11208_All	Unigene11208_All	Unigene11208_All	Novel_gene	1	538	NA	XM_011039692.1 PREDICTED: Populus euphratica uncharacterized LOC105135023 (LOC105135023), mRNA	PREDICTED: uncharacterized protein LOC106418937 [Brassica napus]	NA	NA	NA	GO:0046872//metal ion binding
CL3522.Contig4_All	CL3522.Contig4_All	CL3522.Contig4_All	Novel_gene	1	913	K21554//CREB3 regulatory factor	NA	hypothetical protein CICLE_v10001063mg [Citrus clementina] >ESR48124.1 hypothetical protein CICLE_v10001063mg [Citrus clementina] >KDO84372.1 hypothetical protein CISIN_1g042953mg [Citrus sinensis]	B3 DNA binding domain	[S] LSE0155 A Uncharacterized protein	B3 domain-containing protein REM16 OS=Arabidopsis thaliana GN=REM16 PE=2 SV=1	GO:0003677//DNA binding;GO:0005634//nucleus;GO:0006355//regulation of transcription, DNA-templated;GO:0006351//transcription, DNA-templated
CL953.Contig5_All	CL953.Contig5_All	CL953.Contig5_All	Novel_gene	1	2485	K17964//leucine-rich PPR motif-containing protein, mitochondrial	XM_006447709.1 Citrus clementina hypothetical protein (CICLE_v10018243mg) mRNA, complete cds	hypothetical protein CISIN_1g008454mg [Citrus sinensis]	PPR repeat family	[R] KOG4197 FOG: PPR repeat	Pentatricopeptide repeat-containing protein At4g26680, mitochondrial OS=Arabidopsis thaliana GN=At4g26680 PE=3 SV=1	NA
Unigene6527_All	Unigene6527_All	Unigene6527_All	Novel_gene	1	478	NA	NA	NA	NA	NA	NA	NA
Unigene21449_All	Unigene21449_All	Unigene21449_All	Novel_gene	1	321	NA	NA	NA	NA	NA	NA	NA
Unigene15969_All	Unigene15969_All	Unigene15969_All	Novel_gene	1	1929	K01913//acetate---CoA ligase [EC:6.2.1.1]+ko00010//Glycolysis / Gluconeogenesis+ko01100//Metabolic pathways+ko01110//Biosynthesis of secondary metabolites+ko00620//Pyruvate metabolism+ko00630//Glyoxylate and dicarboxylate metabolism	XM_010494234.2 PREDICTED: Camelina sativa probable acyl-activating enzyme 5, peroxisomal (LOC104769910), transcript variant X7, mRNA >XM_019242097.1 PREDICTED: Camelina sativa probable acyl-activating enzyme 5, peroxisomal (LOC104769910), transcript variant X8, mRNA	hypothetical protein CICLE_v10000754mg [Citrus clementina] >ESR47547.1 hypothetical protein CICLE_v10000754mg [Citrus clementina]	AMP-binding enzyme	[I] KOG1176 Acyl-CoA synthetase	Probable acyl-activating enzyme 9 OS=Arabidopsis thaliana GN=AEE9 PE=2 SV=1	GO:0008152//metabolic process;GO:0003824//catalytic activity
CL4489.Contig2_All	CL4489.Contig2_All	CL4489.Contig2_All	Novel_gene	1	1032	K22450//aralkylamine N-acetyltransferase [EC:2.3.1.87]+ko00380//Tryptophan metabolism+ko01100//Metabolic pathways	XM_006481177.2 PREDICTED: Citrus sinensis acetyltransferase NSI (LOC102615047), mRNA	hypothetical protein CICLE_v10012371mg [Citrus clementina] >XP_006481240.2 PREDICTED: acetyltransferase NSI [Citrus sinensis] >ESR42878.1 hypothetical protein CICLE_v10012371mg [Citrus clementina]	Acetyltransferase (GNAT) family	NA	Acetyltransferase NSI OS=Arabidopsis thaliana GN=NSI PE=1 SV=1	GO:0008080//N-acetyltransferase activity
CL1980.Contig12_All	CL1980.Contig12_All	CL1980.Contig12_All	Novel_gene	1	1486	K12613//mRNA-decapping enzyme subunit 2 [EC:3.6.1.62]+ko03018//RNA degradation	XM_006485625.2 PREDICTED: Citrus sinensis mRNA-decapping enzyme subunit 2 (LOC102622483), mRNA	NUDIX domain-containing protein/DCP2 domain-containing protein [Cephalotus follicularis]	Dcp2, box A domain	[A] KOG2937 Decapping enzyme complex, predicted pyrophosphatase DCP2	mRNA-decapping enzyme subunit 2 OS=Arabidopsis thaliana GN=DCP2 PE=1 SV=1	GO:0003723//RNA binding;GO:0016787//hydrolase activity;GO:0030145//manganese ion binding
CL6798.Contig1_All	CL6798.Contig1_All	CL6798.Contig1_All	Novel_gene	1	676	NA	XM_021739456.1 PREDICTED: Manihot esculenta uncharacterized LOC110602028 (LOC110602028), mRNA	uncharacterized protein LOC105632444 [Jatropha curcas] >XP_020534757.1 uncharacterized protein LOC105632444 [Jatropha curcas] >KDP46268.1 hypothetical protein JCGZ_10108 [Jatropha curcas]	NA	[S] LSE0401 A Uncharacterized protein	NA	NA
CL2396.Contig1_All	CL2396.Contig1_All	CL2396.Contig1_All	Novel_gene	1	2470	K03152//protein deglycase [EC:3.5.1.124]	XM_006487051.2 PREDICTED: Citrus sinensis protein DJ-1 homolog C (LOC102618846), mRNA	PREDICTED: protein DJ-1 homolog C [Citrus sinensis]	DJ-1/PfpI family	[RV] KOG2764 Putative transcriptional regulator DJ-1	Protein DJ-1 homolog C OS=Arabidopsis thaliana GN=DJ1C PE=2 SV=1	NA
CL2966.Contig2_All	CL2966.Contig2_All	CL2966.Contig2_All	Novel_gene	1	1977	K04733//interleukin-1 receptor-associated kinase 4 [EC:2.7.11.1];K13428//LRR receptor-like serine/threonine-protein kinase EFR [EC:2.7.11.1]+ko04626//Plant-pathogen interaction	XM_006483950.2 PREDICTED: Citrus sinensis probable LRR receptor-like serine/threonine-protein kinase At1g67720 (LOC102608931), mRNA	PREDICTED: probable LRR receptor-like serine/threonine-protein kinase At1g67720 [Citrus sinensis]	Carbohydrate-binding protein of the ER	[T] LSE0002 A Receptor protein kinase containing LRR repeats	Probable LRR receptor-like serine/threonine-protein kinase At1g67720 OS=Arabidopsis thaliana GN=At1g67720 PE=2 SV=1	NA
Unigene18106_All	Unigene18106_All	Unigene18106_All	Novel_gene	1	264	NA	NA	NA	NA	NA	NA	NA
CL4851.Contig2_All	CL4851.Contig2_All	CL4851.Contig2_All	Novel_gene	1	260	NA	NA	NA	NA	NA	NA	NA
CL5681.Contig2_All	CL5681.Contig2_All	CL5681.Contig2_All	Novel_gene	1	1991	K22390//acid phosphatase type 7	XM_006420506.1 Citrus clementina hypothetical protein (CICLE_v10004621mg) mRNA, complete cds	PREDICTED: purple acid phosphatase 23 [Citrus sinensis]	Calcineurin-like phosphoesterase	[G] KOG1378 Purple acid phosphatase	Purple acid phosphatase 23 OS=Arabidopsis thaliana GN=PAP23 PE=1 SV=2	GO:0046872//metal ion binding;GO:0003993//acid phosphatase activity
Unigene4204_All	Unigene4204_All	Unigene4204_All	Novel_gene	1	1343	NA	XM_006449755.1 Citrus clementina hypothetical protein (CICLE_v10015934mg) mRNA, complete cds	PREDICTED: plastid-lipid-associated protein, chloroplastic [Citrus sinensis] >KDO78378.1 hypothetical protein CISIN_1g020639mg [Citrus sinensis]	PAP_fibrillin	[I] LSE1559 A Plastid lipid-associated protein	Plastid-lipid-associated protein, chloroplastic OS=Citrus unshiu GN=PAP PE=2 SV=1	NA
CL3191.Contig1_All	CL3191.Contig1_All	CL3191.Contig1_All	Novel_gene	1	3427	K14164//glycyl-tRNA synthetase [EC:6.1.1.14]+ko00970//Aminoacyl-tRNA biosynthesis	XM_006464351.2 PREDICTED: Citrus sinensis glycine--tRNA ligase, chloroplastic/mitochondrial 2 (LOC102624803), transcript variant X1, mRNA	PREDICTED: glycine--tRNA ligase, chloroplastic/mitochondrial 2 isoform X1 [Citrus sinensis]	Glycyl-tRNA synthetase beta subunit	NA	Glycine--tRNA ligase, chloroplastic/mitochondrial 2 OS=Arabidopsis thaliana GN=EDD1 PE=1 SV=1	GO:0004820//glycine-tRNA ligase activity;GO:0005524//ATP binding;GO:0006426//glycyl-tRNA aminoacylation;GO:0005737//cytoplasm
CL1340.Contig3_All	CL1340.Contig3_All	CL1340.Contig3_All	Novel_gene	1	1020	NA	XM_019398094.1 PREDICTED: Nicotiana attenuata uncharacterized LOC109232355 (LOC109232355), mRNA	hypothetical protein CICLE_v10006115mg [Citrus clementina] >XP_006489564.1 PREDICTED: uncharacterized protein LOC102629998 [Citrus sinensis] >ESR33417.1 hypothetical protein CICLE_v10006115mg [Citrus clementina] >KDO44338.1 hypothetical protein CISIN_1g031593mg [Citrus sinensis]	NA	NA	NA	GO:0016021//integral component of membrane
Unigene1674_All	Unigene1674_All	Unigene1674_All	Novel_gene	1	3927	K13459//disease resistance protein RPS2+ko04626//Plant-pathogen interaction	NA	uncharacterized protein LOC110633133 isoform X11 [Hevea brasiliensis]	Leucine Rich repeats (2 copies)	[VT] LSE0039 A Disease resistance protein (TIR-NBS-LRR class)	Probable disease resistance protein At1g61300 OS=Arabidopsis thaliana GN=At1g61300 PE=2 SV=2	NA
CL619.Contig2_All	CL619.Contig2_All	CL619.Contig2_All	Novel_gene	1	3199	K01188//beta-glucosidase [EC:3.2.1.21]+ko01100//Metabolic pathways+ko00500//Starch and sucrose metabolism+ko01110//Biosynthesis of secondary metabolites+ko00460//Cyanoamino acid metabolism+ko00940//Phenylpropanoid biosynthesis	XM_021761661.1 PREDICTED: Manihot esculenta beta-glucosidase 17-like (LOC110618519), transcript variant X1, mRNA	beta-glucosidase 17-like [Jatropha curcas]	Glycosyl hydrolase family 1	[G] KOG0626 Beta-glucosidase, lactase phlorizinhydrolase, and related proteins	Beta-glucosidase 17 OS=Arabidopsis thaliana GN=BGLU17 PE=2 SV=1	NA
Unigene14524_All	Unigene14524_All	Unigene14524_All	Novel_gene	1	611	NA	XM_006473316.2 PREDICTED: Citrus sinensis CST complex subunit CTC1 (LOC102626180), mRNA	PREDICTED: CST complex subunit CTC1 [Citrus sinensis]	Aralkyl acyl-CoA:amino acid N-acyltransferase, C-terminal region	NA	CST complex subunit CTC1 OS=Arabidopsis thaliana GN=CTC1 PE=1 SV=2	NA
Unigene14365_All	Unigene14365_All	Unigene14365_All	Novel_gene	1	425	NA	NA	NA	NA	NA	NA	NA
Unigene8295_All	Unigene8295_All	Unigene8295_All	Novel_gene	1	795	K19613//leucine-rich repeat protein SHOC2	NA	PREDICTED: receptor-like protein 12 isoform X1 [Citrus sinensis]	Leucine rich repeat	[R] KOG0619 FOG: Leucine rich repeat	Probable LRR receptor-like serine/threonine-protein kinase IRK OS=Arabidopsis thaliana GN=IRK PE=1 SV=1	NA
CL1103.Contig4_All	CL1103.Contig4_All	CL1103.Contig4_All	Novel_gene	1	1174	K15501//serine/threonine-protein phosphatase 6 regulatory subunit 3	XM_018992322.1 PREDICTED: Juglans regia serine/threonine-protein phosphatase 6 regulatory subunit 3-like (LOC109011213), transcript variant X2, mRNA	PREDICTED: serine/threonine-protein phosphatase 6 regulatory subunit 3 [Citrus sinensis] >XP_006468294.1 PREDICTED: serine/threonine-protein phosphatase 6 regulatory subunit 3 [Citrus sinensis]	NA	[D] KOG2073 SAP family cell cycle dependent phosphatase-associated protein	NA	NA
Unigene6500_All	Unigene6500_All	Unigene6500_All	Novel_gene	1	655	K13508//glycerol-3-phosphate acyltransferase [EC:2.3.1.15 2.3.1.198]+ko01100//Metabolic pathways+ko01110//Biosynthesis of secondary metabolites+ko00564//Glycerophospholipid metabolism+ko00561//Glycerolipid metabolism	XM_006472607.1 PREDICTED: Citrus sinensis probable glycerol-3-phosphate acyltransferase 3 (LOC102625594), mRNA	PREDICTED: probable glycerol-3-phosphate acyltransferase 3 [Citrus sinensis]	Acyltransferase	NA	Glycerol-3-phosphate acyltransferase 1 OS=Arabidopsis thaliana GN=GPAT1 PE=1 SV=1	GO:0008152//metabolic process;GO:0016746//transferase activity, transferring acyl groups;GO:0016021//integral component of membrane
Unigene16118_All	Unigene16118_All	Unigene16118_All	Novel_gene	1	833	K01051//pectinesterase [EC:3.1.1.11]+ko00040//Pentose and glucuronate interconversions+ko01100//Metabolic pathways	XM_016863121.1 PREDICTED: Gossypium hirsutum 21 kDa protein-like (LOC107931275), mRNA	PREDICTED: 21 kDa protein-like [Citrus sinensis]	Plant invertase/pectin methylesterase inhibitor	[R] LSE0026 A Ripening-related protein	Pectinesterase inhibitor 10 OS=Arabidopsis thaliana GN=PMEI10 PE=2 SV=1	GO:0004857//enzyme inhibitor activity
Unigene5567_All	Unigene5567_All	Unigene5567_All	Novel_gene	1	3256	K01583//arginine decarboxylase [EC:4.1.1.19]+ko00330//Arginine and proline metabolism+ko01100//Metabolic pathways;K20478//golgin subfamily B member 1	XM_006490881.2 PREDICTED: Citrus sinensis myosin-9 (LOC102606717), transcript variant X1, mRNA	PREDICTED: myosin-9 isoform X1 [Citrus sinensis]	FHA domain	[Z] KOG0161 Myosin class II heavy chain	Kinesin-like protein KIN-5D OS=Arabidopsis thaliana GN=KIN5D PE=2 SV=1	GO:0003700//DNA binding transcription factor activity
CL109.Contig7_All	CL109.Contig7_All	CL109.Contig7_All	Novel_gene	1	2156	K03453//bile acid:Na+ symporter, BASS family	XM_006450973.1 Citrus clementina hypothetical protein (CICLE_v10008416mg) mRNA, complete cds	hypothetical protein CICLE_v10008416mg [Citrus clementina] >ESR64276.1 hypothetical protein CICLE_v10008416mg [Citrus clementina]	Sodium Bile acid symporter family	[P] KOG2718 Na+-bile acid cotransporter	Sodium/pyruvate cotransporter BASS2, chloroplastic OS=Arabidopsis thaliana GN=BASS2 PE=1 SV=1	GO:0016021//integral component of membrane
CL7298.Contig2_All	CL7298.Contig2_All	CL7298.Contig2_All	Novel_gene	1	551	K00512//steroid 17alpha-monooxygenase / 17alpha-hydroxyprogesterone deacetylase [EC:1.14.14.19 1.14.14.32]+ko01100//Metabolic pathways	XM_012231719.2 PREDICTED: Jatropha curcas geraniol 8-hydroxylase (LOC105645966), mRNA	PREDICTED: geraniol 8-hydroxylase-like [Fragaria vesca subsp. vesca]	Cytochrome P450	[Q] KOG0156 Cytochrome P450 CYP2 subfamily	Flavonoid 3',5'-hydroxylase 1 OS=Petunia hybrida GN=CYP75A1 PE=2 SV=1	GO:0016705//oxidoreductase activity, acting on paired donors, with incorporation or reduction of molecular oxygen;GO:0020037//heme binding;GO:0005506//iron ion binding;GO:0016021//integral component of membrane;GO:0004497//monooxygenase activity
CL5536.Contig2_All	CL5536.Contig2_All	CL5536.Contig2_All	Novel_gene	1	1198	K03257//translation initiation factor 4A+ko03013//RNA transport;K13207//CUG-BP- and ETR3-like factor	XM_021439025.1 PREDICTED: Herrania umbratica protein FLX-like 3 (LOC110424460), transcript variant X1, mRNA	hypothetical protein CICLE_v10026255mg [Citrus clementina] >XP_006426517.1 hypothetical protein CICLE_v10026255mg [Citrus clementina] >XP_006426518.1 hypothetical protein CICLE_v10026255mg [Citrus clementina] >ESR39756.1 hypothetical protein CICLE_v10026255mg [Citrus clementina] >ESR39757.1 hypothetical protein CICLE_v10026255mg [Citrus clementina] >ESR39758.1 hypothetical protein CICLE_v10026255…	GIT coiled-coil Rho guanine nucleotide exchange factor	NA	Protein FLX-like 3 OS=Arabidopsis thaliana GN=FLXL3 PE=1 SV=1	NA
Unigene5523_All	Unigene5523_All	Unigene5523_All	Novel_gene	1	1280	NA	XM_016826390.1 PREDICTED: Gossypium hirsutum uncharacterized LOC107900701 (LOC107900701), transcript variant X4, mRNA	PREDICTED: uncharacterized protein LOC100256375 [Vitis vinifera] >XP_010644560.1 PREDICTED: uncharacterized protein LOC100256375 [Vitis vinifera]	Zinc finger-containing protein	NA	NA	NA
CL5352.Contig2_All	CL5352.Contig2_All	CL5352.Contig2_All	Novel_gene	1	1322	K14439//SWI/SNF-related matrix-associated actin-dependent regulator of chromatin subfamily A containing DEAD/H box 1 [EC:3.6.4.12]	XM_006470818.2 PREDICTED: Citrus sinensis protein CHROMATIN REMODELING 19 (LOC102610239), transcript variant X2, mRNA	hypothetical protein CICLE_v10004398mg [Citrus clementina] >ESR33942.1 hypothetical protein CICLE_v10004398mg [Citrus clementina]	SNF2 family N-terminal domain	[B] KOG0389 SNF2 family DNA-dependent ATPase	Protein CHROMATIN REMODELING 19 OS=Arabidopsis thaliana GN=ETL1 PE=1 SV=1	GO:0005524//ATP binding
Unigene11189_All	Unigene11189_All	Unigene11189_All	Novel_gene	1	307	NA	NA	NA	NA	NA	NA	NA
CL6423.Contig1_All	CL6423.Contig1_All	CL6423.Contig1_All	Novel_gene	1	2517	K15178//RNA polymerase-associated protein RTF1	XM_006422839.1 Citrus clementina hypothetical protein (CICLE_v10028000mg) mRNA, complete cds	hypothetical protein CICLE_v10028000mg [Citrus clementina] >ESR36142.1 hypothetical protein CICLE_v10028000mg [Citrus clementina]	Plus-3 domain	[K] KOG2402 Paf1/RNA polymerase II complex, RTF1 component (involved in regulation of TATA box-binding protein)	Protein RTF1 homolog OS=Arabidopsis thaliana GN=VIP5 PE=1 SV=1	GO:0006368//transcription elongation from RNA polymerase II promoter;GO:0003677//DNA binding;GO:0016593//Cdc73/Paf1 complex;GO:0016570//histone modification
CL6949.Contig1_All	CL6949.Contig1_All	CL6949.Contig1_All	Novel_gene	1	1833	K06944//uncharacterized protein	XM_006426568.1 Citrus clementina hypothetical protein (CICLE_v10025777mg) mRNA, complete cds	TGS [Macleaya cordata]	C-terminal region of MMR_HSR1 domain	[T] KOG1486 GTP-binding protein DRG2 (ODN superfamily)	Developmentally-regulated G-protein 2 OS=Arabidopsis thaliana GN=DRG2 PE=2 SV=1	GO:0005525//GTP binding
Unigene13008_All	Unigene13008_All	Unigene13008_All	Novel_gene	1	574	NA	XM_002529827.2 PREDICTED: Ricinus communis CASP-like protein 5B2 (LOC8283895), mRNA	CASP-like protein 5B2 isoform X1 [Manihot esculenta]	NA	[R] LSE0425 A Predicted membrane protein	CASP-like protein 5B1 OS=Arabidopsis thaliana GN=At5g02060 PE=2 SV=1	GO:0016021//integral component of membrane;GO:0005886//plasma membrane
Unigene13982_All	Unigene13982_All	Unigene13982_All	Novel_gene	1	901	K14851//ribosomal RNA-processing protein 17	XM_006467827.2 PREDICTED: Citrus sinensis ribosomal RNA-processing protein 17 (LOC102626437), transcript variant X1, mRNA	hypothetical protein CISIN_1g029079mg [Citrus sinensis]	Nucleolar protein 12 (25kDa)	[S] KOG4709 Uncharacterized conserved protein	NA	NA
Unigene2633_All	Unigene2633_All	Unigene2633_All	Novel_gene	1	777	NA	NA	NA	NA	NA	NA	NA
Unigene1603_All	Unigene1603_All	Unigene1603_All	Novel_gene	1	6868	K13459//disease resistance protein RPS2+ko04626//Plant-pathogen interaction	NA	PREDICTED: probable disease resistance protein At4g27220 isoform X1 [Citrus sinensis]	NB-ARC domain	NA	Probable disease resistance protein At1g61180 OS=Arabidopsis thaliana GN=At1g61180 PE=2 SV=2	NA
Unigene6638_All	Unigene6638_All	Unigene6638_All	Novel_gene	1	286	NA	NA	NA	NA	NA	NA	NA
Unigene6435_All	Unigene6435_All	Unigene6435_All	Novel_gene	1	529	NA	HG975449.1 Solanum pennellii chromosome ch10, complete genome	hypothetical protein KK1_023290 [Cajanus cajan]	NA	NA	NA	NA
CL152.Contig36_All	CL152.Contig36_All	CL152.Contig36_All	Novel_gene	1	911	NA	NA	PREDICTED: uncharacterized protein LOC102620352 [Citrus sinensis]	NA	NA	NA	NA
CL2915.Contig11_All	CL2915.Contig11_All	CL2915.Contig11_All	Novel_gene	1	1504	K16908//chloroplast NAD(P)H dehydrogenase [EC:1.6.99.-]	XM_016817016.1 PREDICTED: Gossypium hirsutum dihydrodipicolinate reductase-like protein CRR1, chloroplastic (LOC107892051), mRNA	hypothetical protein CICLE_v10005510mg [Citrus clementina] >XP_015389525.1 PREDICTED: dihydrodipicolinate reductase-like protein CRR1, chloroplastic isoform X2 [Citrus sinensis] >ESR35097.1 hypothetical protein CICLE_v10005510mg [Citrus clementina] >KDO60089.1 hypothetical protein CISIN_1g022057mg [Citrus sinensis]	Dihydrodipicolinate reductase, N-terminus	NA	Dihydrodipicolinate reductase-like protein CRR1, chloroplastic OS=Arabidopsis thaliana GN=DAPB3 PE=2 SV=1	GO:0009089//lysine biosynthetic process via diaminopimelate;GO:0008839//4-hydroxy-tetrahydrodipicolinate reductase
Unigene5628_All	Unigene5628_All	Unigene5628_All	Novel_gene	1	1453	K21630//GATA-type zinc finger protein 1;K17895//GATA-binding protein 3	XM_022052168.1 PREDICTED: Carica papaya GATA transcription factor 5 (LOC110822153), mRNA	GATA transcription factor 5, putative [Theobroma cacao]	GATA zinc finger	[K] KOG1601 GATA-4/5/6 transcription factors	GATA transcription factor 9 OS=Arabidopsis thaliana GN=GATA9 PE=2 SV=1	GO:0005634//nucleus;GO:0008270//zinc ion binding;GO:0043565//sequence-specific DNA binding;GO:0006351//transcription, DNA-templated;GO:0003700//DNA binding transcription factor activity;GO:0045893//positive regulation of transcription, DNA-templated
Unigene17856_All	Unigene17856_All	Unigene17856_All	Novel_gene	1	246	NA	NA	hypothetical protein CISIN_1g000791mg [Citrus sinensis]	NA	NA	NA	GO:0046872//metal ion binding;GO:0008080//N-acetyltransferase activity
Unigene9577_All	Unigene9577_All	Unigene9577_All	Novel_gene	1	467	K02365//separase [EC:3.4.22.49]	NA	PREDICTED: separase isoform X1 [Citrus sinensis]	NA	[D] KOG1849 Regulator of spindle pole body duplication	Separase OS=Arabidopsis thaliana GN=ESP1 PE=2 SV=1	GO:0005634//nucleus;GO:0008233//peptidase activity
CL2642.Contig1_All	CL2642.Contig1_All	CL2642.Contig1_All	Novel_gene	1	1485	K00586//diphthine methyl ester synthase [EC:2.1.1.314]	XM_006435100.1 Citrus clementina hypothetical protein (CICLE_v10002090mg) mRNA, complete cds	PREDICTED: probable diphthine methyl ester synthase [Citrus sinensis] >XP_006473643.1 PREDICTED: probable diphthine methyl ester synthase [Citrus sinensis]	Tetrapyrrole (Corrin/Porphyrin) Methylases	[J] KOG3123 Diphthine synthase	Probable diphthine methyl ester synthase OS=Arabidopsis thaliana GN=At4g31790 PE=2 SV=1	GO:0017183//peptidyl-diphthamide biosynthetic process from peptidyl-histidine;GO:0004164//diphthine synthase activity
Unigene3743_All	Unigene3743_All	Unigene3743_All	Novel_gene	1	2314	K04733//interleukin-1 receptor-associated kinase 4 [EC:2.7.11.1]	XM_006467899.2 PREDICTED: Citrus sinensis uncharacterized LOC102622618 (LOC102622618), mRNA	hypothetical protein CICLE_v10014504mg [Citrus clementina] >ESR62360.1 hypothetical protein CICLE_v10014504mg [Citrus clementina]	Protein tyrosine kinase	[T] LSE0029 A Receptor-like protein kinase, contains conserved domain of unknown function	Cysteine-rich receptor-like protein kinase 10 OS=Arabidopsis thaliana GN=CRK10 PE=1 SV=3	GO:0004674//protein serine/threonine kinase activity;GO:0005524//ATP binding;GO:0016021//integral component of membrane
CL53.Contig40_All	CL53.Contig40_All	CL53.Contig40_All	Novel_gene	1	1859	K03517//quinolinate synthase [EC:2.5.1.72]+ko01100//Metabolic pathways+ko00760//Nicotinate and nicotinamide metabolism	NA	chloroplast sensor kinase, chloroplastic [Prunus persica] >ONI30355.1 hypothetical protein PRUPE_1G246300 [Prunus persica]	Reverse transcriptase-like	NA	Chloroplast sensor kinase, chloroplastic OS=Arabidopsis thaliana GN=CSK PE=1 SV=1	NA
Unigene18398_All	Unigene18398_All	Unigene18398_All	Novel_gene	1	211	NA	NA	NA	NA	NA	NA	NA
CL6999.Contig2_All	CL6999.Contig2_All	CL6999.Contig2_All	Novel_gene	1	968	K13065//shikimate O-hydroxycinnamoyltransferase [EC:2.3.1.133]+ko01100//Metabolic pathways+ko01110//Biosynthesis of secondary metabolites+ko00940//Phenylpropanoid biosynthesis+ko00941//Flavonoid biosynthesis+ko00945//Stilbenoid, diarylheptanoid and gingerol biosynthesis	NA	protein ECERIFERUM 2 [Jatropha curcas] >KDP41488.1 hypothetical protein JCGZ_15895 [Jatropha curcas]	Transferase family	[RI] LSE0271 A Predicted fatty acid elongase, involved in wax biosynthesis	Protein ECERIFERUM 2 OS=Arabidopsis thaliana GN=CER2 PE=1 SV=1	GO:0016747//transferase activity, transferring acyl groups other than amino-acyl groups
Unigene18519_All	Unigene18519_All	Unigene18519_All	Novel_gene	1	246	K15271//ATP-dependent DNA helicase HFM1/MER3 [EC:3.6.4.12]	NA	PREDICTED: pentatricopeptide repeat-containing protein At2g13600-like [Citrus sinensis]	NA	[R] KOG4197 FOG: PPR repeat	Pentatricopeptide repeat-containing protein At2g35030, mitochondrial OS=Arabidopsis thaliana GN=PCMP-E15 PE=2 SV=1	NA
Unigene181_All	Unigene181_All	Unigene181_All	Novel_gene	1	1492	K22389//phospholipase A1 [EC:3.1.1.32]+ko00592//alpha-Linolenic acid metabolism+ko01100//Metabolic pathways+ko01110//Biosynthesis of secondary metabolites+ko00564//Glycerophospholipid metabolism	XM_006480432.2 PREDICTED: Citrus sinensis phospholipase A(1) LCAT3 (LOC102619715), transcript variant X1, mRNA	PREDICTED: phospholipase A(1) LCAT3 isoform X1 [Citrus sinensis]	Lecithin:cholesterol acyltransferase	[I] KOG2369 Lecithin:cholesterol acyltransferase (LCAT)/Acyl-ceramide synthase	Phospholipase A(1) LCAT3 OS=Arabidopsis thaliana GN=LCAT3 PE=1 SV=1	GO:0006629//lipid metabolic process;GO:0008374//O-acyltransferase activity
CL4550.Contig1_All	CL4550.Contig1_All	CL4550.Contig1_All	Novel_gene	1	1042	K08360//cytochrome b-561 [EC:1.16.5.1]	EF145596.1 Populus trichocarpa clone WS01126_L22 unknown mRNA	hypothetical protein CICLE_v10005795mg [Citrus clementina] >XP_006490379.1 PREDICTED: transmembrane ascorbate ferrireductase 1 [Citrus sinensis] >ESR35150.1 hypothetical protein CICLE_v10005795mg [Citrus clementina]	Eukaryotic cytochrome b561	[C] KOG1619 Cytochrome b	Transmembrane ascorbate ferrireductase 1 OS=Arabidopsis thaliana GN=CYB561A PE=1 SV=1	GO:0016021//integral component of membrane;GO:0055114//oxidation-reduction process;GO:0016491//oxidoreductase activity
Unigene16796_All	Unigene16796_All	Unigene16796_All	Novel_gene	1	380	NA	NA	NA	NA	NA	NA	NA
CL2216.Contig1_All	CL2216.Contig1_All	CL2216.Contig1_All	Novel_gene	1	2033	NA	XM_006435078.1 Citrus clementina hypothetical protein (CICLE_v10000970mg) mRNA, complete cds	PREDICTED: zinc finger CCCH domain-containing protein 6 [Citrus sinensis]	Zinc finger C-x8-C-x5-C-x3-H type (and similar)	[S] LSE0195 A Predicted transcription factor, contains CCCH-type Zn-finger	Zinc finger CCCH domain-containing protein 6 OS=Arabidopsis thaliana GN=At1g19860 PE=1 SV=1	GO:0046872//metal ion binding;GO:0016021//integral component of membrane
CL596.Contig4_All	CL596.Contig4_All	CL596.Contig4_All	Novel_gene	1	4472	K10352//myosin heavy chain	XM_006486976.2 PREDICTED: Citrus sinensis uncharacterized LOC102617893 (LOC102617893), transcript variant X1, mRNA	hypothetical protein POPTR_0009s10240g [Populus trichocarpa] >EEE87816.2 hypothetical protein POPTR_0009s10240g [Populus trichocarpa]	Filament-like plant protein, long coiled-coil	[Z] KOG0161 Myosin class II heavy chain	Filament-like plant protein 4 OS=Arabidopsis thaliana GN=FPP4 PE=1 SV=1	NA
CL152.Contig15_All	CL152.Contig15_All	CL152.Contig15_All	Novel_gene	1	3151	K13459//disease resistance protein RPS2+ko04626//Plant-pathogen interaction	NA	phosphoprotein phosphatase, putative [Ricinus communis]	Propeptide_C25	[VT] LSE0039 A Disease resistance protein (TIR-NBS-LRR class)	Probable disease resistance protein At4g27220 OS=Arabidopsis thaliana GN=At4g27220 PE=2 SV=1	NA
CL6386.Contig2_All	CL6386.Contig2_All	CL6386.Contig2_All	Novel_gene	1	1302	K19787//carnosine N-methyltransferase [EC:2.1.1.22]+ko00340//Histidine metabolism	XM_006481276.2 PREDICTED: Citrus sinensis carnosine N-methyltransferase-like (LOC102617870), mRNA	PREDICTED: carnosine N-methyltransferase-like isoform X2 [Pyrus x bretschneideri]	N2227-like protein	[G] KOG2798 Putative trehalase	NA	NA
Unigene800_All	Unigene800_All	Unigene800_All	Novel_gene	1	2401	K12614//ATP-dependent RNA helicase DDX6/DHH1 [EC:3.6.4.13]+ko03018//RNA degradation;K11338//RuvB-like protein 2 [EC:3.6.4.12]	XM_006446386.1 Citrus clementina hypothetical protein (CICLE_v10014711mg) mRNA, complete cds	hypothetical protein CICLE_v10014711mg [Citrus clementina] >ESR59689.1 hypothetical protein CICLE_v10014711mg [Citrus clementina]	Trypsin-like peptidase domain	[O] KOG1320 Serine protease	Protease Do-like 9 OS=Arabidopsis thaliana GN=DEGP9 PE=1 SV=1	GO:0004252//serine-type endopeptidase activity
CL7419.Contig22_All	CL7419.Contig22_All	CL7419.Contig22_All	Novel_gene	1	822	K07447//putative holliday junction resolvase [EC:3.1.-.-]	NA	PREDICTED: uncharacterized protein LOC103954805 isoform X1 [Pyrus x bretschneideri] >XP_009364912.1 PREDICTED: uncharacterized protein LOC103954811 isoform X1 [Pyrus x bretschneideri] >XP_009346759.1 PREDICTED: uncharacterized protein LOC103938484 isoform X1 [Pyrus x bretschneideri]	Holliday junction resolvase	[S] LSE0397 A Uncharacterized protein	NA	GO:0006364//rRNA processing
Unigene17934_All	Unigene17934_All	Unigene17934_All	Novel_gene	1	298	NA	NA	NA	NA	NA	NA	NA
Unigene15526_All	Unigene15526_All	Unigene15526_All	Novel_gene	1	896	NA	XM_021807889.1 PREDICTED: Hevea brasiliensis DNA repair RAD52-like protein 1, mitochondrial (LOC110652327), mRNA	PREDICTED: uncharacterized protein LOC105793893 [Gossypium raimondii] >XP_016694054.1 PREDICTED: uncharacterized protein LOC107910636 [Gossypium hirsutum] >KJB29756.1 hypothetical protein B456_005G117600 [Gossypium raimondii]	NA	NA	DNA repair RAD52-like protein 1, mitochondrial OS=Arabidopsis thaliana GN=RAD52-1 PE=1 SV=1	NA
CL1800.Contig1_All	CL1800.Contig1_All	CL1800.Contig1_All	Novel_gene	1	1377	NA	XM_008244219.2 PREDICTED: Prunus mume uncharacterized LOC103340774 (LOC103340774), mRNA	hypothetical protein CICLE_v10009026mg [Citrus clementina] >ESR64626.1 hypothetical protein CICLE_v10009026mg [Citrus clementina]	Protein of unknown function (DUF3531)	NA	NA	NA
CL5326.Contig1_All	CL5326.Contig1_All	CL5326.Contig1_All	Novel_gene	1	1678	K01102//pyruvate dehydrogenase phosphatase [EC:3.1.3.43]	XM_006422798.1 Citrus clementina hypothetical protein (CICLE_v10028649mg) mRNA, complete cds	hypothetical protein CICLE_v10028649mg [Citrus clementina] >XP_006486950.1 PREDICTED: probable protein phosphatase 2C 63 [Citrus sinensis] >ESR36101.1 hypothetical protein CICLE_v10028649mg [Citrus clementina] >KDO57844.1 hypothetical protein CISIN_1g016790mg [Citrus sinensis]	Protein phosphatase 2C	[T] KOG0700 Protein phosphatase 2C/pyruvate dehydrogenase (lipoamide) phosphatase	Probable protein phosphatase 2C 63 OS=Arabidopsis thaliana GN=At4g33920 PE=2 SV=1	GO:0046872//metal ion binding;GO:0004722//protein serine/threonine phosphatase activity
Unigene11751_All	Unigene11751_All	Unigene11751_All	Novel_gene	1	615	NA	NA	uncharacterized protein LOC110806616 [Carica papaya]	NA	NA	NA	NA
CL298.Contig8_All	CL298.Contig8_All	CL298.Contig8_All	Novel_gene	1	2447	NA	XM_006474776.2 PREDICTED: Citrus sinensis oligopeptide transporter 1-like (LOC102619491), mRNA	hypothetical protein CISIN_1g004845mg [Citrus sinensis]	OPT oligopeptide transporter protein	[T] KOG2262 Sexual differentiation process protein ISP4	Oligopeptide transporter 1 OS=Arabidopsis thaliana GN=OPT1 PE=2 SV=1	GO:0055085//transmembrane transport;GO:0016021//integral component of membrane
Unigene21844_All	Unigene21844_All	Unigene21844_All	Novel_gene	1	242	NA	NA	hypothetical protein PRUPE_8G118900, partial [Prunus persica]	NA	NA	NA	NA
CL362.Contig4_All	CL362.Contig4_All	CL362.Contig4_All	Novel_gene	1	2151	K04733//interleukin-1 receptor-associated kinase 4 [EC:2.7.11.1]	XM_021771751.1 PREDICTED: Manihot esculenta probable serine/threonine-protein kinase PBL28 (LOC110626023), transcript variant X3, mRNA	PREDICTED: serine/threonine-protein kinase CDG1-like isoform X5 [Citrus sinensis]	Protein tyrosine kinase	[T] KOG1187 Serine/threonine protein kinase	Proline-rich receptor-like protein kinase PERK10 OS=Arabidopsis thaliana GN=PERK10 PE=1 SV=2	GO:0005524//ATP binding;GO:0004672//protein kinase activity;GO:0016021//integral component of membrane
CL6421.Contig2_All	CL6421.Contig2_All	CL6421.Contig2_All	Novel_gene	1	2432	NA	XM_006488659.2 PREDICTED: Citrus sinensis protein TRIGALACTOSYLDIACYLGLYCEROL 4, chloroplastic (LOC102611130), mRNA	PREDICTED: protein TRIGALACTOSYLDIACYLGLYCEROL 4, chloroplastic [Citrus sinensis]	Protein of unknown function (DUF3769)	NA	Protein TRIGALACTOSYLDIACYLGLYCEROL 4, chloroplastic OS=Arabidopsis thaliana GN=TGD4 PE=1 SV=1	NA
Unigene20480_All	Unigene20480_All	Unigene20480_All	Novel_gene	1	241	NA	NA	NA	NA	NA	NA	NA
Unigene11536_All	Unigene11536_All	Unigene11536_All	Novel_gene	1	1008	NA	XM_020391107.1 PREDICTED: Asparagus officinalis box C/D snoRNA protein 1-like (LOC109824498), mRNA	box C/D snoRNA protein 1 [Herrania umbratica]	HIT zinc finger	[R] KOG2858 Uncharacterized conserved protein	NA	GO:0046872//metal ion binding
CL3853.Contig1_All	CL3853.Contig1_All	CL3853.Contig1_All	Novel_gene	1	1938	NA	XM_006486618.2 PREDICTED: Citrus sinensis hippocampus abundant transcript-like protein 1 (LOC102613590), mRNA	PREDICTED: hippocampus abundant transcript-like protein 1 [Citrus sinensis] >KDO68184.1 hypothetical protein CISIN_1g011514mg [Citrus sinensis]	Major Facilitator Superfamily	[R] KOG2816 Predicted transporter ADD1 (major facilitator superfamily)	NA	GO:0055085//transmembrane transport;GO:0016021//integral component of membrane
CL3349.Contig4_All	CL3349.Contig4_All	CL3349.Contig4_All	Novel_gene	1	2494	NA	XM_006471094.2 PREDICTED: Citrus sinensis protein ROOT PRIMORDIUM DEFECTIVE 1 (LOC102612942), mRNA	hypothetical protein CICLE_v10001428mg [Citrus clementina] >ESR44917.1 hypothetical protein CICLE_v10001428mg [Citrus clementina]	Plant organelle RNA recognition domain	[S] LSE0387 A Uncharacterized protein	Protein ROOT PRIMORDIUM DEFECTIVE 1 OS=Arabidopsis thaliana GN=RPD1 PE=1 SV=1	NA
CL154.Contig1_All	CL154.Contig1_All	CL154.Contig1_All	Novel_gene	1	859	NA	XM_018972999.1 PREDICTED: Juglans regia uncharacterized LOC108996945 (LOC108996945), mRNA	NA	NA	NA	NA	NA
CL4890.Contig1_All	CL4890.Contig1_All	CL4890.Contig1_All	Novel_gene	1	1856	K00031//isocitrate dehydrogenase [EC:1.1.1.42]+ko04146//Peroxisome+ko00020//Citrate cycle (TCA cycle)+ko01230//Biosynthesis of amino acids+ko01100//Metabolic pathways+ko01110//Biosynthesis of secondary metabolites+ko01210//2-Oxocarboxylic acid metabolism+ko01200//Carbon metabolism+ko00480//Glutathione metabolism	XM_006470222.2 PREDICTED: Citrus sinensis isocitrate dehydrogenase [NADP], chloroplastic/mitochondrial (LOC102629733), mRNA	isocitrate dehydrogenase [NADP], chloroplastic/mitochondrial [Manihot esculenta] >OAY25717.1 hypothetical protein MANES_17G114300 [Manihot esculenta]	Isocitrate/isopropylmalate dehydrogenase	[C] KOG1526 NADP-dependent isocitrate dehydrogenase	Isocitrate dehydrogenase [NADP], chloroplastic/mitochondrial OS=Arabidopsis thaliana GN=At5g14590 PE=1 SV=1	GO:0006099//tricarboxylic acid cycle;GO:0000287//magnesium ion binding;GO:0004450//isocitrate dehydrogenase (NADP+) activity;GO:0006102//isocitrate metabolic process;GO:0051287//NAD binding
Unigene20160_All	Unigene20160_All	Unigene20160_All	Novel_gene	1	614	K02997//small subunit ribosomal protein S9e+ko03010//Ribosome	NA	unknown [Lotus japonicus]	S4 domain	[J] KOG3301 Ribosomal protein S4	40S ribosomal protein S9-1 OS=Arabidopsis thaliana GN=RPS9B PE=1 SV=1	GO:0006412//translation;GO:0003735//structural constituent of ribosome;GO:0015935//small ribosomal subunit;GO:0019843//rRNA binding
CL7069.Contig3_All	CL7069.Contig3_All	CL7069.Contig3_All	Novel_gene	1	3088	K14963//COMPASS component SWD3	XM_015718310.1 PREDICTED: Ricinus communis topless-related protein 1 (LOC8282721), mRNA	WD40 domain-containing protein [Cephalotus follicularis]	WD domain, G-beta repeat	[R] KOG0266 WD40 repeat-containing protein	Protein TOPLESS OS=Arabidopsis thaliana GN=TPL PE=1 SV=1	GO:0006355//regulation of transcription, DNA-templated
CL3123.Contig3_All	CL3123.Contig3_All	CL3123.Contig3_All	Novel_gene	1	1453	NA	XM_006467051.2 PREDICTED: Citrus sinensis AT-hook motif nuclear-localized protein 10-like (LOC102615755), mRNA	hypothetical protein CICLE_v10026014mg [Citrus clementina] >XP_006467114.1 PREDICTED: AT-hook motif nuclear-localized protein 10-like [Citrus sinensis] >ESR38484.1 hypothetical protein CICLE_v10026014mg [Citrus clementina]	Domain of unknown function (DUF296)	[S] LSE0374 A Uncharacterized	AT-hook motif nuclear-localized protein 10 OS=Arabidopsis thaliana GN=AHL10 PE=1 SV=2	GO:0003677//DNA binding
CL1692.Contig8_All	CL1692.Contig8_All	CL1692.Contig8_All	Novel_gene	1	966	NA	XM_012214065.2 PREDICTED: Jatropha curcas uncharacterized protein At4g15545 (LOC105631863), mRNA	hypothetical protein TSUD_197060 [Trifolium subterraneum]	NA	NA	Uncharacterized protein At4g15545 OS=Arabidopsis thaliana GN=At4g15545 PE=1 SV=1	GO:0016021//integral component of membrane;GO:0022857//transmembrane transporter activity
Unigene3567_All	Unigene3567_All	Unigene3567_All	Novel_gene	1	432	NA	NA	NA	NA	NA	NA	NA
Unigene6034_All	Unigene6034_All	Unigene6034_All	Novel_gene	1	3427	K01595//phosphoenolpyruvate carboxylase [EC:4.1.1.31]+ko01100//Metabolic pathways+ko00710//Carbon fixation in photosynthetic organisms+ko00620//Pyruvate metabolism+ko01200//Carbon metabolism	XM_006446726.1 Citrus clementina hypothetical protein (CICLE_v10014164mg) mRNA, complete cds	hypothetical protein CISIN_1g002112mg [Citrus sinensis] >KDO63364.1 hypothetical protein CISIN_1g002112mg [Citrus sinensis]	Phosphoenolpyruvate carboxylase	[C] LSE1452 A Phosphoenolpyruvate carboxylase	Phosphoenolpyruvate carboxylase 2 OS=Flaveria trinervia GN=PPCC PE=1 SV=1	GO:0006099//tricarboxylic acid cycle;GO:0015977//carbon fixation;GO:0008964//phosphoenolpyruvate carboxylase activity
CL1807.Contig5_All	CL1807.Contig5_All	CL1807.Contig5_All	Novel_gene	1	919	K22565//COMM domain containing 9	XR_001508072.1 PREDICTED: Citrus sinensis uncharacterized LOC102611680 (LOC102611680), transcript variant X2, misc_RNA	PREDICTED: uncharacterized protein LOC102611680 [Citrus sinensis]	COMM domain	[T] LSE0022 A FAR1 nuclear protein involved in phytochrome A signaling	Protein FAR1-RELATED SEQUENCE 3 OS=Arabidopsis thaliana GN=FRS3 PE=1 SV=2	NA
Unigene2914_All	Unigene2914_All	Unigene2914_All	Novel_gene	1	302	K22262//WD repeat and FYVE domain-containing protein 3	XM_007050409.2 PREDICTED: Theobroma cacao protein SPIRRIG (LOC18613271), transcript variant X2, mRNA	protein SPIRRIG-like [Carica papaya]	NA	[S] KOG1788 Uncharacterized conserved protein	Protein SPIRRIG OS=Arabidopsis thaliana GN=SPI PE=1 SV=1	NA
CL7705.Contig15_All	CL7705.Contig15_All	CL7705.Contig15_All	Novel_gene	1	2173	K19613//leucine-rich repeat protein SHOC2	NA	hypothetical protein CISIN_1g037314mg, partial [Citrus sinensis]	Leucine Rich repeats (2 copies)	[VT] LSE0039 A Disease resistance protein (TIR-NBS-LRR class)	Disease resistance protein LAZ5 OS=Arabidopsis thaliana GN=LAZ5 PE=1 SV=1	GO:0043531//ADP binding;GO:0007165//signal transduction
CL3515.Contig1_All	CL3515.Contig1_All	CL3515.Contig1_All	Novel_gene	1	1986	NA	XM_015532696.1 PREDICTED: Citrus sinensis uncharacterized LOC102629122 (LOC102629122), transcript variant X2, mRNA	hypothetical protein CICLE_v10031111mg [Citrus clementina] >XP_006435849.1 hypothetical protein CICLE_v10031111mg [Citrus clementina] >XP_006435850.1 hypothetical protein CICLE_v10031111mg [Citrus clementina] >XP_006486224.1 PREDICTED: uncharacterized protein LOC102629122 [Citrus sinensis] >XP_015388182.1 PREDICTED: uncharacterized protein LOC102629122 [Citrus sinensis] >ESR49088.1 hypothetical p…	Protein of unknown function (DUF2985)	[V] LSE0428 A Wound-induced protein	NA	GO:0016021//integral component of membrane
CL591.Contig2_All	CL591.Contig2_All	CL591.Contig2_All	Novel_gene	1	1420	NA	XM_006466186.2 PREDICTED: Citrus sinensis uncharacterized LOC102619742 (LOC102619742), mRNA	PREDICTED: uncharacterized protein LOC102619742 [Citrus sinensis]	Bacterial transcriptional repressor C-terminal	NA	NA	NA
Unigene19796_All	Unigene19796_All	Unigene19796_All	Novel_gene	1	247	NA	NA	NA	NA	NA	NA	NA
Unigene16636_All	Unigene16636_All	Unigene16636_All	Novel_gene	1	2205	K21594//translation factor GUF1, mitochondrial [EC:3.6.5.-]	XM_006431036.1 Citrus clementina hypothetical protein (CICLE_v10011231mg) mRNA, complete cds	hypothetical protein CCACVL1_13826 [Corchorus capsularis]	GTP-binding protein LepA C-terminus	[J] KOG0462 Elongation factor-type GTP-binding protein	Translation factor GUF1 homolog, mitochondrial OS=Ricinus communis GN=RCOM_0855130 PE=3 SV=1	GO:0043022//ribosome binding;GO:0005759//mitochondrial matrix;GO:0006412//translation;GO:0005743//mitochondrial inner membrane;GO:0045727//positive regulation of translation;GO:0005525//GTP binding;GO:0003924//GTPase activity
CL3727.Contig3_All	CL3727.Contig3_All	CL3727.Contig3_All	Novel_gene	1	1457	K20628//expansin	XM_006479005.2 PREDICTED: Citrus sinensis expansin-A15-like (LOC102608333), transcript variant X4, mRNA	hypothetical protein CISIN_1g025809mg [Citrus sinensis]	Pollen allergen	[M] LSE0349 A Expansin	Expansin-A15 OS=Arabidopsis thaliana GN=EXPA15 PE=2 SV=2	GO:0016020//membrane;GO:0009664//plant-type cell wall organization;GO:0005618//cell wall;GO:0005576//extracellular region
Unigene11760_All	Unigene11760_All	Unigene11760_All	Novel_gene	1	1208	NA	XM_007024254.2 PREDICTED: Theobroma cacao clavaminate synthase-like protein At3g21360 (LOC18596024), mRNA	hypothetical protein CICLE_v10025881mg [Citrus clementina] >ESR40113.1 hypothetical protein CICLE_v10025881mg [Citrus clementina]	Taurine catabolism dioxygenase TauD, TfdA family	NA	Clavaminate synthase-like protein At3g21360 OS=Arabidopsis thaliana GN=At3g21360 PE=1 SV=1	GO:0016491//oxidoreductase activity
CL1813.Contig1_All	CL1813.Contig1_All	CL1813.Contig1_All	Novel_gene	1	1811	K03327//multidrug resistance protein, MATE family	XM_021437258.1 PREDICTED: Herrania umbratica protein DETOXIFICATION 29-like (LOC110423121), mRNA	hypothetical protein CICLE_v10031274mg [Citrus clementina] >ESR51529.1 hypothetical protein CICLE_v10031274mg [Citrus clementina]	MatE	[R] KOG1347 Uncharacterized membrane protein, predicted efflux pump	Protein DETOXIFICATION 29 OS=Arabidopsis thaliana GN=DTX29 PE=1 SV=1	GO:0016021//integral component of membrane;GO:0015238//drug transmembrane transporter activity;GO:0015297//antiporter activity
Unigene22272_All	Unigene22272_All	Unigene22272_All	Novel_gene	1	1125	K21989//calcium permeable stress-gated cation channel	NA	Calmodulin-binding protein, putative isoform 2, partial [Theobroma cacao]	Calmodulin binding protein-like	[RT] LSE0433 A Predicted calmodulin-binding protein	Calmodulin-binding protein 60 C OS=Arabidopsis thaliana GN=CBP60C PE=2 SV=1	NA
CL5592.Contig1_All	CL5592.Contig1_All	CL5592.Contig1_All	Novel_gene	1	415	NA	NA	NA	NA	NA	NA	NA
CL4225.Contig1_All	CL4225.Contig1_All	CL4225.Contig1_All	Novel_gene	1	2890	K18468//vacuolar protein sorting-associated protein 35+ko04144//Endocytosis	XM_006466930.2 PREDICTED: Citrus sinensis vacuolar protein sorting-associated protein 35A (LOC102607490), transcript variant X2, mRNA	hypothetical protein CISIN_1g003856mg [Citrus sinensis]	Vacuolar protein sorting-associated protein 35	[U] KOG1107 Membrane coat complex Retromer, subunit VPS35	Vacuolar protein sorting-associated protein 35A OS=Arabidopsis thaliana GN=VPS35A PE=1 SV=1	GO:0030904//retromer complex;GO:0008565//protein transporter activity;GO:0005829//cytosol;GO:0042147//retrograde transport, endosome to Golgi
CL832.Contig1_All	CL832.Contig1_All	CL832.Contig1_All	Novel_gene	1	3752	K13217//pre-mRNA-processing factor 39	XM_002272649.4 PREDICTED: Vitis vinifera pre-mRNA-processing factor 39 (LOC100244562), transcript variant X2, mRNA	hypothetical protein CICLE_v10018866mg [Citrus clementina] >XP_006479443.1 PREDICTED: pre-mRNA-processing factor 39 isoform X1 [Citrus sinensis] >ESR56981.1 hypothetical protein CICLE_v10018866mg [Citrus clementina]	Tetratricopeptide repeat	[A] KOG1258 mRNA processing protein	NA	GO:0006396//RNA processing
Unigene2193_All	Unigene2193_All	Unigene2193_All	Novel_gene	1	592	NA	NA	NA	NA	NA	NA	NA
CL21.Contig11_All	CL21.Contig11_All	CL21.Contig11_All	Novel_gene	1	224	K04733//interleukin-1 receptor-associated kinase 4 [EC:2.7.11.1]	NA	hypothetical protein CICLE_v10007180mg [Citrus clementina] >ESR34742.1 hypothetical protein CICLE_v10007180mg [Citrus clementina] >KDO57277.1 hypothetical protein CISIN_1g020078mg [Citrus sinensis]	NA	[T] KOG1187 Serine/threonine protein kinase	Non-functional pseudokinase ZED1 OS=Arabidopsis thaliana GN=ZED1 PE=1 SV=1	GO:0005524//ATP binding;GO:0004672//protein kinase activity
CL3241.Contig2_All	CL3241.Contig2_All	CL3241.Contig2_All	Novel_gene	1	407	NA	NA	NA	NA	NA	NA	NA
Unigene13393_All	Unigene13393_All	Unigene13393_All	Novel_gene	1	6513	K10706//senataxin [EC:3.6.4.-]	XM_006468048.2 PREDICTED: Citrus sinensis uncharacterized LOC102613021 (LOC102613021), transcript variant X3, mRNA >XM_015526992.1 PREDICTED: Citrus sinensis uncharacterized LOC102613021 (LOC102613021), transcript variant X4, mRNA	hypothetical protein CICLE_v10030470mg [Citrus clementina] >ESR49644.1 hypothetical protein CICLE_v10030470mg [Citrus clementina]	AAA domain	[A] KOG1801 tRNA-splicing endonuclease positive effector (SEN1)	Probable helicase MAGATAMA 3 OS=Arabidopsis thaliana GN=MAA3 PE=2 SV=1	NA
CL359.Contig5_All	CL359.Contig5_All	CL359.Contig5_All	Novel_gene	1	1311	K01814//phosphoribosylformimino-5-aminoimidazole carboxamide ribotide isomerase [EC:5.3.1.16]+ko01230//Biosynthesis of amino acids+ko01100//Metabolic pathways+ko00340//Histidine metabolism+ko01110//Biosynthesis of secondary metabolites	XM_006481704.2 PREDICTED: Citrus sinensis 1-(5-phosphoribosyl)-5-[(5-phosphoribosylamino)methylideneamino] imidazole-4-carboxamide isomerase, chloroplastic (LOC102622375), mRNA	PREDICTED: 1-(5-phosphoribosyl)-5-[(5-phosphoribosylamino)methylideneamino] imidazole-4-carboxamide isomerase, chloroplastic [Citrus sinensis]	Histidine biosynthesis protein	[E] KOG3055 Phosphoribosylformimino-5-aminoimidazole carboxamide ribonucleotide (ProFAR) isomerase	1-(5-phosphoribosyl)-5-[(5-phosphoribosylamino)methylideneamino] imidazole-4-carboxamide isomerase, chloroplastic OS=Arabidopsis thaliana GN=HISN3 PE=2 SV=1	GO:0003949//1-(5-phosphoribosyl)-5-[(5-phosphoribosylamino)methylideneamino]imidazole-4-carboxamide isomerase activity;GO:0000105//histidine biosynthetic process;GO:0009507//chloroplast
CL3319.Contig2_All	CL3319.Contig2_All	CL3319.Contig2_All	Novel_gene	1	1168	K12883//nuclear cap-binding protein subunit 2+ko03040//Spliceosome+ko03015//mRNA surveillance pathway+ko03013//RNA transport	XM_006469870.2 PREDICTED: Citrus sinensis nuclear cap-binding protein subunit 2 (LOC102621252), mRNA	hypothetical protein CICLE_v10016365mg [Citrus clementina] >XP_006469933.1 PREDICTED: nuclear cap-binding protein subunit 2 [Citrus sinensis] >ESR60463.1 hypothetical protein CICLE_v10016365mg [Citrus clementina]	RNA recognition motif. (a.k.a. RRM, RBD, or RNP domain)	[A] KOG0121 Nuclear cap-binding protein complex, subunit CBP20 (RRM superfamily)	Nuclear cap-binding protein subunit 2 OS=Arabidopsis thaliana GN=CBP20 PE=1 SV=1	GO:0005634//nucleus;GO:0000339//RNA cap binding;GO:0045292//mRNA cis splicing, via spliceosome;GO:0005846//nuclear cap binding complex
CL22.Contig43_All	CL22.Contig43_All	CL22.Contig43_All	Novel_gene	1	1534	NA	XM_021828906.1 PREDICTED: Hevea brasiliensis peptidyl-prolyl cis-trans isomerase CYP37, chloroplastic-like (LOC110667910), transcript variant X5, mRNA	hypothetical protein CISIN_1g012579mg [Citrus sinensis]	Cyclophilin type peptidyl-prolyl cis-trans isomerase/CLD	NA	Peptidyl-prolyl cis-trans isomerase CYP37, chloroplastic OS=Arabidopsis thaliana GN=CYP37 PE=1 SV=3	GO:0003755//peptidyl-prolyl cis-trans isomerase activity
CL455.Contig4_All	CL455.Contig4_All	CL455.Contig4_All	Novel_gene	1	1257	NA	XM_006470006.2 PREDICTED: Citrus sinensis uncharacterized protein YciO (LOC102609719), transcript variant X3, mRNA	uncharacterized protein LOC105632554 [Jatropha curcas] >KDP46279.1 hypothetical protein JCGZ_10119 [Jatropha curcas]	Telomere recombination	[J] KOG3051 RNA binding/translational regulation protein of the SUA5 family	NA	GO:0003725//double-stranded RNA binding
CL3404.Contig3_All	CL3404.Contig3_All	CL3404.Contig3_All	Novel_gene	1	2563	K04733//interleukin-1 receptor-associated kinase 4 [EC:2.7.11.1]	XM_015531272.1 PREDICTED: Citrus sinensis probable inactive receptor kinase At5g58300 (LOC102613089), transcript variant X3, mRNA	hypothetical protein CISIN_1g006747mg [Citrus sinensis]	Protein kinase domain	[T] LSE0002 A Receptor protein kinase containing LRR repeats	Probable inactive receptor kinase At5g58300 OS=Arabidopsis thaliana GN=At5g58300 PE=2 SV=1	GO:0005524//ATP binding;GO:0004672//protein kinase activity;GO:0016021//integral component of membrane
Unigene13701_All	Unigene13701_All	Unigene13701_All	Novel_gene	1	1113	K19042//E3 ubiquitin-protein ligase BOI and related proteins [EC:2.3.2.27]	XM_016037714.1 PREDICTED: Ziziphus jujuba probable BOI-related E3 ubiquitin-protein ligase 3 (LOC107427333), mRNA	hypothetical protein CICLE_v10028906mg [Citrus clementina] >ESR35830.1 hypothetical protein CICLE_v10028906mg [Citrus clementina]	Zinc finger, C3HC4 type (RING finger)	[O] KOG1100 Predicted E3 ubiquitin ligase	Probable BOI-related E3 ubiquitin-protein ligase 3 OS=Arabidopsis thaliana GN=BRG3 PE=1 SV=1	NA
CL7302.Contig8_All	CL7302.Contig8_All	CL7302.Contig8_All	Novel_gene	1	1238	K21362//galactolipid galactosyltransferase [EC:2.4.1.184]+ko00561//Glycerolipid metabolism	XM_021434529.1 PREDICTED: Herrania umbratica beta-glucosidase-like SFR2, chloroplastic (LOC110421068), transcript variant X3, mRNA	hypothetical protein CICLE_v10004507mg [Citrus clementina] >XP_006419310.1 hypothetical protein CICLE_v10004507mg [Citrus clementina] >XP_006419311.1 hypothetical protein CICLE_v10004507mg [Citrus clementina] >XP_006419312.1 hypothetical protein CICLE_v10004507mg [Citrus clementina] >ESR32549.1 hypothetical protein CICLE_v10004507mg [Citrus clementina] >ESR32550.1 hypothetical protein CICLE_v1000…	Ellis van Creveld protein 2 like protein	[G] KOG0626 Beta-glucosidase, lactase phlorizinhydrolase, and related proteins	Beta-glucosidase-like SFR2, chloroplastic OS=Oryza sativa subsp. japonica GN=SFR2 PE=2 SV=1	GO:0004553//hydrolase activity, hydrolyzing O-glycosyl compounds;GO:0005975//carbohydrate metabolic process;GO:0016021//integral component of membrane
Unigene20194_All	Unigene20194_All	Unigene20194_All	Novel_gene	1	242	K04733//interleukin-1 receptor-associated kinase 4 [EC:2.7.11.1]	NA	PREDICTED: probable serine/threonine-protein kinase At1g18390 isoform X2 [Citrus sinensis]	NA	NA	NA	GO:0005524//ATP binding;GO:0004672//protein kinase activity;GO:0016021//integral component of membrane
Unigene18570_All	Unigene18570_All	Unigene18570_All	Novel_gene	1	211	NA	NA	hypothetical protein CICLE_v10017437mg [Citrus clementina] >ESR60226.1 hypothetical protein CICLE_v10017437mg [Citrus clementina]	NA	[IR] LSE0188 A Predicted phosphate acyltransferase, contains PlsC domain	Acyltransferase-like protein At3g26840, chloroplastic OS=Arabidopsis thaliana GN=At3g26840 PE=2 SV=1	GO:0016747//transferase activity, transferring acyl groups other than amino-acyl groups
Unigene1144_All	Unigene1144_All	Unigene1144_All	Novel_gene	1	1629	K19658//peroxisomal enoyl-CoA hydratase 2 [EC:4.2.1.119]	XM_018125847.1 PREDICTED: Theobroma cacao enoyl-CoA hydratase 2, peroxisomal (LOC18591652), mRNA	hypothetical protein CICLE_v10001939mg [Citrus clementina] >ESR48529.1 hypothetical protein CICLE_v10001939mg [Citrus clementina]	MaoC like domain	[I] KOG1206 Peroxisomal multifunctional beta-oxidation protein and related enzymes	Enoyl-CoA hydratase 2, peroxisomal OS=Arabidopsis thaliana GN=ECH2 PE=1 SV=1	NA
Unigene19573_All	Unigene19573_All	Unigene19573_All	Novel_gene	1	388	K13448//calcium-binding protein CML+ko04626//Plant-pathogen interaction;K02183//calmodulin+ko04016//MAPK signaling pathway - plant+ko04626//Plant-pathogen interaction+ko04070//Phosphatidylinositol signaling system	NA	hypothetical protein PHAVU_007G278900g [Phaseolus vulgaris] >ESW17915.1 hypothetical protein PHAVU_007G278900g [Phaseolus vulgaris]	EF-hand domain pair	[Z] KOG0030 Myosin essential light chain, EF-Hand protein superfamily	Calmodulin-1 OS=Arabidopsis thaliana GN=CAM1 PE=1 SV=1	GO:0009612//response to mechanical stimulus;GO:0005634//nucleus;GO:0005509//calcium ion binding;GO:0004871//signal transducer activity;GO:0005886//plasma membrane;GO:0005737//cytoplasm;GO:0005513//detection of calcium ion
CL304.Contig1_All	CL304.Contig1_All	CL304.Contig1_All	Novel_gene	1	500	NA	XM_011031347.1 PREDICTED: Populus euphratica phenol 2-monooxygenase (LOC105129341), transcript variant X2, mRNA	NA	NA	NA	NA	NA
Unigene15367_All	Unigene15367_All	Unigene15367_All	Novel_gene	1	1961	K14487//auxin responsive GH3 gene family+ko04075//Plant hormone signal transduction	HM146087.1 Dimocarpus longan GH3 (GH3-2) mRNA, complete cds	GH3 [Dimocarpus longan]	GH3 auxin-responsive promoter	[R] TWOG0166 Auxin-responsive GH3 protein and related proteins	Probable indole-3-acetic acid-amido synthetase GH3.1 OS=Arabidopsis thaliana GN=GH3.1 PE=2 SV=1	NA
CL1266.Contig2_All	CL1266.Contig2_All	CL1266.Contig2_All	Novel_gene	1	2460	K20473//neuroblastoma-amplified sequence	XM_021433144.1 PREDICTED: Herrania umbratica proton pump-interactor 1 (LOC110420002), mRNA	proton pump-interactor 1 [Herrania umbratica]	Flagella accessory protein C (FlaC)	[R] LSE0157 A Proton pump interactor	Proton pump-interactor 1 OS=Arabidopsis thaliana GN=PPI1 PE=1 SV=2	NA
Unigene12186_All	Unigene12186_All	Unigene12186_All	Novel_gene	1	952	K03626//nascent polypeptide-associated complex subunit alpha	XM_006471191.1 PREDICTED: Citrus sinensis nascent polypeptide-associated complex subunit alpha-like protein 1 (LOC102617644), transcript variant X1, mRNA	Ubiquitin-associated domain/translation elongation factor EF-Ts [Macleaya cordata]	NAC domain	[K] KOG2239 Transcription factor containing NAC and TS-N domains	Nascent polypeptide-associated complex subunit alpha-like protein 1 OS=Arabidopsis thaliana GN=At3g12390 PE=1 SV=1	GO:0005854//nascent polypeptide-associated complex
CL3827.Contig2_All	CL3827.Contig2_All	CL3827.Contig2_All	Novel_gene	1	1820	K12126//phytochrome-interacting factor 3+ko04712//Circadian rhythm - plant+ko04075//Plant hormone signal transduction;K16189//phytochrome-interacting factor 4+ko04075//Plant hormone signal transduction	XM_006474502.2 PREDICTED: Citrus sinensis hypothetical protein (LOC102611966), transcript variant X2, mRNA	PREDICTED: uncharacterized protein LOC102611966 [Citrus sinensis] >XP_015384588.1 PREDICTED: uncharacterized protein LOC102611966 [Citrus sinensis] >KDO73758.1 hypothetical protein CISIN_1g010045mg [Citrus sinensis]	Helix-loop-helix DNA-binding domain	[KT] LSE0107 A bHLH transcription factor	Transcription factor bHLH7 OS=Arabidopsis thaliana GN=BHLH7 PE=1 SV=1	GO:0046983//protein dimerization activity
Unigene12175_All	Unigene12175_All	Unigene12175_All	Novel_gene	1	1583	K14411//RNA-binding protein Musashi+ko03015//mRNA surveillance pathway	XM_018126089.1 PREDICTED: Theobroma cacao RNA-binding protein 1 (LOC18591933), mRNA	RNA-binding protein 1 [Herrania umbratica]	RNA recognition motif. (a.k.a. RRM, RBD, or RNP domain)	[A] KOG4205 RNA-binding protein musashi/mRNA cleavage and polyadenylation factor I complex, subunit HRP1	Heterogeneous nuclear ribonucleoprotein 1 OS=Arabidopsis thaliana GN=RNP1 PE=1 SV=1	GO:0003723//RNA binding
CL3525.Contig6_All	CL3525.Contig6_All	CL3525.Contig6_All	Novel_gene	1	487	NA	XM_021782752.1 PREDICTED: Hevea brasiliensis hydrophobic protein LTI6B-like (LOC110633893), mRNA	PREDICTED: hydrophobic protein LTI6A-like [Solanum tuberosum]	NA	[R] KOG1773 Stress responsive protein	Hydrophobic protein LTI6B OS=Oryza sativa subsp. indica GN=LTI6B PE=3 SV=2	GO:0009414//response to water deprivation;GO:0009409//response to cold;GO:0009651//response to salt stress;GO:0016021//integral component of membrane;GO:0009737//response to abscisic acid
CL7302.Contig33_All	CL7302.Contig33_All	CL7302.Contig33_All	Novel_gene	1	1499	K21362//galactolipid galactosyltransferase [EC:2.4.1.184]+ko00561//Glycerolipid metabolism	XM_007035820.2 PREDICTED: Theobroma cacao beta-glucosidase-like SFR2, chloroplastic (LOC18603707), transcript variant X3, mRNA	beta-glucosidase-like SFR2, chloroplastic isoform X2 [Herrania umbratica]	NA	[G] KOG0626 Beta-glucosidase, lactase phlorizinhydrolase, and related proteins	Beta-glucosidase-like SFR2, chloroplastic OS=Oryza sativa subsp. japonica GN=SFR2 PE=2 SV=1	NA
CL4010.Contig3_All	CL4010.Contig3_All	CL4010.Contig3_All	Novel_gene	1	1397	K13425//WRKY transcription factor 22+ko04016//MAPK signaling pathway - plant+ko04626//Plant-pathogen interaction	XM_021773729.1 PREDICTED: Manihot esculenta probable WRKY transcription factor 15 (LOC110627429), transcript variant X1, mRNA	WRKY DNA-binding protein 7 isoform 1 [Theobroma cacao] >EOX91522.1 WRKY DNA-binding protein 7 isoform 1 [Theobroma cacao]	WRKY DNA -binding domain	[KT] LSE0036 A WRKY superfamily transcription factors	Probable WRKY transcription factor 15 OS=Arabidopsis thaliana GN=WRKY15 PE=2 SV=1	NA
Unigene7063_All	Unigene7063_All	Unigene7063_All	Novel_gene	1	529	NA	NA	NA	NA	NA	NA	NA
Unigene10582_All	Unigene10582_All	Unigene10582_All	Novel_gene	1	673	K03671//thioredoxin 1	XM_019602601.1 PREDICTED: Lupinus angustifolius thioredoxin H-type-like (LOC109358402), mRNA	thioredoxin H1-like [Jatropha curcas] >ADU56183.1 thioredoxin H-type [Jatropha curcas] >KDP38568.1 hypothetical protein JCGZ_04493 [Jatropha curcas]	Thioredoxin	[O] KOG0907 Thioredoxin	Thioredoxin H-type OS=Ricinus communis PE=3 SV=1	GO:0006662//glycerol ether metabolic process;GO:0015035//protein disulfide oxidoreductase activity;GO:0005623//cell;GO:0045454//cell redox homeostasis
CL873.Contig1_All	CL873.Contig1_All	CL873.Contig1_All	Novel_gene	1	2123	K01426//amidase [EC:3.5.1.4]+ko00380//Tryptophan metabolism+ko00330//Arginine and proline metabolism+ko00360//Phenylalanine metabolism	XM_003631524.3 PREDICTED: Vitis vinifera putative amidase C869.01 (LOC100252118), mRNA	PREDICTED: putative amidase C869.01 isoform X5 [Citrus sinensis]	Amidase	[J] KOG1211 Amidases	Glutamyl-tRNA(Gln) amidotransferase subunit A, chloroplastic/mitochondrial OS=Sorghum bicolor GN=GATA PE=3 SV=1	NA
Unigene12391_All	Unigene12391_All	Unigene12391_All	Novel_gene	1	2423	NA	XM_017757107.1 PREDICTED: Gossypium arboreum uncharacterized LOC108457901 (LOC108457901), transcript variant X2, mRNA	hypothetical protein CISIN_1g007042mg [Citrus sinensis]	NA	NA	NA	NA
CL1825.Contig2_All	CL1825.Contig2_All	CL1825.Contig2_All	Novel_gene	1	1838	K04688//ribosomal protein S6 kinase beta [EC:2.7.11.1]	XM_006439652.1 Citrus clementina hypothetical protein (CICLE_v10020176mg) mRNA, complete cds	hypothetical protein CICLE_v10020176mg [Citrus clementina] >ESR52955.1 hypothetical protein CICLE_v10020176mg [Citrus clementina] >KDO69829.1 hypothetical protein CISIN_1g013249mg [Citrus sinensis]	Protein kinase domain	[RT] KOG0598 Ribosomal protein S6 kinase and related proteins	Serine/threonine-protein kinase AtPK2/AtPK19 OS=Arabidopsis thaliana GN=ATPK2 PE=1 SV=2	GO:0004674//protein serine/threonine kinase activity;GO:0005524//ATP binding
CL1209.Contig2_All	CL1209.Contig2_All	CL1209.Contig2_All	Novel_gene	1	348	NA	MF579563.1 Nicotiana attenuata mitochondrion, complete genome	cytochrome c biogenesis B (mitochondrion) [Hevea brasiliensis] >BAO50910.1 cytochrome c biogenesis B (mitochondrion) [Hevea brasiliensis]	NA	NA	NA	GO:0015232//heme transporter activity;GO:0017004//cytochrome complex assembly;GO:0016021//integral component of membrane;GO:0043190//ATP-binding cassette (ABC) transporter complex;GO:0005739//mitochondrion
Unigene11290_All	Unigene11290_All	Unigene11290_All	Novel_gene	1	375	NA	NA	NA	NA	NA	NA	NA
CL4051.Contig2_All	CL4051.Contig2_All	CL4051.Contig2_All	Novel_gene	1	559	NA	XM_006464615.2 PREDICTED: Citrus sinensis hypothetical protein (LOC102626723), mRNA	uncharacterized protein LOC110643774 [Hevea brasiliensis]	NA	NA	NA	NA
Unigene11508_All	Unigene11508_All	Unigene11508_All	Novel_gene	1	501	K22686//pro-apoptotic serine protease NMA111 [EC:3.4.21.-];K09250//cellular nucleic acid-binding protein	NA	PREDICTED: uncharacterized protein LOC102602858 [Solanum tuberosum]	NA	NA	NA	NA
CL1841.Contig3_All	CL1841.Contig3_All	CL1841.Contig3_All	Novel_gene	1	1544	K12816//pre-mRNA-processing factor 17+ko03040//Spliceosome	XM_006475191.2 PREDICTED: Citrus sinensis WD repeat-containing protein 25 (LOC102619979), mRNA	hypothetical protein CISIN_1g013475mg [Citrus sinensis]	WD domain, G-beta repeat	[S] KOG0282 mRNA splicing factor	Guanine nucleotide-binding protein subunit beta-like protein B OS=Oryza sativa subsp. japonica GN=RACK1B PE=1 SV=1	NA
Unigene15601_All	Unigene15601_All	Unigene15601_All	Novel_gene	1	1172	K04124//gibberellin 3-beta-dioxygenase [EC:1.14.11.15]+ko00904//Diterpenoid biosynthesis+ko01110//Biosynthesis of secondary metabolites;K04125//gibberellin 2-oxidase [EC:1.14.11.13]+ko00904//Diterpenoid biosynthesis+ko01110//Biosynthesis of secondary metabolites	XM_006474174.2 PREDICTED: Citrus sinensis 2-oxoglutarate-dependent dioxygenase DAO-like (LOC102622752), transcript variant X1, mRNA	hypothetical protein CICLE_v10009037mg [Citrus clementina] >XP_006474238.1 PREDICTED: 2-oxoglutarate-dependent dioxygenase DAO-like isoform X2 [Citrus sinensis] >ESR66533.1 hypothetical protein CICLE_v10009037mg [Citrus clementina]	2OG-Fe(II) oxygenase superfamily	[QR] KOG0143 Iron/ascorbate family oxidoreductases	2-oxoglutarate-dependent dioxygenase DAO OS=Oryza sativa subsp. japonica GN=DAO PE=2 SV=2	GO:0046872//metal ion binding;GO:0009852//auxin catabolic process;GO:0016707//gibberellin 3-beta-dioxygenase activity;GO:0016491//oxidoreductase activity
CL2005.Contig4_All	CL2005.Contig4_All	CL2005.Contig4_All	Novel_gene	1	969	K07936//GTP-binding nuclear protein Ran+ko03013//RNA transport+ko03008//Ribosome biogenesis in eukaryotes	JF461289.1 Dimocarpus longan cultivar Honghezi Ran3C-1 mRNA, complete cds	hypothetical protein CISIN_1g027593mg [Citrus sinensis]	Ras family	[U] KOG0096 GTPase Ran/TC4/GSP1 (nuclear protein transport pathway), small G protein superfamily	GTP-binding nuclear protein Ran-B1 OS=Nicotiana tabacum GN=RAN-B1 PE=2 SV=1	NA
Unigene17542_All	Unigene17542_All	Unigene17542_All	Novel_gene	1	231	K22038//volume-regulated anion channel;K13412//calcium-dependent protein kinase [EC:2.7.11.1]+ko04626//Plant-pathogen interaction	NA	PREDICTED: TMV resistance protein N [Vitis vinifera] >XP_010665206.1 PREDICTED: TMV resistance protein N [Vitis vinifera] >XP_010665207.1 PREDICTED: TMV resistance protein N [Vitis vinifera]	NA	[VT] LSE0039 A Disease resistance protein (TIR-NBS-LRR class)	TMV resistance protein N OS=Nicotiana glutinosa GN=N PE=1 SV=1	NA
Unigene5838_All	Unigene5838_All	Unigene5838_All	Novel_gene	1	1208	K18740//exonuclease 3'-5' domain-containing protein 1	XM_006450710.1 Citrus clementina hypothetical protein (CICLE_v10008867mg) mRNA, complete cds	hypothetical protein CICLE_v10008867mg [Citrus clementina] >XP_006475976.1 PREDICTED: uncharacterized protein LOC102615602 [Citrus sinensis] >ESR64013.1 hypothetical protein CICLE_v10008867mg [Citrus clementina] >KDO79975.1 hypothetical protein CISIN_1g019356mg [Citrus sinensis]	3'-5' exonuclease	[L] KOG2405 Predicted 3'-5' exonuclease	NA	GO:0003723//RNA binding;GO:0008408//3'-5' exonuclease activity
CL7375.Contig1_All	CL7375.Contig1_All	CL7375.Contig1_All	Novel_gene	1	233	NA	NA	PREDICTED: uncharacterized protein LOC108486089 [Gossypium arboreum]	NA	NA	NA	NA
Unigene2425_All	Unigene2425_All	Unigene2425_All	Novel_gene	1	916	K20472//coatomer subunit zeta	XM_006467464.1 PREDICTED: Citrus sinensis coatomer subunit zeta-1 (LOC102630090), mRNA	PREDICTED: coatomer subunit zeta-1-like [Juglans regia]	Clathrin adaptor complex small chain	[U] KOG3343 Vesicle coat complex COPI, zeta subunit	Coatomer subunit zeta-1 OS=Arabidopsis thaliana GN=At1g60970 PE=2 SV=1	GO:0015031//protein transport
CL3080.Contig1_All	CL3080.Contig1_All	CL3080.Contig1_All	Novel_gene	1	1710	K03609//septum site-determining protein MinD	XM_018605952.1 PREDICTED: Raphanus sativus putative septum site-determining protein minD homolog, chloroplastic (LOC108832470), mRNA	hypothetical protein CICLE_v10005457mg [Citrus clementina] >XP_006490641.1 PREDICTED: putative septum site-determining protein minD homolog, chloroplastic [Citrus sinensis] >ESR35266.1 hypothetical protein CICLE_v10005457mg [Citrus clementina]	CobQ/CobB/MinD/ParA nucleotide binding domain	[GO] KOG4157 beta-1,6-N-acetylglucosaminyltransferase, contains WSC domain	Putative septum site-determining protein minD homolog, chloroplastic OS=Arabidopsis thaliana GN=MIND1 PE=1 SV=1	GO:0005524//ATP binding;GO:0016887//ATPase activity
Unigene13758_All	Unigene13758_All	Unigene13758_All	Novel_gene	1	1352	NA	XM_006464152.2 PREDICTED: Citrus sinensis uncharacterized LOC102613988 (LOC102613988), mRNA	hypothetical protein CICLE_v10025982mg [Citrus clementina] >XP_006464215.1 PREDICTED: uncharacterized protein LOC102613988 [Citrus sinensis] >ESR41404.1 hypothetical protein CICLE_v10025982mg [Citrus clementina]	NA	NA	NA	NA
Unigene8091_All	Unigene8091_All	Unigene8091_All	Novel_gene	1	587	K01426//amidase [EC:3.5.1.4]+ko00380//Tryptophan metabolism+ko00330//Arginine and proline metabolism+ko00360//Phenylalanine metabolism;K14007//protein transport protein SEC24+ko04141//Protein processing in endoplasmic reticulum;K00876//uridine kinase [EC:2.7.1.48]+ko01100//Metabolic pathways+ko00240//Pyrimidine metabolism;K14442//ATP-dependent RNA helicase DHX36 [EC:3.6.4.13]+ko03018//RNA degrada…	NA	reverse transcriptase [Corchorus capsularis]	NA	[R] KOG1075 FOG: Reverse transcriptase	Putative ribonuclease H protein At1g65750 OS=Arabidopsis thaliana GN=At1g65750 PE=3 SV=1	NA
CL537.Contig2_All	CL537.Contig2_All	CL537.Contig2_All	Novel_gene	1	2560	NA	NA	hypothetical protein GLYMA_01G077500 [Glycine max]	RNA recognition motif. (a.k.a. RRM, RBD, or RNP domain)	NA	NA	NA
CL7542.Contig2_All	CL7542.Contig2_All	CL7542.Contig2_All	Novel_gene	1	1992	K16297//serine carboxypeptidase-like clade II [EC:3.4.16.-]	XM_006434326.1 Citrus clementina hypothetical protein (CICLE_v10000998mg) mRNA, complete cds	PREDICTED: serine carboxypeptidase-like 42 [Ricinus communis]	Serine carboxypeptidase	[OE] KOG1282 Serine carboxypeptidases (lysosomal cathepsin A)	Serine carboxypeptidase-like 42 OS=Arabidopsis thaliana GN=SCPL42 PE=2 SV=1	GO:0004185//serine-type carboxypeptidase activity
CL1490.Contig5_All	CL1490.Contig5_All	CL1490.Contig5_All	Novel_gene	1	1583	K02886//large subunit ribosomal protein L2+ko03010//Ribosome	GQ220325.1 Vitis vinifera strain PN40024 mitochondrion, partial genome	ribosomal protein L2 (mitochondrion) [Nelumbo nucifera] >ALL55135.1 ribosomal protein L2 (mitochondrion) [Nelumbo nucifera]	Ribosomal Proteins L2, RNA binding domain	[J] KOG0438 Mitochondrial/chloroplast ribosomal protein L2	60S ribosomal protein L2, mitochondrial OS=Oryza sativa subsp. japonica GN=RPL2 PE=2 SV=2	GO:0005840//ribosome;GO:0006412//translation;GO:0003735//structural constituent of ribosome;GO:0005739//mitochondrion
CL5002.Contig2_All	CL5002.Contig2_All	CL5002.Contig2_All	Novel_gene	1	2139	NA	XM_006451871.1 Citrus clementina hypothetical protein (CICLE_v10007365mg) mRNA, complete cds	hypothetical protein CISIN_1g001001mg [Citrus sinensis]	Piezo	[T] LSE0598 A COP1-interacting protein	COP1-interacting protein 7 OS=Arabidopsis thaliana GN=CIP7 PE=1 SV=1	NA
Unigene9792_All	Unigene9792_All	Unigene9792_All	Novel_gene	1	401	NA	NA	NA	NA	NA	NA	NA
CL1105.Contig3_All	CL1105.Contig3_All	CL1105.Contig3_All	Novel_gene	1	2041	K01810//glucose-6-phosphate isomerase [EC:5.3.1.9]+ko00010//Glycolysis / Gluconeogenesis+ko00030//Pentose phosphate pathway+ko00520//Amino sugar and nucleotide sugar metabolism+ko01100//Metabolic pathways+ko00500//Starch and sucrose metabolism+ko01110//Biosynthesis of secondary metabolites+ko01200//Carbon metabolism	XM_006473423.2 PREDICTED: Citrus sinensis glucose-6-phosphate isomerase, cytosolic 2B (LOC102630327), mRNA	hypothetical protein CISIN_1g007374mg [Citrus sinensis]	Phosphoglucose isomerase	[G] KOG2446 Glucose-6-phosphate isomerase	Glucose-6-phosphate isomerase, cytosolic 1 OS=Clarkia xantiana GN=PGIC1 PE=3 SV=1	GO:0004347//glucose-6-phosphate isomerase activity;GO:0006094//gluconeogenesis;GO:0006096//glycolytic process
Unigene17238_All	Unigene17238_All	Unigene17238_All	Novel_gene	1	391	NA	NA	NA	NA	NA	NA	NA
CL7028.Contig1_All	CL7028.Contig1_All	CL7028.Contig1_All	Novel_gene	1	1599	K20286//TATA element modulatory factor	XM_006465562.2 PREDICTED: Citrus sinensis golgin candidate 5 (LOC102617992), mRNA	PREDICTED: golgin candidate 5-like [Juglans regia]	TATA element modulatory factor 1 TATA binding	[K] KOG4673 Transcription factor TMF, TATA element modulatory factor	Golgin candidate 5 OS=Arabidopsis thaliana GN=GC5 PE=1 SV=1	NA
CL3083.Contig1_All	CL3083.Contig1_All	CL3083.Contig1_All	Novel_gene	1	1716	K04733//interleukin-1 receptor-associated kinase 4 [EC:2.7.11.1]	XM_012621159.1 PREDICTED: Gossypium raimondii RNA-binding protein cabeza-like (LOC105792540), mRNA	hypothetical protein CICLE_v10000747mg [Citrus clementina] >XP_006471995.1 PREDICTED: protein argonaute-2 isoform X2 [Citrus sinensis] >ESR46514.1 hypothetical protein CICLE_v10000747mg [Citrus clementina]	Heavy-metal-associated domain	[P] KOG1603 Copper chaperone	Heavy metal-associated isoprenylated plant protein 32 OS=Arabidopsis thaliana GN=HIPP32 PE=2 SV=1	GO:0046872//metal ion binding;GO:0030001//metal ion transport
CL2521.Contig6_All	CL2521.Contig6_All	CL2521.Contig6_All	Novel_gene	1	1020	K11584//serine/threonine-protein phosphatase 2A regulatory subunit B'+ko03015//mRNA surveillance pathway	XM_006474704.2 PREDICTED: Citrus sinensis GPI-anchored protein LORELEI (LOC102624493), mRNA	PREDICTED: GPI-anchored protein LORELEI [Citrus sinensis]	NA	[S] LSE0142 A Uncharacterized protein	GPI-anchored protein LLG1 OS=Arabidopsis thaliana GN=LLG1 PE=1 SV=1	NA
Unigene11488_All	Unigene11488_All	Unigene11488_All	Novel_gene	1	676	K16812//targeting protein for Xklp2	XM_015526222.1 PREDICTED: Citrus sinensis protein TPX2-like (LOC102615211), mRNA	protein TPX2 isoform X1 [Jatropha curcas]	Targeting protein for Xklp2 (TPX2)	NA	Protein TPX2 OS=Arabidopsis thaliana GN=TPX2 PE=1 SV=1	GO:0005874//microtubule;GO:0060236//regulation of mitotic spindle organization;GO:0032147//activation of protein kinase activity;GO:0005819//spindle
Unigene7296_All	Unigene7296_All	Unigene7296_All	Novel_gene	1	870	NA	NA	hypothetical protein CICLE_v10012748mg [Citrus clementina] >XP_015386732.1 PREDICTED: uncharacterized protein LOC107177461 [Citrus sinensis] >ESR42899.1 hypothetical protein CICLE_v10012748mg [Citrus clementina]	Late embryogenesis abundant protein	[S] LSE0415 A Uncharacterized protein	NA	GO:0016021//integral component of membrane
Unigene4645_All	Unigene4645_All	Unigene4645_All	Novel_gene	1	751	NA	KU363807.1 Cannabis sativa cultivar Sievers Infinity mitochondrion, complete genome	NA	NA	NA	NA	NA
Unigene5662_All	Unigene5662_All	Unigene5662_All	Novel_gene	1	605	K14209//solute carrier family 36 (proton-coupled amino acid transporter);K19476//vacuolar protein sorting-associated protein IST1+ko04144//Endocytosis;K15015//solute carrier family 32 (vesicular inhibitory amino acid transporter)	XM_006486597.2 PREDICTED: Citrus sinensis lysine histidine transporter-like 8 (LOC102607765), mRNA	hypothetical protein CICLE_v10028265mg [Citrus clementina] >ESR35736.1 hypothetical protein CICLE_v10028265mg [Citrus clementina]	Transmembrane amino acid transporter protein	[E] KOG1303 Amino acid transporters	Lysine histidine transporter-like 7 OS=Arabidopsis thaliana GN=At4g35180 PE=2 SV=2	GO:0016021//integral component of membrane
CL822.Contig4_All	CL822.Contig4_All	CL822.Contig4_All	Novel_gene	1	3742	K15728//phosphatidate phosphatase LPIN [EC:3.1.3.4]+ko01100//Metabolic pathways+ko01110//Biosynthesis of secondary metabolites+ko00564//Glycerophospholipid metabolism+ko00561//Glycerolipid metabolism	XM_006434730.1 Citrus clementina hypothetical protein (CICLE_v10000118mg) mRNA, complete cds	PREDICTED: phosphatidate phosphatase PAH2 [Citrus sinensis]	LNS2 (Lipin/Ned1/Smp2)	[NI] KOG2116 Protein involved in plasmid maintenance/nuclear protein involved in lipid metabolism	Phosphatidate phosphatase PAH2 OS=Arabidopsis thaliana GN=PAH2 PE=1 SV=1	GO:0008654//phospholipid biosynthetic process;GO:0016020//membrane;GO:0048046//apoplast;GO:0019375//galactolipid biosynthetic process;GO:0008195//phosphatidate phosphatase activity
CL977.Contig5_All	CL977.Contig5_All	CL977.Contig5_All	Novel_gene	1	1652	NA	XM_006476300.2 PREDICTED: Citrus sinensis uncharacterized protein At4g10930-like (LOC102629005), transcript variant X2, mRNA	hypothetical protein CISIN_1g000801mg [Citrus sinensis]	NA	NA	Uncharacterized protein At4g10930 OS=Arabidopsis thaliana GN=At4g10930 PE=2 SV=1	NA
CL6454.Contig2_All	CL6454.Contig2_All	CL6454.Contig2_All	Novel_gene	1	2005	K04460//serine/threonine-protein phosphatase 5 [EC:3.1.3.16];K11984//U4/U6.U5 tri-snRNP-associated protein 1+ko03040//Spliceosome	XM_006426326.1 Citrus clementina hypothetical protein (CICLE_v10024915mg) mRNA, complete cds	hypothetical protein CICLE_v10024915mg [Citrus clementina] >ESR39628.1 hypothetical protein CICLE_v10024915mg [Citrus clementina]	Histone deacetylation protein Rxt3	[S] KOG4843 Uncharacterized conserved protein	WD40 repeat-containing protein HOS15 OS=Arabidopsis thaliana GN=HOS15 PE=2 SV=1	GO:0016575//histone deacetylation
Unigene13825_All	Unigene13825_All	Unigene13825_All	Novel_gene	1	1451	K00122//formate dehydrogenase [EC:1.17.1.9]+ko01100//Metabolic pathways+ko01200//Carbon metabolism+ko00630//Glyoxylate and dicarboxylate metabolism	AJ577266.2 Quercus robur mRNA for formate dehydrogenase (ORF1)	PREDICTED: formate dehydrogenase, mitochondrial [Juglans regia]	D-isomer specific 2-hydroxyacid dehydrogenase, NAD binding domain	[C] KOG0069 Glyoxylate/hydroxypyruvate reductase (D-isomer-specific 2-hydroxy acid dehydrogenase superfamily)	Formate dehydrogenase, mitochondrial OS=Solanum tuberosum GN=FDH1 PE=1 SV=2	GO:0016616//oxidoreductase activity, acting on the CH-OH group of donors, NAD or NADP as acceptor;GO:0042183//formate catabolic process;GO:0051287//NAD binding;GO:0008863//formate dehydrogenase (NAD+) activity;GO:0005739//mitochondrion
CL3280.Contig3_All	CL3280.Contig3_All	CL3280.Contig3_All	Novel_gene	1	1746	K10257//acyl-lipid omega-3 desaturase [EC:1.14.19.25 1.14.19.35 1.14.19.36]	XM_011049764.1 PREDICTED: Populus euphratica omega-3 fatty acid desaturase, chloroplastic (LOC105142210), mRNA	omega-3 fatty acid desaturase, chloroplastic isoform X2 [Hevea brasiliensis]	Domain of unknown function (DUF3474)	[I] TWOG0155 Oleate desaturase/linoleate desaturase	Omega-3 fatty acid desaturase, chloroplastic OS=Sesamum indicum GN=FAD7 PE=2 SV=1	NA
CL182.Contig8_All	CL182.Contig8_All	CL182.Contig8_All	Novel_gene	1	2193	K16296//serine carboxypeptidase-like clade I [EC:3.4.16.-]	NA	hypothetical protein VITISV_044003 [Vitis vinifera]	Serine carboxypeptidase	[OE] KOG1282 Serine carboxypeptidases (lysosomal cathepsin A)	Serine carboxypeptidase-like 1 OS=Arabidopsis thaliana GN=SCPL1 PE=2 SV=1	NA
Unigene21807_All	Unigene21807_All	Unigene21807_All	Novel_gene	1	252	NA	NA	NA	NA	NA	NA	NA
CL7497.Contig2_All	CL7497.Contig2_All	CL7497.Contig2_All	Novel_gene	1	1995	K01082//3'(2'), 5'-bisphosphate nucleotidase [EC:3.1.3.7]+ko00920//Sulfur metabolism+ko01100//Metabolic pathways	XM_006449189.1 Citrus clementina hypothetical protein (CICLE_v10015112mg) mRNA, complete cds	hypothetical protein CISIN_1g011984mg [Citrus sinensis]	Inositol monophosphatase family	[FP] KOG1528 Salt-sensitive 3'-phosphoadenosine-5'-phosphatase HAL2/SAL1	PAP-specific phosphatase HAL2-like OS=Arabidopsis thaliana GN=AHL PE=2 SV=1	GO:0006790//sulfur compound metabolic process;GO:0008441//3'(2'),5'-bisphosphate nucleotidase activity;GO:0046854//phosphatidylinositol phosphorylation
CL6535.Contig2_All	CL6535.Contig2_All	CL6535.Contig2_All	Novel_gene	1	1581	K09510//DnaJ homolog subfamily B member 4	XM_021761192.1 PREDICTED: Manihot esculenta dnaJ homolog subfamily B member 1 (LOC110618131), transcript variant X1, mRNA	PREDICTED: dnaJ homolog subfamily B member 1 [Citrus sinensis]	DnaJ C terminal domain	[O] KOG0714 Molecular chaperone (DnaJ superfamily)	DnaJ protein homolog OS=Cucumis sativus GN=DNAJ1 PE=2 SV=1	GO:0006457//protein folding;GO:0051082//unfolded protein binding
CL3750.Contig14_All	CL3750.Contig14_All	CL3750.Contig14_All	Novel_gene	1	2748	K02433//aspartyl-tRNA(Asn)/glutamyl-tRNA(Gln) amidotransferase subunit A [EC:6.3.5.6 6.3.5.7]+ko00970//Aminoacyl-tRNA biosynthesis+ko01100//Metabolic pathways;K19996//phosphatidylinositol transfer protein SFH5	XM_015530601.1 PREDICTED: Citrus sinensis phosphatidylinositol/phosphatidylcholine transfer protein SFH9 (LOC102614841), transcript variant X4, mRNA	PREDICTED: phosphatidylinositol/phosphatidylcholine transfer protein SFH9 isoform X1 [Citrus sinensis] >XP_015386086.1 PREDICTED: phosphatidylinositol/phosphatidylcholine transfer protein SFH9 isoform X1 [Citrus sinensis]	CRAL/TRIO domain	[I] KOG1471 Phosphatidylinositol transfer protein SEC14 and related proteins	Phosphatidylinositol/phosphatidylcholine transfer protein SFH9 OS=Arabidopsis thaliana GN=SFH9 PE=2 SV=1	GO:0016021//integral component of membrane
CL1639.Contig4_All	CL1639.Contig4_All	CL1639.Contig4_All	Novel_gene	1	2128	K06670//cohesin complex subunit SCC1	XM_018966253.1 PREDICTED: Juglans regia sister chromatid cohesion 1 protein 1 (LOC108991858), mRNA	hypothetical protein JCGZ_01219 [Jatropha curcas]	Variable charge X/Y family	[D] KOG1213 Sister chromatid cohesion complex Cohesin, subunit RAD21/SCC1	Sister chromatid cohesion 1 protein 1 OS=Arabidopsis thaliana GN=SYN1 PE=2 SV=2	GO:0006302//double-strand break repair;GO:0007062//sister chromatid cohesion;GO:0003682//chromatin binding;GO:0000798//nuclear cohesin complex
Unigene6998_All	Unigene6998_All	Unigene6998_All	Novel_gene	1	1665	K09422//transcription factor MYB, plant	XM_006382114.1 Populus trichocarpa hypothetical protein (POPTR_0006s29080g) mRNA, complete cds	transcription factor MYB8-like [Hevea brasiliensis]	Myb-like DNA-binding domain	[K] KOG0048 Transcription factor, Myb superfamily	Transcription factor TT2 OS=Arabidopsis thaliana GN=TT2 PE=1 SV=1	GO:0003677//DNA binding
CL6121.Contig3_All	CL6121.Contig3_All	CL6121.Contig3_All	Novel_gene	1	1177	K18204//D-2-hydroxyglutarate dehydrogenase [EC:1.1.99.39]	XR_001506740.1 PREDICTED: Citrus sinensis D-2-hydroxyglutarate dehydrogenase, mitochondrial (LOC102622615), transcript variant X2, misc_RNA	PREDICTED: D-2-hydroxyglutarate dehydrogenase, mitochondrial isoform X1 [Juglans regia]	FAD binding domain	[C] KOG1232 Proteins containing the FAD binding domain	D-2-hydroxyglutarate dehydrogenase, mitochondrial OS=Arabidopsis thaliana GN=D2HGDH PE=1 SV=3	GO:0016614//oxidoreductase activity, acting on CH-OH group of donors;GO:0050660//flavin adenine dinucleotide binding
CL1725.Contig9_All	CL1725.Contig9_All	CL1725.Contig9_All	Novel_gene	1	2456	K16297//serine carboxypeptidase-like clade II [EC:3.4.16.-]	XM_006453514.1 Citrus clementina hypothetical protein (CICLE_v10008112mg) mRNA, complete cds	serine carboxypeptidase II-2 [Prunus avium]	Serine carboxypeptidase	[OE] KOG1282 Serine carboxypeptidases (lysosomal cathepsin A)	Serine carboxypeptidase-like 29 OS=Arabidopsis thaliana GN=SCPL29 PE=2 SV=1	GO:0004185//serine-type carboxypeptidase activity
CL40.Contig14_All	CL40.Contig14_All	CL40.Contig14_All	Novel_gene	1	2032	NA	NA	NA	Aphid transmission protein	NA	NA	NA
Unigene10239_All	Unigene10239_All	Unigene10239_All	Novel_gene	1	2330	NA	XM_021426364.1 PREDICTED: Herrania umbratica S-type anion channel SLAH2-like (LOC110414946), mRNA	S-type anion channel SLAH2-like [Hevea brasiliensis]	Voltage-dependent anion channel	NA	S-type anion channel SLAH3 OS=Arabidopsis thaliana GN=SLAH3 PE=1 SV=1	GO:0008308//voltage-gated anion channel activity;GO:0005623//cell;GO:0016021//integral component of membrane;GO:0006873//cellular ion homeostasis
CL62.Contig7_All	CL62.Contig7_All	CL62.Contig7_All	Novel_gene	1	930	NA	KU947545.1 Toxicodendron vernicifluum microsatellite c18206 sequence	NA	CAMPATH-1 antigen	NA	NA	NA
Unigene20577_All	Unigene20577_All	Unigene20577_All	Novel_gene	1	462	K02917//large subunit ribosomal protein L35Ae+ko03010//Ribosome	NA	predicted protein [Hordeum vulgare subsp. vulgare]	Ribosomal protein L35Ae	[J] KOG0887 60S ribosomal protein L35A/L37	60S ribosomal protein L35a-3 OS=Arabidopsis thaliana GN=RPL35AC PE=3 SV=1	GO:0005840//ribosome;GO:0002181//cytoplasmic translation;GO:0006412//translation;GO:0022625//cytosolic large ribosomal subunit;GO:0003735//structural constituent of ribosome;GO:0042273//ribosomal large subunit biogenesis
CL3152.Contig2_All	CL3152.Contig2_All	CL3152.Contig2_All	Novel_gene	1	1616	K01681//aconitate hydratase [EC:4.2.1.3]+ko00020//Citrate cycle (TCA cycle)+ko01230//Biosynthesis of amino acids+ko01100//Metabolic pathways+ko01110//Biosynthesis of secondary metabolites+ko01210//2-Oxocarboxylic acid metabolism+ko01200//Carbon metabolism+ko00630//Glyoxylate and dicarboxylate metabolism	XM_012215277.2 PREDICTED: Jatropha curcas vesicle-associated protein 4-1 (LOC105632823), mRNA	hypothetical protein CICLE_v10009203mg [Citrus clementina] >ESR65247.1 hypothetical protein CICLE_v10009203mg [Citrus clementina]	MSP (Major sperm protein) domain	[U] KOG0439 VAMP-associated protein involved in inositol metabolism	Vesicle-associated protein 4-1 OS=Arabidopsis thaliana GN=PVA41 PE=2 SV=1	GO:0005789//endoplasmic reticulum membrane
Unigene18139_All	Unigene18139_All	Unigene18139_All	Novel_gene	1	399	K17964//leucine-rich PPR motif-containing protein, mitochondrial	NA	hypothetical protein L484_024357 [Morus notabilis] >EXC16187.1 hypothetical protein L484_024357 [Morus notabilis]	PPR repeat family	[R] KOG4197 FOG: PPR repeat	Pentatricopeptide repeat-containing protein At2g32630 OS=Arabidopsis thaliana GN=At2g32630 PE=3 SV=1	NA
CL707.Contig14_All	CL707.Contig14_All	CL707.Contig14_All	Novel_gene	1	1651	K06911//uncharacterized protein;K01322//prolyl oligopeptidase [EC:3.4.21.26];K04733//interleukin-1 receptor-associated kinase 4 [EC:2.7.11.1];K11843//ubiquitin carboxyl-terminal hydrolase 14 [EC:3.4.19.12]	NA	PREDICTED: uncharacterized protein LOC102623076 [Citrus sinensis]	F-box domain	[R] LSE0003 A F-box and FBD-domains	F-box/FBD/LRR-repeat protein At1g16930 OS=Arabidopsis thaliana GN=At1g16930 PE=2 SV=1	NA
Unigene19831_All	Unigene19831_All	Unigene19831_All	Novel_gene	1	287	K11275//histone H1/5	NA	hypothetical protein GPECTOR_5g178 [Gonium pectorale]	NA	[B] KOG4012 Histone H1	Histone H1 OS=Solanum lycopersicum PE=3 SV=1	NA
Unigene20508_All	Unigene20508_All	Unigene20508_All	Novel_gene	1	857	K00430//peroxidase [EC:1.11.1.7]+ko01100//Metabolic pathways+ko01110//Biosynthesis of secondary metabolites+ko00940//Phenylpropanoid biosynthesis;K09640//transmembrane protease serine 9 [EC:3.4.21.-]	NA	hypothetical protein EMIHUDRAFT_238496 [Emiliania huxleyi CCMP1516] >EOD24451.1 hypothetical protein EMIHUDRAFT_238496 [Emiliania huxleyi CCMP1516]	Trypsin	[E] KOG3627 Trypsin	NA	GO:0004252//serine-type endopeptidase activity;GO:0016021//integral component of membrane
Unigene9471_All	Unigene9471_All	Unigene9471_All	Novel_gene	1	853	NA	NA	NA	NA	NA	NA	NA
CL6584.Contig2_All	CL6584.Contig2_All	CL6584.Contig2_All	Novel_gene	1	3357	NA	XM_006476282.2 PREDICTED: Citrus sinensis protein ABIL2 (LOC102623931), mRNA	hypothetical protein CISIN_1g043609mg [Citrus sinensis]	Protein of unknown function (DUF2439)	[TZ] KOG2546 Abl interactor ABI-1, contains SH3 domain	Protein ABIL2 OS=Arabidopsis thaliana GN=ABIL2 PE=2 SV=1	NA
Unigene12105_All	Unigene12105_All	Unigene12105_All	Novel_gene	1	505	K14638//solute carrier family 15 (peptide/histidine transporter), member 3/4	NA	hypothetical protein EUGRSUZ_F04093 [Eucalyptus grandis]	NA	[E] KOG1237 H+/oligopeptide symporter	Protein NRT1/ PTR FAMILY 4.4 OS=Arabidopsis thaliana GN=NPF4.4 PE=2 SV=1	NA
Unigene6241_All	Unigene6241_All	Unigene6241_All	Novel_gene	1	1996	K01184//polygalacturonase [EC:3.2.1.15]+ko00040//Pentose and glucuronate interconversions+ko01100//Metabolic pathways	XM_021793435.1 PREDICTED: Hevea brasiliensis polygalacturonase At1g48100-like (LOC110641635), transcript variant X1, mRNA	hypothetical protein CICLE_v10031220mg [Citrus clementina] >ESR51585.1 hypothetical protein CICLE_v10031220mg [Citrus clementina]	Glycosyl hydrolases family 28	[R] TWOG0115 Endo-polygalacturonase	Polygalacturonase At1g48100 OS=Arabidopsis thaliana GN=At1g48100 PE=2 SV=1	GO:0005975//carbohydrate metabolic process;GO:0005576//extracellular region;GO:0071555//cell wall organization;GO:0004650//polygalacturonase activity
CL1404.Contig6_All	CL1404.Contig6_All	CL1404.Contig6_All	Novel_gene	1	1960	K01897//long-chain acyl-CoA synthetase [EC:6.2.1.3]+ko04146//Peroxisome+ko01100//Metabolic pathways+ko00061//Fatty acid biosynthesis+ko01212//Fatty acid metabolism+ko00071//Fatty acid degradation	XM_006471960.2 PREDICTED: Citrus sinensis long chain acyl-CoA synthetase 7, peroxisomal (LOC102619080), transcript variant X4, mRNA	long chain acyl-CoA synthetase 7, peroxisomal isoform X4 [Prunus avium]	AMP-binding enzyme	[I] KOG1256 Long-chain acyl-CoA synthetases (AMP-forming)	Long chain acyl-CoA synthetase 7, peroxisomal OS=Arabidopsis thaliana GN=LACS7 PE=1 SV=2	NA
[truncated: 50,998 more rows]
