# Supplementary material for: Ploidy level enhances the photosynthetic capacity of a tetraploid variety of Acer buergerianum Miq
Source: PeerJ. 2021 Dec 16;9:e12620. doi: 10.7717/peerj.12620 (PMC8684723; doi:10.7717/peerj.12620)
Supplement: Supplemental Information 25 — Aligned to the GO database. [file peerj-09-12620-s025.csv]

Query ID	Subject ID	Identity	Align Length	Miss Match	Gap	Query Start	Query End	Subject Start	Subject End	Evalue	Score	Subject Annotation
CL3.Contig1_All	KDO71657.1	47.64	592	310	50	100	1819	1	561	1.20E-117	429.1	GO:0016021//integral component of membrane
CL3.Contig1_All	XP_006419575.1	47.3	592	312	50	100	1819	1	561	1.60E-117	428.7	GO:0016021//integral component of membrane
CL3.Contig1_All	XP_006489083.1	47.13	592	313	50	100	1819	1	561	1.80E-116	425.2	GO:0016021//integral component of membrane
CL3.Contig1_All	KDO71658.1	45.92	551	298	50	100	1696	1	520	2.10E-101	375.2	GO:0016021//integral component of membrane
CL3.Contig1_All	GAV74908.1	41.46	615	360	78	157	1816	8	606	8.40E-98	363.2	GO:0016021//integral component of membrane
CL3.Contig2_All	KDO71657.1	47.39	593	312	60	1957	262	1	561	4.90E-116	423.7	GO:0016021//integral component of membrane
CL3.Contig2_All	XP_006419575.1	47.05	593	314	60	1957	262	1	561	6.40E-116	423.3	GO:0016021//integral component of membrane
CL3.Contig2_All	XP_006489083.1	46.88	593	315	60	1957	262	1	561	7.10E-115	419.9	GO:0016021//integral component of membrane
CL3.Contig2_All	XP_021290319.1	44.75	552	305	75	1885	262	19	506	1.30E-105	389	GO:0016021//integral component of membrane
CL3.Contig2_All	XP_007035589.2	46.03	554	299	79	1885	262	19	506	1.80E-105	388.7	GO:0016021//integral component of membrane
CL3.Contig3_All	KDO71657.1	47.3	592	312	50	2045	326	1	561	2.70E-117	427.9	GO:0016021//integral component of membrane
CL3.Contig3_All	XP_006419575.1	46.96	592	314	50	2045	326	1	561	3.50E-117	427.6	GO:0016021//integral component of membrane
CL3.Contig3_All	XP_006489083.1	46.79	592	315	50	2045	326	1	561	3.90E-116	424.1	GO:0016021//integral component of membrane
CL3.Contig3_All	KDO71658.1	45.55	551	300	50	2045	449	1	520	4.70E-101	374	GO:0016021//integral component of membrane
CL3.Contig3_All	KHG01908.1	42.88	562	321	48	1973	326	17	543	1.40E-97	362.5	GO:0016021//integral component of membrane
CL3.Contig4_All	KDO71657.1	47.39	593	312	60	100	1795	1	561	5.20E-116	423.7	GO:0016021//integral component of membrane
CL3.Contig4_All	XP_006419575.1	47.05	593	314	60	100	1795	1	561	6.80E-116	423.3	GO:0016021//integral component of membrane
CL3.Contig4_All	XP_006489083.1	46.88	593	315	60	100	1795	1	561	7.50E-115	419.9	GO:0016021//integral component of membrane
CL3.Contig4_All	XP_021290319.1	44.75	552	305	75	172	1795	19	506	1.40E-105	389	GO:0016021//integral component of membrane
CL3.Contig4_All	XP_007035589.2	46.03	554	299	79	172	1795	19	506	1.90E-105	388.7	GO:0016021//integral component of membrane
CL3.Contig5_All	KDO71657.1	47.3	592	312	50	100	1819	1	561	1.80E-116	425.2	GO:0016021//integral component of membrane
CL3.Contig5_All	XP_006419575.1	46.96	592	314	50	100	1819	1	561	2.40E-116	424.9	GO:0016021//integral component of membrane
CL3.Contig5_All	XP_006489083.1	46.79	592	315	50	100	1819	1	561	2.60E-115	421.4	GO:0016021//integral component of membrane
CL3.Contig5_All	KDO71658.1	45.55	551	300	50	100	1696	1	520	3.10E-100	371.3	GO:0016021//integral component of membrane
CL3.Contig5_All	GAV74908.1	41.46	615	360	78	157	1816	8	606	3.80E-98	364.4	GO:0016021//integral component of membrane
CL3.Contig6_All	KDO71657.1	47.39	593	312	60	2021	326	1	561	7.70E-117	426.4	GO:0016021//integral component of membrane
CL3.Contig6_All	XP_006419575.1	47.05	593	314	60	2021	326	1	561	1.00E-116	426	GO:0016021//integral component of membrane
CL3.Contig6_All	XP_006489083.1	46.88	593	315	60	2021	326	1	561	1.10E-115	422.5	GO:0016021//integral component of membrane
CL3.Contig6_All	XP_021290319.1	44.75	552	305	75	1949	326	19	506	1.40E-105	389	GO:0016021//integral component of membrane
CL3.Contig6_All	XP_007035589.2	46.03	554	299	79	1949	326	19	506	1.80E-105	388.7	GO:0016021//integral component of membrane
CL4.Contig1_All	XP_021652825.1	77.38	504	114	19	13	1480	7	506	4.80E-238	828.9	GO:0008234//cysteine-type peptidase activity
CL4.Contig1_All	XP_021294080.1	76.63	492	115	9	16	1480	22	508	4.50E-236	822.4	GO:0008234//cysteine-type peptidase activity
CL4.Contig1_All	GAV67978.1	76.91	498	115	16	1	1480	1	487	7.20E-234	815.1	GO:0008234//cysteine-type peptidase activity
CL4.Contig1_All	XP_012449992.1	75.41	492	121	8	16	1480	8	495	1.00E-232	811.2	GO:0008234//cysteine-type peptidase activity
CL4.Contig1_All	XP_021597746.1	74.5	502	128	17	13	1480	7	504	4.40E-231	805.8	GO:0008234//cysteine-type peptidase activity
CL4.Contig5_All	CBI30692.3	83.26	221	37	8	1105	466	155	375	1.80E-115	421	GO:0005615//extracellular space;GO:0051603//proteolysis involved in cellular protein catabolic process;GO:0004197//cysteine-type endopeptidase activity;GO:0005764//lysosome
CL4.Contig5_All	KCW76106.1	80.44	225	44	9	1105	457	288	512	1.40E-112	411.4	GO:0005615//extracellular space;GO:0051603//proteolysis involved in cellular protein catabolic process;GO:0004197//cysteine-type endopeptidase activity;GO:0005764//lysosome
CL4.Contig5_All	AHM88211.1	77.68	224	50	6	1120	466	286	509	4.30E-109	399.8	GO:0005615//extracellular space;GO:0051603//proteolysis involved in cellular protein catabolic process;GO:0004197//cysteine-type endopeptidase activity;GO:0005764//lysosome
CL4.Contig5_All	XP_010999738.1	77.17	219	50	6	1105	466	288	506	6.90E-107	392.5	GO:0005615//extracellular space;GO:0051603//proteolysis involved in cellular protein catabolic process;GO:0004197//cysteine-type endopeptidase activity;GO:0005764//lysosome
CL4.Contig5_All	XP_002305743.2	77.88	217	48	4	1105	466	288	504	2.00E-106	391	GO:0005615//extracellular space;GO:0051603//proteolysis involved in cellular protein catabolic process;GO:0004197//cysteine-type endopeptidase activity;GO:0005764//lysosome
CL4.Contig6_All	CBI30692.3	83.05	177	30	8	1738	1231	155	331	2.20E-91	341.7	GO:0005615//extracellular space;GO:0051603//proteolysis involved in cellular protein catabolic process;GO:0004197//cysteine-type endopeptidase activity;GO:0005764//lysosome
CL4.Contig6_All	CBI30692.3	80.85	47	9	0	1079	938	329	375	1.20E-14	86.7	GO:0005615//extracellular space;GO:0051603//proteolysis involved in cellular protein catabolic process;GO:0004197//cysteine-type endopeptidase activity;GO:0005764//lysosome
CL4.Contig6_All	CBI30692.3	80.9	178	34	9	1738	1231	288	465	1.30E-88	332.4	GO:0005615//extracellular space;GO:0051603//proteolysis involved in cellular protein catabolic process;GO:0004197//cysteine-type endopeptidase activity;GO:0005764//lysosome
CL4.Contig6_All	KCW76106.1	76	50	12	0	1079	929	463	512	1.60E-14	86.3	GO:0005615//extracellular space;GO:0051603//proteolysis involved in cellular protein catabolic process;GO:0004197//cysteine-type endopeptidase activity;GO:0005764//lysosome
CL4.Contig6_All	KCW76106.1	78.89	180	38	6	1753	1231	286	465	2.20E-88	331.6	GO:0005615//extracellular space;GO:0051603//proteolysis involved in cellular protein catabolic process;GO:0004197//cysteine-type endopeptidase activity;GO:0005764//lysosome
CL4.Contig6_All	AHM88211.1	70.21	47	14	0	1079	938	463	509	2.90E-11	75.5	GO:0005615//extracellular space;GO:0051603//proteolysis involved in cellular protein catabolic process;GO:0004197//cysteine-type endopeptidase activity;GO:0005764//lysosome
CL4.Contig6_All	AHM88211.1	79.89	174	35	5	1738	1231	288	461	2.90E-88	331.3	GO:0005615//extracellular space;GO:0051603//proteolysis involved in cellular protein catabolic process;GO:0004197//cysteine-type endopeptidase activity;GO:0005764//lysosome
CL4.Contig6_All	XP_010999738.1	64.58	48	17	1	1079	938	459	506	3.50E-09	68.6	GO:0005615//extracellular space;GO:0051603//proteolysis involved in cellular protein catabolic process;GO:0004197//cysteine-type endopeptidase activity;GO:0005764//lysosome
CL4.Contig6_All	XP_010999738.1	80.81	172	33	3	1738	1231	288	459	1.10E-87	329.3	GO:0005615//extracellular space;GO:0051603//proteolysis involved in cellular protein catabolic process;GO:0004197//cysteine-type endopeptidase activity;GO:0005764//lysosome
CL4.Contig6_All	XP_002305743.2	64.58	48	17	1	1079	938	457	504	2.70E-09	68.9	GO:0005615//extracellular space;GO:0051603//proteolysis involved in cellular protein catabolic process;GO:0004197//cysteine-type endopeptidase activity;GO:0005764//lysosome
CL5.Contig1_All	XP_006467107.1	74.11	587	152	17	2024	299	1	582	6.10E-248	862.1	GO:0006952//defense response;GO:0016021//integral component of membrane;GO:0005516//calmodulin binding;GO:0009607//response to biotic stimulus
CL5.Contig1_All	XP_006425252.1	73.94	587	153	17	2024	299	1	582	3.00E-247	859.8	GO:0006952//defense response;GO:0016021//integral component of membrane;GO:0005516//calmodulin binding;GO:0009607//response to biotic stimulus
CL5.Contig1_All	XP_021691439.1	74.83	580	146	11	2024	299	1	574	1.20E-246	857.8	GO:0006952//defense response;GO:0016021//integral component of membrane;GO:0005516//calmodulin binding;GO:0009607//response to biotic stimulus
CL5.Contig1_All	AHF52923.1	76.11	561	134	11	1967	299	1	555	5.40E-244	849	GO:0006952//defense response;GO:0016021//integral component of membrane;GO:0005516//calmodulin binding;GO:0009607//response to biotic stimulus
CL5.Contig1_All	XP_021687228.1	74.13	572	148	9	2024	326	1	569	3.80E-242	842.8	GO:0006952//defense response;GO:0016021//integral component of membrane;GO:0005516//calmodulin binding;GO:0009607//response to biotic stimulus
CL5.Contig2_All	XP_006467107.1	73.04	586	158	16	1847	125	1	582	1.50E-245	854	GO:0006952//defense response;GO:0016021//integral component of membrane;GO:0005516//calmodulin binding;GO:0009607//response to biotic stimulus
CL5.Contig2_All	XP_006425252.1	73.04	586	158	16	1847	125	1	582	2.60E-245	853.2	GO:0006952//defense response;GO:0016021//integral component of membrane;GO:0005516//calmodulin binding;GO:0009607//response to biotic stimulus
CL5.Contig2_All	XP_021691439.1	73.92	579	151	10	1847	125	1	574	5.70E-245	852	GO:0006952//defense response;GO:0016021//integral component of membrane;GO:0005516//calmodulin binding;GO:0009607//response to biotic stimulus
CL5.Contig2_All	AHF52923.1	75.18	560	139	10	1790	125	1	555	2.70E-242	843.2	GO:0006952//defense response;GO:0016021//integral component of membrane;GO:0005516//calmodulin binding;GO:0009607//response to biotic stimulus
CL5.Contig2_All	XP_021687228.1	73.56	571	151	8	1847	152	1	569	1.50E-240	837.4	GO:0006952//defense response;GO:0016021//integral component of membrane;GO:0005516//calmodulin binding;GO:0009607//response to biotic stimulus
CL5.Contig3_All	XP_006467107.1	73.08	587	158	17	2037	312	1	582	1.30E-245	854.4	GO:0006952//defense response;GO:0016021//integral component of membrane;GO:0005516//calmodulin binding;GO:0009607//response to biotic stimulus
CL5.Contig3_All	XP_006425252.1	73.08	587	158	17	2037	312	1	582	2.20E-245	853.6	GO:0006952//defense response;GO:0016021//integral component of membrane;GO:0005516//calmodulin binding;GO:0009607//response to biotic stimulus
CL5.Contig3_All	XP_021691439.1	73.62	580	153	11	2037	312	1	574	1.60E-243	847.4	GO:0006952//defense response;GO:0016021//integral component of membrane;GO:0005516//calmodulin binding;GO:0009607//response to biotic stimulus
CL5.Contig3_All	AHF52923.1	74.87	561	141	11	1980	312	1	555	7.30E-241	838.6	GO:0006952//defense response;GO:0016021//integral component of membrane;GO:0005516//calmodulin binding;GO:0009607//response to biotic stimulus
CL5.Contig3_All	XP_021687228.1	73.08	572	154	9	2037	339	1	569	3.10E-239	833.2	GO:0006952//defense response;GO:0016021//integral component of membrane;GO:0005516//calmodulin binding;GO:0009607//response to biotic stimulus
CL5.Contig4_All	XP_006467107.1	73.6	591	156	20	2038	298	1	582	2.10E-248	863.6	GO:0006952//defense response;GO:0016021//integral component of membrane;GO:0005516//calmodulin binding;GO:0009607//response to biotic stimulus
CL5.Contig4_All	XP_006425252.1	73.43	591	157	20	2038	298	1	582	1.00E-247	861.3	GO:0006952//defense response;GO:0016021//integral component of membrane;GO:0005516//calmodulin binding;GO:0009607//response to biotic stimulus
CL5.Contig4_All	XP_021691439.1	74.19	585	151	16	2038	298	1	574	8.20E-245	851.7	GO:0006952//defense response;GO:0016021//integral component of membrane;GO:0005516//calmodulin binding;GO:0009607//response to biotic stimulus
CL5.Contig4_All	AHF52923.1	75.85	559	135	11	1960	298	3	555	2.90E-242	843.2	GO:0006952//defense response;GO:0016021//integral component of membrane;GO:0005516//calmodulin binding;GO:0009607//response to biotic stimulus
CL5.Contig4_All	XP_021687228.1	73.48	577	153	14	2038	325	1	569	2.70E-240	836.6	GO:0006952//defense response;GO:0016021//integral component of membrane;GO:0005516//calmodulin binding;GO:0009607//response to biotic stimulus
CL5.Contig5_All	XP_006467107.1	72.03	590	165	19	1883	146	1	582	4.90E-244	849	GO:0006952//defense response;GO:0016021//integral component of membrane;GO:0005516//calmodulin binding;GO:0009607//response to biotic stimulus
CL5.Contig5_All	XP_006425252.1	72.03	590	165	19	1883	146	1	582	8.40E-244	848.2	GO:0006952//defense response;GO:0016021//integral component of membrane;GO:0005516//calmodulin binding;GO:0009607//response to biotic stimulus
CL5.Contig5_All	XP_021691439.1	72.95	584	158	15	1883	146	1	574	4.60E-242	842.4	GO:0006952//defense response;GO:0016021//integral component of membrane;GO:0005516//calmodulin binding;GO:0009607//response to biotic stimulus
CL5.Contig5_All	AHF52923.1	74.55	558	142	10	1805	146	3	555	1.60E-239	833.9	GO:0006952//defense response;GO:0016021//integral component of membrane;GO:0005516//calmodulin binding;GO:0009607//response to biotic stimulus
CL5.Contig5_All	XP_021687228.1	72.57	576	158	13	1883	173	1	569	1.20E-237	827.8	GO:0006952//defense response;GO:0016021//integral component of membrane;GO:0005516//calmodulin binding;GO:0009607//response to biotic stimulus
CL6.Contig2_All	XP_006478527.1	85.78	436	62	0	150	1458	1	436	2.40E-213	746.9	GO:0004372//glycine hydroxymethyltransferase activity;GO:0035999//tetrahydrofolate interconversion;GO:0006545//glycine biosynthetic process;GO:0030170//pyridoxal phosphate binding
CL6.Contig2_All	XP_006441948.1	85.78	436	62	0	150	1458	1	436	3.20E-213	746.5	GO:0004372//glycine hydroxymethyltransferase activity;GO:0035999//tetrahydrofolate interconversion;GO:0006545//glycine biosynthetic process;GO:0030170//pyridoxal phosphate binding
CL6.Contig2_All	KDO46888.1	85.55	436	63	0	150	1458	1	436	2.10E-212	743.8	GO:0004372//glycine hydroxymethyltransferase activity;GO:0035999//tetrahydrofolate interconversion;GO:0006545//glycine biosynthetic process;GO:0030170//pyridoxal phosphate binding
CL6.Contig2_All	KDO46891.1	89.56	412	43	0	150	1386	1	412	6.00E-212	742.3	GO:0004372//glycine hydroxymethyltransferase activity;GO:0035999//tetrahydrofolate interconversion;GO:0006545//glycine biosynthetic process;GO:0030170//pyridoxal phosphate binding
CL6.Contig2_All	XP_021653435.1	83.72	436	71	0	150	1458	1	436	1.60E-209	734.2	GO:0004372//glycine hydroxymethyltransferase activity;GO:0035999//tetrahydrofolate interconversion;GO:0006545//glycine biosynthetic process;GO:0030170//pyridoxal phosphate binding
CL6.Contig5_All	XP_006478527.1	89.47	380	40	0	2478	1338	1	380	4.70E-196	689.9	GO:0004372//glycine hydroxymethyltransferase activity;GO:0035999//tetrahydrofolate interconversion;GO:0006545//glycine biosynthetic process;GO:0030170//pyridoxal phosphate binding
CL6.Contig5_All	XP_006478527.1	59.32	59	24	0	1265	1088	378	436	4.30E-08	65.5	GO:0004372//glycine hydroxymethyltransferase activity;GO:0035999//tetrahydrofolate interconversion;GO:0006545//glycine biosynthetic process;GO:0030170//pyridoxal phosphate binding
CL6.Contig5_All	XP_006478527.1	89.47	380	40	0	2478	1338	1	380	6.10E-196	689.5	GO:0004372//glycine hydroxymethyltransferase activity;GO:0035999//tetrahydrofolate interconversion;GO:0006545//glycine biosynthetic process;GO:0030170//pyridoxal phosphate binding
CL6.Contig5_All	XP_006441948.1	59.32	59	24	0	1265	1088	378	436	4.30E-08	65.5	GO:0004372//glycine hydroxymethyltransferase activity;GO:0035999//tetrahydrofolate interconversion;GO:0006545//glycine biosynthetic process;GO:0030170//pyridoxal phosphate binding
CL6.Contig5_All	XP_006441948.1	89.21	380	41	0	2478	1338	1	380	4.00E-195	686.8	GO:0004372//glycine hydroxymethyltransferase activity;GO:0035999//tetrahydrofolate interconversion;GO:0006545//glycine biosynthetic process;GO:0030170//pyridoxal phosphate binding
CL6.Contig5_All	KDO46888.1	59.32	59	24	0	1265	1088	378	436	4.30E-08	65.5	GO:0004372//glycine hydroxymethyltransferase activity;GO:0035999//tetrahydrofolate interconversion;GO:0006545//glycine biosynthetic process;GO:0030170//pyridoxal phosphate binding
CL6.Contig5_All	KDO46888.1	89.21	380	41	0	2478	1338	1	380	4.00E-195	686.8	GO:0004372//glycine hydroxymethyltransferase activity;GO:0035999//tetrahydrofolate interconversion;GO:0006545//glycine biosynthetic process;GO:0030170//pyridoxal phosphate binding
CL6.Contig5_All	KDO46891.1	88.57	35	4	0	1265	1160	378	412	1.30E-07	63.9	GO:0004372//glycine hydroxymethyltransferase activity;GO:0035999//tetrahydrofolate interconversion;GO:0006545//glycine biosynthetic process;GO:0030170//pyridoxal phosphate binding
CL6.Contig5_All	KDO46891.1	89.66	377	39	0	2478	1347	1	377	1.50E-194	684.9	GO:0004372//glycine hydroxymethyltransferase activity;GO:0035999//tetrahydrofolate interconversion;GO:0006545//glycine biosynthetic process;GO:0030170//pyridoxal phosphate binding
CL6.Contig7_All	XP_010669242.1	64.71	51	18	0	493	646	332	382	2.20E-10	71.2	GO:0004372//glycine hydroxymethyltransferase activity;GO:0035999//tetrahydrofolate interconversion;GO:0006545//glycine biosynthetic process;GO:0030170//pyridoxal phosphate binding
CL6.Contig7_All	XP_010669242.1	85.19	27	4	0	330	411	290	316	4.70E-05	53.5	GO:0004372//glycine hydroxymethyltransferase activity;GO:0035999//tetrahydrofolate interconversion;GO:0006545//glycine biosynthetic process;GO:0030170//pyridoxal phosphate binding
CL6.Contig7_All	XP_010669242.1	81.08	37	7	0	535	646	345	381	2.80E-10	70.9	GO:0004372//glycine hydroxymethyltransferase activity;GO:0035999//tetrahydrofolate interconversion;GO:0006545//glycine biosynthetic process;GO:0030170//pyridoxal phosphate binding
CL6.Contig7_All	CDP20520.1	81.48	27	5	0	330	411	289	315	0.00023	51.2	GO:0004372//glycine hydroxymethyltransferase activity;GO:0035999//tetrahydrofolate interconversion;GO:0006545//glycine biosynthetic process;GO:0030170//pyridoxal phosphate binding
CL6.Contig7_All	CDP20520.1	81.08	37	7	0	535	646	348	384	3.70E-10	70.5	GO:0004372//glycine hydroxymethyltransferase activity;GO:0035999//tetrahydrofolate interconversion;GO:0006545//glycine biosynthetic process;GO:0030170//pyridoxal phosphate binding
CL6.Contig7_All	XP_021597826.1	92.59	27	2	0	330	411	292	318	9.40E-06	55.8	GO:0004372//glycine hydroxymethyltransferase activity;GO:0035999//tetrahydrofolate interconversion;GO:0006545//glycine biosynthetic process;GO:0030170//pyridoxal phosphate binding
CL6.Contig7_All	XP_021597826.1	81.08	37	7	0	535	646	342	378	3.70E-10	70.5	GO:0004372//glycine hydroxymethyltransferase activity;GO:0035999//tetrahydrofolate interconversion;GO:0006545//glycine biosynthetic process;GO:0030170//pyridoxal phosphate binding
CL6.Contig7_All	XP_012077319.1	85.19	27	4	0	330	411	286	312	0.0001	52.4	GO:0004372//glycine hydroxymethyltransferase activity;GO:0035999//tetrahydrofolate interconversion;GO:0006545//glycine biosynthetic process;GO:0030170//pyridoxal phosphate binding
CL6.Contig7_All	XP_012077319.1	78.95	38	8	0	535	649	344	381	8.30E-10	69.3	GO:0004372//glycine hydroxymethyltransferase activity;GO:0035999//tetrahydrofolate interconversion;GO:0006545//glycine biosynthetic process;GO:0030170//pyridoxal phosphate binding
CL6.Contig7_All	XP_020988196.1	77.78	27	6	0	330	411	288	314	0.0015	48.5	GO:0004372//glycine hydroxymethyltransferase activity;GO:0035999//tetrahydrofolate interconversion;GO:0006545//glycine biosynthetic process;GO:0030170//pyridoxal phosphate binding
CL6.Contig8_All	XP_018839164.1	75.42	179	44	10	316	829	286	462	4.90E-63	246.5	GO:0004372//glycine hydroxymethyltransferase activity;GO:0008168//methyltransferase activity;GO:0035999//tetrahydrofolate interconversion;GO:0006545//glycine biosynthetic process;GO:0030170//pyridoxal phosphate binding
CL6.Contig8_All	XP_018839164.1	86.49	37	5	0	821	932	461	497	1.50E-08	65.5	GO:0004372//glycine hydroxymethyltransferase activity;GO:0008168//methyltransferase activity;GO:0035999//tetrahydrofolate interconversion;GO:0006545//glycine biosynthetic process;GO:0030170//pyridoxal phosphate binding
CL6.Contig8_All	XP_018839164.1	75.42	179	44	10	316	829	286	462	4.90E-63	246.5	GO:0004372//glycine hydroxymethyltransferase activity;GO:0008168//methyltransferase activity;GO:0035999//tetrahydrofolate interconversion;GO:0006545//glycine biosynthetic process;GO:0030170//pyridoxal phosphate binding
CL6.Contig8_All	XP_018822579.1	83.78	37	6	0	821	932	461	497	5.80E-08	63.5	GO:0004372//glycine hydroxymethyltransferase activity;GO:0008168//methyltransferase activity;GO:0035999//tetrahydrofolate interconversion;GO:0006545//glycine biosynthetic process;GO:0030170//pyridoxal phosphate binding
CL6.Contig8_All	XP_018822579.1	73.18	179	48	10	316	829	285	461	9.20E-62	242.3	GO:0004372//glycine hydroxymethyltransferase activity;GO:0008168//methyltransferase activity;GO:0035999//tetrahydrofolate interconversion;GO:0006545//glycine biosynthetic process;GO:0030170//pyridoxal phosphate binding
CL6.Contig8_All	XP_022136789.1	81.08	37	7	0	821	932	460	496	1.30E-07	62.4	GO:0004372//glycine hydroxymethyltransferase activity;GO:0008168//methyltransferase activity;GO:0035999//tetrahydrofolate interconversion;GO:0006545//glycine biosynthetic process;GO:0030170//pyridoxal phosphate binding
CL6.Contig8_All	XP_022136789.1	72.63	179	49	10	316	829	287	463	1.60E-61	241.5	GO:0004372//glycine hydroxymethyltransferase activity;GO:0008168//methyltransferase activity;GO:0035999//tetrahydrofolate interconversion;GO:0006545//glycine biosynthetic process;GO:0030170//pyridoxal phosphate binding
CL6.Contig8_All	XP_008451853.1	72.97	37	10	0	821	932	462	498	4.20E-06	57.4	GO:0004372//glycine hydroxymethyltransferase activity;GO:0008168//methyltransferase activity;GO:0035999//tetrahydrofolate interconversion;GO:0006545//glycine biosynthetic process;GO:0030170//pyridoxal phosphate binding
CL6.Contig8_All	XP_008451853.1	72.07	179	50	10	316	829	287	463	3.50E-61	240.4	GO:0004372//glycine hydroxymethyltransferase activity;GO:0008168//methyltransferase activity;GO:0035999//tetrahydrofolate interconversion;GO:0006545//glycine biosynthetic process;GO:0030170//pyridoxal phosphate binding
CL6.Contig8_All	XP_011653260.1	72.97	37	10	0	821	932	462	498	1.40E-06	58.9	GO:0004372//glycine hydroxymethyltransferase activity;GO:0008168//methyltransferase activity;GO:0035999//tetrahydrofolate interconversion;GO:0006545//glycine biosynthetic process;GO:0030170//pyridoxal phosphate binding
CL6.Contig10_All	XP_021597826.1	92.47	93	7	0	1617	1338	292	384	3.60E-44	184.9	GO:0004372//glycine hydroxymethyltransferase activity;GO:0035999//tetrahydrofolate interconversion;GO:0006545//glycine biosynthetic process;GO:0030170//pyridoxal phosphate binding
CL6.Contig10_All	XP_021597826.1	55.93	59	26	0	1265	1088	382	440	9.30E-08	63.9	GO:0004372//glycine hydroxymethyltransferase activity;GO:0035999//tetrahydrofolate interconversion;GO:0006545//glycine biosynthetic process;GO:0030170//pyridoxal phosphate binding
CL6.Contig10_All	XP_021597826.1	92.47	93	7	0	1617	1338	282	374	1.00E-43	183.3	GO:0004372//glycine hydroxymethyltransferase activity;GO:0035999//tetrahydrofolate interconversion;GO:0006545//glycine biosynthetic process;GO:0030170//pyridoxal phosphate binding
CL6.Contig10_All	OMP06355.1	61.02	59	23	0	1265	1088	372	430	1.40E-08	66.6	GO:0004372//glycine hydroxymethyltransferase activity;GO:0035999//tetrahydrofolate interconversion;GO:0006545//glycine biosynthetic process;GO:0030170//pyridoxal phosphate binding
CL6.Contig10_All	OMP06355.1	91.4	93	8	0	1617	1338	266	358	1.40E-43	183	GO:0004372//glycine hydroxymethyltransferase activity;GO:0035999//tetrahydrofolate interconversion;GO:0006545//glycine biosynthetic process;GO:0030170//pyridoxal phosphate binding
CL6.Contig10_All	OMO86621.1	61.02	59	23	0	1265	1088	356	414	1.40E-08	66.6	GO:0004372//glycine hydroxymethyltransferase activity;GO:0035999//tetrahydrofolate interconversion;GO:0006545//glycine biosynthetic process;GO:0030170//pyridoxal phosphate binding
CL6.Contig10_All	OMO86621.1	91.4	93	8	0	1617	1338	286	378	2.30E-43	182.2	GO:0004372//glycine hydroxymethyltransferase activity;GO:0035999//tetrahydrofolate interconversion;GO:0006545//glycine biosynthetic process;GO:0030170//pyridoxal phosphate binding
CL6.Contig10_All	XP_012077319.1	57.63	59	25	0	1265	1088	376	434	5.40E-08	64.7	GO:0004372//glycine hydroxymethyltransferase activity;GO:0035999//tetrahydrofolate interconversion;GO:0006545//glycine biosynthetic process;GO:0030170//pyridoxal phosphate binding
CL6.Contig10_All	XP_012077319.1	90.32	93	9	0	1617	1338	289	381	3.10E-43	181.8	GO:0004372//glycine hydroxymethyltransferase activity;GO:0035999//tetrahydrofolate interconversion;GO:0006545//glycine biosynthetic process;GO:0030170//pyridoxal phosphate binding
CL6.Contig10_All	CDP20520.1	55.93	59	26	0	1265	1088	379	437	1.00E-06	60.5	GO:0004372//glycine hydroxymethyltransferase activity;GO:0035999//tetrahydrofolate interconversion;GO:0006545//glycine biosynthetic process;GO:0030170//pyridoxal phosphate binding
CL6.Contig11_All	XP_006441948.1	89.17	314	34	0	2565	1623	1	314	1.80E-158	565.1	GO:0004372//glycine hydroxymethyltransferase activity;GO:0035999//tetrahydrofolate interconversion;GO:0006545//glycine biosynthetic process;GO:0030170//pyridoxal phosphate binding
CL6.Contig11_All	XP_006441948.1	40.46	131	78	16	1531	1138	322	436	6.20E-10	71.6	GO:0004372//glycine hydroxymethyltransferase activity;GO:0035999//tetrahydrofolate interconversion;GO:0006545//glycine biosynthetic process;GO:0030170//pyridoxal phosphate binding
CL6.Contig11_All	XP_006441948.1	88.85	314	35	0	2565	1623	1	314	4.00E-158	563.9	GO:0004372//glycine hydroxymethyltransferase activity;GO:0035999//tetrahydrofolate interconversion;GO:0006545//glycine biosynthetic process;GO:0030170//pyridoxal phosphate binding
CL6.Contig11_All	XP_006478527.1	38.93	131	80	16	1531	1138	322	436	3.70E-10	72.4	GO:0004372//glycine hydroxymethyltransferase activity;GO:0035999//tetrahydrofolate interconversion;GO:0006545//glycine biosynthetic process;GO:0030170//pyridoxal phosphate binding
CL6.Contig11_All	XP_006478527.1	88.54	314	36	0	2565	1623	1	314	3.40E-157	560.8	GO:0004372//glycine hydroxymethyltransferase activity;GO:0035999//tetrahydrofolate interconversion;GO:0006545//glycine biosynthetic process;GO:0030170//pyridoxal phosphate binding
CL6.Contig11_All	KDO46888.1	38.93	131	80	16	1531	1138	322	436	3.70E-10	72.4	GO:0004372//glycine hydroxymethyltransferase activity;GO:0035999//tetrahydrofolate interconversion;GO:0006545//glycine biosynthetic process;GO:0030170//pyridoxal phosphate binding
CL6.Contig11_All	KDO46888.1	88.54	314	36	0	2565	1623	1	314	3.40E-157	560.8	GO:0004372//glycine hydroxymethyltransferase activity;GO:0035999//tetrahydrofolate interconversion;GO:0006545//glycine biosynthetic process;GO:0030170//pyridoxal phosphate binding
CL6.Contig11_All	KDO46891.1	43.12	109	62	16	1531	1204	322	414	1.10E-09	70.9	GO:0004372//glycine hydroxymethyltransferase activity;GO:0035999//tetrahydrofolate interconversion;GO:0006545//glycine biosynthetic process;GO:0030170//pyridoxal phosphate binding
CL6.Contig11_All	KDO46891.1	88.54	314	36	0	2565	1623	1	314	3.40E-157	560.8	GO:0004372//glycine hydroxymethyltransferase activity;GO:0035999//tetrahydrofolate interconversion;GO:0006545//glycine biosynthetic process;GO:0030170//pyridoxal phosphate binding
CL6.Contig11_All	KDO46892.1	82.35	34	6	0	1499	1397	344	377	4.50E-08	65.5	GO:0004372//glycine hydroxymethyltransferase activity;GO:0035999//tetrahydrofolate interconversion;GO:0006545//glycine biosynthetic process;GO:0030170//pyridoxal phosphate binding
CL6.Contig13_All	XP_020537082.1	36.75	234	148	18	1474	823	202	434	9.50E-29	134	GO:0043531//ADP binding;GO:0007165//signal transduction;GO:0006952//defense response
CL6.Contig13_All	XP_020537082.1	40.26	77	46	2	626	854	159	234	0.026	46.2	GO:0043531//ADP binding;GO:0007165//signal transduction;GO:0006952//defense response
CL6.Contig13_All	XP_020537082.1	42.04	226	131	20	1447	823	208	431	3.60E-28	132.1	GO:0043531//ADP binding;GO:0007165//signal transduction;GO:0006952//defense response
CL6.Contig13_All	XP_006441863.1	36.08	255	163	22	1498	772	201	446	3.40E-26	125.6	GO:0043531//ADP binding;GO:0007165//signal transduction;GO:0006952//defense response
CL6.Contig13_All	XP_020413917.1	37.44	227	142	37	1483	823	206	402	5.70E-26	124.8	GO:0043531//ADP binding;GO:0007165//signal transduction;GO:0006952//defense response
CL6.Contig13_All	ONI21336.1	37.44	227	142	37	1483	823	206	402	5.70E-26	124.8	GO:0043531//ADP binding;GO:0007165//signal transduction;GO:0006952//defense response
CL6.Contig14_All	XP_006478527.1	89.79	529	54	0	148	1735	1	529	9.60E-277	957.6	GO:0004372//glycine hydroxymethyltransferase activity;GO:0035999//tetrahydrofolate interconversion;GO:0006545//glycine biosynthetic process;GO:0030170//pyridoxal phosphate binding
CL6.Contig14_All	XP_006441948.1	89.79	529	54	0	148	1735	1	529	1.20E-276	957.2	GO:0004372//glycine hydroxymethyltransferase activity;GO:0035999//tetrahydrofolate interconversion;GO:0006545//glycine biosynthetic process;GO:0030170//pyridoxal phosphate binding
CL6.Contig14_All	KDO46888.1	89.6	529	55	0	148	1735	1	529	8.10E-276	954.5	GO:0004372//glycine hydroxymethyltransferase activity;GO:0035999//tetrahydrofolate interconversion;GO:0006545//glycine biosynthetic process;GO:0030170//pyridoxal phosphate binding
CL6.Contig14_All	XP_018839164.1	88.85	529	59	2	148	1735	1	527	3.20E-272	942.6	GO:0004372//glycine hydroxymethyltransferase activity;GO:0035999//tetrahydrofolate interconversion;GO:0006545//glycine biosynthetic process;GO:0030170//pyridoxal phosphate binding
CL6.Contig14_All	XP_011081701.1	87.52	529	66	0	148	1735	1	529	1.60E-271	940.3	GO:0004372//glycine hydroxymethyltransferase activity;GO:0035999//tetrahydrofolate interconversion;GO:0006545//glycine biosynthetic process;GO:0030170//pyridoxal phosphate binding
CL6.Contig15_All	XP_021597826.1	90.09	212	21	0	309	945	292	503	3.30E-107	393.3	GO:0004372//glycine hydroxymethyltransferase activity;GO:0008168//methyltransferase activity;GO:0035999//tetrahydrofolate interconversion;GO:0006545//glycine biosynthetic process;GO:0030170//pyridoxal phosphate binding
CL6.Contig15_All	XP_010108405.1	91.04	212	19	0	309	945	276	487	1.20E-106	391.3	GO:0004372//glycine hydroxymethyltransferase activity;GO:0008168//methyltransferase activity;GO:0035999//tetrahydrofolate interconversion;GO:0006545//glycine biosynthetic process;GO:0030170//pyridoxal phosphate binding
CL6.Contig15_All	XP_018839164.1	92.45	212	16	0	309	945	286	497	2.80E-106	390.2	GO:0004372//glycine hydroxymethyltransferase activity;GO:0008168//methyltransferase activity;GO:0035999//tetrahydrofolate interconversion;GO:0006545//glycine biosynthetic process;GO:0030170//pyridoxal phosphate binding
CL6.Contig15_All	XP_022136789.1	91.04	212	19	0	309	945	285	496	6.10E-106	389	GO:0004372//glycine hydroxymethyltransferase activity;GO:0008168//methyltransferase activity;GO:0035999//tetrahydrofolate interconversion;GO:0006545//glycine biosynthetic process;GO:0030170//pyridoxal phosphate binding
CL6.Contig15_All	CDP20520.1	90.09	212	21	0	309	945	289	500	6.10E-106	389	GO:0004372//glycine hydroxymethyltransferase activity;GO:0008168//methyltransferase activity;GO:0035999//tetrahydrofolate interconversion;GO:0006545//glycine biosynthetic process;GO:0030170//pyridoxal phosphate binding
CL6.Contig16_All	XP_006478527.1	83.44	465	77	9	150	1521	1	464	1.60E-216	757.3	GO:0004372//glycine hydroxymethyltransferase activity;GO:0035999//tetrahydrofolate interconversion;GO:0006545//glycine biosynthetic process;GO:0030170//pyridoxal phosphate binding
CL6.Contig16_All	XP_006478527.1	73.81	42	11	0	1513	1639	463	504	7.80E-09	67.4	GO:0004372//glycine hydroxymethyltransferase activity;GO:0035999//tetrahydrofolate interconversion;GO:0006545//glycine biosynthetic process;GO:0030170//pyridoxal phosphate binding
CL6.Contig16_All	XP_006478527.1	83.44	465	77	9	150	1521	1	464	2.10E-216	756.9	GO:0004372//glycine hydroxymethyltransferase activity;GO:0035999//tetrahydrofolate interconversion;GO:0006545//glycine biosynthetic process;GO:0030170//pyridoxal phosphate binding
CL6.Contig16_All	XP_006441948.1	73.81	42	11	0	1513	1639	463	504	7.80E-09	67.4	GO:0004372//glycine hydroxymethyltransferase activity;GO:0035999//tetrahydrofolate interconversion;GO:0006545//glycine biosynthetic process;GO:0030170//pyridoxal phosphate binding
CL6.Contig16_All	XP_006441948.1	83.23	465	78	9	150	1521	1	464	1.40E-215	754.2	GO:0004372//glycine hydroxymethyltransferase activity;GO:0035999//tetrahydrofolate interconversion;GO:0006545//glycine biosynthetic process;GO:0030170//pyridoxal phosphate binding
CL6.Contig16_All	KDO46888.1	73.81	42	11	0	1513	1639	463	504	7.80E-09	67.4	GO:0004372//glycine hydroxymethyltransferase activity;GO:0035999//tetrahydrofolate interconversion;GO:0006545//glycine biosynthetic process;GO:0030170//pyridoxal phosphate binding
CL6.Contig16_All	KDO46888.1	81.29	465	87	9	150	1521	1	464	8.40E-213	745	GO:0004372//glycine hydroxymethyltransferase activity;GO:0035999//tetrahydrofolate interconversion;GO:0006545//glycine biosynthetic process;GO:0030170//pyridoxal phosphate binding
CL6.Contig16_All	XP_021653435.1	66.67	42	14	0	1513	1639	463	504	3.30E-07	62	GO:0004372//glycine hydroxymethyltransferase activity;GO:0035999//tetrahydrofolate interconversion;GO:0006545//glycine biosynthetic process;GO:0030170//pyridoxal phosphate binding
CL6.Contig16_All	XP_021653435.1	81.94	465	84	11	150	1521	1	462	1.90E-212	743.8	GO:0004372//glycine hydroxymethyltransferase activity;GO:0035999//tetrahydrofolate interconversion;GO:0006545//glycine biosynthetic process;GO:0030170//pyridoxal phosphate binding
CL6.Contig16_All	XP_018839164.1	76.19	42	10	0	1513	1639	461	502	1.00E-08	67	GO:0004372//glycine hydroxymethyltransferase activity;GO:0035999//tetrahydrofolate interconversion;GO:0006545//glycine biosynthetic process;GO:0030170//pyridoxal phosphate binding
CL6.Contig20_All	XP_018822579.1	75.52	192	47	18	327	861	275	462	9.50E-68	262.3	GO:0004372//glycine hydroxymethyltransferase activity;GO:0008168//methyltransferase activity;GO:0035999//tetrahydrofolate interconversion;GO:0006545//glycine biosynthetic process;GO:0030170//pyridoxal phosphate binding
CL6.Contig20_All	XP_018822579.1	78.69	61	13	0	853	1036	461	521	1.00E-16	92.8	GO:0004372//glycine hydroxymethyltransferase activity;GO:0008168//methyltransferase activity;GO:0035999//tetrahydrofolate interconversion;GO:0006545//glycine biosynthetic process;GO:0030170//pyridoxal phosphate binding
CL6.Contig20_All	XP_018822579.1	75.52	192	47	18	327	861	275	462	9.50E-68	262.3	GO:0004372//glycine hydroxymethyltransferase activity;GO:0008168//methyltransferase activity;GO:0035999//tetrahydrofolate interconversion;GO:0006545//glycine biosynthetic process;GO:0030170//pyridoxal phosphate binding
CL6.Contig20_All	XP_018839164.1	80.33	61	12	0	853	1036	461	521	2.60E-17	94.7	GO:0004372//glycine hydroxymethyltransferase activity;GO:0008168//methyltransferase activity;GO:0035999//tetrahydrofolate interconversion;GO:0006545//glycine biosynthetic process;GO:0030170//pyridoxal phosphate binding
CL6.Contig20_All	XP_018839164.1	72.25	191	53	18	330	861	282	468	5.20E-66	256.5	GO:0004372//glycine hydroxymethyltransferase activity;GO:0008168//methyltransferase activity;GO:0035999//tetrahydrofolate interconversion;GO:0006545//glycine biosynthetic process;GO:0030170//pyridoxal phosphate binding
CL6.Contig20_All	XP_021597826.1	68.85	61	19	0	853	1036	467	527	9.40E-15	86.3	GO:0004372//glycine hydroxymethyltransferase activity;GO:0008168//methyltransferase activity;GO:0035999//tetrahydrofolate interconversion;GO:0006545//glycine biosynthetic process;GO:0030170//pyridoxal phosphate binding
CL6.Contig20_All	XP_021597826.1	72.92	192	52	18	327	861	274	461	6.80E-66	256.1	GO:0004372//glycine hydroxymethyltransferase activity;GO:0008168//methyltransferase activity;GO:0035999//tetrahydrofolate interconversion;GO:0006545//glycine biosynthetic process;GO:0030170//pyridoxal phosphate binding
CL6.Contig20_All	XP_022136789.1	67.21	61	20	0	853	1036	460	520	6.70E-13	80.1	GO:0004372//glycine hydroxymethyltransferase activity;GO:0008168//methyltransferase activity;GO:0035999//tetrahydrofolate interconversion;GO:0006545//glycine biosynthetic process;GO:0030170//pyridoxal phosphate binding
CL6.Contig20_All	XP_022136789.1	72.92	192	52	18	327	861	276	463	6.80E-66	256.1	GO:0004372//glycine hydroxymethyltransferase activity;GO:0008168//methyltransferase activity;GO:0035999//tetrahydrofolate interconversion;GO:0006545//glycine biosynthetic process;GO:0030170//pyridoxal phosphate binding
CL6.Contig20_All	XP_008451853.1	67.21	61	20	0	853	1036	462	522	3.90E-13	80.9	GO:0004372//glycine hydroxymethyltransferase activity;GO:0008168//methyltransferase activity;GO:0035999//tetrahydrofolate interconversion;GO:0006545//glycine biosynthetic process;GO:0030170//pyridoxal phosphate binding
CL6.Contig21_All	XP_021597826.1	70.22	178	53	27	817	1351	353	503	3.50E-62	244.2	GO:0004372//glycine hydroxymethyltransferase activity;GO:0008168//methyltransferase activity;GO:0035999//tetrahydrofolate interconversion;GO:0006545//glycine biosynthetic process;GO:0030170//pyridoxal phosphate binding
CL6.Contig21_All	XP_021597826.1	43.92	189	106	65	349	811	282	440	3.40E-25	121.3	GO:0004372//glycine hydroxymethyltransferase activity;GO:0008168//methyltransferase activity;GO:0035999//tetrahydrofolate interconversion;GO:0006545//glycine biosynthetic process;GO:0030170//pyridoxal phosphate binding
CL6.Contig21_All	XP_021597826.1	70.79	178	52	27	817	1351	337	487	2.30E-61	241.5	GO:0004372//glycine hydroxymethyltransferase activity;GO:0008168//methyltransferase activity;GO:0035999//tetrahydrofolate interconversion;GO:0006545//glycine biosynthetic process;GO:0030170//pyridoxal phosphate binding
CL6.Contig21_All	XP_010108405.1	43.68	190	107	65	346	811	265	424	4.90E-24	117.5	GO:0004372//glycine hydroxymethyltransferase activity;GO:0008168//methyltransferase activity;GO:0035999//tetrahydrofolate interconversion;GO:0006545//glycine biosynthetic process;GO:0030170//pyridoxal phosphate binding
CL6.Contig21_All	XP_010108405.1	70.79	178	52	27	817	1351	350	500	2.30E-61	241.5	GO:0004372//glycine hydroxymethyltransferase activity;GO:0008168//methyltransferase activity;GO:0035999//tetrahydrofolate interconversion;GO:0006545//glycine biosynthetic process;GO:0030170//pyridoxal phosphate binding
CL6.Contig21_All	CDP20520.1	42.11	190	110	65	346	811	278	437	9.30E-23	113.2	GO:0004372//glycine hydroxymethyltransferase activity;GO:0008168//methyltransferase activity;GO:0035999//tetrahydrofolate interconversion;GO:0006545//glycine biosynthetic process;GO:0030170//pyridoxal phosphate binding
CL6.Contig21_All	CDP20520.1	70.22	178	53	27	817	1351	349	499	3.00E-61	241.1	GO:0004372//glycine hydroxymethyltransferase activity;GO:0008168//methyltransferase activity;GO:0035999//tetrahydrofolate interconversion;GO:0006545//glycine biosynthetic process;GO:0030170//pyridoxal phosphate binding
CL6.Contig21_All	XP_006441948.1	40	190	114	65	346	811	277	436	9.00E-18	96.7	GO:0004372//glycine hydroxymethyltransferase activity;GO:0008168//methyltransferase activity;GO:0035999//tetrahydrofolate interconversion;GO:0006545//glycine biosynthetic process;GO:0030170//pyridoxal phosphate binding
CL6.Contig21_All	XP_006441948.1	70.79	178	52	27	817	1351	345	495	3.90E-61	240.7	GO:0004372//glycine hydroxymethyltransferase activity;GO:0008168//methyltransferase activity;GO:0035999//tetrahydrofolate interconversion;GO:0006545//glycine biosynthetic process;GO:0030170//pyridoxal phosphate binding
CL6.Contig21_All	XP_016432450.1	42.11	190	110	65	346	811	273	432	7.90E-22	110.2	GO:0004372//glycine hydroxymethyltransferase activity;GO:0008168//methyltransferase activity;GO:0035999//tetrahydrofolate interconversion;GO:0006545//glycine biosynthetic process;GO:0030170//pyridoxal phosphate binding
CL7.Contig3_All	KDO50965.1	84.77	256	39	1	12	777	20	275	7.60E-121	439.9	GO:0030785//[ribulose-bisphosphate carboxylase]-lysine N-methyltransferase activity;GO:0009507//chloroplast
CL7.Contig3_All	KDO50965.1	89.23	65	7	0	947	1142	295	359	1.70E-24	119.8	GO:0030785//[ribulose-bisphosphate carboxylase]-lysine N-methyltransferase activity;GO:0009507//chloroplast
CL7.Contig3_All	KDO50965.1	73.68	19	5	0	892	949	274	292	56	35	GO:0030785//[ribulose-bisphosphate carboxylase]-lysine N-methyltransferase activity;GO:0009507//chloroplast
CL7.Contig3_All	KDO50965.1	84.77	256	39	1	12	777	20	275	7.60E-121	439.9	GO:0030785//[ribulose-bisphosphate carboxylase]-lysine N-methyltransferase activity;GO:0009507//chloroplast
CL7.Contig3_All	KDO50964.1	89	100	11	0	947	1247	295	394	8.90E-45	187.2	GO:0030785//[ribulose-bisphosphate carboxylase]-lysine N-methyltransferase activity;GO:0009507//chloroplast
CL7.Contig3_All	KDO50964.1	73.68	19	5	0	892	949	274	292	56	35	GO:0030785//[ribulose-bisphosphate carboxylase]-lysine N-methyltransferase activity;GO:0009507//chloroplast
CL7.Contig3_All	KDO50964.1	84.77	256	39	1	12	777	20	275	7.60E-121	439.9	GO:0030785//[ribulose-bisphosphate carboxylase]-lysine N-methyltransferase activity;GO:0009507//chloroplast
CL7.Contig3_All	KDO50963.1	86.71	143	19	0	947	1376	295	437	3.50E-65	255	GO:0030785//[ribulose-bisphosphate carboxylase]-lysine N-methyltransferase activity;GO:0009507//chloroplast
CL7.Contig3_All	KDO50963.1	73.68	19	5	0	892	949	274	292	56	35	GO:0030785//[ribulose-bisphosphate carboxylase]-lysine N-methyltransferase activity;GO:0009507//chloroplast
CL7.Contig3_All	KDO50963.1	84.77	256	39	1	12	777	20	275	7.60E-121	439.9	GO:0030785//[ribulose-bisphosphate carboxylase]-lysine N-methyltransferase activity;GO:0009507//chloroplast
CL7.Contig3_All	KDO50961.1	88.12	202	24	0	947	1553	295	496	1.70E-96	359	GO:0030785//[ribulose-bisphosphate carboxylase]-lysine N-methyltransferase activity;GO:0009507//chloroplast
CL7.Contig3_All	KDO50961.1	73.68	19	5	0	892	949	274	292	56	35	GO:0030785//[ribulose-bisphosphate carboxylase]-lysine N-methyltransferase activity;GO:0009507//chloroplast
CL7.Contig3_All	KDO50961.1	84.77	256	39	1	12	777	20	275	1.70E-120	438.7	GO:0030785//[ribulose-bisphosphate carboxylase]-lysine N-methyltransferase activity;GO:0009507//chloroplast
CL7.Contig3_All	XP_006447826.1	88.12	202	24	0	947	1553	295	496	1.70E-96	359	GO:0030785//[ribulose-bisphosphate carboxylase]-lysine N-methyltransferase activity;GO:0009507//chloroplast
CL7.Contig3_All	XP_006447826.1	73.68	19	5	0	892	949	274	292	56	35	GO:0030785//[ribulose-bisphosphate carboxylase]-lysine N-methyltransferase activity;GO:0009507//chloroplast
CL8.Contig2_All	XP_018830725.1	78.98	157	33	7	847	391	62	216	1.40E-59	235.7	GO:0032440//2-alkenal reductase [NAD(P)] activity;GO:0016021//integral component of membrane
CL8.Contig2_All	XP_002510808.1	68.57	175	55	7	847	337	65	237	8.90E-59	233	GO:0032440//2-alkenal reductase [NAD(P)] activity;GO:0016021//integral component of membrane
CL8.Contig2_All	OMO97891.1	76.43	157	37	5	859	391	59	211	2.60E-58	231.5	GO:0032440//2-alkenal reductase [NAD(P)] activity;GO:0016021//integral component of membrane
CL8.Contig2_All	XP_021648478.1	75.78	161	39	9	859	391	58	214	3.40E-58	231.1	GO:0032440//2-alkenal reductase [NAD(P)] activity;GO:0016021//integral component of membrane
CL8.Contig2_All	XP_012090276.1	79.31	145	30	5	871	451	53	197	3.40E-58	231.1	GO:0032440//2-alkenal reductase [NAD(P)] activity;GO:0016021//integral component of membrane
CL8.Contig3_All	XP_015872658.1	82.3	113	20	3	105	438	1	112	8.50E-43	179.1	GO:0032440//2-alkenal reductase [NAD(P)] activity;GO:0016021//integral component of membrane
CL8.Contig3_All	XP_002510808.1	69.63	135	41	7	102	492	105	237	2.50E-42	177.6	GO:0032440//2-alkenal reductase [NAD(P)] activity;GO:0016021//integral component of membrane
CL8.Contig3_All	XP_018830725.1	81.2	117	22	7	102	438	102	216	5.50E-42	176.4	GO:0032440//2-alkenal reductase [NAD(P)] activity;GO:0016021//integral component of membrane
CL8.Contig3_All	XP_007152294.1	76.79	112	26	1	102	438	103	213	7.20E-42	176	GO:0032440//2-alkenal reductase [NAD(P)] activity;GO:0016021//integral component of membrane
CL8.Contig3_All	XP_016204241.1	76.47	119	28	7	102	438	104	222	1.20E-41	175.3	GO:0032440//2-alkenal reductase [NAD(P)] activity;GO:0016021//integral component of membrane
CL8.Contig4_All	XP_017977580.1	58.44	154	64	6	956	1400	245	398	4.70E-41	174.9	GO:0006950//response to stress;GO:0005516//calmodulin binding
CL8.Contig4_All	XP_017977580.1	50.75	67	33	0	569	770	103	169	1.00E-11	77.4	GO:0006950//response to stress;GO:0005516//calmodulin binding
CL8.Contig4_All	XP_017977580.1	87.5	16	2	0	771	819	229	244	640	31.6	GO:0006950//response to stress;GO:0005516//calmodulin binding
CL8.Contig4_All	XP_017977580.1	60.87	23	9	0	520	589	87	109	1100	30.8	GO:0006950//response to stress;GO:0005516//calmodulin binding
CL8.Contig4_All	XP_017977580.1	53.29	152	71	4	956	1400	237	388	5.20E-40	171.4	GO:0006950//response to stress;GO:0005516//calmodulin binding
CL8.Contig4_All	XP_011023753.1	44.78	67	37	0	569	770	95	161	6.80E-08	64.7	GO:0006950//response to stress;GO:0005516//calmodulin binding
CL8.Contig4_All	XP_011023753.1	87.5	16	2	0	771	819	221	236	220	33.1	GO:0006950//response to stress;GO:0005516//calmodulin binding
CL8.Contig4_All	XP_011023753.1	42.5	40	23	0	469	589	62	101	1100	30.8	GO:0006950//response to stress;GO:0005516//calmodulin binding
CL8.Contig4_All	XP_011023753.1	54.55	154	70	4	956	1406	242	395	2.00E-39	169.5	GO:0006950//response to stress;GO:0005516//calmodulin binding
CL8.Contig4_All	XP_017619150.1	49.25	67	34	0	569	770	100	166	4.70E-09	68.6	GO:0006950//response to stress;GO:0005516//calmodulin binding
CL8.Contig4_All	XP_017619150.1	40	65	39	4	400	589	44	106	20	36.6	GO:0006950//response to stress;GO:0005516//calmodulin binding
CL8.Contig4_All	XP_017619150.1	81.25	16	3	0	771	819	226	241	490	32	GO:0006950//response to stress;GO:0005516//calmodulin binding
CL8.Contig4_All	XP_017619150.1	53.9	154	71	4	956	1406	242	395	2.60E-39	169.1	GO:0006950//response to stress;GO:0005516//calmodulin binding
CL8.Contig4_All	XP_012465328.1	49.25	67	34	0	569	770	100	166	2.10E-09	69.7	GO:0006950//response to stress;GO:0005516//calmodulin binding
CL8.Contig4_All	XP_012465328.1	40.3	67	40	8	400	589	44	106	20	36.6	GO:0006950//response to stress;GO:0005516//calmodulin binding
CL8.Contig4_All	XP_012465328.1	77.78	18	4	0	765	819	224	241	290	32.7	GO:0006950//response to stress;GO:0005516//calmodulin binding
CL8.Contig4_All	XP_012465328.1	52.63	152	72	4	956	1400	239	390	3.30E-39	168.7	GO:0006950//response to stress;GO:0005516//calmodulin binding
CL8.Contig4_All	XP_011036927.1	47.76	67	35	0	569	770	97	163	6.20E-09	68.2	GO:0006950//response to stress;GO:0005516//calmodulin binding
CL8.Contig4_All	XP_011036927.1	34.74	95	62	5	1378	1660	384	474	0.073	44.7	GO:0006950//response to stress;GO:0005516//calmodulin binding
CL8.Contig4_All	XP_011036927.1	38.71	62	38	4	403	589	46	103	75	34.7	GO:0006950//response to stress;GO:0005516//calmodulin binding
CL8.Contig4_All	XP_011036927.1	87.5	16	2	0	771	819	223	238	220	33.1	GO:0006950//response to stress;GO:0005516//calmodulin binding
CL8.Contig5_All	KDO46826.1	37.79	172	107	11	554	38	25	185	1.30E-17	95.1	GO:0003677//DNA binding;GO:0005634//nucleus;GO:0006355//regulation of transcription, DNA-templated;GO:0016021//integral component of membrane;GO:0006351//transcription, DNA-templated
CL8.Contig5_All	XP_006437371.1	37.79	172	107	11	554	38	25	185	1.30E-17	95.1	GO:0003677//DNA binding;GO:0005634//nucleus;GO:0006355//regulation of transcription, DNA-templated;GO:0016021//integral component of membrane;GO:0006351//transcription, DNA-templated
CL8.Contig5_All	XP_006484725.1	37.79	172	107	11	554	38	25	185	1.30E-17	95.1	GO:0003677//DNA binding;GO:0005634//nucleus;GO:0006355//regulation of transcription, DNA-templated;GO:0016021//integral component of membrane;GO:0006351//transcription, DNA-templated
CL8.Contig5_All	XP_015383231.1	40.31	129	77	4	554	173	148	274	1.30E-14	85.1	GO:0003677//DNA binding;GO:0005634//nucleus;GO:0006355//regulation of transcription, DNA-templated;GO:0016021//integral component of membrane;GO:0006351//transcription, DNA-templated
CL8.Contig5_All	KDO46176.1	41.13	124	73	4	554	188	18	139	3.90E-14	83.6	GO:0003677//DNA binding;GO:0005634//nucleus;GO:0006355//regulation of transcription, DNA-templated;GO:0016021//integral component of membrane;GO:0006351//transcription, DNA-templated
CL8.Contig6_All	OMO97891.1	78.83	222	47	13	103	763	1	211	1.90E-88	331.3	GO:0005634//nucleus;GO:0005783//endoplasmic reticulum;GO:0009535//chloroplast thylakoid membrane;GO:0019904//protein domain specific binding;GO:0016021//integral component of membrane
CL8.Contig6_All	XP_006421899.1	72.98	248	67	37	103	763	1	239	7.00E-88	329.3	GO:0005634//nucleus;GO:0005783//endoplasmic reticulum;GO:0009535//chloroplast thylakoid membrane;GO:0019904//protein domain specific binding;GO:0016021//integral component of membrane
CL8.Contig6_All	XP_007038663.1	76.55	226	53	15	103	766	1	216	1.60E-87	328.2	GO:0005634//nucleus;GO:0005783//endoplasmic reticulum;GO:0009535//chloroplast thylakoid membrane;GO:0019904//protein domain specific binding;GO:0016021//integral component of membrane
CL8.Contig6_All	OMO86040.1	77.48	222	50	13	103	763	1	211	4.60E-87	326.6	GO:0005634//nucleus;GO:0005783//endoplasmic reticulum;GO:0009535//chloroplast thylakoid membrane;GO:0019904//protein domain specific binding;GO:0016021//integral component of membrane
CL8.Contig6_All	XP_021300012.1	76.55	226	53	15	103	766	1	216	1.00E-86	325.5	GO:0005634//nucleus;GO:0005783//endoplasmic reticulum;GO:0009535//chloroplast thylakoid membrane;GO:0019904//protein domain specific binding;GO:0016021//integral component of membrane
CL8.Contig8_All	XP_006433503.1	60.88	294	115	2	1724	842	98	389	2.10E-99	368.6	GO:0006950//response to stress;GO:0005516//calmodulin binding
CL8.Contig8_All	XP_006433503.1	69.57	23	7	0	1773	1704	82	104	93	34.3	GO:0006950//response to stress;GO:0005516//calmodulin binding
CL8.Contig8_All	XP_006433503.1	44.44	36	20	0	464	356	508	543	210	33.1	GO:0006950//response to stress;GO:0005516//calmodulin binding
CL8.Contig8_All	XP_006433503.1	60.88	294	115	2	1724	842	98	389	3.60E-99	367.9	GO:0006950//response to stress;GO:0005516//calmodulin binding
CL8.Contig8_All	XP_006472171.1	44.44	36	20	0	464	356	508	543	210	33.1	GO:0006950//response to stress;GO:0005516//calmodulin binding
CL8.Contig8_All	XP_006472171.1	65.22	23	8	0	1773	1704	82	104	1000	30.8	GO:0006950//response to stress;GO:0005516//calmodulin binding
CL8.Contig8_All	XP_006472171.1	60.88	294	115	2	1724	842	98	389	3.60E-99	367.9	GO:0006950//response to stress;GO:0005516//calmodulin binding
CL8.Contig8_All	XP_006472172.1	65.22	23	8	0	1773	1704	82	104	1000	30.8	GO:0006950//response to stress;GO:0005516//calmodulin binding
CL8.Contig8_All	XP_006472172.1	60.88	294	115	2	1724	842	98	389	6.10E-99	367.1	GO:0006950//response to stress;GO:0005516//calmodulin binding
CL8.Contig8_All	KDO81720.1	69.57	23	7	0	1773	1704	82	104	93	34.3	GO:0006950//response to stress;GO:0005516//calmodulin binding
CL8.Contig8_All	KDO81720.1	44.44	36	20	0	464	356	508	543	210	33.1	GO:0006950//response to stress;GO:0005516//calmodulin binding
CL8.Contig8_All	KDO81720.1	57.72	298	126	8	1724	848	103	398	2.90E-93	348.2	GO:0006950//response to stress;GO:0005516//calmodulin binding
CL8.Contig8_All	XP_021283452.1	60.87	23	9	0	1773	1704	87	109	1300	30.4	GO:0006950//response to stress;GO:0005516//calmodulin binding
CL9.Contig1_All	XP_002514832.1	74.59	307	78	6	35	944	8	312	1.10E-125	454.9	GO:0016021//integral component of membrane
CL9.Contig1_All	XP_021645663.1	75.66	304	74	8	50	944	2	303	1.80E-125	454.1	GO:0016021//integral component of membrane
CL9.Contig1_All	XP_021632494.1	74.84	306	77	7	41	944	1	304	6.90E-125	452.2	GO:0016021//integral component of membrane
CL9.Contig1_All	XP_015386504.1	76.95	308	71	16	62	944	10	315	5.00E-123	446	GO:0016021//integral component of membrane
CL9.Contig1_All	XP_010038327.1	71.84	309	87	12	41	944	1	305	4.30E-119	433	GO:0016021//integral component of membrane
CL9.Contig2_All	XP_006428613.1	85.91	149	21	0	101	548	140	288	2.60E-66	256.9	GO:0016021//integral component of membrane
CL9.Contig2_All	XP_015386504.1	85.91	149	21	0	101	548	167	315	2.60E-66	256.9	GO:0016021//integral component of membrane
CL9.Contig2_All	XP_021632494.1	83.22	149	25	0	101	548	156	304	1.30E-65	254.6	GO:0016021//integral component of membrane
CL9.Contig2_All	OAY32268.1	83.22	149	25	0	101	548	99	247	1.30E-65	254.6	GO:0016021//integral component of membrane
CL9.Contig2_All	XP_012085776.1	80.54	149	29	0	101	548	160	308	5.00E-65	252.7	GO:0016021//integral component of membrane
CL9.Contig3_All	XP_021645663.1	74.91	271	68	8	50	845	2	270	1.50E-109	401	GO:0016021//integral component of membrane
CL9.Contig3_All	XP_021645662.1	74.91	271	68	8	50	845	2	270	1.50E-109	401	GO:0016021//integral component of membrane
CL9.Contig3_All	XP_002514832.1	73.36	274	73	6	35	845	8	279	4.40E-109	399.4	GO:0016021//integral component of membrane
CL9.Contig3_All	XP_021632494.1	73.99	273	71	7	41	845	1	271	5.70E-109	399.1	GO:0016021//integral component of membrane
CL9.Contig3_All	KDO54029.1	76.62	278	65	18	62	848	10	285	1.70E-108	397.5	GO:0016021//integral component of membrane
CL10.Contig1_All	XP_006443896.1	74.58	295	75	13	116	998	1	283	1.70E-108	398.3	GO:0003677//DNA binding;GO:0005634//nucleus;GO:0006334//nucleosome assembly;GO:0000786//nucleosome
CL10.Contig1_All	KDO68514.1	74.58	295	75	13	116	998	1	283	2.90E-108	397.5	GO:0003677//DNA binding;GO:0005634//nucleus;GO:0006334//nucleosome assembly;GO:0000786//nucleosome
CL10.Contig1_All	XP_012092089.1	67.69	294	95	13	116	992	1	283	3.80E-100	370.5	GO:0003677//DNA binding;GO:0005634//nucleus;GO:0006334//nucleosome assembly;GO:0000786//nucleosome
CL10.Contig1_All	XP_021656795.1	68.2	305	97	23	116	992	1	295	1.00E-97	362.5	GO:0003677//DNA binding;GO:0005634//nucleus;GO:0006334//nucleosome assembly;GO:0000786//nucleosome
CL10.Contig1_All	XP_002520997.1	68.25	315	100	41	116	992	1	297	1.30E-97	362.1	GO:0003677//DNA binding;GO:0005634//nucleus;GO:0006334//nucleosome assembly;GO:0000786//nucleosome
CL10.Contig2_All	XP_006443896.1	78.21	234	51	12	85	787	62	283	1.30E-85	322	GO:0003677//DNA binding;GO:0005634//nucleus;GO:0006334//nucleosome assembly;GO:0000786//nucleosome
CL10.Contig2_All	KDO68514.1	78.21	234	51	12	85	787	62	283	1.30E-85	322	GO:0003677//DNA binding;GO:0005634//nucleus;GO:0006334//nucleosome assembly;GO:0000786//nucleosome
CL10.Contig2_All	XP_002520997.1	70.54	241	71	27	85	781	75	297	7.30E-76	289.7	GO:0003677//DNA binding;GO:0005634//nucleus;GO:0006334//nucleosome assembly;GO:0000786//nucleosome
CL10.Contig2_All	XP_002520997.1	29.52	227	160	48	238	787	32	254	0.00057	50.8	GO:0003677//DNA binding;GO:0005634//nucleus;GO:0006334//nucleosome assembly;GO:0000786//nucleosome
CL10.Contig2_All	XP_002520997.1	67.52	234	76	13	85	781	61	283	9.50E-76	289.3	GO:0003677//DNA binding;GO:0005634//nucleus;GO:0006334//nucleosome assembly;GO:0000786//nucleosome
CL10.Contig2_All	XP_021656795.1	68.57	245	77	22	85	781	60	295	3.60E-75	287.3	GO:0003677//DNA binding;GO:0005634//nucleus;GO:0006334//nucleosome assembly;GO:0000786//nucleosome
CL10.Contig2_All	XP_021656795.1	29.61	179	126	27	298	769	6	179	0.45	41.2	GO:0003677//DNA binding;GO:0005634//nucleus;GO:0006334//nucleosome assembly;GO:0000786//nucleosome
CL10.Contig3_All	XP_006443896.1	74.58	295	75	13	116	998	1	283	1.60E-108	398.3	GO:0003677//DNA binding;GO:0005634//nucleus;GO:0006334//nucleosome assembly;GO:0000786//nucleosome
CL10.Contig3_All	KDO68514.1	74.58	295	75	13	116	998	1	283	2.70E-108	397.5	GO:0003677//DNA binding;GO:0005634//nucleus;GO:0006334//nucleosome assembly;GO:0000786//nucleosome
CL10.Contig3_All	XP_012092089.1	67.69	294	95	13	116	992	1	283	3.60E-100	370.5	GO:0003677//DNA binding;GO:0005634//nucleus;GO:0006334//nucleosome assembly;GO:0000786//nucleosome
CL10.Contig3_All	XP_021656795.1	68.2	305	97	23	116	992	1	295	9.80E-98	362.5	GO:0003677//DNA binding;GO:0005634//nucleus;GO:0006334//nucleosome assembly;GO:0000786//nucleosome
CL10.Contig3_All	XP_002520997.1	68.25	315	100	41	116	992	1	297	1.30E-97	362.1	GO:0003677//DNA binding;GO:0005634//nucleus;GO:0006334//nucleosome assembly;GO:0000786//nucleosome
CL10.Contig4_All	XP_006443896.1	78.21	234	51	12	173	875	62	283	1.40E-85	322	GO:0003677//DNA binding;GO:0005634//nucleus;GO:0006334//nucleosome assembly;GO:0000786//nucleosome
CL10.Contig4_All	XP_006443896.1	61.54	39	15	0	4	121	33	71	3.10E-05	55.1	GO:0003677//DNA binding;GO:0005634//nucleus;GO:0006334//nucleosome assembly;GO:0000786//nucleosome
CL10.Contig4_All	XP_006443896.1	78.21	234	51	12	173	875	62	283	1.40E-85	322	GO:0003677//DNA binding;GO:0005634//nucleus;GO:0006334//nucleosome assembly;GO:0000786//nucleosome
CL10.Contig4_All	KDO68514.1	61.54	39	15	0	4	121	33	71	3.10E-05	55.1	GO:0003677//DNA binding;GO:0005634//nucleus;GO:0006334//nucleosome assembly;GO:0000786//nucleosome
CL10.Contig4_All	KDO68514.1	70.54	241	71	27	173	869	75	297	7.50E-76	289.7	GO:0003677//DNA binding;GO:0005634//nucleus;GO:0006334//nucleosome assembly;GO:0000786//nucleosome
CL10.Contig4_All	XP_002520997.1	58.82	51	21	11	1	121	34	84	0.00012	53.1	GO:0003677//DNA binding;GO:0005634//nucleus;GO:0006334//nucleosome assembly;GO:0000786//nucleosome
CL10.Contig4_All	XP_002520997.1	29.52	227	160	48	326	875	32	254	0.00059	50.8	GO:0003677//DNA binding;GO:0005634//nucleus;GO:0006334//nucleosome assembly;GO:0000786//nucleosome
CL10.Contig4_All	XP_002520997.1	67.52	234	76	13	173	869	61	283	9.80E-76	289.3	GO:0003677//DNA binding;GO:0005634//nucleus;GO:0006334//nucleosome assembly;GO:0000786//nucleosome
CL10.Contig4_All	XP_012092089.1	58.97	39	16	0	4	121	32	70	0.0017	49.3	GO:0003677//DNA binding;GO:0005634//nucleus;GO:0006334//nucleosome assembly;GO:0000786//nucleosome
CL10.Contig4_All	XP_012092089.1	68.57	245	77	22	173	869	60	295	3.70E-75	287.3	GO:0003677//DNA binding;GO:0005634//nucleus;GO:0006334//nucleosome assembly;GO:0000786//nucleosome
CL10.Contig4_All	XP_021656795.1	64.1	39	14	1	4	121	32	69	0.00034	51.6	GO:0003677//DNA binding;GO:0005634//nucleus;GO:0006334//nucleosome assembly;GO:0000786//nucleosome
CL10.Contig4_All	XP_021656795.1	29.61	179	126	27	386	857	6	179	0.46	41.2	GO:0003677//DNA binding;GO:0005634//nucleus;GO:0006334//nucleosome assembly;GO:0000786//nucleosome
CL10.Contig5_All	XP_006443896.1	72.79	305	83	17	116	1016	1	293	9.50E-109	399.1	GO:0003677//DNA binding;GO:0005634//nucleus;GO:0006334//nucleosome assembly;GO:0000786//nucleosome
CL10.Contig5_All	KDO68514.1	72.79	305	83	17	116	1016	1	293	1.60E-108	398.3	GO:0003677//DNA binding;GO:0005634//nucleus;GO:0006334//nucleosome assembly;GO:0000786//nucleosome
CL10.Contig5_All	XP_012092089.1	66.89	302	100	13	116	1016	1	291	1.00E-102	379	GO:0003677//DNA binding;GO:0005634//nucleus;GO:0006334//nucleosome assembly;GO:0000786//nucleosome
CL10.Contig5_All	XP_015891488.1	70.16	305	91	21	116	1016	1	289	1.60E-100	371.7	GO:0003677//DNA binding;GO:0005634//nucleus;GO:0006334//nucleosome assembly;GO:0000786//nucleosome
CL10.Contig5_All	XP_002520997.1	67.8	323	104	41	116	1016	1	305	2.80E-100	370.9	GO:0003677//DNA binding;GO:0005634//nucleus;GO:0006334//nucleosome assembly;GO:0000786//nucleosome
CL10.Contig6_All	XP_006443896.1	75.82	244	59	16	378	1098	62	293	9.20E-86	322.8	GO:0003677//DNA binding;GO:0005634//nucleus;GO:0006334//nucleosome assembly;GO:0000786//nucleosome
CL10.Contig6_All	XP_006443896.1	53.52	71	33	1	116	326	1	71	1.20E-13	83.2	GO:0003677//DNA binding;GO:0005634//nucleus;GO:0006334//nucleosome assembly;GO:0000786//nucleosome
CL10.Contig6_All	XP_006443896.1	75.82	244	59	16	378	1098	62	293	9.20E-86	322.8	GO:0003677//DNA binding;GO:0005634//nucleus;GO:0006334//nucleosome assembly;GO:0000786//nucleosome
CL10.Contig6_All	KDO68514.1	53.52	71	33	1	116	326	1	71	2.10E-13	82.4	GO:0003677//DNA binding;GO:0005634//nucleus;GO:0006334//nucleosome assembly;GO:0000786//nucleosome
CL10.Contig6_All	KDO68514.1	69.88	249	75	27	378	1098	75	305	1.90E-78	298.5	GO:0003677//DNA binding;GO:0005634//nucleus;GO:0006334//nucleosome assembly;GO:0000786//nucleosome
CL10.Contig6_All	XP_002520997.1	54.76	84	38	14	116	326	1	84	1.80E-12	79.3	GO:0003677//DNA binding;GO:0005634//nucleus;GO:0006334//nucleosome assembly;GO:0000786//nucleosome
CL10.Contig6_All	XP_002520997.1	40	50	30	2	849	999	24	71	86	33.9	GO:0003677//DNA binding;GO:0005634//nucleus;GO:0006334//nucleosome assembly;GO:0000786//nucleosome
CL10.Contig6_All	XP_002520997.1	35.56	45	29	2	119	254	208	250	1600	29.6	GO:0003677//DNA binding;GO:0005634//nucleus;GO:0006334//nucleosome assembly;GO:0000786//nucleosome
CL10.Contig6_All	XP_002520997.1	66.53	242	81	13	378	1098	61	291	3.20E-78	297.7	GO:0003677//DNA binding;GO:0005634//nucleus;GO:0006334//nucleosome assembly;GO:0000786//nucleosome
CL10.Contig6_All	XP_012092089.1	60	70	28	0	116	326	1	70	3.80E-15	88.2	GO:0003677//DNA binding;GO:0005634//nucleus;GO:0006334//nucleosome assembly;GO:0000786//nucleosome
CL10.Contig6_All	XP_012092089.1	67.59	253	82	22	378	1098	60	303	2.70E-77	294.7	GO:0003677//DNA binding;GO:0005634//nucleus;GO:0006334//nucleosome assembly;GO:0000786//nucleosome
CL10.Contig6_All	XP_021656795.1	58.57	70	29	1	116	326	1	69	2.70E-13	82	GO:0003677//DNA binding;GO:0005634//nucleus;GO:0006334//nucleosome assembly;GO:0000786//nucleosome
CL10.Contig6_All	XP_021656795.1	29.95	197	138	34	591	1095	6	197	0.11	43.5	GO:0003677//DNA binding;GO:0005634//nucleus;GO:0006334//nucleosome assembly;GO:0000786//nucleosome
CL11.Contig1_All	XP_008675722.1	78.65	192	41	30	210	786	1	162	4.70E-79	300.1	GO:0005524//ATP binding
CL11.Contig1_All	OMO70397.1	76.96	204	47	18	210	786	1	198	2.30E-78	297.7	GO:0005524//ATP binding
CL11.Contig1_All	OAY69297.1	73.53	204	54	52	210	786	1	164	4.80E-76	290	GO:0005524//ATP binding
CL11.Contig1_All	AQK62408.1	69.63	214	65	62	210	786	1	174	2.60E-74	284.3	GO:0005524//ATP binding
CL11.Contig1_All	KZV32925.1	74.36	195	50	8	210	786	1	190	1.50E-72	278.5	GO:0005524//ATP binding
CL11.Contig2_All	KDO76071.1	91.53	118	10	3	20	374	23	137	6.80E-55	219.2	GO:0005524//ATP binding
CL11.Contig2_All	XP_006439635.1	99.06	106	1	0	56	374	32	137	8.80E-55	218.8	GO:0005524//ATP binding
CL11.Contig2_All	OAY69297.1	95.37	108	5	0	50	374	57	164	5.70E-54	216.1	GO:0005524//ATP binding
CL11.Contig2_All	KDO82836.1	98.11	106	2	0	56	374	6	111	7.50E-54	215.7	GO:0005524//ATP binding
CL11.Contig2_All	KJB50678.1	100	103	0	0	65	374	10	112	9.80E-54	215.3	GO:0005524//ATP binding
CL11.Contig3_All	CBI32005.3	98.19	166	3	0	888	390	26	191	1.40E-90	338.2	GO:0005524//ATP binding
CL11.Contig3_All	KGN51893.1	95.71	163	7	0	879	390	65	227	4.20E-87	326.6	GO:0005524//ATP binding
CL11.Contig3_All	XP_008221668.1	99.35	154	1	0	852	390	1	154	7.90E-86	322.4	GO:0005524//ATP binding
CL11.Contig3_All	OAY68277.1	96.23	159	6	0	867	390	53	211	7.90E-86	322.4	GO:0005524//ATP binding
CL11.Contig3_All	XP_016736213.1	99.35	154	1	0	852	390	25	178	7.90E-86	322.4	GO:0005524//ATP binding
CL12.Contig1_All	AIU48275.1	89.89	722	73	1	26	2192	1	721	0	1271.5	GO:0003688//DNA replication origin binding;GO:0005634//nucleus;GO:0005524//ATP binding;GO:0003682//chromatin binding;GO:0042555//MCM complex;GO:0006270//DNA replication initiation;GO:0003678//DNA helicase activity
CL12.Contig1_All	XP_006453682.1	89.39	726	77	5	26	2192	1	725	0	1266.9	GO:0003688//DNA replication origin binding;GO:0005634//nucleus;GO:0005524//ATP binding;GO:0003682//chromatin binding;GO:0042555//MCM complex;GO:0006270//DNA replication initiation;GO:0003678//DNA helicase activity
CL12.Contig1_All	KDO59384.1	89.26	726	78	5	26	2192	1	725	0	1265.8	GO:0003688//DNA replication origin binding;GO:0005634//nucleus;GO:0005524//ATP binding;GO:0003682//chromatin binding;GO:0042555//MCM complex;GO:0006270//DNA replication initiation;GO:0003678//DNA helicase activity
CL12.Contig1_All	XP_006473961.1	89.12	726	79	5	26	2192	1	725	0	1263.4	GO:0003688//DNA replication origin binding;GO:0005634//nucleus;GO:0005524//ATP binding;GO:0003682//chromatin binding;GO:0042555//MCM complex;GO:0006270//DNA replication initiation;GO:0003678//DNA helicase activity
CL12.Contig1_All	XP_015384575.1	88.71	726	82	8	26	2192	1	722	0	1252.3	GO:0003688//DNA replication origin binding;GO:0005634//nucleus;GO:0005524//ATP binding;GO:0003682//chromatin binding;GO:0042555//MCM complex;GO:0006270//DNA replication initiation;GO:0003678//DNA helicase activity
CL12.Contig2_All	AIU48275.1	88.48	521	60	0	25	1588	1	521	3.40E-266	922.9	GO:0003688//DNA replication origin binding;GO:0005634//nucleus;GO:0005524//ATP binding;GO:0003682//chromatin binding;GO:0042555//MCM complex;GO:0006270//DNA replication initiation;GO:0003678//DNA helicase activity
CL12.Contig2_All	AIU48275.1	91.63	203	17	1	1792	2401	520	721	4.00E-94	351.3	GO:0003688//DNA replication origin binding;GO:0005634//nucleus;GO:0005524//ATP binding;GO:0003682//chromatin binding;GO:0042555//MCM complex;GO:0006270//DNA replication initiation;GO:0003678//DNA helicase activity
CL12.Contig2_All	AIU48275.1	87.81	525	64	4	25	1588	1	525	8.30E-265	918.3	GO:0003688//DNA replication origin binding;GO:0005634//nucleus;GO:0005524//ATP binding;GO:0003682//chromatin binding;GO:0042555//MCM complex;GO:0006270//DNA replication initiation;GO:0003678//DNA helicase activity
CL12.Contig2_All	XP_006453682.1	91.63	203	17	1	1792	2401	524	725	4.00E-94	351.3	GO:0003688//DNA replication origin binding;GO:0005634//nucleus;GO:0005524//ATP binding;GO:0003682//chromatin binding;GO:0042555//MCM complex;GO:0006270//DNA replication initiation;GO:0003678//DNA helicase activity
CL12.Contig2_All	XP_006453682.1	87.62	525	65	4	25	1588	1	525	1.80E-264	917.1	GO:0003688//DNA replication origin binding;GO:0005634//nucleus;GO:0005524//ATP binding;GO:0003682//chromatin binding;GO:0042555//MCM complex;GO:0006270//DNA replication initiation;GO:0003678//DNA helicase activity
CL12.Contig2_All	KDO59384.1	91.63	203	17	1	1792	2401	524	725	4.00E-94	351.3	GO:0003688//DNA replication origin binding;GO:0005634//nucleus;GO:0005524//ATP binding;GO:0003682//chromatin binding;GO:0042555//MCM complex;GO:0006270//DNA replication initiation;GO:0003678//DNA helicase activity
CL12.Contig2_All	KDO59384.1	87.43	525	66	4	25	1588	1	525	9.10E-264	914.8	GO:0003688//DNA replication origin binding;GO:0005634//nucleus;GO:0005524//ATP binding;GO:0003682//chromatin binding;GO:0042555//MCM complex;GO:0006270//DNA replication initiation;GO:0003678//DNA helicase activity
CL12.Contig2_All	XP_006473961.1	91.63	203	17	1	1792	2401	524	725	4.00E-94	351.3	GO:0003688//DNA replication origin binding;GO:0005634//nucleus;GO:0005524//ATP binding;GO:0003682//chromatin binding;GO:0042555//MCM complex;GO:0006270//DNA replication initiation;GO:0003678//DNA helicase activity
CL12.Contig2_All	XP_006473961.1	86.86	525	69	7	25	1588	1	522	2.10E-260	903.7	GO:0003688//DNA replication origin binding;GO:0005634//nucleus;GO:0005524//ATP binding;GO:0003682//chromatin binding;GO:0042555//MCM complex;GO:0006270//DNA replication initiation;GO:0003678//DNA helicase activity
CL12.Contig2_All	XP_015384575.1	91.63	203	17	1	1792	2401	521	722	4.00E-94	351.3	GO:0003688//DNA replication origin binding;GO:0005634//nucleus;GO:0005524//ATP binding;GO:0003682//chromatin binding;GO:0042555//MCM complex;GO:0006270//DNA replication initiation;GO:0003678//DNA helicase activity
CL12.Contig3_All	AIU48275.1	89.43	662	70	1	26	2012	1	661	0	1164.4	GO:0003688//DNA replication origin binding;GO:0005634//nucleus;GO:0005524//ATP binding;GO:0003682//chromatin binding;GO:0042555//MCM complex;GO:0006270//DNA replication initiation;GO:0003678//DNA helicase activity
CL12.Contig3_All	AIU48275.1	93.44	61	4	0	2080	2263	661	721	3.90E-22	112.1	GO:0003688//DNA replication origin binding;GO:0005634//nucleus;GO:0005524//ATP binding;GO:0003682//chromatin binding;GO:0042555//MCM complex;GO:0006270//DNA replication initiation;GO:0003678//DNA helicase activity
CL12.Contig3_All	AIU48275.1	88.89	666	74	5	26	2012	1	665	0	1159.8	GO:0003688//DNA replication origin binding;GO:0005634//nucleus;GO:0005524//ATP binding;GO:0003682//chromatin binding;GO:0042555//MCM complex;GO:0006270//DNA replication initiation;GO:0003678//DNA helicase activity
CL12.Contig3_All	XP_006453682.1	93.44	61	4	0	2080	2263	665	725	3.90E-22	112.1	GO:0003688//DNA replication origin binding;GO:0005634//nucleus;GO:0005524//ATP binding;GO:0003682//chromatin binding;GO:0042555//MCM complex;GO:0006270//DNA replication initiation;GO:0003678//DNA helicase activity
CL12.Contig3_All	XP_006453682.1	88.74	666	75	5	26	2012	1	665	0	1158.7	GO:0003688//DNA replication origin binding;GO:0005634//nucleus;GO:0005524//ATP binding;GO:0003682//chromatin binding;GO:0042555//MCM complex;GO:0006270//DNA replication initiation;GO:0003678//DNA helicase activity
CL12.Contig3_All	KDO59384.1	93.44	61	4	0	2080	2263	665	725	3.90E-22	112.1	GO:0003688//DNA replication origin binding;GO:0005634//nucleus;GO:0005524//ATP binding;GO:0003682//chromatin binding;GO:0042555//MCM complex;GO:0006270//DNA replication initiation;GO:0003678//DNA helicase activity
CL12.Contig3_All	KDO59384.1	88.59	666	76	5	26	2012	1	665	0	1156.4	GO:0003688//DNA replication origin binding;GO:0005634//nucleus;GO:0005524//ATP binding;GO:0003682//chromatin binding;GO:0042555//MCM complex;GO:0006270//DNA replication initiation;GO:0003678//DNA helicase activity
CL12.Contig3_All	XP_006473961.1	93.44	61	4	0	2080	2263	665	725	3.90E-22	112.1	GO:0003688//DNA replication origin binding;GO:0005634//nucleus;GO:0005524//ATP binding;GO:0003682//chromatin binding;GO:0042555//MCM complex;GO:0006270//DNA replication initiation;GO:0003678//DNA helicase activity
CL12.Contig3_All	XP_006473961.1	88.14	666	79	8	26	2012	1	662	0	1145.2	GO:0003688//DNA replication origin binding;GO:0005634//nucleus;GO:0005524//ATP binding;GO:0003682//chromatin binding;GO:0042555//MCM complex;GO:0006270//DNA replication initiation;GO:0003678//DNA helicase activity
CL12.Contig3_All	XP_015384575.1	93.44	61	4	0	2080	2263	662	722	3.90E-22	112.1	GO:0003688//DNA replication origin binding;GO:0005634//nucleus;GO:0005524//ATP binding;GO:0003682//chromatin binding;GO:0042555//MCM complex;GO:0006270//DNA replication initiation;GO:0003678//DNA helicase activity
CL12.Contig4_All	AIU48275.1	88.48	521	60	0	25	1588	1	521	3.40E-266	922.9	GO:0003688//DNA replication origin binding;GO:0005634//nucleus;GO:0005524//ATP binding;GO:0003682//chromatin binding;GO:0042555//MCM complex;GO:0006270//DNA replication initiation;GO:0003678//DNA helicase activity
CL12.Contig4_All	AIU48275.1	90.21	143	14	1	1792	2221	520	661	7.10E-62	244.2	GO:0003688//DNA replication origin binding;GO:0005634//nucleus;GO:0005524//ATP binding;GO:0003682//chromatin binding;GO:0042555//MCM complex;GO:0006270//DNA replication initiation;GO:0003678//DNA helicase activity
CL12.Contig4_All	AIU48275.1	93.44	61	4	0	2289	2472	661	721	4.20E-22	112.1	GO:0003688//DNA replication origin binding;GO:0005634//nucleus;GO:0005524//ATP binding;GO:0003682//chromatin binding;GO:0042555//MCM complex;GO:0006270//DNA replication initiation;GO:0003678//DNA helicase activity
CL12.Contig4_All	AIU48275.1	87.81	525	64	4	25	1588	1	525	8.50E-265	918.3	GO:0003688//DNA replication origin binding;GO:0005634//nucleus;GO:0005524//ATP binding;GO:0003682//chromatin binding;GO:0042555//MCM complex;GO:0006270//DNA replication initiation;GO:0003678//DNA helicase activity
CL12.Contig4_All	XP_006453682.1	90.21	143	14	1	1792	2221	524	665	7.10E-62	244.2	GO:0003688//DNA replication origin binding;GO:0005634//nucleus;GO:0005524//ATP binding;GO:0003682//chromatin binding;GO:0042555//MCM complex;GO:0006270//DNA replication initiation;GO:0003678//DNA helicase activity
CL12.Contig4_All	XP_006453682.1	93.44	61	4	0	2289	2472	665	725	4.20E-22	112.1	GO:0003688//DNA replication origin binding;GO:0005634//nucleus;GO:0005524//ATP binding;GO:0003682//chromatin binding;GO:0042555//MCM complex;GO:0006270//DNA replication initiation;GO:0003678//DNA helicase activity
CL12.Contig4_All	XP_006453682.1	87.62	525	65	4	25	1588	1	525	1.90E-264	917.1	GO:0003688//DNA replication origin binding;GO:0005634//nucleus;GO:0005524//ATP binding;GO:0003682//chromatin binding;GO:0042555//MCM complex;GO:0006270//DNA replication initiation;GO:0003678//DNA helicase activity
CL12.Contig4_All	KDO59384.1	90.21	143	14	1	1792	2221	524	665	7.10E-62	244.2	GO:0003688//DNA replication origin binding;GO:0005634//nucleus;GO:0005524//ATP binding;GO:0003682//chromatin binding;GO:0042555//MCM complex;GO:0006270//DNA replication initiation;GO:0003678//DNA helicase activity
CL12.Contig4_All	KDO59384.1	93.44	61	4	0	2289	2472	665	725	4.20E-22	112.1	GO:0003688//DNA replication origin binding;GO:0005634//nucleus;GO:0005524//ATP binding;GO:0003682//chromatin binding;GO:0042555//MCM complex;GO:0006270//DNA replication initiation;GO:0003678//DNA helicase activity
CL12.Contig4_All	KDO59384.1	87.43	525	66	4	25	1588	1	525	9.30E-264	914.8	GO:0003688//DNA replication origin binding;GO:0005634//nucleus;GO:0005524//ATP binding;GO:0003682//chromatin binding;GO:0042555//MCM complex;GO:0006270//DNA replication initiation;GO:0003678//DNA helicase activity
CL12.Contig4_All	XP_006473961.1	90.21	143	14	1	1792	2221	524	665	7.10E-62	244.2	GO:0003688//DNA replication origin binding;GO:0005634//nucleus;GO:0005524//ATP binding;GO:0003682//chromatin binding;GO:0042555//MCM complex;GO:0006270//DNA replication initiation;GO:0003678//DNA helicase activity
CL12.Contig4_All	XP_006473961.1	93.44	61	4	0	2289	2472	665	725	4.20E-22	112.1	GO:0003688//DNA replication origin binding;GO:0005634//nucleus;GO:0005524//ATP binding;GO:0003682//chromatin binding;GO:0042555//MCM complex;GO:0006270//DNA replication initiation;GO:0003678//DNA helicase activity
CL12.Contig4_All	XP_006473961.1	86.86	525	69	7	25	1588	1	522	2.20E-260	903.7	GO:0003688//DNA replication origin binding;GO:0005634//nucleus;GO:0005524//ATP binding;GO:0003682//chromatin binding;GO:0042555//MCM complex;GO:0006270//DNA replication initiation;GO:0003678//DNA helicase activity
CL12.Contig4_All	XP_015384575.1	90.21	143	14	1	1792	2221	521	662	7.10E-62	244.2	GO:0003688//DNA replication origin binding;GO:0005634//nucleus;GO:0005524//ATP binding;GO:0003682//chromatin binding;GO:0042555//MCM complex;GO:0006270//DNA replication initiation;GO:0003678//DNA helicase activity
CL12.Contig4_All	XP_015384575.1	93.44	61	4	0	2289	2472	662	722	4.20E-22	112.1	GO:0003688//DNA replication origin binding;GO:0005634//nucleus;GO:0005524//ATP binding;GO:0003682//chromatin binding;GO:0042555//MCM complex;GO:0006270//DNA replication initiation;GO:0003678//DNA helicase activity
CL12.Contig5_All	XP_006453682.1	88.75	80	9	0	321	81	277	356	1.80E-33	146.7	GO:0003688//DNA replication origin binding;GO:0005634//nucleus;GO:0005524//ATP binding;GO:0003682//chromatin binding;GO:0042555//MCM complex;GO:0006270//DNA replication initiation;GO:0003678//DNA helicase activity
CL12.Contig5_All	AIU48275.1	88.75	80	9	0	321	81	273	352	1.80E-33	146.7	GO:0003688//DNA replication origin binding;GO:0005634//nucleus;GO:0005524//ATP binding;GO:0003682//chromatin binding;GO:0042555//MCM complex;GO:0006270//DNA replication initiation;GO:0003678//DNA helicase activity
CL12.Contig5_All	XP_006473961.1	87.5	80	10	0	321	81	277	356	4.00E-33	145.6	GO:0003688//DNA replication origin binding;GO:0005634//nucleus;GO:0005524//ATP binding;GO:0003682//chromatin binding;GO:0042555//MCM complex;GO:0006270//DNA replication initiation;GO:0003678//DNA helicase activity
CL12.Contig5_All	XP_016199889.1	87.5	80	10	0	321	81	281	360	4.00E-33	145.6	GO:0003688//DNA replication origin binding;GO:0005634//nucleus;GO:0005524//ATP binding;GO:0003682//chromatin binding;GO:0042555//MCM complex;GO:0006270//DNA replication initiation;GO:0003678//DNA helicase activity
CL12.Contig5_All	KDO59384.1	87.5	80	10	0	321	81	277	356	4.00E-33	145.6	GO:0003688//DNA replication origin binding;GO:0005634//nucleus;GO:0005524//ATP binding;GO:0003682//chromatin binding;GO:0042555//MCM complex;GO:0006270//DNA replication initiation;GO:0003678//DNA helicase activity
CL12.Contig6_All	XP_006453682.1	92.46	451	34	1	1624	271	276	725	5.50E-230	802	GO:0003688//DNA replication origin binding;GO:0005634//nucleus;GO:0005524//ATP binding;GO:0003682//chromatin binding;GO:0042555//MCM complex;GO:0006270//DNA replication initiation;GO:0003678//DNA helicase activity
CL12.Contig6_All	AIU48275.1	92.46	451	34	1	1624	271	272	721	5.50E-230	802	GO:0003688//DNA replication origin binding;GO:0005634//nucleus;GO:0005524//ATP binding;GO:0003682//chromatin binding;GO:0042555//MCM complex;GO:0006270//DNA replication initiation;GO:0003678//DNA helicase activity
CL12.Contig6_All	XP_006473961.1	92.24	451	35	1	1624	271	276	725	1.20E-229	800.8	GO:0003688//DNA replication origin binding;GO:0005634//nucleus;GO:0005524//ATP binding;GO:0003682//chromatin binding;GO:0042555//MCM complex;GO:0006270//DNA replication initiation;GO:0003678//DNA helicase activity
CL12.Contig6_All	KDO59384.1	92.24	451	35	1	1624	271	276	725	1.20E-229	800.8	GO:0003688//DNA replication origin binding;GO:0005634//nucleus;GO:0005524//ATP binding;GO:0003682//chromatin binding;GO:0042555//MCM complex;GO:0006270//DNA replication initiation;GO:0003678//DNA helicase activity
CL12.Contig6_All	XP_015384575.1	91.57	451	38	4	1624	271	276	722	2.80E-226	789.6	GO:0003688//DNA replication origin binding;GO:0005634//nucleus;GO:0005524//ATP binding;GO:0003682//chromatin binding;GO:0042555//MCM complex;GO:0006270//DNA replication initiation;GO:0003678//DNA helicase activity
CL13.Contig6_All	AMN14859.1	79.75	79	16	0	1947	1710	102	180	7.60E-29	134.4	GO:0052692//raffinose alpha-galactosidase activity;GO:0005975//carbohydrate metabolic process
CL13.Contig6_All	AMN14859.1	59.34	91	37	3	1700	1427	224	311	4.20E-19	102.1	GO:0052692//raffinose alpha-galactosidase activity;GO:0005975//carbohydrate metabolic process
CL13.Contig6_All	AMN14859.1	42.86	35	20	0	1708	1603	183	217	140	33.9	GO:0052692//raffinose alpha-galactosidase activity;GO:0005975//carbohydrate metabolic process
CL13.Contig6_All	AMN14859.1	81.01	79	15	0	1947	1710	94	172	9.90E-29	134	GO:0052692//raffinose alpha-galactosidase activity;GO:0005975//carbohydrate metabolic process
CL13.Contig6_All	OMO72159.1	77.42	62	14	0	1613	1427	242	303	3.80E-20	105.5	GO:0052692//raffinose alpha-galactosidase activity;GO:0005975//carbohydrate metabolic process
CL13.Contig6_All	OMO72159.1	27.55	196	142	47	1708	1252	175	367	0.079	44.7	GO:0052692//raffinose alpha-galactosidase activity;GO:0005975//carbohydrate metabolic process
CL13.Contig6_All	OMO72159.1	79.75	79	16	0	1947	1710	123	201	2.20E-28	132.9	GO:0052692//raffinose alpha-galactosidase activity;GO:0005975//carbohydrate metabolic process
CL13.Contig6_All	XP_010103558.1	74.14	58	15	0	1601	1427	272	329	3.30E-16	92.4	GO:0052692//raffinose alpha-galactosidase activity;GO:0005975//carbohydrate metabolic process
CL13.Contig6_All	XP_010103558.1	44.44	72	40	6	1450	1252	322	393	0.035	45.8	GO:0052692//raffinose alpha-galactosidase activity;GO:0005975//carbohydrate metabolic process
CL13.Contig6_All	XP_010103558.1	45.71	35	19	0	1708	1603	204	238	110	34.3	GO:0052692//raffinose alpha-galactosidase activity;GO:0005975//carbohydrate metabolic process
CL13.Contig6_All	XP_010103558.1	78.48	79	17	0	1947	1710	107	185	2.90E-28	132.5	GO:0052692//raffinose alpha-galactosidase activity;GO:0005975//carbohydrate metabolic process
CL13.Contig6_All	XP_021901189.1	74.19	62	16	0	1613	1427	255	316	3.20E-19	102.4	GO:0052692//raffinose alpha-galactosidase activity;GO:0005975//carbohydrate metabolic process
CL13.Contig6_All	XP_021901189.1	79.75	79	16	0	1947	1710	79	157	6.40E-28	131.3	GO:0052692//raffinose alpha-galactosidase activity;GO:0005975//carbohydrate metabolic process
CL13.Contig6_All	XP_015886835.1	61.54	91	35	3	1700	1427	201	288	8.40E-20	104.4	GO:0052692//raffinose alpha-galactosidase activity;GO:0005975//carbohydrate metabolic process
CL13.Contig6_All	XP_015886835.1	33.33	195	130	45	1708	1252	160	352	9.00E-06	57.8	GO:0052692//raffinose alpha-galactosidase activity;GO:0005975//carbohydrate metabolic process
CL13.Contig8_All	XP_015886835.1	82.46	342	60	6	137	1145	11	352	1.60E-163	581.6	GO:0052692//raffinose alpha-galactosidase activity;GO:0005975//carbohydrate metabolic process
CL13.Contig8_All	XP_018857901.1	78.72	343	73	6	134	1145	46	388	1.40E-159	568.5	GO:0052692//raffinose alpha-galactosidase activity;GO:0005975//carbohydrate metabolic process
CL13.Contig8_All	XP_002513158.1	76.69	369	86	18	92	1145	14	382	1.40E-159	568.5	GO:0052692//raffinose alpha-galactosidase activity;GO:0005975//carbohydrate metabolic process
CL13.Contig8_All	XP_022139340.1	80	345	69	6	128	1145	41	385	5.50E-159	566.6	GO:0052692//raffinose alpha-galactosidase activity;GO:0005975//carbohydrate metabolic process
CL13.Contig8_All	XP_010546253.1	71.36	391	112	20	32	1145	2	392	9.30E-159	565.8	GO:0052692//raffinose alpha-galactosidase activity;GO:0005975//carbohydrate metabolic process
CL13.Contig10_All	AMN14859.1	79.75	79	16	0	2045	1808	102	180	7.50E-29	134.4	GO:0052692//raffinose alpha-galactosidase activity;GO:0005975//carbohydrate metabolic process
CL13.Contig10_All	AMN14859.1	59.34	91	37	3	1798	1525	224	311	4.10E-19	102.1	GO:0052692//raffinose alpha-galactosidase activity;GO:0005975//carbohydrate metabolic process
CL13.Contig10_All	AMN14859.1	42.86	35	20	0	1806	1701	183	217	140	33.9	GO:0052692//raffinose alpha-galactosidase activity;GO:0005975//carbohydrate metabolic process
CL13.Contig10_All	AMN14859.1	81.01	79	15	0	2045	1808	94	172	9.80E-29	134	GO:0052692//raffinose alpha-galactosidase activity;GO:0005975//carbohydrate metabolic process
CL13.Contig10_All	OMO72159.1	77.42	62	14	0	1711	1525	242	303	3.70E-20	105.5	GO:0052692//raffinose alpha-galactosidase activity;GO:0005975//carbohydrate metabolic process
CL13.Contig10_All	OMO72159.1	29.86	221	155	48	1806	1275	175	391	4.60E-10	72	GO:0052692//raffinose alpha-galactosidase activity;GO:0005975//carbohydrate metabolic process
CL13.Contig10_All	OMO72159.1	79.75	79	16	0	2045	1808	123	201	2.20E-28	132.9	GO:0052692//raffinose alpha-galactosidase activity;GO:0005975//carbohydrate metabolic process
CL13.Contig10_All	XP_010103558.1	74.14	58	15	0	1699	1525	272	329	3.30E-16	92.4	GO:0052692//raffinose alpha-galactosidase activity;GO:0005975//carbohydrate metabolic process
CL13.Contig10_All	XP_010103558.1	49.48	97	49	7	1548	1275	322	417	9.90E-13	80.9	GO:0052692//raffinose alpha-galactosidase activity;GO:0005975//carbohydrate metabolic process
CL13.Contig10_All	XP_010103558.1	45.71	35	19	0	1806	1701	204	238	110	34.3	GO:0052692//raffinose alpha-galactosidase activity;GO:0005975//carbohydrate metabolic process
CL13.Contig10_All	XP_010103558.1	78.48	79	17	0	2045	1808	107	185	2.90E-28	132.5	GO:0052692//raffinose alpha-galactosidase activity;GO:0005975//carbohydrate metabolic process
CL13.Contig10_All	XP_021901189.1	74.19	62	16	0	1711	1525	255	316	3.20E-19	102.4	GO:0052692//raffinose alpha-galactosidase activity;GO:0005975//carbohydrate metabolic process
CL13.Contig10_All	XP_021901189.1	29.2	226	160	58	1806	1275	188	404	3.90E-09	68.9	GO:0052692//raffinose alpha-galactosidase activity;GO:0005975//carbohydrate metabolic process
CL13.Contig10_All	XP_021901189.1	79.75	79	16	0	2045	1808	79	157	6.40E-28	131.3	GO:0052692//raffinose alpha-galactosidase activity;GO:0005975//carbohydrate metabolic process
CL13.Contig10_All	XP_015886835.1	61.54	91	35	3	1798	1525	201	288	8.30E-20	104.4	GO:0052692//raffinose alpha-galactosidase activity;GO:0005975//carbohydrate metabolic process
CL13.Contig10_All	XP_015886835.1	35.91	220	141	46	1806	1275	160	376	2.80E-15	89.4	GO:0052692//raffinose alpha-galactosidase activity;GO:0005975//carbohydrate metabolic process
CL17.Contig1_All	XP_006489124.1	49.62	395	199	17	1201	55	1	391	5.00E-98	363.2	GO:0006355//regulation of transcription, DNA-templated;GO:0003690//double-stranded DNA binding
CL17.Contig1_All	XP_006419630.1	53.89	334	154	2	1057	55	1	332	2.80E-93	347.4	GO:0006355//regulation of transcription, DNA-templated;GO:0003690//double-stranded DNA binding
CL17.Contig1_All	XP_002274845.1	49.73	372	187	11	1147	58	19	388	9.10E-92	342.4	GO:0006355//regulation of transcription, DNA-templated;GO:0003690//double-stranded DNA binding
CL17.Contig1_All	XP_015570793.1	46.86	382	203	7	1201	58	1	376	1.30E-90	338.6	GO:0006355//regulation of transcription, DNA-templated;GO:0003690//double-stranded DNA binding
CL17.Contig1_All	EEF49526.1	46.86	382	203	7	1201	58	1	376	1.30E-90	338.6	GO:0006355//regulation of transcription, DNA-templated;GO:0003690//double-stranded DNA binding
CL17.Contig1_All	EEF49526.1	45.85	325	176	2	1033	58	478	800	5.90E-75	286.6	GO:0006355//regulation of transcription, DNA-templated;GO:0003690//double-stranded DNA binding
CL17.Contig2_All	XP_006489124.1	53.96	341	157	2	1078	55	53	391	1.10E-94	352.4	GO:0006355//regulation of transcription, DNA-templated;GO:0003690//double-stranded DNA binding
CL17.Contig2_All	XP_006489124.1	31.72	227	155	28	1480	880	1	226	6.90E-17	94	GO:0006355//regulation of transcription, DNA-templated;GO:0003690//double-stranded DNA binding
CL17.Contig2_All	XP_006489124.1	53.59	334	155	2	1057	55	1	332	1.30E-92	345.5	GO:0006355//regulation of transcription, DNA-templated;GO:0003690//double-stranded DNA binding
CL17.Contig2_All	XP_006419630.1	32.14	168	114	19	1330	880	1	167	3.50E-13	81.6	GO:0006355//regulation of transcription, DNA-templated;GO:0003690//double-stranded DNA binding
CL17.Contig2_All	XP_006419630.1	50.42	357	177	3	1126	58	34	388	6.10E-90	336.7	GO:0006355//regulation of transcription, DNA-templated;GO:0003690//double-stranded DNA binding
CL17.Contig2_All	XP_002274845.1	32.87	216	145	25	1426	796	19	215	8.70E-20	103.6	GO:0006355//regulation of transcription, DNA-templated;GO:0003690//double-stranded DNA binding
CL17.Contig2_All	XP_002274845.1	41.29	465	273	34	1366	58	43	502	8.30E-87	326.2	GO:0006355//regulation of transcription, DNA-templated;GO:0003690//double-stranded DNA binding
CL17.Contig2_All	XP_010649759.1	49.16	356	181	4	1129	67	36	389	8.30E-87	326.2	GO:0006355//regulation of transcription, DNA-templated;GO:0003690//double-stranded DNA binding
CL17.Contig2_All	XP_010649759.1	26.33	395	291	60	1426	343	19	387	2.70E-21	108.6	GO:0006355//regulation of transcription, DNA-templated;GO:0003690//double-stranded DNA binding
CL17.Contig4_All	XP_006489124.1	46.96	296	157	1	1005	117	98	392	1.20E-65	255.8	GO:0006355//regulation of transcription, DNA-templated;GO:0003690//double-stranded DNA binding
CL17.Contig4_All	XP_006489124.1	45.03	151	83	12	1273	850	1	149	1.10E-23	116.3	GO:0006355//regulation of transcription, DNA-templated;GO:0003690//double-stranded DNA binding
CL17.Contig4_All	XP_006489124.1	46.96	296	157	1	1005	117	39	333	1.20E-65	255.8	GO:0006355//regulation of transcription, DNA-templated;GO:0003690//double-stranded DNA binding
CL17.Contig4_All	XP_006419630.1	51.11	90	44	0	1120	850	1	90	1.90E-18	99	GO:0006355//regulation of transcription, DNA-templated;GO:0003690//double-stranded DNA binding
CL17.Contig4_All	XP_006419630.1	53.78	251	116	1	870	117	34	283	2.60E-65	254.6	GO:0006355//regulation of transcription, DNA-templated;GO:0003690//double-stranded DNA binding
CL17.Contig4_All	KDO75141.1	47.22	36	19	1	970	862	2	36	130	33.1	GO:0006355//regulation of transcription, DNA-templated;GO:0003690//double-stranded DNA binding
CL17.Contig4_All	KDO75141.1	44.85	301	166	7	1038	135	84	377	5.00E-64	250.4	GO:0006355//regulation of transcription, DNA-templated;GO:0003690//double-stranded DNA binding
CL17.Contig4_All	XP_015570955.1	47.76	134	70	1	1273	871	1	133	2.10E-22	112.1	GO:0006355//regulation of transcription, DNA-templated;GO:0003690//double-stranded DNA binding
CL17.Contig4_All	XP_015570955.1	44.85	301	166	7	1038	135	49	342	5.00E-64	250.4	GO:0006355//regulation of transcription, DNA-templated;GO:0003690//double-stranded DNA binding
CL17.Contig4_All	EEF49527.1	59.14	93	38	0	1150	871	6	98	5.20E-21	107.5	GO:0006355//regulation of transcription, DNA-templated;GO:0003690//double-stranded DNA binding
CL17.Contig7_All	KDO75141.1	59.46	148	60	2	1	445	137	282	2.00E-41	173.7	GO:0032502//developmental process;GO:0006355//regulation of transcription, DNA-templated;GO:0009658//chloroplast organization;GO:0003690//double-stranded DNA binding;GO:0008380//RNA splicing;GO:0009507//chloroplast;GO:0019843//rRNA binding;GO:0003727//single-stranded RNA binding;GO:0042255//ribosome assembly
CL17.Contig7_All	XP_002317871.1	60	145	58	2	4	439	246	388	1.70E-40	170.6	GO:0032502//developmental process;GO:0006355//regulation of transcription, DNA-templated;GO:0009658//chloroplast organization;GO:0003690//double-stranded DNA binding;GO:0008380//RNA splicing;GO:0009507//chloroplast;GO:0019843//rRNA binding;GO:0003727//single-stranded RNA binding;GO:0042255//ribosome assembly
CL17.Contig7_All	XP_006489124.1	57.43	148	63	2	1	445	246	391	8.40E-40	168.3	GO:0032502//developmental process;GO:0006355//regulation of transcription, DNA-templated;GO:0009658//chloroplast organization;GO:0003690//double-stranded DNA binding;GO:0008380//RNA splicing;GO:0009507//chloroplast;GO:0019843//rRNA binding;GO:0003727//single-stranded RNA binding;GO:0042255//ribosome assembly
CL17.Contig7_All	XP_006419630.1	57.43	148	63	2	1	445	187	332	8.40E-40	168.3	GO:0032502//developmental process;GO:0006355//regulation of transcription, DNA-templated;GO:0009658//chloroplast organization;GO:0003690//double-stranded DNA binding;GO:0008380//RNA splicing;GO:0009507//chloroplast;GO:0019843//rRNA binding;GO:0003727//single-stranded RNA binding;GO:0042255//ribosome assembly
CL17.Contig7_All	XP_002274845.1	60.14	148	59	3	1	442	243	388	5.40E-39	165.6	GO:0032502//developmental process;GO:0006355//regulation of transcription, DNA-templated;GO:0009658//chloroplast organization;GO:0003690//double-stranded DNA binding;GO:0008380//RNA splicing;GO:0009507//chloroplast;GO:0019843//rRNA binding;GO:0003727//single-stranded RNA binding;GO:0042255//ribosome assembly
CL17.Contig8_All	XP_006489124.1	48.23	396	205	10	1196	35	1	395	2.60E-94	350.9	GO:0032502//developmental process;GO:0006355//regulation of transcription, DNA-templated;GO:0009658//chloroplast organization;GO:0003690//double-stranded DNA binding;GO:0008380//RNA splicing;GO:0009507//chloroplast;GO:0019843//rRNA binding;GO:0003727//single-stranded RNA binding;GO:0042255//ribosome assembly
CL17.Contig8_All	XP_002317871.1	51.69	354	171	3	1115	53	38	388	1.70E-93	348.2	GO:0032502//developmental process;GO:0006355//regulation of transcription, DNA-templated;GO:0009658//chloroplast organization;GO:0003690//double-stranded DNA binding;GO:0008380//RNA splicing;GO:0009507//chloroplast;GO:0019843//rRNA binding;GO:0003727//single-stranded RNA binding;GO:0042255//ribosome assembly
CL17.Contig8_All	XP_002274845.1	51.08	370	181	8	1142	53	19	387	8.40E-93	345.9	GO:0032502//developmental process;GO:0006355//regulation of transcription, DNA-templated;GO:0009658//chloroplast organization;GO:0003690//double-stranded DNA binding;GO:0008380//RNA splicing;GO:0009507//chloroplast;GO:0019843//rRNA binding;GO:0003727//single-stranded RNA binding;GO:0042255//ribosome assembly
CL17.Contig8_All	XP_015570793.1	48.75	359	184	1	1088	11	32	389	3.50E-91	340.5	GO:0032502//developmental process;GO:0006355//regulation of transcription, DNA-templated;GO:0009658//chloroplast organization;GO:0003690//double-stranded DNA binding;GO:0008380//RNA splicing;GO:0009507//chloroplast;GO:0019843//rRNA binding;GO:0003727//single-stranded RNA binding;GO:0042255//ribosome assembly
CL17.Contig8_All	EEF49526.1	48.75	359	184	1	1088	11	32	389	3.50E-91	340.5	GO:0032502//developmental process;GO:0006355//regulation of transcription, DNA-templated;GO:0009658//chloroplast organization;GO:0003690//double-stranded DNA binding;GO:0008380//RNA splicing;GO:0009507//chloroplast;GO:0019843//rRNA binding;GO:0003727//single-stranded RNA binding;GO:0042255//ribosome assembly
CL17.Contig8_All	EEF49526.1	47.06	323	171	1	1022	53	478	799	1.90E-76	291.6	GO:0032502//developmental process;GO:0006355//regulation of transcription, DNA-templated;GO:0009658//chloroplast organization;GO:0003690//double-stranded DNA binding;GO:0008380//RNA splicing;GO:0009507//chloroplast;GO:0019843//rRNA binding;GO:0003727//single-stranded RNA binding;GO:0042255//ribosome assembly
CL17.Contig10_All	XP_006489124.1	49.37	395	200	18	135	1275	1	392	2.20E-97	361.3	GO:0006355//regulation of transcription, DNA-templated;GO:0003690//double-stranded DNA binding
CL17.Contig10_All	XP_006419630.1	53.59	334	155	1	273	1275	1	333	1.90E-93	348.2	GO:0006355//regulation of transcription, DNA-templated;GO:0003690//double-stranded DNA binding
CL17.Contig10_All	XP_015570793.1	46.42	377	202	2	135	1266	1	375	4.10E-91	340.5	GO:0006355//regulation of transcription, DNA-templated;GO:0003690//double-stranded DNA binding
CL17.Contig10_All	EEF49526.1	46.42	377	202	2	135	1266	1	375	4.10E-91	340.5	GO:0006355//regulation of transcription, DNA-templated;GO:0003690//double-stranded DNA binding
CL17.Contig10_All	EEF49526.1	45.82	323	175	1	297	1266	478	799	2.40E-75	288.1	GO:0006355//regulation of transcription, DNA-templated;GO:0003690//double-stranded DNA binding
CL17.Contig10_All	EEF49526.1	48.92	370	189	12	189	1266	19	387	2.00E-90	338.2	GO:0006355//regulation of transcription, DNA-templated;GO:0003690//double-stranded DNA binding
CL17.Contig11_All	XP_006489124.1	48.47	392	202	9	1229	77	1	391	1.30E-93	348.6	GO:0032502//developmental process;GO:0006355//regulation of transcription, DNA-templated;GO:0009658//chloroplast organization;GO:0003690//double-stranded DNA binding;GO:0008380//RNA splicing;GO:0009507//chloroplast;GO:0019843//rRNA binding;GO:0003727//single-stranded RNA binding;GO:0042255//ribosome assembly
CL17.Contig11_All	XP_002274845.1	51.76	369	178	8	1169	83	20	387	8.40E-93	345.9	GO:0032502//developmental process;GO:0006355//regulation of transcription, DNA-templated;GO:0009658//chloroplast organization;GO:0003690//double-stranded DNA binding;GO:0008380//RNA splicing;GO:0009507//chloroplast;GO:0019843//rRNA binding;GO:0003727//single-stranded RNA binding;GO:0042255//ribosome assembly
CL17.Contig11_All	XP_002317871.1	47.81	389	203	18	1214	83	6	388	1.10E-89	335.5	GO:0032502//developmental process;GO:0006355//regulation of transcription, DNA-templated;GO:0009658//chloroplast organization;GO:0003690//double-stranded DNA binding;GO:0008380//RNA splicing;GO:0009507//chloroplast;GO:0019843//rRNA binding;GO:0003727//single-stranded RNA binding;GO:0042255//ribosome assembly
CL17.Contig11_All	XP_021669510.1	48.94	378	193	8	1229	101	1	372	1.50E-89	335.1	GO:0032502//developmental process;GO:0006355//regulation of transcription, DNA-templated;GO:0009658//chloroplast organization;GO:0003690//double-stranded DNA binding;GO:0008380//RNA splicing;GO:0009507//chloroplast;GO:0019843//rRNA binding;GO:0003727//single-stranded RNA binding;GO:0042255//ribosome assembly
CL17.Contig11_All	XP_015570955.1	47.64	382	200	2	1229	83	1	380	5.60E-89	333.2	GO:0032502//developmental process;GO:0006355//regulation of transcription, DNA-templated;GO:0009658//chloroplast organization;GO:0003690//double-stranded DNA binding;GO:0008380//RNA splicing;GO:0009507//chloroplast;GO:0019843//rRNA binding;GO:0003727//single-stranded RNA binding;GO:0042255//ribosome assembly
CL17.Contig12_All	XP_006489124.1	49.24	396	201	8	1238	71	1	395	1.50E-97	361.7	GO:0032502//developmental process;GO:0006355//regulation of transcription, DNA-templated;GO:0009658//chloroplast organization;GO:0003690//double-stranded DNA binding;GO:0008380//RNA splicing;GO:0009507//chloroplast;GO:0019843//rRNA binding;GO:0003727//single-stranded RNA binding;GO:0042255//ribosome assembly
CL17.Contig12_All	XP_002317871.1	50.26	388	193	15	1223	89	6	388	1.50E-97	361.7	GO:0032502//developmental process;GO:0006355//regulation of transcription, DNA-templated;GO:0009658//chloroplast organization;GO:0003690//double-stranded DNA binding;GO:0008380//RNA splicing;GO:0009507//chloroplast;GO:0019843//rRNA binding;GO:0003727//single-stranded RNA binding;GO:0042255//ribosome assembly
CL17.Contig12_All	XP_011039137.1	48.97	388	198	13	1223	89	4	388	7.10E-95	352.8	GO:0032502//developmental process;GO:0006355//regulation of transcription, DNA-templated;GO:0009658//chloroplast organization;GO:0003690//double-stranded DNA binding;GO:0008380//RNA splicing;GO:0009507//chloroplast;GO:0019843//rRNA binding;GO:0003727//single-stranded RNA binding;GO:0042255//ribosome assembly
CL17.Contig12_All	XP_002322106.2	49.48	388	196	16	1238	104	1	382	1.30E-93	348.6	GO:0032502//developmental process;GO:0006355//regulation of transcription, DNA-templated;GO:0009658//chloroplast organization;GO:0003690//double-stranded DNA binding;GO:0008380//RNA splicing;GO:0009507//chloroplast;GO:0019843//rRNA binding;GO:0003727//single-stranded RNA binding;GO:0042255//ribosome assembly
CL17.Contig12_All	XP_011035612.1	49.23	388	197	16	1238	104	1	382	1.70E-93	348.2	GO:0032502//developmental process;GO:0006355//regulation of transcription, DNA-templated;GO:0009658//chloroplast organization;GO:0003690//double-stranded DNA binding;GO:0008380//RNA splicing;GO:0009507//chloroplast;GO:0019843//rRNA binding;GO:0003727//single-stranded RNA binding;GO:0042255//ribosome assembly
CL17.Contig13_All	XP_006489124.1	53.2	344	161	1	1	1033	50	392	1.00E-97	362.1	GO:0006355//regulation of transcription, DNA-templated;GO:0003690//double-stranded DNA binding
CL17.Contig13_All	XP_015570793.1	50.44	341	169	1	1	1024	36	375	2.80E-95	354	GO:0006355//regulation of transcription, DNA-templated;GO:0003690//double-stranded DNA binding
CL17.Contig13_All	EEF49526.1	50.44	341	169	1	1	1024	36	375	2.80E-95	354	GO:0006355//regulation of transcription, DNA-templated;GO:0003690//double-stranded DNA binding
CL17.Contig13_All	EEF49526.1	46.91	324	172	3	55	1024	478	799	1.50E-77	295	GO:0006355//regulation of transcription, DNA-templated;GO:0003690//double-stranded DNA binding
CL17.Contig13_All	EEF49526.1	52.94	340	160	2	7	1024	49	387	1.00E-94	352.1	GO:0006355//regulation of transcription, DNA-templated;GO:0003690//double-stranded DNA binding
CL17.Contig13_All	XP_006419630.1	52.69	334	158	1	31	1033	1	333	2.30E-94	350.9	GO:0006355//regulation of transcription, DNA-templated;GO:0003690//double-stranded DNA binding
CL17.Contig14_All	XP_006419630.1	51.56	320	155	1	1223	263	15	333	4.60E-85	320.1	GO:0006355//regulation of transcription, DNA-templated;GO:0003690//double-stranded DNA binding
CL17.Contig14_All	XP_002274845.1	52.83	318	150	2	1223	272	71	387	7.80E-85	319.3	GO:0006355//regulation of transcription, DNA-templated;GO:0003690//double-stranded DNA binding
CL17.Contig14_All	XP_006489124.1	51.56	320	155	1	1223	263	74	392	1.70E-84	318.2	GO:0006355//regulation of transcription, DNA-templated;GO:0003690//double-stranded DNA binding
CL17.Contig14_All	XP_010649759.1	52.53	316	150	2	1223	278	75	389	3.00E-84	317.4	GO:0006355//regulation of transcription, DNA-templated;GO:0003690//double-stranded DNA binding
CL17.Contig14_All	XP_015570793.1	49.06	318	162	1	1226	272	59	375	6.20E-82	309.7	GO:0006355//regulation of transcription, DNA-templated;GO:0003690//double-stranded DNA binding
CL17.Contig15_All	XP_002317871.1	50.69	363	179	5	34	1117	29	388	1.50E-94	351.7	GO:0032502//developmental process;GO:0006355//regulation of transcription, DNA-templated;GO:0009658//chloroplast organization;GO:0003690//double-stranded DNA binding;GO:0008380//RNA splicing;GO:0009507//chloroplast;GO:0019843//rRNA binding;GO:0003727//single-stranded RNA binding;GO:0042255//ribosome assembly
CL17.Contig15_All	XP_002276393.1	53.04	345	162	4	82	1111	40	382	9.50E-94	349	GO:0032502//developmental process;GO:0006355//regulation of transcription, DNA-templated;GO:0009658//chloroplast organization;GO:0003690//double-stranded DNA binding;GO:0008380//RNA splicing;GO:0009507//chloroplast;GO:0019843//rRNA binding;GO:0003727//single-stranded RNA binding;GO:0042255//ribosome assembly
CL17.Contig15_All	XP_006489124.1	50.56	358	177	5	61	1126	37	392	4.70E-93	346.7	GO:0032502//developmental process;GO:0006355//regulation of transcription, DNA-templated;GO:0009658//chloroplast organization;GO:0003690//double-stranded DNA binding;GO:0008380//RNA splicing;GO:0009507//chloroplast;GO:0019843//rRNA binding;GO:0003727//single-stranded RNA binding;GO:0042255//ribosome assembly
CL17.Contig15_All	CAN78550.1	53.04	345	162	4	82	1111	40	382	4.70E-93	346.7	GO:0032502//developmental process;GO:0006355//regulation of transcription, DNA-templated;GO:0009658//chloroplast organization;GO:0003690//double-stranded DNA binding;GO:0008380//RNA splicing;GO:0009507//chloroplast;GO:0019843//rRNA binding;GO:0003727//single-stranded RNA binding;GO:0042255//ribosome assembly
CL17.Contig15_All	XP_010649759.1	50.13	375	187	9	7	1111	17	389	8.10E-93	345.9	GO:0032502//developmental process;GO:0006355//regulation of transcription, DNA-templated;GO:0009658//chloroplast organization;GO:0003690//double-stranded DNA binding;GO:0008380//RNA splicing;GO:0009507//chloroplast;GO:0019843//rRNA binding;GO:0003727//single-stranded RNA binding;GO:0042255//ribosome assembly
CL17.Contig16_All	XP_006489124.1	50.13	393	196	11	122	1274	1	391	3.30E-97	360.5	GO:0006355//regulation of transcription, DNA-templated;GO:0003690//double-stranded DNA binding
CL17.Contig16_All	XP_006419630.1	53.59	334	155	2	272	1274	1	332	1.50E-92	345.1	GO:0006355//regulation of transcription, DNA-templated;GO:0003690//double-stranded DNA binding
CL17.Contig16_All	XP_002274845.1	50.13	371	185	9	176	1268	19	387	5.50E-92	343.2	GO:0006355//regulation of transcription, DNA-templated;GO:0003690//double-stranded DNA binding
CL17.Contig16_All	XP_015570793.1	46.34	382	205	7	122	1268	1	375	4.70E-91	340.1	GO:0006355//regulation of transcription, DNA-templated;GO:0003690//double-stranded DNA binding
CL17.Contig16_All	EEF49526.1	46.34	382	205	7	122	1268	1	375	4.70E-91	340.1	GO:0006355//regulation of transcription, DNA-templated;GO:0003690//double-stranded DNA binding
CL17.Contig16_All	EEF49526.1	46.46	325	174	4	296	1268	478	799	1.20E-73	282.3	GO:0006355//regulation of transcription, DNA-templated;GO:0003690//double-stranded DNA binding
CL17.Contig17_All	XP_006489124.1	50.25	394	196	10	1307	149	1	392	3.10E-96	357.5	GO:0032502//developmental process;GO:0006355//regulation of transcription, DNA-templated;GO:0009658//chloroplast organization;GO:0003690//double-stranded DNA binding;GO:0008380//RNA splicing;GO:0009507//chloroplast;GO:0019843//rRNA binding;GO:0003727//single-stranded RNA binding;GO:0042255//ribosome assembly
CL17.Contig17_All	XP_002274845.1	50.94	371	182	9	1250	158	19	387	2.60E-95	354.4	GO:0032502//developmental process;GO:0006355//regulation of transcription, DNA-templated;GO:0009658//chloroplast organization;GO:0003690//double-stranded DNA binding;GO:0008380//RNA splicing;GO:0009507//chloroplast;GO:0019843//rRNA binding;GO:0003727//single-stranded RNA binding;GO:0042255//ribosome assembly
CL17.Contig17_All	XP_002317871.1	48.71	388	199	15	1292	158	6	388	3.80E-94	350.5	GO:0032502//developmental process;GO:0006355//regulation of transcription, DNA-templated;GO:0009658//chloroplast organization;GO:0003690//double-stranded DNA binding;GO:0008380//RNA splicing;GO:0009507//chloroplast;GO:0019843//rRNA binding;GO:0003727//single-stranded RNA binding;GO:0042255//ribosome assembly
CL17.Contig17_All	XP_018826130.1	47.66	384	201	7	1307	155	1	377	4.20E-93	347.1	GO:0032502//developmental process;GO:0006355//regulation of transcription, DNA-templated;GO:0009658//chloroplast organization;GO:0003690//double-stranded DNA binding;GO:0008380//RNA splicing;GO:0009507//chloroplast;GO:0019843//rRNA binding;GO:0003727//single-stranded RNA binding;GO:0042255//ribosome assembly
CL17.Contig17_All	EEF49526.1	47.26	383	202	8	1307	158	1	375	4.20E-93	347.1	GO:0032502//developmental process;GO:0006355//regulation of transcription, DNA-templated;GO:0009658//chloroplast organization;GO:0003690//double-stranded DNA binding;GO:0008380//RNA splicing;GO:0009507//chloroplast;GO:0019843//rRNA binding;GO:0003727//single-stranded RNA binding;GO:0042255//ribosome assembly
CL17.Contig17_All	EEF49526.1	46.46	325	174	4	1130	158	478	799	4.20E-77	293.9	GO:0032502//developmental process;GO:0006355//regulation of transcription, DNA-templated;GO:0009658//chloroplast organization;GO:0003690//double-stranded DNA binding;GO:0008380//RNA splicing;GO:0009507//chloroplast;GO:0019843//rRNA binding;GO:0003727//single-stranded RNA binding;GO:0042255//ribosome assembly
CL17.Contig18_All	XP_002274845.1	56.92	130	56	2	4	391	266	394	1.00E-32	144.8	GO:0032502//developmental process;GO:0006355//regulation of transcription, DNA-templated;GO:0009658//chloroplast organization;GO:0003690//double-stranded DNA binding;GO:0008380//RNA splicing;GO:0009507//chloroplast;GO:0019843//rRNA binding;GO:0003727//single-stranded RNA binding;GO:0042255//ribosome assembly
CL17.Contig18_All	XP_002317871.1	58.54	123	51	1	1	370	267	388	3.00E-32	143.3	GO:0032502//developmental process;GO:0006355//regulation of transcription, DNA-templated;GO:0009658//chloroplast organization;GO:0003690//double-stranded DNA binding;GO:0008380//RNA splicing;GO:0009507//chloroplast;GO:0019843//rRNA binding;GO:0003727//single-stranded RNA binding;GO:0042255//ribosome assembly
CL17.Contig18_All	XP_002322106.2	61.02	118	46	1	1	355	266	382	6.60E-32	142.1	GO:0032502//developmental process;GO:0006355//regulation of transcription, DNA-templated;GO:0009658//chloroplast organization;GO:0003690//double-stranded DNA binding;GO:0008380//RNA splicing;GO:0009507//chloroplast;GO:0019843//rRNA binding;GO:0003727//single-stranded RNA binding;GO:0042255//ribosome assembly
CL17.Contig18_All	CAN77550.1	56.15	130	57	2	4	391	55	183	8.60E-32	141.7	GO:0032502//developmental process;GO:0006355//regulation of transcription, DNA-templated;GO:0009658//chloroplast organization;GO:0003690//double-stranded DNA binding;GO:0008380//RNA splicing;GO:0009507//chloroplast;GO:0019843//rRNA binding;GO:0003727//single-stranded RNA binding;GO:0042255//ribosome assembly
CL17.Contig18_All	XP_011035612.1	60.17	118	47	1	1	355	266	382	5.60E-31	139	GO:0032502//developmental process;GO:0006355//regulation of transcription, DNA-templated;GO:0009658//chloroplast organization;GO:0003690//double-stranded DNA binding;GO:0008380//RNA splicing;GO:0009507//chloroplast;GO:0019843//rRNA binding;GO:0003727//single-stranded RNA binding;GO:0042255//ribosome assembly
CL17.Contig19_All	XP_015570955.1	51.61	186	90	1	2	560	196	380	1.80E-45	188	GO:0006355//regulation of transcription, DNA-templated;GO:0003690//double-stranded DNA binding
CL17.Contig19_All	EEF49527.1	51.61	186	90	1	2	560	161	345	1.80E-45	188	GO:0006355//regulation of transcription, DNA-templated;GO:0003690//double-stranded DNA binding
CL17.Contig19_All	XP_002274845.1	54.01	187	86	2	2	560	202	387	4.00E-45	186.8	GO:0006355//regulation of transcription, DNA-templated;GO:0003690//double-stranded DNA binding
CL17.Contig19_All	XP_006489124.1	50.79	189	93	1	2	569	205	392	1.20E-44	185.3	GO:0006355//regulation of transcription, DNA-templated;GO:0003690//double-stranded DNA binding
CL17.Contig19_All	XP_006419630.1	50.79	189	93	1	2	569	146	333	1.20E-44	185.3	GO:0006355//regulation of transcription, DNA-templated;GO:0003690//double-stranded DNA binding
CL17.Contig20_All	XP_002274845.1	51.34	298	145	3	5	893	91	387	2.30E-78	297.7	GO:0006355//regulation of transcription, DNA-templated;GO:0003690//double-stranded DNA binding
CL17.Contig20_All	XP_010649759.1	52.36	296	141	3	5	887	95	389	6.60E-78	296.2	GO:0006355//regulation of transcription, DNA-templated;GO:0003690//double-stranded DNA binding
CL17.Contig20_All	XP_006419630.1	49.83	301	151	2	2	902	34	333	5.60E-77	293.1	GO:0006355//regulation of transcription, DNA-templated;GO:0003690//double-stranded DNA binding
CL17.Contig20_All	XP_006489124.1	50.17	301	150	2	2	902	93	392	7.30E-77	292.7	GO:0006355//regulation of transcription, DNA-templated;GO:0003690//double-stranded DNA binding
CL17.Contig20_All	EEF35639.1	48.83	299	153	4	2	893	140	436	9.60E-77	292.4	GO:0006355//regulation of transcription, DNA-templated;GO:0003690//double-stranded DNA binding
CL17.Contig21_All	OIV97336.1	43.67	458	258	18	1336	1	43	495	9.60E-96	355.9	GO:0006355//regulation of transcription, DNA-templated;GO:0003690//double-stranded DNA binding
CL17.Contig21_All	OIV97336.1	29.94	314	220	53	1192	289	15	288	1.60E-21	109.4	GO:0006355//regulation of transcription, DNA-templated;GO:0003690//double-stranded DNA binding
CL17.Contig21_All	OIV97336.1	49.44	360	182	2	1081	1	28	385	5.80E-93	346.7	GO:0006355//regulation of transcription, DNA-templated;GO:0003690//double-stranded DNA binding
CL17.Contig21_All	XP_006489124.1	38.77	227	139	14	1450	808	1	226	5.70E-32	144.1	GO:0006355//regulation of transcription, DNA-templated;GO:0003690//double-stranded DNA binding
CL17.Contig21_All	XP_006489124.1	50.45	331	164	2	994	1	43	371	7.10E-91	339.7	GO:0006355//regulation of transcription, DNA-templated;GO:0003690//double-stranded DNA binding
CL17.Contig21_All	XP_015570793.1	40.32	186	111	7	1351	805	31	213	5.90E-29	134	GO:0006355//regulation of transcription, DNA-templated;GO:0003690//double-stranded DNA binding
CL17.Contig21_All	XP_015570793.1	52.29	327	156	2	982	1	2	326	7.10E-91	339.7	GO:0006355//regulation of transcription, DNA-templated;GO:0003690//double-stranded DNA binding
CL17.Contig21_All	XP_006419630.1	41.67	168	98	5	1300	808	1	167	2.50E-27	128.6	GO:0006355//regulation of transcription, DNA-templated;GO:0003690//double-stranded DNA binding
CL17.Contig21_All	XP_006419630.1	50.45	331	164	2	994	1	43	371	7.10E-91	339.7	GO:0006355//regulation of transcription, DNA-templated;GO:0003690//double-stranded DNA binding
CL17.Contig21_All	EEF49526.1	46.88	320	170	2	961	1	478	795	9.00E-78	296.2	GO:0006355//regulation of transcription, DNA-templated;GO:0003690//double-stranded DNA binding
CL17.Contig21_All	EEF49526.1	40.32	186	111	7	1351	805	31	213	5.90E-29	134	GO:0006355//regulation of transcription, DNA-templated;GO:0003690//double-stranded DNA binding
CL17.Contig21_All	EEF49526.1	52.08	96	46	0	1276	988	478	573	3.60E-18	98.2	GO:0006355//regulation of transcription, DNA-templated;GO:0003690//double-stranded DNA binding
CL17.Contig22_All	XP_006419630.1	51.89	264	127	3	2	788	71	333	5.60E-68	263.1	GO:0006355//regulation of transcription, DNA-templated;GO:0003690//double-stranded DNA binding
CL17.Contig22_All	XP_006489124.1	51.89	264	127	3	2	788	130	392	7.30E-68	262.7	GO:0006355//regulation of transcription, DNA-templated;GO:0003690//double-stranded DNA binding
CL17.Contig22_All	KDO75141.1	52.47	263	125	3	5	788	22	283	3.60E-67	260.4	GO:0006355//regulation of transcription, DNA-templated;GO:0003690//double-stranded DNA binding
CL17.Contig22_All	XP_002274845.1	52.33	258	123	2	2	770	127	384	5.80E-65	253.1	GO:0006355//regulation of transcription, DNA-templated;GO:0003690//double-stranded DNA binding
CL17.Contig22_All	XP_010649759.1	51.94	258	124	2	2	770	131	388	1.40E-63	248.4	GO:0006355//regulation of transcription, DNA-templated;GO:0003690//double-stranded DNA binding
CL17.Contig23_All	XP_006489124.1	53.08	341	160	1	1188	165	53	392	2.10E-96	358.2	GO:0032502//developmental process;GO:0006355//regulation of transcription, DNA-templated;GO:0009658//chloroplast organization;GO:0003690//double-stranded DNA binding;GO:0008380//RNA splicing;GO:0009507//chloroplast;GO:0019843//rRNA binding;GO:0003727//single-stranded RNA binding;GO:0042255//ribosome assembly
CL17.Contig23_All	XP_006489124.1	29.88	241	169	32	1590	900	1	220	8.70E-18	97.1	GO:0032502//developmental process;GO:0006355//regulation of transcription, DNA-templated;GO:0009658//chloroplast organization;GO:0003690//double-stranded DNA binding;GO:0008380//RNA splicing;GO:0009507//chloroplast;GO:0019843//rRNA binding;GO:0003727//single-stranded RNA binding;GO:0042255//ribosome assembly
CL17.Contig23_All	XP_006489124.1	51.3	347	169	1	1215	174	43	388	5.70E-94	350.1	GO:0032502//developmental process;GO:0006355//regulation of transcription, DNA-templated;GO:0009658//chloroplast organization;GO:0003690//double-stranded DNA binding;GO:0008380//RNA splicing;GO:0009507//chloroplast;GO:0019843//rRNA binding;GO:0003727//single-stranded RNA binding;GO:0042255//ribosome assembly
CL17.Contig23_All	XP_002317871.1	33.48	221	147	33	1533	906	18	217	6.40E-21	107.5	GO:0032502//developmental process;GO:0006355//regulation of transcription, DNA-templated;GO:0009658//chloroplast organization;GO:0003690//double-stranded DNA binding;GO:0008380//RNA splicing;GO:0009507//chloroplast;GO:0019843//rRNA binding;GO:0003727//single-stranded RNA binding;GO:0042255//ribosome assembly
CL17.Contig23_All	XP_002317871.1	52.4	334	159	1	1167	165	1	333	9.70E-94	349.4	GO:0032502//developmental process;GO:0006355//regulation of transcription, DNA-templated;GO:0009658//chloroplast organization;GO:0003690//double-stranded DNA binding;GO:0008380//RNA splicing;GO:0009507//chloroplast;GO:0019843//rRNA binding;GO:0003727//single-stranded RNA binding;GO:0042255//ribosome assembly
CL17.Contig23_All	XP_006419630.1	29.67	182	128	23	1440	900	1	161	2.60E-14	85.5	GO:0032502//developmental process;GO:0006355//regulation of transcription, DNA-templated;GO:0009658//chloroplast organization;GO:0003690//double-stranded DNA binding;GO:0008380//RNA splicing;GO:0009507//chloroplast;GO:0019843//rRNA binding;GO:0003727//single-stranded RNA binding;GO:0042255//ribosome assembly
CL17.Contig23_All	XP_006419630.1	50.7	355	175	2	1236	174	34	387	5.30E-92	343.6	GO:0032502//developmental process;GO:0006355//regulation of transcription, DNA-templated;GO:0009658//chloroplast organization;GO:0003690//double-stranded DNA binding;GO:0008380//RNA splicing;GO:0009507//chloroplast;GO:0019843//rRNA binding;GO:0003727//single-stranded RNA binding;GO:0042255//ribosome assembly
CL17.Contig23_All	XP_002274845.1	33.8	216	143	25	1536	906	19	215	7.60E-22	110.5	GO:0032502//developmental process;GO:0006355//regulation of transcription, DNA-templated;GO:0009658//chloroplast organization;GO:0003690//double-stranded DNA binding;GO:0008380//RNA splicing;GO:0009507//chloroplast;GO:0019843//rRNA binding;GO:0003727//single-stranded RNA binding;GO:0042255//ribosome assembly
CL17.Contig23_All	XP_002274845.1	49.86	347	174	1	1215	174	43	388	2.00E-91	341.7	GO:0032502//developmental process;GO:0006355//regulation of transcription, DNA-templated;GO:0009658//chloroplast organization;GO:0003690//double-stranded DNA binding;GO:0008380//RNA splicing;GO:0009507//chloroplast;GO:0019843//rRNA binding;GO:0003727//single-stranded RNA binding;GO:0042255//ribosome assembly
CL17.Contig23_All	XP_011039137.1	33.03	221	148	33	1533	906	18	217	1.10E-20	106.7	GO:0032502//developmental process;GO:0006355//regulation of transcription, DNA-templated;GO:0009658//chloroplast organization;GO:0003690//double-stranded DNA binding;GO:0008380//RNA splicing;GO:0009507//chloroplast;GO:0019843//rRNA binding;GO:0003727//single-stranded RNA binding;GO:0042255//ribosome assembly
CL17.Contig24_All	XP_006489124.1	50.6	334	165	1	1005	3	53	385	1.50E-90	338.6	GO:0006355//regulation of transcription, DNA-templated;GO:0003690//double-stranded DNA binding
CL17.Contig24_All	XP_006489124.1	30.89	246	170	42	1407	717	1	220	1.00E-17	96.7	GO:0006355//regulation of transcription, DNA-templated;GO:0003690//double-stranded DNA binding
CL17.Contig24_All	XP_006489124.1	50.15	327	163	1	984	3	1	326	1.90E-88	331.6	GO:0006355//regulation of transcription, DNA-templated;GO:0003690//double-stranded DNA binding
CL17.Contig24_All	XP_006419630.1	32.93	167	112	19	1257	810	1	166	8.90E-14	83.6	GO:0006355//regulation of transcription, DNA-templated;GO:0003690//double-stranded DNA binding
CL17.Contig24_All	XP_006419630.1	48.16	353	183	3	1056	3	36	387	7.10E-88	329.7	GO:0006355//regulation of transcription, DNA-templated;GO:0003690//double-stranded DNA binding
CL17.Contig24_All	XP_010649759.1	33.18	220	147	29	1353	723	19	219	9.80E-21	106.7	GO:0006355//regulation of transcription, DNA-templated;GO:0003690//double-stranded DNA binding
CL17.Contig24_All	XP_010649759.1	47.58	351	184	2	1053	3	34	383	4.60E-87	327	GO:0006355//regulation of transcription, DNA-templated;GO:0003690//double-stranded DNA binding
CL17.Contig24_All	XP_002274845.1	34.7	219	143	31	1353	723	19	215	8.30E-20	103.6	GO:0006355//regulation of transcription, DNA-templated;GO:0003690//double-stranded DNA binding
CL17.Contig24_All	XP_002274845.1	47.6	334	175	1	1005	3	39	371	3.30E-85	320.9	GO:0006355//regulation of transcription, DNA-templated;GO:0003690//double-stranded DNA binding
CL17.Contig24_All	XP_015570793.1	33.17	199	133	21	1308	711	31	208	5.90E-18	97.4	GO:0006355//regulation of transcription, DNA-templated;GO:0003690//double-stranded DNA binding
CL17.Contig25_All	XP_006489124.1	50.57	352	174	12	1169	146	42	392	1.80E-94	351.3	GO:0032502//developmental process;GO:0006355//regulation of transcription, DNA-templated;GO:0009658//chloroplast organization;GO:0003690//double-stranded DNA binding;GO:0008380//RNA splicing;GO:0009507//chloroplast;GO:0019843//rRNA binding;GO:0003727//single-stranded RNA binding;GO:0042255//ribosome assembly
CL17.Contig25_All	XP_006419630.1	50.45	333	165	2	1142	146	2	333	1.40E-91	341.7	GO:0032502//developmental process;GO:0006355//regulation of transcription, DNA-templated;GO:0009658//chloroplast organization;GO:0003690//double-stranded DNA binding;GO:0008380//RNA splicing;GO:0009507//chloroplast;GO:0019843//rRNA binding;GO:0003727//single-stranded RNA binding;GO:0042255//ribosome assembly
CL17.Contig25_All	XP_002317871.1	48.62	362	186	13	1208	155	29	388	5.70E-88	329.7	GO:0032502//developmental process;GO:0006355//regulation of transcription, DNA-templated;GO:0009658//chloroplast organization;GO:0003690//double-stranded DNA binding;GO:0008380//RNA splicing;GO:0009507//chloroplast;GO:0019843//rRNA binding;GO:0003727//single-stranded RNA binding;GO:0042255//ribosome assembly
CL17.Contig25_All	XP_021680859.1	48.32	358	185	14	1181	143	22	377	1.30E-87	328.6	GO:0032502//developmental process;GO:0006355//regulation of transcription, DNA-templated;GO:0009658//chloroplast organization;GO:0003690//double-stranded DNA binding;GO:0008380//RNA splicing;GO:0009507//chloroplast;GO:0019843//rRNA binding;GO:0003727//single-stranded RNA binding;GO:0042255//ribosome assembly
CL17.Contig25_All	XP_002274845.1	49.42	346	175	12	1160	155	43	387	2.40E-86	324.3	GO:0032502//developmental process;GO:0006355//regulation of transcription, DNA-templated;GO:0009658//chloroplast organization;GO:0003690//double-stranded DNA binding;GO:0008380//RNA splicing;GO:0009507//chloroplast;GO:0019843//rRNA binding;GO:0003727//single-stranded RNA binding;GO:0042255//ribosome assembly
CL17.Contig26_All	XP_006489124.1	48.6	393	202	10	1267	115	1	392	6.90E-95	352.8	GO:0032502//developmental process;GO:0006355//regulation of transcription, DNA-templated;GO:0009658//chloroplast organization;GO:0003690//double-stranded DNA binding;GO:0008380//RNA splicing;GO:0009507//chloroplast;GO:0019843//rRNA binding;GO:0003727//single-stranded RNA binding;GO:0042255//ribosome assembly
CL17.Contig26_All	XP_002317871.1	49.06	371	189	15	1210	133	18	385	1.60E-91	341.7	GO:0032502//developmental process;GO:0006355//regulation of transcription, DNA-templated;GO:0009658//chloroplast organization;GO:0003690//double-stranded DNA binding;GO:0008380//RNA splicing;GO:0009507//chloroplast;GO:0019843//rRNA binding;GO:0003727//single-stranded RNA binding;GO:0042255//ribosome assembly
CL17.Contig26_All	XP_011039137.1	48.79	371	190	15	1210	133	18	385	2.70E-91	340.9	GO:0032502//developmental process;GO:0006355//regulation of transcription, DNA-templated;GO:0009658//chloroplast organization;GO:0003690//double-stranded DNA binding;GO:0008380//RNA splicing;GO:0009507//chloroplast;GO:0019843//rRNA binding;GO:0003727//single-stranded RNA binding;GO:0042255//ribosome assembly
CL17.Contig26_All	XP_006419630.1	51.8	334	161	1	1117	115	1	333	3.60E-91	340.5	GO:0032502//developmental process;GO:0006355//regulation of transcription, DNA-templated;GO:0009658//chloroplast organization;GO:0003690//double-stranded DNA binding;GO:0008380//RNA splicing;GO:0009507//chloroplast;GO:0019843//rRNA binding;GO:0003727//single-stranded RNA binding;GO:0042255//ribosome assembly
CL17.Contig26_All	EEF49526.1	50.14	345	172	3	1168	133	31	372	2.00E-89	334.7	GO:0032502//developmental process;GO:0006355//regulation of transcription, DNA-templated;GO:0009658//chloroplast organization;GO:0003690//double-stranded DNA binding;GO:0008380//RNA splicing;GO:0009507//chloroplast;GO:0019843//rRNA binding;GO:0003727//single-stranded RNA binding;GO:0042255//ribosome assembly
CL17.Contig26_All	EEF49526.1	47.04	321	170	3	1093	133	478	796	1.40E-74	285.4	GO:0032502//developmental process;GO:0006355//regulation of transcription, DNA-templated;GO:0009658//chloroplast organization;GO:0003690//double-stranded DNA binding;GO:0008380//RNA splicing;GO:0009507//chloroplast;GO:0019843//rRNA binding;GO:0003727//single-stranded RNA binding;GO:0042255//ribosome assembly
CL17.Contig27_All	XP_006489124.1	50.13	393	196	14	1291	151	1	392	1.90E-98	364.8	GO:0006355//regulation of transcription, DNA-templated;GO:0003690//double-stranded DNA binding
CL17.Contig27_All	XP_006419630.1	53.59	334	155	1	1153	151	1	333	2.80E-94	350.9	GO:0006355//regulation of transcription, DNA-templated;GO:0003690//double-stranded DNA binding
CL17.Contig27_All	XP_015570793.1	46.95	377	200	2	1291	160	1	375	5.20E-93	346.7	GO:0006355//regulation of transcription, DNA-templated;GO:0003690//double-stranded DNA binding
CL17.Contig27_All	EEF49526.1	46.95	377	200	2	1291	160	1	375	5.20E-93	346.7	GO:0006355//regulation of transcription, DNA-templated;GO:0003690//double-stranded DNA binding
CL17.Contig27_All	EEF49526.1	46.25	333	179	3	1156	160	469	799	1.50E-76	292	GO:0006355//regulation of transcription, DNA-templated;GO:0003690//double-stranded DNA binding
CL17.Contig27_All	EEF49526.1	50.85	352	173	3	1210	160	38	388	1.30E-91	342	GO:0006355//regulation of transcription, DNA-templated;GO:0003690//double-stranded DNA binding
CL17.Contig28_All	XP_006489124.1	50.5	400	198	15	1350	171	1	392	1.60E-100	371.7	GO:0032502//developmental process;GO:0006355//regulation of transcription, DNA-templated;GO:0009658//chloroplast organization;GO:0003690//double-stranded DNA binding;GO:0008380//RNA splicing;GO:0009507//chloroplast;GO:0019843//rRNA binding;GO:0003727//single-stranded RNA binding;GO:0042255//ribosome assembly
CL17.Contig28_All	XP_002317871.1	50.39	387	192	6	1335	180	6	388	6.70E-99	366.3	GO:0032502//developmental process;GO:0006355//regulation of transcription, DNA-templated;GO:0009658//chloroplast organization;GO:0003690//double-stranded DNA binding;GO:0008380//RNA splicing;GO:0009507//chloroplast;GO:0019843//rRNA binding;GO:0003727//single-stranded RNA binding;GO:0042255//ribosome assembly
CL17.Contig28_All	XP_015570955.1	49.36	391	198	12	1350	180	1	380	8.70E-99	365.9	GO:0032502//developmental process;GO:0006355//regulation of transcription, DNA-templated;GO:0009658//chloroplast organization;GO:0003690//double-stranded DNA binding;GO:0008380//RNA splicing;GO:0009507//chloroplast;GO:0019843//rRNA binding;GO:0003727//single-stranded RNA binding;GO:0042255//ribosome assembly
CL17.Contig28_All	EEF49527.1	53.08	341	160	1	1203	180	6	345	1.60E-97	361.7	GO:0032502//developmental process;GO:0006355//regulation of transcription, DNA-templated;GO:0009658//chloroplast organization;GO:0003690//double-stranded DNA binding;GO:0008380//RNA splicing;GO:0009507//chloroplast;GO:0019843//rRNA binding;GO:0003727//single-stranded RNA binding;GO:0042255//ribosome assembly
CL17.Contig28_All	XP_011039137.1	50.81	372	183	3	1290	180	18	388	2.80E-97	360.9	GO:0032502//developmental process;GO:0006355//regulation of transcription, DNA-templated;GO:0009658//chloroplast organization;GO:0003690//double-stranded DNA binding;GO:0008380//RNA splicing;GO:0009507//chloroplast;GO:0019843//rRNA binding;GO:0003727//single-stranded RNA binding;GO:0042255//ribosome assembly
CL17.Contig32_All	XP_006419630.1	53.29	167	78	0	1	502	140	306	2.70E-44	183.3	GO:0006355//regulation of transcription, DNA-templated;GO:0003690//double-stranded DNA binding
CL17.Contig32_All	XP_006489124.1	53.29	167	78	0	1	502	199	365	2.70E-44	183.3	GO:0006355//regulation of transcription, DNA-templated;GO:0003690//double-stranded DNA binding
CL17.Contig32_All	KDO75141.1	54.49	167	76	0	1	502	90	256	4.60E-44	182.6	GO:0006355//regulation of transcription, DNA-templated;GO:0003690//double-stranded DNA binding
CL17.Contig32_All	XP_002274845.1	56.02	166	73	1	4	502	197	361	8.80E-43	178.3	GO:0006355//regulation of transcription, DNA-templated;GO:0003690//double-stranded DNA binding
CL17.Contig32_All	XP_007035524.2	49.7	167	84	0	1	502	191	357	1.30E-41	174.5	GO:0006355//regulation of transcription, DNA-templated;GO:0003690//double-stranded DNA binding
CL17.Contig35_All	KDO75141.1	52.36	233	111	1	1	700	55	286	7.00E-58	229.2	GO:0032502//developmental process;GO:0006355//regulation of transcription, DNA-templated;GO:0009658//chloroplast organization;GO:0003690//double-stranded DNA binding;GO:0008380//RNA splicing;GO:0009507//chloroplast;GO:0019843//rRNA binding;GO:0003727//single-stranded RNA binding;GO:0042255//ribosome assembly
CL17.Contig35_All	XP_006419630.1	51.07	233	114	1	1	700	105	336	3.50E-57	226.9	GO:0032502//developmental process;GO:0006355//regulation of transcription, DNA-templated;GO:0009658//chloroplast organization;GO:0003690//double-stranded DNA binding;GO:0008380//RNA splicing;GO:0009507//chloroplast;GO:0019843//rRNA binding;GO:0003727//single-stranded RNA binding;GO:0042255//ribosome assembly
CL17.Contig35_All	XP_006489124.1	51.07	233	114	1	1	700	164	395	4.50E-57	226.5	GO:0032502//developmental process;GO:0006355//regulation of transcription, DNA-templated;GO:0009658//chloroplast organization;GO:0003690//double-stranded DNA binding;GO:0008380//RNA splicing;GO:0009507//chloroplast;GO:0019843//rRNA binding;GO:0003727//single-stranded RNA binding;GO:0042255//ribosome assembly
CL17.Contig35_All	XP_002317871.1	49.78	227	114	1	1	682	163	388	3.30E-55	220.3	GO:0032502//developmental process;GO:0006355//regulation of transcription, DNA-templated;GO:0009658//chloroplast organization;GO:0003690//double-stranded DNA binding;GO:0008380//RNA splicing;GO:0009507//chloroplast;GO:0019843//rRNA binding;GO:0003727//single-stranded RNA binding;GO:0042255//ribosome assembly
CL17.Contig35_All	XP_011035610.1	51.1	227	111	1	1	682	162	387	1.20E-54	218.4	GO:0032502//developmental process;GO:0006355//regulation of transcription, DNA-templated;GO:0009658//chloroplast organization;GO:0003690//double-stranded DNA binding;GO:0008380//RNA splicing;GO:0009507//chloroplast;GO:0019843//rRNA binding;GO:0003727//single-stranded RNA binding;GO:0042255//ribosome assembly
CL17.Contig36_All	XP_006489124.1	51.81	359	173	1	1182	105	35	392	2.90E-95	354	GO:0006355//regulation of transcription, DNA-templated;GO:0003690//double-stranded DNA binding
CL17.Contig36_All	XP_015570793.1	49.15	354	180	3	1176	114	25	375	2.50E-91	340.9	GO:0006355//regulation of transcription, DNA-templated;GO:0003690//double-stranded DNA binding
CL17.Contig36_All	EEF49526.1	49.15	354	180	3	1176	114	25	375	2.50E-91	340.9	GO:0006355//regulation of transcription, DNA-templated;GO:0003690//double-stranded DNA binding
CL17.Contig36_All	EEF49526.1	45.2	323	177	1	1083	114	478	799	2.80E-74	284.3	GO:0006355//regulation of transcription, DNA-templated;GO:0003690//double-stranded DNA binding
CL17.Contig36_All	EEF49526.1	50.54	370	183	4	1215	114	19	387	7.40E-91	339.3	GO:0006355//regulation of transcription, DNA-templated;GO:0003690//double-stranded DNA binding
CL17.Contig36_All	XP_006419630.1	52.1	334	160	1	1107	105	1	333	1.30E-90	338.6	GO:0006355//regulation of transcription, DNA-templated;GO:0003690//double-stranded DNA binding
CL17.Contig37_All	XP_011039137.1	52.6	289	137	1	1041	174	101	388	4.20E-79	300.1	GO:0032502//developmental process;GO:0006355//regulation of transcription, DNA-templated;GO:0009658//chloroplast organization;GO:0003690//double-stranded DNA binding;GO:0008380//RNA splicing;GO:0009507//chloroplast;GO:0019843//rRNA binding;GO:0003727//single-stranded RNA binding;GO:0042255//ribosome assembly
CL17.Contig37_All	XP_002317871.1	52.25	289	138	1	1041	174	101	388	9.20E-79	298.9	GO:0032502//developmental process;GO:0006355//regulation of transcription, DNA-templated;GO:0009658//chloroplast organization;GO:0003690//double-stranded DNA binding;GO:0008380//RNA splicing;GO:0009507//chloroplast;GO:0019843//rRNA binding;GO:0003727//single-stranded RNA binding;GO:0042255//ribosome assembly
CL17.Contig37_All	XP_006419630.1	51.54	293	142	1	1044	165	42	333	2.70E-78	297.4	GO:0032502//developmental process;GO:0006355//regulation of transcription, DNA-templated;GO:0009658//chloroplast organization;GO:0003690//double-stranded DNA binding;GO:0008380//RNA splicing;GO:0009507//chloroplast;GO:0019843//rRNA binding;GO:0003727//single-stranded RNA binding;GO:0042255//ribosome assembly
CL17.Contig37_All	XP_006489124.1	51.54	293	142	1	1044	165	101	392	1.00E-77	295.4	GO:0032502//developmental process;GO:0006355//regulation of transcription, DNA-templated;GO:0009658//chloroplast organization;GO:0003690//double-stranded DNA binding;GO:0008380//RNA splicing;GO:0009507//chloroplast;GO:0019843//rRNA binding;GO:0003727//single-stranded RNA binding;GO:0042255//ribosome assembly
CL17.Contig37_All	EEF49527.1	50.52	289	143	1	1041	174	58	345	6.20E-75	286.2	GO:0032502//developmental process;GO:0006355//regulation of transcription, DNA-templated;GO:0009658//chloroplast organization;GO:0003690//double-stranded DNA binding;GO:0008380//RNA splicing;GO:0009507//chloroplast;GO:0019843//rRNA binding;GO:0003727//single-stranded RNA binding;GO:0042255//ribosome assembly
CL18.Contig1_All	XP_018812622.1	62.3	1565	590	97	4785	207	1	1507	0	1801.6	GO:0005634//nucleus;GO:0003676//nucleic acid binding
CL18.Contig1_All	OMP07019.1	60.48	1551	613	108	4764	207	12	1486	0	1776.1	GO:0005634//nucleus;GO:0003676//nucleic acid binding
CL18.Contig1_All	XP_006476948.1	65.32	1462	507	93	4785	483	1	1397	0	1763.4	GO:0005634//nucleus;GO:0003676//nucleic acid binding
CL18.Contig1_All	XP_006476948.1	56.54	520	226	27	1716	207	1157	1666	5.80E-147	527.7	GO:0005634//nucleus;GO:0003676//nucleic acid binding
CL18.Contig1_All	XP_006476948.1	28.08	527	379	79	1641	240	1088	1595	1.60E-32	147.5	GO:0005634//nucleus;GO:0003676//nucleic acid binding
CL18.Contig1_All	XP_006476948.1	70.28	1319	392	63	4785	912	1	1284	0	1762.7	GO:0005634//nucleus;GO:0003676//nucleic acid binding
CL18.Contig1_All	XP_006440007.1	54.51	510	232	39	1716	207	1157	1634	9.90E-139	500.4	GO:0005634//nucleus;GO:0003676//nucleic acid binding
CL18.Contig1_All	XP_006440007.1	28.48	495	354	47	1641	240	1088	1563	2.80E-32	146.7	GO:0005634//nucleus;GO:0003676//nucleic acid binding
CL18.Contig1_All	XP_006440007.1	29	269	191	44	1461	663	1027	1254	4.90E-13	82.8	GO:0005634//nucleus;GO:0003676//nucleic acid binding
CL18.Contig1_All	XP_006440007.1	61.66	1531	587	98	4764	210	9	1454	0	1749.2	GO:0005634//nucleus;GO:0003676//nucleic acid binding
CL18.Contig2_All	XP_018812622.1	62.42	1570	590	104	4807	220	1	1507	0	1800.4	GO:0005634//nucleus;GO:0003676//nucleic acid binding
CL18.Contig2_All	OMP07019.1	60.3	1559	619	121	4786	220	12	1486	0	1777.3	GO:0005634//nucleus;GO:0003676//nucleic acid binding
CL18.Contig2_All	XP_006476948.1	65.32	1462	507	90	4807	496	1	1397	0	1775.8	GO:0005634//nucleus;GO:0003676//nucleic acid binding
CL18.Contig2_All	XP_006476948.1	57.31	520	222	18	1756	220	1157	1666	3.50E-152	545	GO:0005634//nucleus;GO:0003676//nucleic acid binding
CL18.Contig2_All	XP_006476948.1	70.28	1319	392	60	4807	925	1	1284	0	1775	GO:0005634//nucleus;GO:0003676//nucleic acid binding
CL18.Contig2_All	XP_006440007.1	61.01	1608	627	135	4807	253	1	1563	0	1764.2	GO:0005634//nucleus;GO:0003676//nucleic acid binding
CL18.Contig2_All	XP_006440007.1	54.14	519	238	48	1756	220	1157	1634	5.30E-140	504.6	GO:0005634//nucleus;GO:0003676//nucleic acid binding
CL18.Contig2_All	XP_006440007.1	60.45	1560	617	105	4783	223	14	1508	0	1755.3	GO:0005634//nucleus;GO:0003676//nucleic acid binding
CL18.Contig3_All	XP_018812622.1	62.55	1570	588	98	4825	220	1	1507	0	1807.7	GO:0005634//nucleus;GO:0003676//nucleic acid binding
CL18.Contig3_All	OMP07019.1	60.62	1559	614	115	4804	220	12	1486	0	1789.6	GO:0005634//nucleus;GO:0003676//nucleic acid binding
CL18.Contig3_All	XP_006476948.1	65.6	1462	503	84	4825	496	1	1397	0	1786.5	GO:0005634//nucleus;GO:0003676//nucleic acid binding
CL18.Contig3_All	XP_006476948.1	57.31	520	222	18	1756	220	1157	1666	3.60E-152	545	GO:0005634//nucleus;GO:0003676//nucleic acid binding
CL18.Contig3_All	XP_006476948.1	70.58	1319	388	54	4825	925	1	1284	0	1785.8	GO:0005634//nucleus;GO:0003676//nucleic acid binding
CL18.Contig3_All	XP_006440007.1	61.26	1608	623	129	4825	253	1	1563	0	1775	GO:0005634//nucleus;GO:0003676//nucleic acid binding
CL18.Contig3_All	XP_006440007.1	54.14	519	238	48	1756	220	1157	1634	5.30E-140	504.6	GO:0005634//nucleus;GO:0003676//nucleic acid binding
CL18.Contig3_All	XP_006440007.1	60.71	1560	613	99	4801	223	14	1508	0	1767.3	GO:0005634//nucleus;GO:0003676//nucleic acid binding
CL18.Contig4_All	XP_006476948.1	69.77	1710	517	71	130	5179	1	1666	0	2282.3	GO:0005634//nucleus;GO:0003676//nucleic acid binding
CL18.Contig4_All	XP_006440007.1	68.74	1702	532	87	130	5179	1	1634	0	2239.9	GO:0005634//nucleus;GO:0003676//nucleic acid binding
CL18.Contig4_All	XP_021285771.1	62.32	1704	642	82	151	5179	12	1661	0	2030	GO:0005634//nucleus;GO:0003676//nucleic acid binding
CL18.Contig4_All	XP_007037855.2	62.3	1703	642	92	151	5179	12	1649	0	2011.5	GO:0005634//nucleus;GO:0003676//nucleic acid binding
CL18.Contig4_All	EOY22356.1	62.24	1703	643	92	151	5179	12	1649	0	2010.7	GO:0005634//nucleus;GO:0003676//nucleic acid binding
CL18.Contig5_All	XP_006476948.1	61.88	1044	398	69	3304	220	676	1666	0	1221.8	GO:0005634//nucleus;GO:0003676//nucleic acid binding
CL18.Contig5_All	XP_006440007.1	60.31	1043	414	99	3304	220	676	1634	0	1173.3	GO:0005634//nucleus;GO:0003676//nucleic acid binding
CL18.Contig5_All	XP_021285771.1	54.88	1046	472	100	3304	220	698	1661	5.90E-305	1052	GO:0005634//nucleus;GO:0003676//nucleic acid binding
CL18.Contig5_All	OMP02914.1	54.98	1044	470	99	3304	220	693	1653	1.80E-301	1040.4	GO:0005634//nucleus;GO:0003676//nucleic acid binding
CL18.Contig5_All	EOY22359.1	54.47	1052	479	112	3304	202	229	1186	8.30E-299	1031.6	GO:0005634//nucleus;GO:0003676//nucleic acid binding
CL18.Contig6_All	XP_006476948.1	72.44	1252	345	50	5250	1539	1	1217	0	1745.7	GO:0005634//nucleus;GO:0003676//nucleic acid binding
CL18.Contig6_All	XP_006476948.1	66.75	400	133	11	1459	265	1276	1666	1.40E-146	526.6	GO:0005634//nucleus;GO:0003676//nucleic acid binding
CL18.Contig6_All	XP_006476948.1	31.59	402	275	33	1459	298	1212	1595	1.90E-34	154.1	GO:0005634//nucleus;GO:0003676//nucleic acid binding
CL18.Contig6_All	XP_006476948.1	45	220	121	8	2181	1539	1157	1374	7.50E-31	142.1	GO:0005634//nucleus;GO:0003676//nucleic acid binding
CL18.Contig6_All	XP_006476948.1	51.55	161	78	4	1459	988	1180	1340	2.20E-30	140.6	GO:0005634//nucleus;GO:0003676//nucleic acid binding
CL18.Contig6_All	XP_006476948.1	50.62	162	80	4	1459	985	1149	1310	9.10E-29	135.2	GO:0005634//nucleus;GO:0003676//nucleic acid binding
CL18.Contig6_All	XP_006476948.1	46.02	176	95	8	2085	1572	1223	1395	3.20E-26	126.7	GO:0005634//nucleus;GO:0003676//nucleic acid binding
CL18.Contig6_All	XP_006476948.1	43.45	168	95	3	1459	964	1087	1254	1.60E-25	124.4	GO:0005634//nucleus;GO:0003676//nucleic acid binding
CL18.Contig6_All	XP_006476948.1	36.8	250	158	27	1459	727	1118	1346	1.60E-25	124.4	GO:0005634//nucleus;GO:0003676//nucleic acid binding
CL18.Contig6_All	XP_006476948.1	40	195	117	7	2106	1539	1088	1281	3.70E-22	113.2	GO:0005634//nucleus;GO:0003676//nucleic acid binding
CL18.Contig6_All	XP_006476948.1	32.66	248	167	22	1456	721	1026	1254	1.40E-21	111.3	GO:0005634//nucleus;GO:0003676//nucleic acid binding
CL18.Contig6_All	XP_006476948.1	41.15	192	113	7	2103	1539	1246	1434	2.90E-19	103.6	GO:0005634//nucleus;GO:0003676//nucleic acid binding
CL18.Contig6_All	XP_006476948.1	56.25	32	14	0	1538	1442	1186	1217	0.095	45.4	GO:0005634//nucleus;GO:0003676//nucleic acid binding
CL18.Contig6_All	XP_006476948.1	57.89	38	16	1	1556	1442	1338	1374	0.62	42.7	GO:0005634//nucleus;GO:0003676//nucleic acid binding
CL18.Contig6_All	XP_006476948.1	33.73	83	55	12	1691	1448	1239	1311	4	40	GO:0005634//nucleus;GO:0003676//nucleic acid binding
CL18.Contig6_All	XP_006476948.1	55.26	38	17	1	1556	1442	1307	1343	4	40	GO:0005634//nucleus;GO:0003676//nucleic acid binding
CL18.Contig6_All	XP_006476948.1	26.67	165	121	24	1552	1078	1362	1509	4	40	GO:0005634//nucleus;GO:0003676//nucleic acid binding
CL18.Contig6_All	XP_006476948.1	50	32	16	0	1556	1460	1212	1243	44	36.6	GO:0005634//nucleus;GO:0003676//nucleic acid binding
CL18.Contig6_All	XP_006476948.1	72.28	1252	347	50	5250	1539	1	1217	0	1743.8	GO:0005634//nucleus;GO:0003676//nucleic acid binding
CL18.Contig6_All	XP_006440007.1	63.91	399	144	13	1453	265	1246	1634	1.20E-137	496.9	GO:0005634//nucleus;GO:0003676//nucleic acid binding
CL18.Contig6_All	XP_006440007.1	55.39	464	207	75	1459	265	1180	1634	2.00E-129	469.5	GO:0005634//nucleus;GO:0003676//nucleic acid binding
CL18.Contig6_All	XP_006440007.1	50.62	162	80	4	1459	985	1149	1310	5.40E-29	136	GO:0005634//nucleus;GO:0003676//nucleic acid binding
CL18.Contig6_All	XP_006440007.1	42.58	209	120	8	2181	1572	1157	1363	3.80E-27	129.8	GO:0005634//nucleus;GO:0003676//nucleic acid binding
CL18.Contig6_All	XP_006440007.1	43.71	167	94	4	1459	970	1118	1284	5.50E-26	125.9	GO:0005634//nucleus;GO:0003676//nucleic acid binding
CL18.Contig6_All	XP_006440007.1	44.05	168	94	3	1459	964	1087	1254	1.20E-25	124.8	GO:0005634//nucleus;GO:0003676//nucleic acid binding
CL18.Contig6_All	XP_006440007.1	40	195	117	7	2106	1539	1088	1281	2.80E-22	113.6	GO:0005634//nucleus;GO:0003676//nucleic acid binding
CL18.Contig6_All	XP_006440007.1	32.66	248	167	22	1456	721	1026	1254	4.10E-21	109.8	GO:0005634//nucleus;GO:0003676//nucleic acid binding
CL18.Contig6_All	XP_006440007.1	37.02	208	131	17	2106	1515	1119	1320	2.00E-20	107.5	GO:0005634//nucleus;GO:0003676//nucleic acid binding
CL18.Contig6_All	XP_006440007.1	41.86	129	75	7	2103	1725	1278	1402	1.60E-12	81.3	GO:0005634//nucleus;GO:0003676//nucleic acid binding
CL18.Contig6_All	XP_006440007.1	31.77	192	131	39	2103	1539	1246	1402	3.70E-06	60.1	GO:0005634//nucleus;GO:0003676//nucleic acid binding
CL18.Contig6_All	XP_006440007.1	56.25	32	14	0	1538	1442	1186	1217	0.095	45.4	GO:0005634//nucleus;GO:0003676//nucleic acid binding
CL18.Contig6_All	XP_006440007.1	28.48	165	118	24	1552	1078	1330	1477	2.3	40.8	GO:0005634//nucleus;GO:0003676//nucleic acid binding
CL18.Contig6_All	XP_006440007.1	33.73	83	55	12	1691	1448	1239	1311	5.2	39.7	GO:0005634//nucleus;GO:0003676//nucleic acid binding
CL18.Contig6_All	XP_006440007.1	50	32	16	0	1556	1460	1212	1243	44	36.6	GO:0005634//nucleus;GO:0003676//nucleic acid binding
CL18.Contig6_All	XP_006440007.1	26.21	145	107	38	2115	1785	1305	1446	130	35	GO:0005634//nucleus;GO:0003676//nucleic acid binding
CL18.Contig6_All	XP_006440007.1	64.79	1241	437	44	5229	1578	12	1232	0	1554.7	GO:0005634//nucleus;GO:0003676//nucleic acid binding
CL18.Contig6_All	XP_021285771.1	61.6	401	154	12	1459	265	1270	1661	3.30E-135	488.8	GO:0005634//nucleus;GO:0003676//nucleic acid binding
CL18.Contig6_All	XP_021285771.1	30.49	410	285	50	1459	298	1208	1590	5.20E-32	146	GO:0005634//nucleus;GO:0003676//nucleic acid binding
CL18.Contig6_All	XP_021285771.1	32.42	293	198	12	1465	616	1082	1372	5.70E-31	142.5	GO:0005634//nucleus;GO:0003676//nucleic acid binding
CL18.Contig6_All	XP_021285771.1	42.94	163	93	1	1456	970	1054	1216	8.60E-27	128.6	GO:0005634//nucleus;GO:0003676//nucleic acid binding
CL18.Contig6_All	XP_021285771.1	48.09	183	95	4	2085	1539	1250	1429	3.20E-26	126.7	GO:0005634//nucleus;GO:0003676//nucleic acid binding
CL18.Contig6_All	XP_021285771.1	42.62	183	105	8	2109	1578	1114	1294	5.20E-24	119.4	GO:0005634//nucleus;GO:0003676//nucleic acid binding
CL18.Contig6_All	XP_021285771.1	42.77	173	99	1	2085	1566	1157	1328	6.80E-24	119	GO:0005634//nucleus;GO:0003676//nucleic acid binding
CL18.Contig6_All	XP_021285771.1	36.62	213	135	6	2202	1566	1183	1390	5.70E-23	115.9	GO:0005634//nucleus;GO:0003676//nucleic acid binding
CL18.Contig6_All	XP_021285771.1	28.05	246	177	42	1423	745	1016	1239	1.30E-14	88.2	GO:0005634//nucleus;GO:0003676//nucleic acid binding
CL18.Contig6_All	XP_021285771.1	35.62	160	103	25	1393	985	991	1149	9.20E-13	82	GO:0005634//nucleus;GO:0003676//nucleic acid binding
CL18.Contig6_All	XP_021285771.1	30.06	163	114	18	2136	1701	1325	1487	0.0002	54.3	GO:0005634//nucleus;GO:0003676//nucleic acid binding
CL18.Contig6_All	XP_021285771.1	25.13	199	149	24	1393	814	991	1171	0.0006	52.8	GO:0005634//nucleus;GO:0003676//nucleic acid binding
CL18.Contig6_All	XP_021285771.1	50	38	19	2	1556	1442	1270	1305	34	37	GO:0005634//nucleus;GO:0003676//nucleic acid binding
CL18.Contig6_All	XP_021285771.1	60.71	28	11	1	1541	1457	1213	1239	99	35.4	GO:0005634//nucleus;GO:0003676//nucleic acid binding
CL18.Contig6_All	XP_021285771.1	32.39	71	48	2	1749	1539	1051	1120	220	34.3	GO:0005634//nucleus;GO:0003676//nucleic acid binding
CL18.Contig6_All	XP_021285771.1	39.02	41	25	1	1565	1442	1081	1120	830	32.3	GO:0005634//nucleus;GO:0003676//nucleic acid binding
CL18.Contig6_All	XP_021285771.1	42.86	35	20	1	1556	1451	1362	1395	1400	31.6	GO:0005634//nucleus;GO:0003676//nucleic acid binding
CL18.Contig6_All	XP_021285771.1	63.77	1253	454	57	5229	1542	12	1231	0	1527.3	GO:0005634//nucleus;GO:0003676//nucleic acid binding
CL18.Contig6_All	XP_007037855.2	62.59	401	150	12	1459	265	1258	1649	1.30E-136	493.4	GO:0005634//nucleus;GO:0003676//nucleic acid binding
CL18.Contig6_All	XP_007037855.2	46.2	158	85	2	1459	988	1134	1290	5.70E-31	142.5	GO:0005634//nucleus;GO:0003676//nucleic acid binding
CL18.Contig6_All	XP_007037855.2	42.33	163	94	0	1459	970	1165	1327	9.10E-29	135.2	GO:0005634//nucleus;GO:0003676//nucleic acid binding
CL18.Contig6_All	XP_007037855.2	31.74	293	200	12	1465	616	1070	1360	4.50E-28	132.9	GO:0005634//nucleus;GO:0003676//nucleic acid binding
CL18.Contig6_All	XP_007037855.2	48.09	183	95	4	2085	1539	1238	1417	3.20E-26	126.7	GO:0005634//nucleus;GO:0003676//nucleic acid binding
CL18.Contig6_All	XP_007037855.2	36.14	249	159	23	1456	712	1042	1268	7.20E-26	125.6	GO:0005634//nucleus;GO:0003676//nucleic acid binding
CL18.Contig6_All	XP_007037855.2	37.32	209	131	6	2202	1578	1171	1374	8.80E-24	118.6	GO:0005634//nucleus;GO:0003676//nucleic acid binding
CL18.Contig6_All	XP_007037855.2	39.29	224	136	42	2208	1539	1235	1417	1.20E-23	118.2	GO:0005634//nucleus;GO:0003676//nucleic acid binding
CL18.Contig6_All	XP_007037855.2	42.77	173	99	1	2085	1566	1145	1316	3.40E-23	116.7	GO:0005634//nucleus;GO:0003676//nucleic acid binding
CL18.Contig6_All	XP_007037855.2	30	240	168	46	1393	745	979	1196	3.50E-12	80.1	GO:0005634//nucleus;GO:0003676//nucleic acid binding
CL18.Contig6_All	XP_007037855.2	30.06	163	114	18	2136	1701	1313	1475	0.00012	55.1	GO:0005634//nucleus;GO:0003676//nucleic acid binding
CL18.Contig6_All	XP_007037855.2	64.29	28	10	1	1541	1457	1201	1227	44	36.6	GO:0005634//nucleus;GO:0003676//nucleic acid binding
CL18.Contig6_All	XP_007037855.2	50	38	19	2	1556	1442	1258	1293	58	36.2	GO:0005634//nucleus;GO:0003676//nucleic acid binding
CL18.Contig6_All	XP_007037855.2	48.48	33	17	1	1556	1457	1227	1258	2400	30.8	GO:0005634//nucleus;GO:0003676//nucleic acid binding
CL18.Contig6_All	XP_007037855.2	40	35	21	1	1556	1451	1350	1383	4100	30	GO:0005634//nucleus;GO:0003676//nucleic acid binding
CL18.Contig6_All	XP_007037855.2	36.59	41	26	1	1565	1442	1069	1108	7100	29.3	GO:0005634//nucleus;GO:0003676//nucleic acid binding
CL18.Contig6_All	XP_007037855.2	63.69	1253	455	57	5229	1542	12	1231	0	1526.5	GO:0005634//nucleus;GO:0003676//nucleic acid binding
CL18.Contig6_All	EOY22356.1	62.59	401	150	12	1459	265	1258	1649	1.30E-136	493.4	GO:0005634//nucleus;GO:0003676//nucleic acid binding
CL18.Contig6_All	EOY22356.1	27.19	423	308	45	1459	298	1165	1578	3.40E-31	143.3	GO:0005634//nucleus;GO:0003676//nucleic acid binding
CL18.Contig6_All	EOY22356.1	46.2	158	85	2	1459	988	1134	1290	5.70E-31	142.5	GO:0005634//nucleus;GO:0003676//nucleic acid binding
CL18.Contig6_All	EOY22356.1	31.74	293	200	12	1465	616	1070	1360	4.50E-28	132.9	GO:0005634//nucleus;GO:0003676//nucleic acid binding
CL18.Contig6_All	EOY22356.1	48.09	183	95	4	2085	1539	1238	1417	3.20E-26	126.7	GO:0005634//nucleus;GO:0003676//nucleic acid binding
CL18.Contig6_All	EOY22356.1	36.14	249	159	23	1456	712	1042	1268	7.20E-26	125.6	GO:0005634//nucleus;GO:0003676//nucleic acid binding
CL18.Contig6_All	EOY22356.1	37.09	213	134	6	2202	1566	1171	1378	6.80E-24	119	GO:0005634//nucleus;GO:0003676//nucleic acid binding
CL18.Contig6_All	EOY22356.1	39.29	224	136	42	2208	1539	1235	1417	1.20E-23	118.2	GO:0005634//nucleus;GO:0003676//nucleic acid binding
CL18.Contig6_All	EOY22356.1	42.77	173	99	1	2085	1566	1145	1316	3.40E-23	116.7	GO:0005634//nucleus;GO:0003676//nucleic acid binding
CL18.Contig6_All	EOY22356.1	30	240	168	46	1393	745	979	1196	3.50E-12	80.1	GO:0005634//nucleus;GO:0003676//nucleic acid binding
CL18.Contig6_All	EOY22356.1	30.67	163	113	18	2136	1701	1313	1475	4.10E-05	56.6	GO:0005634//nucleus;GO:0003676//nucleic acid binding
CL18.Contig6_All	EOY22356.1	64.29	28	10	1	1541	1457	1201	1227	44	36.6	GO:0005634//nucleus;GO:0003676//nucleic acid binding
CL18.Contig6_All	EOY22356.1	50	38	19	2	1556	1442	1258	1293	58	36.2	GO:0005634//nucleus;GO:0003676//nucleic acid binding
CL18.Contig6_All	EOY22356.1	42.86	35	20	1	1556	1451	1350	1383	1400	31.6	GO:0005634//nucleus;GO:0003676//nucleic acid binding
CL18.Contig6_All	EOY22356.1	48.48	33	17	1	1556	1457	1227	1258	2400	30.8	GO:0005634//nucleus;GO:0003676//nucleic acid binding
CL18.Contig6_All	EOY22356.1	36.59	41	26	1	1565	1442	1069	1108	7100	29.3	GO:0005634//nucleus;GO:0003676//nucleic acid binding
CL19.Contig1_All	XP_006426920.1	68.83	446	139	9	1482	144	78	514	8.90E-168	595.9	GO:0003723//RNA binding
CL19.Contig1_All	XP_006426920.1	58.54	41	17	0	1586	1463	34	74	0.00037	52.4	GO:0003723//RNA binding
CL19.Contig1_All	XP_006426920.1	62.5	24	9	0	1821	1749	12	35	21	36.6	GO:0003723//RNA binding
CL19.Contig1_All	XP_006426920.1	68.83	446	139	9	1482	144	30	466	8.90E-168	595.9	GO:0003723//RNA binding
CL19.Contig1_All	XP_006426919.1	50	26	13	0	1541	1463	1	26	2500	29.6	GO:0003723//RNA binding
CL19.Contig1_All	XP_006426919.1	70	440	132	7	1464	144	82	514	1.50E-167	595.1	GO:0003723//RNA binding
CL19.Contig1_All	XP_012073401.1	51.28	39	19	1	1580	1463	35	72	0.49	42	GO:0003723//RNA binding
CL19.Contig1_All	XP_012073401.1	70	440	132	7	1464	144	36	468	1.50E-167	595.1	GO:0003723//RNA binding
CL19.Contig1_All	XP_012073402.1	70	440	132	7	1464	144	52	484	1.50E-167	595.1	GO:0003723//RNA binding
CL19.Contig1_All	XP_012073402.1	44.44	27	15	0	1544	1463	16	42	2500	29.6	GO:0003723//RNA binding
CL19.Contig2_All	KDO56964.1	68.78	490	153	9	1014	2484	29	509	4.40E-186	656.8	GO:0003723//RNA binding
CL19.Contig2_All	KDO56964.1	66.67	24	8	0	779	851	7	30	5.7	38.5	GO:0003723//RNA binding
CL19.Contig2_All	KDO56964.1	68.78	490	153	9	1014	2484	34	514	4.40E-186	656.8	GO:0003723//RNA binding
CL19.Contig2_All	KDO56961.1	66.67	24	8	0	779	851	12	35	5.7	38.5	GO:0003723//RNA binding
CL19.Contig2_All	KDO56961.1	68.78	490	153	9	1014	2484	34	514	2.90E-185	654.1	GO:0003723//RNA binding
CL19.Contig2_All	XP_006426920.1	62.5	24	9	0	779	851	12	35	22	36.6	GO:0003723//RNA binding
CL19.Contig2_All	XP_006426920.1	68.64	491	154	10	1014	2484	34	515	1.10E-184	652.1	GO:0003723//RNA binding
CL19.Contig2_All	KDO56960.1	66.67	24	8	0	779	851	12	35	5.7	38.5	GO:0003723//RNA binding
CL19.Contig2_All	KDO56960.1	68.16	490	156	9	1014	2484	34	514	3.20E-184	650.6	GO:0003723//RNA binding
CL19.Contig2_All	XP_006465646.1	66.67	24	8	0	779	851	12	35	5.7	38.5	GO:0003723//RNA binding
CL19.Contig3_All	KDO56961.1	68.64	523	164	13	16	1573	1	514	1.10E-196	691.4	GO:0003723//RNA binding
CL19.Contig3_All	KDO56964.1	68.79	519	162	10	16	1573	1	509	2.30E-196	690.3	GO:0003723//RNA binding
CL19.Contig3_All	XP_006426920.1	68.45	523	165	13	16	1573	1	514	2.60E-195	686.8	GO:0003723//RNA binding
CL19.Contig3_All	KDO56960.1	68.51	524	165	14	16	1573	1	515	2.60E-195	686.8	GO:0003723//RNA binding
CL19.Contig3_All	XP_006465646.1	68.07	523	167	13	16	1573	1	514	7.50E-195	685.3	GO:0003723//RNA binding
CL19.Contig6_All	XP_006426920.1	68.83	446	139	9	1118	2456	78	514	9.10E-168	595.9	GO:0003723//RNA binding
CL19.Contig6_All	XP_006426920.1	58.54	41	17	0	1014	1137	34	74	0.00038	52.4	GO:0003723//RNA binding
CL19.Contig6_All	XP_006426920.1	62.5	24	9	0	779	851	12	35	21	36.6	GO:0003723//RNA binding
CL19.Contig6_All	XP_006426920.1	68.83	446	139	9	1118	2456	30	466	9.10E-168	595.9	GO:0003723//RNA binding
CL19.Contig6_All	XP_006426919.1	50	26	13	0	1059	1137	1	26	2600	29.6	GO:0003723//RNA binding
CL19.Contig6_All	XP_006426919.1	70	440	132	7	1136	2456	52	484	1.60E-167	595.1	GO:0003723//RNA binding
CL19.Contig6_All	XP_012073402.1	44.44	27	15	0	1056	1137	16	42	2600	29.6	GO:0003723//RNA binding
CL19.Contig6_All	XP_012073402.1	70	440	132	7	1136	2456	36	468	1.60E-167	595.1	GO:0003723//RNA binding
CL19.Contig6_All	XP_012073401.1	70	440	132	7	1136	2456	82	514	1.60E-167	595.1	GO:0003723//RNA binding
CL19.Contig6_All	XP_012073401.1	51.28	39	19	1	1020	1137	35	72	0.51	42	GO:0003723//RNA binding
CL19.Contig8_All	XP_006426920.1	69.06	446	138	9	1482	144	78	514	4.50E-168	596.3	GO:0003723//RNA binding
CL19.Contig8_All	XP_006426920.1	59.46	74	30	4	1673	1463	1	74	4.40E-14	84.7	GO:0003723//RNA binding
CL19.Contig8_All	XP_006426920.1	69.06	446	138	9	1482	144	30	466	4.50E-168	596.3	GO:0003723//RNA binding
CL19.Contig8_All	XP_006426919.1	50	26	13	0	1541	1463	1	26	1700	29.6	GO:0003723//RNA binding
CL19.Contig8_All	XP_006426919.1	68.83	446	139	9	1482	144	30	466	1.70E-167	594.3	GO:0003723//RNA binding
CL19.Contig8_All	KDO56965.1	50	26	13	0	1541	1463	1	26	1700	29.6	GO:0003723//RNA binding
CL19.Contig8_All	KDO56965.1	68.83	446	139	9	1482	144	73	509	1.70E-167	594.3	GO:0003723//RNA binding
CL19.Contig8_All	KDO56964.1	62.86	70	26	1	1673	1463	1	69	1.10E-15	90.1	GO:0003723//RNA binding
CL19.Contig8_All	KDO56964.1	68.83	446	139	9	1482	144	78	514	1.70E-167	594.3	GO:0003723//RNA binding
CL19.Contig8_All	KDO56961.1	62.16	74	28	4	1673	1463	1	74	4.70E-16	91.3	GO:0003723//RNA binding
CL19.Contig11_All	XP_006426920.1	69.06	446	138	9	425	1763	78	514	5.10E-168	596.3	GO:0003723//RNA binding
CL19.Contig11_All	XP_006426920.1	58.54	41	17	0	321	444	34	74	0.00028	52.4	GO:0003723//RNA binding
CL19.Contig11_All	XP_006426920.1	60	35	14	4	65	158	1	35	7	37.7	GO:0003723//RNA binding
CL19.Contig11_All	XP_006426920.1	69.06	446	138	9	425	1763	30	466	5.10E-168	596.3	GO:0003723//RNA binding
CL19.Contig11_All	XP_006426919.1	50	26	13	0	366	444	1	26	1900	29.6	GO:0003723//RNA binding
CL19.Contig11_All	XP_006426919.1	70	440	132	7	443	1763	52	484	1.90E-167	594.3	GO:0003723//RNA binding
CL19.Contig11_All	XP_012073402.1	44.44	27	15	0	363	444	16	42	1900	29.6	GO:0003723//RNA binding
CL19.Contig11_All	XP_012073402.1	70	440	132	7	443	1763	36	468	1.90E-167	594.3	GO:0003723//RNA binding
CL19.Contig11_All	XP_012073401.1	70	440	132	7	443	1763	82	514	1.90E-167	594.3	GO:0003723//RNA binding
CL19.Contig11_All	XP_012073401.1	51.28	39	19	1	327	444	35	72	0.37	42	GO:0003723//RNA binding
CL19.Contig15_All	XP_006426920.1	53.76	93	43	3	376	655	78	167	1.20E-15	88.6	GO:0003723//RNA binding
CL19.Contig15_All	XP_006426920.1	58.54	41	17	0	272	395	34	74	9.80E-05	52.4	GO:0003723//RNA binding
CL19.Contig15_All	XP_006426920.1	62.5	24	9	0	37	109	12	35	7.3	36.2	GO:0003723//RNA binding
CL19.Contig15_All	XP_006426920.1	53.76	93	43	3	376	655	30	119	1.20E-15	88.6	GO:0003723//RNA binding
CL19.Contig15_All	XP_006426919.1	50	26	13	0	317	395	1	26	680	29.6	GO:0003723//RNA binding
CL19.Contig15_All	XP_006426919.1	53.76	93	43	3	376	655	30	119	1.20E-15	88.6	GO:0003723//RNA binding
CL19.Contig15_All	XP_006426921.1	50	26	13	0	317	395	1	26	680	29.6	GO:0003723//RNA binding
CL19.Contig15_All	XP_006426921.1	52.69	93	44	3	376	655	73	162	4.70E-15	86.7	GO:0003723//RNA binding
CL19.Contig15_All	KDO56964.1	60.98	41	16	0	272	395	29	69	4.00E-06	57	GO:0003723//RNA binding
CL19.Contig15_All	KDO56964.1	66.67	24	8	0	37	109	7	30	1.9	38.1	GO:0003723//RNA binding
CL19.Contig15_All	KDO56964.1	52.69	93	44	3	376	655	78	167	4.70E-15	86.7	GO:0003723//RNA binding
CL19.Contig15_All	XP_006465646.1	60.98	41	16	0	272	395	34	74	4.00E-06	57	GO:0003723//RNA binding
CL19.Contig15_All	XP_006465646.1	66.67	24	8	0	37	109	12	35	1.9	38.1	GO:0003723//RNA binding
CL19.Contig18_All	XP_006426920.1	79.06	191	40	2	717	144	326	514	2.10E-80	304.3	GO:0003723//RNA binding
CL19.Contig18_All	XP_018809293.1	79.47	190	39	1	714	144	314	502	2.10E-80	304.3	GO:0003723//RNA binding
CL19.Contig18_All	XP_006426919.1	79.06	191	40	2	717	144	278	466	2.10E-80	304.3	GO:0003723//RNA binding
CL19.Contig18_All	XP_018809294.1	79.47	190	39	1	714	144	276	464	2.10E-80	304.3	GO:0003723//RNA binding
CL19.Contig18_All	KDO56967.1	79.06	191	40	2	717	144	189	377	2.10E-80	304.3	GO:0003723//RNA binding
CL19.Contig19_All	KDO56961.1	68.55	512	161	9	1680	144	12	514	1.20E-195	688	GO:0003723//RNA binding
CL19.Contig19_All	KDO56964.1	68.55	512	161	9	1680	144	7	509	1.20E-195	688	GO:0003723//RNA binding
CL19.Contig19_All	XP_006426920.1	68.75	512	160	9	1680	144	12	514	1.60E-195	687.6	GO:0003723//RNA binding
CL19.Contig19_All	KDO56960.1	68.42	513	162	10	1680	144	12	515	3.10E-194	683.3	GO:0003723//RNA binding
CL19.Contig19_All	XP_006465646.1	67.97	512	164	9	1680	144	12	514	8.90E-194	681.8	GO:0003723//RNA binding
CL19.Contig21_All	XP_006426920.1	70	440	132	9	1464	144	84	514	8.00E-168	595.9	GO:0003723//RNA binding
CL19.Contig21_All	XP_006426920.1	59.52	84	34	4	2275	2035	1	84	2.00E-17	96.3	GO:0003723//RNA binding
CL19.Contig21_All	XP_006426920.1	70	440	132	9	1464	144	36	466	8.00E-168	595.9	GO:0003723//RNA binding
CL19.Contig21_All	XP_006426919.1	52.78	36	17	0	2143	2035	1	36	0.76	41.2	GO:0003723//RNA binding
CL19.Contig21_All	XP_006426919.1	69.37	444	136	7	1476	144	78	514	3.10E-167	594	GO:0003723//RNA binding
CL19.Contig21_All	XP_012073401.1	48	75	39	3	2260	2035	11	82	6.90E-10	71.2	GO:0003723//RNA binding
CL19.Contig21_All	XP_012073401.1	69.37	444	136	7	1476	144	32	468	3.10E-167	594	GO:0003723//RNA binding
CL19.Contig21_All	XP_012073403.1	38.89	36	22	0	2143	2035	1	36	55	35	GO:0003723//RNA binding
CL19.Contig21_All	XP_012073403.1	69.37	444	136	7	1476	144	48	484	3.10E-167	594	GO:0003723//RNA binding
CL19.Contig21_All	XP_012073402.1	40.54	37	22	0	2146	2035	16	52	14	37	GO:0003723//RNA binding
CL19.Contig22_All	XP_006426920.1	57.47	87	37	3	309	48	84	167	5.50E-15	88.2	GO:0003723//RNA binding
CL19.Contig22_All	XP_006426920.1	58	50	21	0	1030	880	35	84	4.20E-07	62	GO:0003723//RNA binding
CL19.Contig22_All	XP_006426920.1	57.47	87	37	3	309	48	36	119	5.50E-15	88.2	GO:0003723//RNA binding
CL19.Contig22_All	XP_006426919.1	52.78	36	17	0	988	880	1	36	0.77	41.2	GO:0003723//RNA binding
CL19.Contig22_All	XP_006426919.1	57.47	87	37	3	309	48	36	119	5.50E-15	88.2	GO:0003723//RNA binding
CL19.Contig22_All	XP_006426921.1	52.78	36	17	0	988	880	1	36	0.77	41.2	GO:0003723//RNA binding
CL19.Contig22_All	XP_006426921.1	48.35	91	47	0	321	48	32	122	9.30E-15	87.4	GO:0003723//RNA binding
CL19.Contig22_All	XP_012073403.1	38.89	36	22	0	988	880	1	36	55	35	GO:0003723//RNA binding
CL19.Contig22_All	XP_012073403.1	48.35	91	47	0	321	48	48	138	9.30E-15	87.4	GO:0003723//RNA binding
CL19.Contig22_All	XP_012073402.1	40.54	37	22	0	991	880	16	52	14	37	GO:0003723//RNA binding
CL20.Contig1_All	XP_002517361.1	45.15	330	181	28	82	1027	7	323	3.50E-67	260.8	GO:0016021//integral component of membrane
CL20.Contig1_All	XP_006472152.1	45.97	335	181	38	64	1015	2	316	5.30E-63	246.9	GO:0016021//integral component of membrane
CL20.Contig1_All	XP_010660939.1	43.99	341	191	37	67	1027	1	325	9.00E-63	246.1	GO:0016021//integral component of membrane
CL20.Contig1_All	CBI38501.3	40.94	320	189	24	58	994	43	346	7.60E-62	243	GO:0016021//integral component of membrane
CL20.Contig1_All	XP_007031420.2	44.27	314	175	25	67	982	1	298	1.70E-61	241.9	GO:0016021//integral component of membrane
CL20.Contig2_All	XP_006472152.1	49.69	326	164	21	1191	243	2	316	5.20E-73	280	GO:0016021//integral component of membrane
CL20.Contig2_All	XP_006433484.1	48.77	326	167	21	1191	243	2	316	2.60E-72	277.7	GO:0016021//integral component of membrane
CL20.Contig2_All	XP_002517361.1	47.94	315	164	15	1173	255	7	315	5.80E-72	276.6	GO:0016021//integral component of membrane
CL20.Contig2_All	XP_010660939.1	48.32	327	169	26	1188	255	1	317	6.40E-71	273.1	GO:0016021//integral component of membrane
CL20.Contig2_All	CBI38501.3	43.27	312	177	9	1197	264	43	346	2.10E-66	258.1	GO:0016021//integral component of membrane
CL20.Contig3_All	XP_002517361.1	49.21	315	160	25	71	959	7	315	5.70E-72	276.6	GO:0016021//integral component of membrane
CL20.Contig3_All	XP_006472152.1	48.16	326	169	31	53	971	2	316	3.80E-68	263.8	GO:0016021//integral component of membrane
CL20.Contig3_All	XP_010660939.1	47.99	323	168	28	56	959	1	317	1.50E-67	261.9	GO:0016021//integral component of membrane
CL20.Contig3_All	XP_006433484.1	46.93	326	173	31	53	971	2	316	5.50E-67	260	GO:0016021//integral component of membrane
CL20.Contig3_All	CBI38501.3	42.9	310	177	15	47	950	43	346	1.50E-64	251.9	GO:0016021//integral component of membrane
CL20.Contig4_All	XP_002517361.1	46.44	323	173	25	82	994	7	323	1.20E-67	262.3	GO:0016021//integral component of membrane
CL20.Contig4_All	XP_010660939.1	45.32	331	181	28	67	994	1	325	1.40E-63	248.8	GO:0016021//integral component of membrane
CL20.Contig4_All	XP_006472152.1	46.63	326	174	31	64	982	2	316	2.30E-63	248.1	GO:0016021//integral component of membrane
CL20.Contig4_All	CBI38501.3	42.26	310	179	15	58	961	43	346	6.70E-63	246.5	GO:0016021//integral component of membrane
CL20.Contig4_All	XP_007031420.2	45.72	304	165	16	67	949	1	298	1.10E-62	245.7	GO:0016021//integral component of membrane
CL21.Contig1_All	XP_006490000.1	46.13	375	202	44	333	1452	9	341	3.60E-77	294.3	GO:0005524//ATP binding;GO:0004672//protein kinase activity
CL21.Contig1_All	XP_006421358.1	45.6	375	204	44	333	1452	9	341	6.70E-76	290	GO:0005524//ATP binding;GO:0004672//protein kinase activity
CL21.Contig1_All	XP_006494380.1	45.6	375	204	44	333	1452	9	341	1.50E-75	288.9	GO:0005524//ATP binding;GO:0004672//protein kinase activity
CL21.Contig1_All	XP_006433353.1	42.44	377	217	44	333	1458	13	347	3.80E-71	274.2	GO:0005524//ATP binding;GO:0004672//protein kinase activity
CL21.Contig1_All	XP_015384003.1	42.67	375	215	44	333	1452	13	345	1.10E-70	272.7	GO:0005524//ATP binding;GO:0004672//protein kinase activity
CL21.Contig1_All	XP_015384003.1	52.59	116	55	2	333	675	379	494	2.40E-25	122.1	GO:0005524//ATP binding;GO:0004672//protein kinase activity
CL21.Contig2_All	XP_006490000.1	47.59	353	185	21	287	1346	10	341	2.90E-81	307.8	GO:0005524//ATP binding;GO:0004672//protein kinase activity
CL21.Contig2_All	XP_006494380.1	47.31	353	186	21	287	1346	10	341	1.40E-80	305.4	GO:0005524//ATP binding;GO:0004672//protein kinase activity
CL21.Contig2_All	XP_006433359.1	47.03	370	196	28	296	1406	18	359	9.40E-80	302.8	GO:0005524//ATP binding;GO:0004672//protein kinase activity
CL21.Contig2_All	XP_006421358.1	47.03	353	187	21	287	1346	10	341	1.20E-79	302.4	GO:0005524//ATP binding;GO:0004672//protein kinase activity
CL21.Contig2_All	KDO56279.1	48.02	354	184	27	290	1346	18	346	3.90E-78	297.4	GO:0005524//ATP binding;GO:0004672//protein kinase activity
CL21.Contig3_All	XP_006490000.1	51.3	345	168	13	565	1597	9	341	3.00E-84	317.8	GO:0005524//ATP binding;GO:0004672//protein kinase activity
CL21.Contig3_All	XP_006433359.1	50.73	341	168	13	574	1597	18	345	1.70E-82	312	GO:0005524//ATP binding;GO:0004672//protein kinase activity
CL21.Contig3_All	XP_006433355.1	50.73	341	168	13	574	1597	18	345	1.70E-82	312	GO:0005524//ATP binding;GO:0004672//protein kinase activity
CL21.Contig3_All	XP_006421358.1	50.43	345	171	13	565	1597	9	341	2.20E-82	311.6	GO:0005524//ATP binding;GO:0004672//protein kinase activity
CL21.Contig3_All	XP_006494380.1	50.43	345	171	13	565	1597	9	341	4.90E-82	310.5	GO:0005524//ATP binding;GO:0004672//protein kinase activity
CL21.Contig4_All	XP_006490000.1	50.58	344	170	12	1159	127	10	341	1.60E-84	318.5	GO:0005524//ATP binding;GO:0004672//protein kinase activity
CL21.Contig4_All	XP_006494380.1	50.29	344	171	12	1159	127	10	341	8.00E-84	316.2	GO:0005524//ATP binding;GO:0004672//protein kinase activity
CL21.Contig4_All	XP_015380920.1	50.99	353	173	21	1174	127	1	336	8.80E-83	312.8	GO:0005524//ATP binding;GO:0004672//protein kinase activity
CL21.Contig4_All	XP_006421358.1	49.71	344	173	12	1159	127	10	341	1.20E-82	312.4	GO:0005524//ATP binding;GO:0004672//protein kinase activity
CL21.Contig4_All	XP_006433359.1	49.85	341	171	13	1150	127	18	345	5.70E-82	310.1	GO:0005524//ATP binding;GO:0004672//protein kinase activity
CL21.Contig5_All	XP_006421502.1	48.9	362	185	39	1253	179	4	330	7.20E-80	303.1	GO:0005524//ATP binding;GO:0004672//protein kinase activity
CL21.Contig5_All	XP_006490072.1	49.17	362	184	39	1253	179	4	330	7.20E-80	303.1	GO:0005524//ATP binding;GO:0004672//protein kinase activity
CL21.Contig5_All	XP_006433359.1	46.52	374	200	34	1238	122	18	359	3.60E-79	300.8	GO:0005524//ATP binding;GO:0004672//protein kinase activity
CL21.Contig5_All	XP_006490000.1	46.48	355	190	23	1247	182	10	341	3.30E-77	294.3	GO:0005524//ATP binding;GO:0004672//protein kinase activity
CL21.Contig5_All	XP_006494380.1	46.48	355	190	23	1247	182	10	341	4.30E-77	293.9	GO:0005524//ATP binding;GO:0004672//protein kinase activity
CL21.Contig6_All	XP_006490000.1	46.13	375	202	44	565	1684	9	341	4.00E-77	294.3	GO:0005524//ATP binding;GO:0004672//protein kinase activity
CL21.Contig6_All	XP_006421358.1	45.6	375	204	44	565	1684	9	341	7.60E-76	290	GO:0005524//ATP binding;GO:0004672//protein kinase activity
CL21.Contig6_All	XP_006494380.1	45.6	375	204	44	565	1684	9	341	1.70E-75	288.9	GO:0005524//ATP binding;GO:0004672//protein kinase activity
CL21.Contig6_All	XP_006433353.1	42.44	377	217	44	565	1690	13	347	4.30E-71	274.2	GO:0005524//ATP binding;GO:0004672//protein kinase activity
CL21.Contig6_All	XP_015384003.1	42.67	375	215	44	565	1684	13	345	1.30E-70	272.7	GO:0005524//ATP binding;GO:0004672//protein kinase activity
CL21.Contig6_All	XP_015384003.1	52.59	116	55	2	565	907	379	494	2.70E-25	122.1	GO:0005524//ATP binding;GO:0004672//protein kinase activity
CL21.Contig7_All	XP_006490000.1	47.4	365	192	34	333	1422	9	341	4.60E-77	293.9	GO:0005524//ATP binding;GO:0004672//protein kinase activity
CL21.Contig7_All	XP_006421358.1	46.85	365	194	34	333	1422	9	341	8.60E-76	289.7	GO:0005524//ATP binding;GO:0004672//protein kinase activity
CL21.Contig7_All	XP_006494380.1	46.85	365	194	34	333	1422	9	341	1.90E-75	288.5	GO:0005524//ATP binding;GO:0004672//protein kinase activity
CL21.Contig7_All	XP_006433359.1	44.88	381	210	40	342	1482	18	359	5.20E-73	280.4	GO:0005524//ATP binding;GO:0004672//protein kinase activity
CL21.Contig7_All	XP_006433355.1	45.43	361	197	34	342	1422	18	345	1.10E-70	272.7	GO:0005524//ATP binding;GO:0004672//protein kinase activity
CL21.Contig8_All	XP_006490000.1	46.85	365	194	34	565	1654	9	341	9.90E-76	289.7	GO:0005524//ATP binding;GO:0004672//protein kinase activity
CL21.Contig8_All	XP_006421358.1	46.3	365	196	34	565	1654	9	341	1.90E-74	285.4	GO:0005524//ATP binding;GO:0004672//protein kinase activity
CL21.Contig8_All	XP_006494380.1	46.3	365	196	34	565	1654	9	341	4.10E-74	284.3	GO:0005524//ATP binding;GO:0004672//protein kinase activity
CL21.Contig8_All	XP_006433359.1	44.88	381	210	40	574	1714	18	359	1.30E-72	279.3	GO:0005524//ATP binding;GO:0004672//protein kinase activity
CL21.Contig8_All	XP_006433355.1	45.43	361	197	34	574	1654	18	345	2.80E-70	271.6	GO:0005524//ATP binding;GO:0004672//protein kinase activity
CL21.Contig9_All	XP_006433359.1	45.69	383	208	42	1268	122	18	359	4.10E-78	297.4	GO:0005524//ATP binding;GO:0004672//protein kinase activity
CL21.Contig9_All	XP_006490000.1	46.17	366	197	35	1277	182	10	341	2.10E-77	295	GO:0005524//ATP binding;GO:0004672//protein kinase activity
CL21.Contig9_All	XP_006494380.1	46.17	366	197	35	1277	182	10	341	2.70E-77	294.7	GO:0005524//ATP binding;GO:0004672//protein kinase activity
CL21.Contig9_All	XP_006421358.1	45.63	366	199	35	1277	182	10	341	3.90E-76	290.8	GO:0005524//ATP binding;GO:0004672//protein kinase activity
CL21.Contig9_All	XP_006433355.1	46.28	363	195	36	1268	182	18	345	8.70E-76	289.7	GO:0005524//ATP binding;GO:0004672//protein kinase activity
CL21.Contig10_All	XP_006490000.1	47.31	353	186	21	212	1271	10	341	1.10E-80	305.8	GO:0005524//ATP binding;GO:0004672//protein kinase activity
CL21.Contig10_All	XP_006494380.1	47.03	353	187	21	212	1271	10	341	5.20E-80	303.5	GO:0005524//ATP binding;GO:0004672//protein kinase activity
CL21.Contig10_All	XP_006433359.1	46.76	370	197	28	221	1331	18	359	3.40E-79	300.8	GO:0005524//ATP binding;GO:0004672//protein kinase activity
CL21.Contig10_All	XP_006421358.1	46.74	353	188	21	212	1271	10	341	4.40E-79	300.4	GO:0005524//ATP binding;GO:0004672//protein kinase activity
CL21.Contig10_All	KDO56279.1	48.02	354	184	27	215	1271	18	346	3.70E-78	297.4	GO:0005524//ATP binding;GO:0004672//protein kinase activity
CL21.Contig11_All	XP_006490030.1	55.07	69	31	1	209	2	12	79	1.00E-11	73.9	GO:0005524//ATP binding;GO:0004672//protein kinase activity
CL21.Contig11_All	XP_006421502.1	59.21	76	31	5	221	2	4	77	1.30E-11	73.6	GO:0005524//ATP binding;GO:0004672//protein kinase activity
CL21.Contig11_All	KDO48823.1	55.07	69	31	1	209	2	12	79	1.80E-11	73.2	GO:0005524//ATP binding;GO:0004672//protein kinase activity
CL21.Contig11_All	XP_006436462.1	55.07	69	31	1	209	2	12	79	1.80E-11	73.2	GO:0005524//ATP binding;GO:0004672//protein kinase activity
CL21.Contig11_All	XP_006485621.1	55.07	69	31	1	209	2	12	79	1.80E-11	73.2	GO:0005524//ATP binding;GO:0004672//protein kinase activity
CL22.Contig1_All	XP_006451951.1	62.03	158	60	26	1366	895	46	178	2.70E-43	181.8	GO:0003755//peptidyl-prolyl cis-trans isomerase activity
CL22.Contig1_All	XP_006451951.1	91.89	74	6	0	411	189	387	460	2.10E-32	145.6	GO:0003755//peptidyl-prolyl cis-trans isomerase activity
CL22.Contig1_All	XP_006451951.1	82.43	74	13	1	628	409	314	387	1.60E-24	119.4	GO:0003755//peptidyl-prolyl cis-trans isomerase activity
CL22.Contig1_All	XP_006451951.1	73.91	46	12	3	770	641	268	313	6.30E-08	64.3	GO:0003755//peptidyl-prolyl cis-trans isomerase activity
CL22.Contig1_All	XP_006451951.1	90.62	32	3	0	885	789	177	208	4.50E-06	58.2	GO:0003755//peptidyl-prolyl cis-trans isomerase activity
CL22.Contig1_All	XP_006451951.1	62.03	158	60	26	1366	895	46	178	2.70E-43	181.8	GO:0003755//peptidyl-prolyl cis-trans isomerase activity
CL22.Contig1_All	KDO74168.1	91.89	74	6	0	411	189	387	460	2.10E-32	145.6	GO:0003755//peptidyl-prolyl cis-trans isomerase activity
CL22.Contig1_All	KDO74168.1	82.43	74	13	1	628	409	314	387	1.60E-24	119.4	GO:0003755//peptidyl-prolyl cis-trans isomerase activity
CL22.Contig1_All	KDO74168.1	69.81	53	16	3	791	641	261	313	1.30E-08	66.6	GO:0003755//peptidyl-prolyl cis-trans isomerase activity
CL22.Contig1_All	KDO74168.1	90.62	32	3	0	885	789	177	208	4.50E-06	58.2	GO:0003755//peptidyl-prolyl cis-trans isomerase activity
CL22.Contig1_All	KDO74168.1	61.39	158	61	26	1366	895	46	178	6.00E-43	180.6	GO:0003755//peptidyl-prolyl cis-trans isomerase activity
CL22.Contig1_All	XP_006464703.1	91.89	74	6	0	411	189	387	460	2.10E-32	145.6	GO:0003755//peptidyl-prolyl cis-trans isomerase activity
CL22.Contig1_All	XP_006464703.1	82.43	74	13	1	628	409	314	387	1.60E-24	119.4	GO:0003755//peptidyl-prolyl cis-trans isomerase activity
CL22.Contig1_All	XP_006464703.1	69.81	53	16	3	791	641	261	313	1.30E-08	66.6	GO:0003755//peptidyl-prolyl cis-trans isomerase activity
CL22.Contig1_All	XP_006464703.1	90.62	32	3	0	885	789	177	208	4.50E-06	58.2	GO:0003755//peptidyl-prolyl cis-trans isomerase activity
CL22.Contig1_All	XP_006464703.1	61.39	158	61	26	1366	895	46	178	1.00E-42	179.9	GO:0003755//peptidyl-prolyl cis-trans isomerase activity
CL22.Contig1_All	XP_006451949.1	90.54	74	7	0	411	189	433	506	4.80E-32	144.4	GO:0003755//peptidyl-prolyl cis-trans isomerase activity
CL22.Contig1_All	XP_006451949.1	82.43	74	13	1	628	409	360	433	1.60E-24	119.4	GO:0003755//peptidyl-prolyl cis-trans isomerase activity
CL22.Contig1_All	XP_006451949.1	65.38	52	18	3	788	641	308	359	2.40E-07	62.4	GO:0003755//peptidyl-prolyl cis-trans isomerase activity
CL22.Contig1_All	XP_006451949.1	75.76	33	8	0	885	786	177	209	0.0016	49.7	GO:0003755//peptidyl-prolyl cis-trans isomerase activity
CL22.Contig1_All	XP_006451949.1	40.19	311	186	68	1258	412	66	337	1.30E-40	172.9	GO:0003755//peptidyl-prolyl cis-trans isomerase activity
CL22.Contig1_All	OEL25980.1	74.65	71	18	2	408	195	339	407	2.00E-22	112.5	GO:0003755//peptidyl-prolyl cis-trans isomerase activity
CL22.Contig3_All	KDO74168.1	84.33	268	42	1	1546	745	47	314	1.50E-121	441.8	GO:0003755//peptidyl-prolyl cis-trans isomerase activity
CL22.Contig3_All	KDO74168.1	63.33	30	11	0	743	653	314	343	0.35	42	GO:0003755//peptidyl-prolyl cis-trans isomerase activity
CL22.Contig3_All	KDO74168.1	83.96	268	43	1	1546	745	47	314	3.40E-121	440.7	GO:0003755//peptidyl-prolyl cis-trans isomerase activity
CL22.Contig3_All	XP_006464703.1	63.33	30	11	0	743	653	314	343	0.35	42	GO:0003755//peptidyl-prolyl cis-trans isomerase activity
CL22.Contig3_All	XP_006464703.1	83.96	268	43	1	1546	745	47	314	7.60E-121	439.5	GO:0003755//peptidyl-prolyl cis-trans isomerase activity
CL22.Contig3_All	XP_006451951.1	63.33	30	11	0	743	653	314	343	0.35	42	GO:0003755//peptidyl-prolyl cis-trans isomerase activity
CL22.Contig3_All	XP_006451951.1	87.04	247	32	0	1486	745	11	257	3.30E-116	424.1	GO:0003755//peptidyl-prolyl cis-trans isomerase activity
CL22.Contig3_All	XP_006464704.1	63.33	30	11	0	743	653	257	286	0.35	42	GO:0003755//peptidyl-prolyl cis-trans isomerase activity
CL22.Contig3_All	XP_006464704.1	79.48	268	55	0	1549	745	53	320	9.60E-116	422.5	GO:0003755//peptidyl-prolyl cis-trans isomerase activity
CL22.Contig3_All	XP_021606204.1	63.33	30	11	0	743	653	320	349	1	40.4	GO:0003755//peptidyl-prolyl cis-trans isomerase activity
CL22.Contig4_All	KDO74168.1	84.33	268	42	1	1546	745	47	314	1.60E-121	441.8	GO:0003755//peptidyl-prolyl cis-trans isomerase activity
CL22.Contig4_All	KDO74168.1	63.33	30	11	0	743	653	314	343	0.36	42	GO:0003755//peptidyl-prolyl cis-trans isomerase activity
CL22.Contig4_All	KDO74168.1	83.96	268	43	1	1546	745	47	314	3.50E-121	440.7	GO:0003755//peptidyl-prolyl cis-trans isomerase activity
CL22.Contig4_All	XP_006464703.1	63.33	30	11	0	743	653	314	343	0.36	42	GO:0003755//peptidyl-prolyl cis-trans isomerase activity
CL22.Contig4_All	XP_006464703.1	83.96	268	43	1	1546	745	47	314	7.80E-121	439.5	GO:0003755//peptidyl-prolyl cis-trans isomerase activity
CL22.Contig4_All	XP_006451951.1	63.33	30	11	0	743	653	314	343	0.36	42	GO:0003755//peptidyl-prolyl cis-trans isomerase activity
CL22.Contig4_All	XP_006451951.1	87.04	247	32	0	1486	745	11	257	3.40E-116	424.1	GO:0003755//peptidyl-prolyl cis-trans isomerase activity
CL22.Contig4_All	XP_006464704.1	63.33	30	11	0	743	653	257	286	0.36	42	GO:0003755//peptidyl-prolyl cis-trans isomerase activity
CL22.Contig4_All	XP_006464704.1	79.48	268	55	0	1549	745	53	320	9.80E-116	422.5	GO:0003755//peptidyl-prolyl cis-trans isomerase activity
CL22.Contig4_All	XP_021606204.1	63.33	30	11	0	743	653	320	349	1.1	40.4	GO:0003755//peptidyl-prolyl cis-trans isomerase activity
CL22.Contig6_All	KDO74168.1	81.31	428	80	9	1590	324	1	425	3.50E-189	666.4	GO:0003755//peptidyl-prolyl cis-trans isomerase activity
CL22.Contig6_All	KDO74168.1	82.86	35	6	0	260	155	425	459	8.80E-07	60.5	GO:0003755//peptidyl-prolyl cis-trans isomerase activity
CL22.Contig6_All	KDO74168.1	80.84	428	82	9	1590	324	1	425	1.10E-187	661.4	GO:0003755//peptidyl-prolyl cis-trans isomerase activity
CL22.Contig6_All	XP_006464703.1	82.86	35	6	0	260	155	425	459	8.80E-07	60.5	GO:0003755//peptidyl-prolyl cis-trans isomerase activity
CL22.Contig6_All	XP_006464703.1	80.84	428	82	9	1590	324	1	425	2.50E-187	660.2	GO:0003755//peptidyl-prolyl cis-trans isomerase activity
CL22.Contig6_All	XP_006451951.1	82.86	35	6	0	260	155	425	459	8.80E-07	60.5	GO:0003755//peptidyl-prolyl cis-trans isomerase activity
CL22.Contig6_All	XP_006451951.1	77.73	431	96	9	1590	324	1	431	6.00E-181	639	GO:0003755//peptidyl-prolyl cis-trans isomerase activity
CL22.Contig6_All	XP_021606204.1	77.14	35	8	0	260	155	431	465	2.60E-06	58.9	GO:0003755//peptidyl-prolyl cis-trans isomerase activity
CL22.Contig6_All	XP_021606204.1	78.04	419	92	1	1578	324	10	428	1.50E-179	634.4	GO:0003755//peptidyl-prolyl cis-trans isomerase activity
CL22.Contig6_All	XP_015581479.1	68.57	35	11	0	260	155	428	462	3.70E-05	55.1	GO:0003755//peptidyl-prolyl cis-trans isomerase activity
CL22.Contig7_All	XP_018823447.1	64.35	115	41	18	528	183	371	467	5.00E-31	140.2	GO:0003755//peptidyl-prolyl cis-trans isomerase activity
CL22.Contig7_All	XP_018823447.1	59.63	109	44	11	926	614	262	364	1.60E-21	108.6	GO:0003755//peptidyl-prolyl cis-trans isomerase activity
CL22.Contig7_All	XP_018823447.1	64.35	115	41	18	528	183	313	409	5.00E-31	140.2	GO:0003755//peptidyl-prolyl cis-trans isomerase activity
CL22.Contig7_All	XP_018823464.1	59.63	109	44	11	926	614	204	306	1.60E-21	108.6	GO:0003755//peptidyl-prolyl cis-trans isomerase activity
CL22.Contig7_All	XP_018823464.1	42	250	145	56	914	179	120	318	2.10E-29	134.8	GO:0003755//peptidyl-prolyl cis-trans isomerase activity
CL22.Contig7_All	XP_021808990.1	42	250	145	56	914	179	262	460	2.10E-29	134.8	GO:0003755//peptidyl-prolyl cis-trans isomerase activity
CL22.Contig7_All	XP_010278300.1	39.76	254	153	56	926	179	261	463	1.80E-28	131.7	GO:0003755//peptidyl-prolyl cis-trans isomerase activity
CL22.Contig8_All	KDO74168.1	84.56	259	40	2	1196	419	58	314	4.30E-116	424.1	GO:0003755//peptidyl-prolyl cis-trans isomerase activity
CL22.Contig8_All	KDO74168.1	74.55	55	14	1	417	255	314	368	1.10E-13	84	GO:0003755//peptidyl-prolyl cis-trans isomerase activity
CL22.Contig8_All	KDO74168.1	84.17	259	41	2	1196	419	58	314	9.60E-116	422.9	GO:0003755//peptidyl-prolyl cis-trans isomerase activity
CL22.Contig8_All	XP_006464703.1	74.55	55	14	1	417	255	314	368	1.10E-13	84	GO:0003755//peptidyl-prolyl cis-trans isomerase activity
CL22.Contig8_All	XP_006464703.1	85.71	252	36	2	1175	419	8	257	1.60E-115	422.2	GO:0003755//peptidyl-prolyl cis-trans isomerase activity
CL22.Contig8_All	XP_006464704.1	74.55	55	14	1	417	255	257	311	1.10E-13	84	GO:0003755//peptidyl-prolyl cis-trans isomerase activity
CL22.Contig8_All	XP_006464704.1	84.17	259	41	2	1196	419	58	314	2.10E-115	421.8	GO:0003755//peptidyl-prolyl cis-trans isomerase activity
CL22.Contig8_All	XP_006451951.1	74.55	55	14	1	417	255	314	368	1.10E-13	84	GO:0003755//peptidyl-prolyl cis-trans isomerase activity
CL22.Contig8_All	XP_006451951.1	80.93	257	49	2	1190	419	3	257	6.00E-110	403.7	GO:0003755//peptidyl-prolyl cis-trans isomerase activity
CL22.Contig8_All	XP_021606206.1	74.55	55	14	1	417	255	257	311	5.20E-13	81.6	GO:0003755//peptidyl-prolyl cis-trans isomerase activity
CL22.Contig9_All	KDO74168.1	85.99	414	58	2	265	1501	47	460	2.20E-199	700.3	GO:0003755//peptidyl-prolyl cis-trans isomerase activity
CL22.Contig9_All	XP_006464703.1	85.75	414	59	2	265	1501	47	460	4.90E-199	699.1	GO:0003755//peptidyl-prolyl cis-trans isomerase activity
CL22.Contig9_All	XP_006451951.1	85.75	414	59	2	265	1501	47	460	1.10E-198	698	GO:0003755//peptidyl-prolyl cis-trans isomerase activity
CL22.Contig9_All	XP_006464704.1	87.79	393	48	1	325	1501	11	403	4.80E-194	682.6	GO:0003755//peptidyl-prolyl cis-trans isomerase activity
CL22.Contig9_All	XP_021606204.1	82.13	414	74	1	262	1501	53	466	7.60E-192	675.2	GO:0003755//peptidyl-prolyl cis-trans isomerase activity
CL22.Contig11_All	XP_006451951.1	53.53	241	112	50	1860	1281	58	296	1.20E-48	199.9	GO:0003755//peptidyl-prolyl cis-trans isomerase activity
CL22.Contig11_All	XP_006451951.1	93.33	60	4	0	528	348	366	425	1.60E-24	119.8	GO:0003755//peptidyl-prolyl cis-trans isomerase activity
CL22.Contig11_All	XP_006451951.1	66.04	53	18	4	761	614	307	359	2.30E-07	62.8	GO:0003755//peptidyl-prolyl cis-trans isomerase activity
CL22.Contig11_All	XP_006451951.1	80	35	7	0	284	179	425	459	2.60E-06	59.3	GO:0003755//peptidyl-prolyl cis-trans isomerase activity
CL22.Contig11_All	XP_006451951.1	52.28	241	115	50	1860	1281	58	296	7.90E-48	197.2	GO:0003755//peptidyl-prolyl cis-trans isomerase activity
CL22.Contig11_All	KDO74168.1	93.33	60	4	0	528	348	366	425	1.60E-24	119.8	GO:0003755//peptidyl-prolyl cis-trans isomerase activity
CL22.Contig11_All	KDO74168.1	66.04	53	18	4	761	614	307	359	2.30E-07	62.8	GO:0003755//peptidyl-prolyl cis-trans isomerase activity
CL22.Contig11_All	KDO74168.1	80	35	7	0	284	179	425	459	2.60E-06	59.3	GO:0003755//peptidyl-prolyl cis-trans isomerase activity
CL22.Contig11_All	KDO74168.1	51.87	241	116	50	1860	1281	58	296	1.80E-47	196.1	GO:0003755//peptidyl-prolyl cis-trans isomerase activity
CL22.Contig11_All	XP_006464703.1	93.33	60	4	0	528	348	366	425	1.60E-24	119.8	GO:0003755//peptidyl-prolyl cis-trans isomerase activity
CL22.Contig11_All	XP_006464703.1	66.04	53	18	4	761	614	307	359	2.30E-07	62.8	GO:0003755//peptidyl-prolyl cis-trans isomerase activity
CL22.Contig11_All	XP_006464703.1	80	35	7	0	284	179	425	459	2.60E-06	59.3	GO:0003755//peptidyl-prolyl cis-trans isomerase activity
CL22.Contig11_All	XP_006464703.1	52.56	234	111	50	1839	1281	8	239	3.00E-47	195.3	GO:0003755//peptidyl-prolyl cis-trans isomerase activity
CL22.Contig11_All	XP_006464704.1	93.33	60	4	0	528	348	309	368	1.60E-24	119.8	GO:0003755//peptidyl-prolyl cis-trans isomerase activity
CL22.Contig11_All	XP_006464704.1	66.04	53	18	4	761	614	250	302	2.30E-07	62.8	GO:0003755//peptidyl-prolyl cis-trans isomerase activity
CL22.Contig11_All	XP_006464704.1	80	35	7	0	284	179	368	402	2.60E-06	59.3	GO:0003755//peptidyl-prolyl cis-trans isomerase activity
CL22.Contig11_All	XP_006464704.1	78.05	123	27	2	1860	1491	58	178	8.20E-45	187.2	GO:0003755//peptidyl-prolyl cis-trans isomerase activity
CL22.Contig11_All	XP_006451949.1	93.33	60	4	0	528	348	412	471	1.60E-24	119.8	GO:0003755//peptidyl-prolyl cis-trans isomerase activity
CL22.Contig11_All	XP_006451949.1	66.04	53	18	4	761	614	353	405	2.30E-07	62.8	GO:0003755//peptidyl-prolyl cis-trans isomerase activity
CL22.Contig11_All	XP_006451949.1	77.14	35	8	0	284	179	471	505	5.70E-06	58.2	GO:0003755//peptidyl-prolyl cis-trans isomerase activity
CL22.Contig11_All	XP_006451949.1	75.76	33	8	0	1481	1382	177	209	0.00054	51.6	GO:0003755//peptidyl-prolyl cis-trans isomerase activity
CL22.Contig11_All	XP_006451949.1	74.19	31	8	0	1374	1281	312	342	0.0035	48.9	GO:0003755//peptidyl-prolyl cis-trans isomerase activity
CL22.Contig12_All	XP_018823447.1	64.35	115	41	18	528	183	371	467	9.40E-31	140.2	GO:0003755//peptidyl-prolyl cis-trans isomerase activity
CL22.Contig12_All	XP_018823447.1	42.57	202	116	53	1728	1281	100	301	2.30E-21	109	GO:0003755//peptidyl-prolyl cis-trans isomerase activity
CL22.Contig12_All	XP_018823447.1	62.26	53	20	4	761	614	312	364	3.30E-07	62	GO:0003755//peptidyl-prolyl cis-trans isomerase activity
CL22.Contig12_All	XP_018823447.1	64.35	115	41	18	528	183	313	409	9.40E-31	140.2	GO:0003755//peptidyl-prolyl cis-trans isomerase activity
CL22.Contig12_All	XP_018823464.1	42.57	202	116	53	1728	1281	42	243	2.30E-21	109	GO:0003755//peptidyl-prolyl cis-trans isomerase activity
CL22.Contig12_All	XP_018823464.1	62.26	53	20	4	761	614	254	306	3.30E-07	62	GO:0003755//peptidyl-prolyl cis-trans isomerase activity
CL22.Contig12_All	XP_018823464.1	93.33	60	4	0	528	348	366	425	1.30E-24	119.8	GO:0003755//peptidyl-prolyl cis-trans isomerase activity
CL22.Contig12_All	XP_006451951.1	42.08	202	117	53	1728	1281	95	296	1.90E-23	115.9	GO:0003755//peptidyl-prolyl cis-trans isomerase activity
CL22.Contig12_All	XP_006451951.1	66.04	53	18	4	761	614	307	359	1.90E-07	62.8	GO:0003755//peptidyl-prolyl cis-trans isomerase activity
CL22.Contig12_All	XP_006451951.1	80	35	7	0	284	179	425	459	2.10E-06	59.3	GO:0003755//peptidyl-prolyl cis-trans isomerase activity
CL22.Contig12_All	XP_006451951.1	93.33	60	4	0	528	348	366	425	1.30E-24	119.8	GO:0003755//peptidyl-prolyl cis-trans isomerase activity
CL22.Contig12_All	KDO74168.1	66.67	84	28	5	1728	1491	95	178	5.20E-21	107.8	GO:0003755//peptidyl-prolyl cis-trans isomerase activity
CL22.Contig12_All	KDO74168.1	35.64	202	130	53	1728	1281	95	296	9.80E-12	77	GO:0003755//peptidyl-prolyl cis-trans isomerase activity
CL22.Contig12_All	KDO74168.1	66.04	53	18	4	761	614	307	359	1.90E-07	62.8	GO:0003755//peptidyl-prolyl cis-trans isomerase activity
CL22.Contig12_All	KDO74168.1	80	35	7	0	284	179	425	459	2.10E-06	59.3	GO:0003755//peptidyl-prolyl cis-trans isomerase activity
CL22.Contig12_All	KDO74168.1	93.33	60	4	0	528	348	309	368	1.30E-24	119.8	GO:0003755//peptidyl-prolyl cis-trans isomerase activity
CL22.Contig12_All	XP_006464704.1	65.48	84	29	5	1728	1491	38	121	1.20E-20	106.7	GO:0003755//peptidyl-prolyl cis-trans isomerase activity
CL22.Contig12_All	XP_006464704.1	35.64	202	130	53	1728	1281	38	239	9.80E-12	77	GO:0003755//peptidyl-prolyl cis-trans isomerase activity
CL22.Contig12_All	XP_006464704.1	66.04	53	18	4	761	614	250	302	1.90E-07	62.8	GO:0003755//peptidyl-prolyl cis-trans isomerase activity
CL22.Contig12_All	XP_006464704.1	80	35	7	0	284	179	368	402	2.10E-06	59.3	GO:0003755//peptidyl-prolyl cis-trans isomerase activity
CL22.Contig13_All	XP_002522352.1	64.86	259	91	5	929	164	2	259	5.50E-96	357.5	GO:0050529//polyneuridine-aldehyde esterase activity
CL22.Contig13_All	EOX91291.1	67.69	260	84	7	926	164	3	261	1.50E-93	349.4	GO:0050529//polyneuridine-aldehyde esterase activity
CL22.Contig13_All	XP_021300897.1	66.8	259	86	5	929	164	2	259	2.00E-93	349	GO:0050529//polyneuridine-aldehyde esterase activity
CL22.Contig13_All	XP_021690644.1	64.48	259	92	5	929	164	2	259	3.40E-93	348.2	GO:0050529//polyneuridine-aldehyde esterase activity
CL22.Contig13_All	XP_007047134.2	67.31	260	85	7	926	164	3	261	3.40E-93	348.2	GO:0050529//polyneuridine-aldehyde esterase activity
CL22.Contig14_All	XP_002522352.1	64.86	259	91	5	929	164	2	259	6.90E-96	357.5	GO:0050529//polyneuridine-aldehyde esterase activity
CL22.Contig14_All	EOX91291.1	67.69	260	84	7	926	164	3	261	1.90E-93	349.4	GO:0050529//polyneuridine-aldehyde esterase activity
CL22.Contig14_All	XP_021300897.1	66.8	259	86	5	929	164	2	259	2.40E-93	349	GO:0050529//polyneuridine-aldehyde esterase activity
CL22.Contig14_All	XP_021690644.1	64.48	259	92	5	929	164	2	259	4.20E-93	348.2	GO:0050529//polyneuridine-aldehyde esterase activity
CL22.Contig14_All	XP_007047134.2	67.31	260	85	7	926	164	3	261	4.20E-93	348.2	GO:0050529//polyneuridine-aldehyde esterase activity
CL22.Contig15_All	KDO74168.1	85.91	369	52	3	2140	3244	58	424	3.00E-174	617.8	GO:0003755//peptidyl-prolyl cis-trans isomerase activity
CL22.Contig15_All	KDO74168.1	77.78	27	6	0	3243	3324	434	460	0.062	45.4	GO:0003755//peptidyl-prolyl cis-trans isomerase activity
CL22.Contig15_All	KDO74168.1	68.97	29	9	0	497	584	1	29	0.4	42.7	GO:0003755//peptidyl-prolyl cis-trans isomerase activity
CL22.Contig15_All	KDO74168.1	85.64	369	53	3	2140	3244	58	424	6.80E-174	616.7	GO:0003755//peptidyl-prolyl cis-trans isomerase activity
CL22.Contig15_All	XP_006464703.1	77.78	27	6	0	3243	3324	434	460	0.062	45.4	GO:0003755//peptidyl-prolyl cis-trans isomerase activity
CL22.Contig15_All	XP_006464703.1	68.97	29	9	0	497	584	1	29	0.4	42.7	GO:0003755//peptidyl-prolyl cis-trans isomerase activity
CL22.Contig15_All	XP_006464703.1	86.74	362	48	3	2161	3244	8	367	1.20E-173	615.9	GO:0003755//peptidyl-prolyl cis-trans isomerase activity
CL22.Contig15_All	XP_006464704.1	77.78	27	6	0	3243	3324	377	403	0.062	45.4	GO:0003755//peptidyl-prolyl cis-trans isomerase activity
CL22.Contig15_All	XP_006464704.1	85.64	369	53	3	2140	3244	58	424	1.50E-173	615.5	GO:0003755//peptidyl-prolyl cis-trans isomerase activity
CL22.Contig15_All	XP_006451951.1	77.78	27	6	0	3243	3324	434	460	0.062	45.4	GO:0003755//peptidyl-prolyl cis-trans isomerase activity
CL22.Contig15_All	XP_006451951.1	68.97	29	9	0	497	584	1	29	0.4	42.7	GO:0003755//peptidyl-prolyl cis-trans isomerase activity
CL22.Contig15_All	XP_006451951.1	82.29	367	65	3	2146	3244	3	367	8.00E-167	593.2	GO:0003755//peptidyl-prolyl cis-trans isomerase activity
CL22.Contig15_All	XP_020534631.1	73.08	26	7	0	3246	3324	378	403	0.4	42.7	GO:0003755//peptidyl-prolyl cis-trans isomerase activity
CL22.Contig16_All	OEL25980.1	48.23	282	146	34	520	1279	97	373	5.20E-54	217.2	GO:0003755//peptidyl-prolyl cis-trans isomerase activity
CL22.Contig16_All	OEL25980.1	35.38	130	84	18	395	782	66	178	7.70E-05	53.9	GO:0003755//peptidyl-prolyl cis-trans isomerase activity
CL22.Contig16_All	OEL25980.1	62.5	24	9	0	1281	1353	384	407	82	33.9	GO:0003755//peptidyl-prolyl cis-trans isomerase activity
CL22.Contig16_All	OEL25980.1	47.57	309	162	65	520	1279	113	412	4.90E-52	210.7	GO:0003755//peptidyl-prolyl cis-trans isomerase activity
CL22.Contig16_All	XP_018492893.1	40.94	149	88	7	344	788	54	196	2.20E-15	89	GO:0003755//peptidyl-prolyl cis-trans isomerase activity
CL22.Contig16_All	XP_018492893.1	65.38	26	9	0	1281	1359	423	448	2.6	38.9	GO:0003755//peptidyl-prolyl cis-trans isomerase activity
CL22.Contig16_All	XP_018492893.1	90.09	111	11	1	949	1279	335	445	1.00E-49	203	GO:0003755//peptidyl-prolyl cis-trans isomerase activity
CL22.Contig16_All	XP_006370310.1	50.32	157	78	9	320	788	81	229	5.10E-25	120.9	GO:0003755//peptidyl-prolyl cis-trans isomerase activity
CL22.Contig16_All	XP_006370310.1	66.04	53	18	3	786	936	282	334	2.50E-08	65.5	GO:0003755//peptidyl-prolyl cis-trans isomerase activity
CL22.Contig16_All	XP_006370310.1	65.38	26	9	0	1281	1359	456	481	0.88	40.4	GO:0003755//peptidyl-prolyl cis-trans isomerase activity
CL22.Contig16_All	XP_006370310.1	90.09	111	11	1	949	1279	322	432	1.30E-49	202.6	GO:0003755//peptidyl-prolyl cis-trans isomerase activity
CL22.Contig16_All	XP_011042503.1	50.32	157	78	9	320	788	68	216	6.70E-25	120.6	GO:0003755//peptidyl-prolyl cis-trans isomerase activity
CL22.Contig16_All	XP_011042503.1	66.04	53	18	3	786	936	269	321	2.50E-08	65.5	GO:0003755//peptidyl-prolyl cis-trans isomerase activity
CL22.Contig16_All	XP_011042503.1	69.23	26	8	0	1281	1359	443	468	0.3	42	GO:0003755//peptidyl-prolyl cis-trans isomerase activity
CL22.Contig16_All	XP_011042503.1	87.27	110	14	0	949	1279	257	366	5.10E-49	200.7	GO:0003755//peptidyl-prolyl cis-trans isomerase activity
CL22.Contig16_All	XP_021894692.1	47.37	152	80	9	335	788	8	151	3.80E-20	104.8	GO:0003755//peptidyl-prolyl cis-trans isomerase activity
CL22.Contig16_All	XP_021894692.1	69.81	53	16	3	786	936	204	256	1.50E-08	66.2	GO:0003755//peptidyl-prolyl cis-trans isomerase activity
CL22.Contig16_All	XP_021894692.1	65.38	26	9	0	1281	1359	377	402	1.5	39.7	GO:0003755//peptidyl-prolyl cis-trans isomerase activity
CL22.Contig17_All	KDO74168.1	89.3	355	38	2	301	1360	106	460	2.00E-175	620.5	GO:0003755//peptidyl-prolyl cis-trans isomerase activity
CL22.Contig17_All	XP_006464704.1	89.01	355	39	2	301	1360	49	403	4.60E-175	619.4	GO:0003755//peptidyl-prolyl cis-trans isomerase activity
CL22.Contig17_All	XP_006464703.1	89.01	355	39	2	301	1360	106	460	4.60E-175	619.4	GO:0003755//peptidyl-prolyl cis-trans isomerase activity
CL22.Contig17_All	XP_006451951.1	89.01	355	39	2	301	1360	106	460	1.00E-174	618.2	GO:0003755//peptidyl-prolyl cis-trans isomerase activity
CL22.Contig17_All	XP_021684598.1	86.76	355	47	2	301	1360	49	403	3.60E-172	609.8	GO:0003755//peptidyl-prolyl cis-trans isomerase activity
CL22.Contig18_All	KDO74168.1	88.15	211	25	1	1368	738	106	316	3.10E-97	360.9	GO:0003755//peptidyl-prolyl cis-trans isomerase activity
CL22.Contig18_All	KDO74168.1	55.56	63	28	8	1539	1365	1	60	3.60E-05	55.1	GO:0003755//peptidyl-prolyl cis-trans isomerase activity
CL22.Contig18_All	KDO74168.1	63.33	30	11	0	743	653	314	343	0.31	42	GO:0003755//peptidyl-prolyl cis-trans isomerase activity
CL22.Contig18_All	KDO74168.1	87.68	211	26	1	1368	738	106	316	6.80E-97	359.8	GO:0003755//peptidyl-prolyl cis-trans isomerase activity
CL22.Contig18_All	XP_006464703.1	53.97	63	29	8	1539	1365	1	60	0.00052	51.2	GO:0003755//peptidyl-prolyl cis-trans isomerase activity
CL22.Contig18_All	XP_006464703.1	63.33	30	11	0	743	653	314	343	0.31	42	GO:0003755//peptidyl-prolyl cis-trans isomerase activity
CL22.Contig18_All	XP_006464703.1	87.68	211	26	1	1368	738	49	259	6.80E-97	359.8	GO:0003755//peptidyl-prolyl cis-trans isomerase activity
CL22.Contig18_All	XP_006464704.1	63.33	30	11	0	743	653	257	286	0.31	42	GO:0003755//peptidyl-prolyl cis-trans isomerase activity
CL22.Contig18_All	XP_006464704.1	87.68	211	26	1	1368	738	106	316	1.50E-96	358.6	GO:0003755//peptidyl-prolyl cis-trans isomerase activity
CL22.Contig18_All	XP_006451951.1	53.97	63	29	8	1539	1365	1	60	0.00052	51.2	GO:0003755//peptidyl-prolyl cis-trans isomerase activity
CL22.Contig18_All	XP_006451951.1	63.33	30	11	0	743	653	314	343	0.31	42	GO:0003755//peptidyl-prolyl cis-trans isomerase activity
CL22.Contig18_All	XP_006451951.1	85.31	211	31	1	1368	738	49	259	9.80E-96	355.9	GO:0003755//peptidyl-prolyl cis-trans isomerase activity
CL22.Contig18_All	EEF32203.1	60	30	12	0	743	653	257	286	0.31	42	GO:0003755//peptidyl-prolyl cis-trans isomerase activity
CL22.Contig19_All	KDO74168.1	81.26	427	80	9	1764	501	1	424	2.50E-188	663.7	GO:0003755//peptidyl-prolyl cis-trans isomerase activity
CL22.Contig19_All	KDO74168.1	77.78	27	6	0	502	421	434	460	0.033	45.4	GO:0003755//peptidyl-prolyl cis-trans isomerase activity
CL22.Contig19_All	KDO74168.1	80.8	427	82	9	1764	501	1	424	8.10E-187	658.7	GO:0003755//peptidyl-prolyl cis-trans isomerase activity
CL22.Contig19_All	XP_006464703.1	77.78	27	6	0	502	421	434	460	0.033	45.4	GO:0003755//peptidyl-prolyl cis-trans isomerase activity
CL22.Contig19_All	XP_006464703.1	80.8	427	82	9	1764	501	1	424	1.80E-186	657.5	GO:0003755//peptidyl-prolyl cis-trans isomerase activity
CL22.Contig19_All	XP_006451951.1	77.78	27	6	0	502	421	434	460	0.033	45.4	GO:0003755//peptidyl-prolyl cis-trans isomerase activity
CL22.Contig19_All	XP_006451951.1	77.67	430	96	9	1764	501	1	430	4.30E-180	636.3	GO:0003755//peptidyl-prolyl cis-trans isomerase activity
CL22.Contig19_All	XP_021606204.1	76.92	26	6	0	499	421	441	466	0.072	44.3	GO:0003755//peptidyl-prolyl cis-trans isomerase activity
CL22.Contig19_All	XP_021606204.1	77.99	418	92	1	1752	501	10	427	1.10E-178	631.7	GO:0003755//peptidyl-prolyl cis-trans isomerase activity
CL22.Contig19_All	XP_015581479.1	69.23	26	8	0	499	421	438	463	0.28	42.4	GO:0003755//peptidyl-prolyl cis-trans isomerase activity
CL22.Contig22_All	KDO74168.1	85.99	414	58	2	1415	179	47	460	2.30E-199	700.3	GO:0003755//peptidyl-prolyl cis-trans isomerase activity
CL22.Contig22_All	XP_006464703.1	85.75	414	59	2	1415	179	47	460	5.10E-199	699.1	GO:0003755//peptidyl-prolyl cis-trans isomerase activity
CL22.Contig22_All	XP_006451951.1	85.75	414	59	2	1415	179	47	460	1.10E-198	698	GO:0003755//peptidyl-prolyl cis-trans isomerase activity
CL22.Contig22_All	XP_006464704.1	87.79	393	48	1	1355	179	11	403	4.90E-194	682.6	GO:0003755//peptidyl-prolyl cis-trans isomerase activity
CL22.Contig22_All	XP_021606204.1	82.13	414	74	1	1418	179	53	466	7.80E-192	675.2	GO:0003755//peptidyl-prolyl cis-trans isomerase activity
CL22.Contig23_All	OEL25980.1	52.87	331	156	34	1092	186	82	407	4.20E-77	293.9	GO:0003755//peptidyl-prolyl cis-trans isomerase activity
CL22.Contig23_All	XP_006464703.1	89.12	147	16	1	618	180	314	460	2.70E-68	264.6	GO:0003755//peptidyl-prolyl cis-trans isomerase activity
CL22.Contig23_All	XP_006464703.1	78.03	132	29	1	1278	885	47	178	1.50E-50	205.7	GO:0003755//peptidyl-prolyl cis-trans isomerase activity
CL22.Contig23_All	XP_006464703.1	69.81	53	16	3	781	631	261	313	1.10E-08	66.6	GO:0003755//peptidyl-prolyl cis-trans isomerase activity
CL22.Contig23_All	XP_006464703.1	93.75	32	2	0	875	779	177	208	6.00E-07	60.8	GO:0003755//peptidyl-prolyl cis-trans isomerase activity
CL22.Contig23_All	XP_006464703.1	89.12	147	16	1	618	180	319	465	2.70E-68	264.6	GO:0003755//peptidyl-prolyl cis-trans isomerase activity
CL22.Contig23_All	XP_018823455.1	64.89	131	46	0	1278	885	53	183	3.50E-39	167.9	GO:0003755//peptidyl-prolyl cis-trans isomerase activity
CL22.Contig23_All	XP_018823455.1	67.92	53	17	3	781	631	266	318	1.90E-08	65.9	GO:0003755//peptidyl-prolyl cis-trans isomerase activity
CL22.Contig23_All	XP_018823455.1	87.5	32	4	0	875	779	182	213	1.70E-06	59.3	GO:0003755//peptidyl-prolyl cis-trans isomerase activity
CL22.Contig23_All	XP_018823455.1	89.12	147	16	1	618	180	314	460	2.70E-68	264.6	GO:0003755//peptidyl-prolyl cis-trans isomerase activity
CL22.Contig23_All	XP_006451951.1	78.79	132	28	1	1278	885	47	178	6.80E-51	206.8	GO:0003755//peptidyl-prolyl cis-trans isomerase activity
CL22.Contig23_All	XP_006451951.1	73.91	46	12	3	760	631	268	313	5.40E-08	64.3	GO:0003755//peptidyl-prolyl cis-trans isomerase activity
CL22.Contig23_All	XP_006451951.1	93.75	32	2	0	875	779	177	208	6.00E-07	60.8	GO:0003755//peptidyl-prolyl cis-trans isomerase activity
CL22.Contig23_All	XP_006451951.1	89.12	147	16	1	618	180	314	460	2.70E-68	264.6	GO:0003755//peptidyl-prolyl cis-trans isomerase activity
CL22.Contig23_All	KDO74168.1	78.79	132	28	1	1278	885	47	178	6.80E-51	206.8	GO:0003755//peptidyl-prolyl cis-trans isomerase activity
CL22.Contig23_All	KDO74168.1	69.81	53	16	3	781	631	261	313	1.10E-08	66.6	GO:0003755//peptidyl-prolyl cis-trans isomerase activity
CL22.Contig23_All	KDO74168.1	93.75	32	2	0	875	779	177	208	6.00E-07	60.8	GO:0003755//peptidyl-prolyl cis-trans isomerase activity
CL22.Contig24_All	KDO74168.1	81.86	463	84	9	1551	180	1	460	7.40E-208	728.4	GO:0003755//peptidyl-prolyl cis-trans isomerase activity
CL22.Contig24_All	XP_006464703.1	81.43	463	86	9	1551	180	1	460	2.40E-206	723.4	GO:0003755//peptidyl-prolyl cis-trans isomerase activity
CL22.Contig24_All	XP_006451951.1	81.43	463	86	9	1551	180	1	460	5.30E-206	722.2	GO:0003755//peptidyl-prolyl cis-trans isomerase activity
CL22.Contig24_All	XP_021606204.1	78.11	466	102	9	1551	180	1	466	1.10E-198	698	GO:0003755//peptidyl-prolyl cis-trans isomerase activity
CL22.Contig24_All	XP_021684594.1	75.05	489	122	15	1614	180	4	488	1.00E-196	691.4	GO:0003755//peptidyl-prolyl cis-trans isomerase activity
CL22.Contig26_All	XP_018492893.1	46.25	467	251	79	1410	189	1	448	1.40E-83	315.5	GO:0003755//peptidyl-prolyl cis-trans isomerase activity
CL22.Contig26_All	OEL25980.1	53.17	331	155	34	1101	195	82	407	1.50E-77	295.4	GO:0003755//peptidyl-prolyl cis-trans isomerase activity
CL22.Contig26_All	XP_006464703.1	89.12	147	16	1	627	189	314	460	2.80E-68	264.6	GO:0003755//peptidyl-prolyl cis-trans isomerase activity
CL22.Contig26_All	XP_006464703.1	69.06	181	56	8	1422	894	1	178	7.60E-58	229.9	GO:0003755//peptidyl-prolyl cis-trans isomerase activity
CL22.Contig26_All	XP_006464703.1	69.81	53	16	3	790	640	261	313	1.10E-08	66.6	GO:0003755//peptidyl-prolyl cis-trans isomerase activity
CL22.Contig26_All	XP_006464703.1	93.75	32	2	0	884	788	177	208	6.10E-07	60.8	GO:0003755//peptidyl-prolyl cis-trans isomerase activity
CL22.Contig26_All	XP_006464703.1	89.12	147	16	1	627	189	319	465	2.80E-68	264.6	GO:0003755//peptidyl-prolyl cis-trans isomerase activity
CL22.Contig26_All	XP_018823455.1	54.64	183	83	7	1422	894	1	183	1.50E-42	179.1	GO:0003755//peptidyl-prolyl cis-trans isomerase activity
CL22.Contig26_All	XP_018823455.1	67.92	53	17	3	790	640	266	318	1.90E-08	65.9	GO:0003755//peptidyl-prolyl cis-trans isomerase activity
CL22.Contig26_All	XP_018823455.1	87.5	32	4	0	884	788	182	213	1.80E-06	59.3	GO:0003755//peptidyl-prolyl cis-trans isomerase activity
CL22.Contig26_All	XP_018823455.1	89.12	147	16	1	627	189	314	460	2.80E-68	264.6	GO:0003755//peptidyl-prolyl cis-trans isomerase activity
CL22.Contig26_All	XP_006451951.1	69.61	181	55	8	1422	894	1	178	3.40E-58	231.1	GO:0003755//peptidyl-prolyl cis-trans isomerase activity
CL22.Contig26_All	XP_006451951.1	73.91	46	12	3	769	640	268	313	5.50E-08	64.3	GO:0003755//peptidyl-prolyl cis-trans isomerase activity
CL22.Contig26_All	XP_006451951.1	93.75	32	2	0	884	788	177	208	6.10E-07	60.8	GO:0003755//peptidyl-prolyl cis-trans isomerase activity
CL22.Contig28_All	XP_006451951.1	45.09	275	151	74	1963	1285	47	296	6.30E-44	184.1	GO:0003755//peptidyl-prolyl cis-trans isomerase activity
CL22.Contig28_All	XP_006451951.1	95	60	3	0	532	352	366	425	3.00E-25	122.1	GO:0003755//peptidyl-prolyl cis-trans isomerase activity
CL22.Contig28_All	XP_006451951.1	66.04	53	18	4	765	618	307	359	2.10E-07	62.8	GO:0003755//peptidyl-prolyl cis-trans isomerase activity
CL22.Contig28_All	XP_006451951.1	82.86	35	6	0	288	183	425	459	1.10E-06	60.5	GO:0003755//peptidyl-prolyl cis-trans isomerase activity
CL22.Contig28_All	XP_006451951.1	44.72	284	157	73	1966	1258	53	311	1.60E-42	179.5	GO:0003755//peptidyl-prolyl cis-trans isomerase activity
CL22.Contig28_All	XP_021606205.1	85.07	67	10	0	553	352	347	413	2.50E-24	119	GO:0003755//peptidyl-prolyl cis-trans isomerase activity
CL22.Contig28_All	XP_021606205.1	35.08	191	124	49	744	183	302	447	1.70E-12	79.7	GO:0003755//peptidyl-prolyl cis-trans isomerase activity
CL22.Contig28_All	XP_021606205.1	45.45	275	150	73	1966	1285	53	302	4.50E-42	177.9	GO:0003755//peptidyl-prolyl cis-trans isomerase activity
CL22.Contig28_All	XP_021606204.1	85.07	67	10	0	553	352	365	431	2.50E-24	119	GO:0003755//peptidyl-prolyl cis-trans isomerase activity
CL22.Contig28_All	XP_021606204.1	36.87	198	125	49	765	183	313	465	4.30E-16	91.7	GO:0003755//peptidyl-prolyl cis-trans isomerase activity
CL22.Contig28_All	XP_021606204.1	60.51	157	62	26	1963	1495	47	178	1.70E-41	176	GO:0003755//peptidyl-prolyl cis-trans isomerase activity
CL22.Contig28_All	KDO74168.1	95	60	3	0	532	352	366	425	3.00E-25	122.1	GO:0003755//peptidyl-prolyl cis-trans isomerase activity
CL22.Contig28_All	KDO74168.1	66.04	53	18	4	765	618	307	359	2.10E-07	62.8	GO:0003755//peptidyl-prolyl cis-trans isomerase activity
CL22.Contig28_All	KDO74168.1	82.86	35	6	0	288	183	425	459	1.10E-06	60.5	GO:0003755//peptidyl-prolyl cis-trans isomerase activity
CL22.Contig28_All	KDO74168.1	76.92	39	9	0	1485	1368	177	215	3.10E-06	58.9	GO:0003755//peptidyl-prolyl cis-trans isomerase activity
CL22.Contig28_All	KDO74168.1	77.42	31	7	0	1378	1285	266	296	0.0011	50.4	GO:0003755//peptidyl-prolyl cis-trans isomerase activity
CL22.Contig28_All	KDO74168.1	59.87	157	63	26	1963	1495	47	178	3.80E-41	174.9	GO:0003755//peptidyl-prolyl cis-trans isomerase activity
CL22.Contig28_All	XP_006464703.1	95	60	3	0	532	352	366	425	3.00E-25	122.1	GO:0003755//peptidyl-prolyl cis-trans isomerase activity
CL22.Contig28_All	XP_006464703.1	66.04	53	18	4	765	618	307	359	2.10E-07	62.8	GO:0003755//peptidyl-prolyl cis-trans isomerase activity
CL22.Contig28_All	XP_006464703.1	82.86	35	6	0	288	183	425	459	1.10E-06	60.5	GO:0003755//peptidyl-prolyl cis-trans isomerase activity
CL22.Contig28_All	XP_006464703.1	76.92	39	9	0	1485	1368	177	215	3.10E-06	58.9	GO:0003755//peptidyl-prolyl cis-trans isomerase activity
CL22.Contig28_All	XP_006464703.1	77.42	31	7	0	1378	1285	266	296	0.0011	50.4	GO:0003755//peptidyl-prolyl cis-trans isomerase activity
CL22.Contig29_All	XP_007021315.1	84.91	232	35	0	1248	552	150	381	6.20E-120	436.4	GO:0016021//integral component of membrane
CL22.Contig29_All	XP_007021315.1	54.62	119	54	10	1580	1244	35	150	2.10E-19	102.4	GO:0016021//integral component of membrane
CL22.Contig29_All	XP_007021315.1	80.57	247	48	1	1248	510	148	394	9.00E-119	432.6	GO:0016021//integral component of membrane
CL22.Contig29_All	KJB62714.1	47.26	146	77	15	1652	1244	8	148	4.50E-17	94.7	GO:0016021//integral component of membrane
CL22.Contig29_All	KJB62714.1	86.21	232	32	0	1248	552	146	377	9.00E-119	432.6	GO:0016021//integral component of membrane
CL22.Contig29_All	XP_008226678.1	41.61	149	87	16	1664	1244	5	146	2.40E-15	89	GO:0016021//integral component of membrane
CL22.Contig29_All	XP_008226678.1	86.21	232	32	0	1248	552	146	377	2.00E-118	431.4	GO:0016021//integral component of membrane
CL22.Contig29_All	XP_007211442.1	42.95	149	85	16	1664	1244	5	146	6.40E-16	90.9	GO:0016021//integral component of membrane
CL22.Contig29_All	XP_007211442.1	85.78	232	33	0	1248	552	141	372	2.00E-118	431.4	GO:0016021//integral component of membrane
CL22.Contig29_All	XP_018823428.1	45.58	147	80	17	1664	1244	5	141	4.20E-15	88.2	GO:0016021//integral component of membrane
CL22.Contig30_All	XP_002522352.1	66.8	259	86	1	827	1604	2	259	1.60E-101	375.2	GO:0050529//polyneuridine-aldehyde esterase activity
CL22.Contig30_All	EOX91291.1	69.62	260	79	3	830	1604	3	261	4.50E-99	367.1	GO:0050529//polyneuridine-aldehyde esterase activity
CL22.Contig30_All	XP_021300897.1	68.73	259	81	1	827	1604	2	259	5.80E-99	366.7	GO:0050529//polyneuridine-aldehyde esterase activity
CL22.Contig30_All	XP_007047134.2	69.23	260	80	3	830	1604	3	261	9.90E-99	365.9	GO:0050529//polyneuridine-aldehyde esterase activity
CL22.Contig30_All	XP_021690644.1	66.02	259	88	1	827	1604	2	259	1.70E-98	365.2	GO:0050529//polyneuridine-aldehyde esterase activity
CL22.Contig31_All	KDO74168.1	82.75	313	54	3	1063	127	58	368	2.20E-138	498	GO:0003755//peptidyl-prolyl cis-trans isomerase activity
CL22.Contig31_All	XP_006464703.1	82.43	313	55	3	1063	127	58	368	4.90E-138	496.9	GO:0003755//peptidyl-prolyl cis-trans isomerase activity
CL22.Contig31_All	XP_006464704.1	83.66	306	50	3	1042	127	8	311	8.40E-138	496.1	GO:0003755//peptidyl-prolyl cis-trans isomerase activity
CL22.Contig31_All	XP_006451951.1	82.43	313	55	3	1063	127	58	368	1.10E-137	495.7	GO:0003755//peptidyl-prolyl cis-trans isomerase activity
CL22.Contig31_All	XP_020534631.1	79.1	311	65	3	1057	127	3	311	2.40E-132	478	GO:0003755//peptidyl-prolyl cis-trans isomerase activity
CL22.Contig32_All	XP_002522352.1	64.86	259	91	5	875	110	2	259	5.60E-96	357.5	GO:0050529//polyneuridine-aldehyde esterase activity
CL22.Contig32_All	EOX91291.1	67.69	260	84	7	872	110	3	261	1.50E-93	349.4	GO:0050529//polyneuridine-aldehyde esterase activity
CL22.Contig32_All	XP_021300897.1	66.8	259	86	5	875	110	2	259	2.00E-93	349	GO:0050529//polyneuridine-aldehyde esterase activity
CL22.Contig32_All	XP_021690644.1	64.48	259	92	5	875	110	2	259	3.40E-93	348.2	GO:0050529//polyneuridine-aldehyde esterase activity
CL22.Contig32_All	XP_007047134.2	67.31	260	85	7	872	110	3	261	3.40E-93	348.2	GO:0050529//polyneuridine-aldehyde esterase activity
CL22.Contig33_All	KDO74168.1	86.17	405	56	3	1392	180	58	460	1.00E-193	682.6	GO:0003755//peptidyl-prolyl cis-trans isomerase activity
CL22.Contig33_All	KDO74168.1	68.97	29	9	0	3035	2948	1	29	0.4	42.7	GO:0003755//peptidyl-prolyl cis-trans isomerase activity
CL22.Contig33_All	KDO74168.1	85.93	405	57	3	1392	180	58	460	2.20E-193	681.4	GO:0003755//peptidyl-prolyl cis-trans isomerase activity
CL22.Contig33_All	XP_006464703.1	68.97	29	9	0	3035	2948	1	29	0.4	42.7	GO:0003755//peptidyl-prolyl cis-trans isomerase activity
CL22.Contig33_All	XP_006464703.1	86.93	398	52	3	1371	180	8	403	3.80E-193	680.6	GO:0003755//peptidyl-prolyl cis-trans isomerase activity
CL22.Contig33_All	XP_006451951.1	85.93	405	57	3	1392	180	58	460	5.00E-193	680.2	GO:0003755//peptidyl-prolyl cis-trans isomerase activity
CL22.Contig33_All	XP_006451951.1	68.97	29	9	0	3035	2948	1	29	0.4	42.7	GO:0003755//peptidyl-prolyl cis-trans isomerase activity
CL22.Contig33_All	XP_006451951.1	82.88	403	69	3	1386	180	66	466	1.50E-184	652.1	GO:0003755//peptidyl-prolyl cis-trans isomerase activity
CL22.Contig34_All	KDO74168.1	82.63	259	45	2	1437	660	58	314	9.50E-114	416.8	GO:0003755//peptidyl-prolyl cis-trans isomerase activity
CL22.Contig34_All	KDO74168.1	85.29	102	15	1	658	355	314	415	2.20E-41	176.4	GO:0003755//peptidyl-prolyl cis-trans isomerase activity
CL22.Contig34_All	KDO74168.1	82.86	35	6	0	260	155	425	459	1.70E-06	60.5	GO:0003755//peptidyl-prolyl cis-trans isomerase activity
CL22.Contig34_All	KDO74168.1	100	15	0	0	369	324	411	425	45	35.8	GO:0003755//peptidyl-prolyl cis-trans isomerase activity
CL22.Contig34_All	KDO74168.1	82.24	259	46	2	1437	660	58	314	2.10E-113	415.6	GO:0003755//peptidyl-prolyl cis-trans isomerase activity
CL22.Contig34_All	XP_006464703.1	85.29	102	15	1	658	355	314	415	2.20E-41	176.4	GO:0003755//peptidyl-prolyl cis-trans isomerase activity
CL22.Contig34_All	XP_006464703.1	82.86	35	6	0	260	155	425	459	1.70E-06	60.5	GO:0003755//peptidyl-prolyl cis-trans isomerase activity
CL22.Contig34_All	XP_006464703.1	100	15	0	0	369	324	411	425	45	35.8	GO:0003755//peptidyl-prolyl cis-trans isomerase activity
CL22.Contig34_All	XP_006464703.1	83.73	252	41	2	1416	660	8	257	3.60E-113	414.8	GO:0003755//peptidyl-prolyl cis-trans isomerase activity
CL22.Contig34_All	XP_006464704.1	85.29	102	15	1	658	355	257	358	2.20E-41	176.4	GO:0003755//peptidyl-prolyl cis-trans isomerase activity
CL22.Contig34_All	XP_006464704.1	82.86	35	6	0	260	155	368	402	1.70E-06	60.5	GO:0003755//peptidyl-prolyl cis-trans isomerase activity
CL22.Contig34_All	XP_006464704.1	100	15	0	0	369	324	354	368	45	35.8	GO:0003755//peptidyl-prolyl cis-trans isomerase activity
CL22.Contig34_All	XP_006464704.1	82.24	259	46	2	1437	660	58	314	4.70E-113	414.5	GO:0003755//peptidyl-prolyl cis-trans isomerase activity
CL22.Contig34_All	XP_006451951.1	85.29	102	15	1	658	355	314	415	2.20E-41	176.4	GO:0003755//peptidyl-prolyl cis-trans isomerase activity
CL22.Contig34_All	XP_006451951.1	82.86	35	6	0	260	155	425	459	1.70E-06	60.5	GO:0003755//peptidyl-prolyl cis-trans isomerase activity
CL22.Contig34_All	XP_006451951.1	100	15	0	0	369	324	411	425	45	35.8	GO:0003755//peptidyl-prolyl cis-trans isomerase activity
CL22.Contig34_All	XP_006451951.1	77.82	257	57	2	1431	660	3	257	8.60E-107	393.7	GO:0003755//peptidyl-prolyl cis-trans isomerase activity
CL22.Contig34_All	XP_020534631.1	85.29	102	15	1	658	355	257	358	2.80E-41	176	GO:0003755//peptidyl-prolyl cis-trans isomerase activity
CL22.Contig34_All	XP_020534631.1	74.29	35	9	0	260	155	368	402	1.90E-05	57	GO:0003755//peptidyl-prolyl cis-trans isomerase activity
CL22.Contig34_All	XP_020534631.1	100	15	0	0	369	324	354	368	45	35.8	GO:0003755//peptidyl-prolyl cis-trans isomerase activity
CL22.Contig36_All	XP_006451951.1	45.68	324	176	81	2027	1214	1	296	3.90E-52	211.5	GO:0003755//peptidyl-prolyl cis-trans isomerase activity
CL22.Contig36_All	XP_006451951.1	92.63	95	7	0	461	176	366	460	6.70E-44	184.1	GO:0003755//peptidyl-prolyl cis-trans isomerase activity
CL22.Contig36_All	XP_006451951.1	66.04	53	18	4	694	547	307	359	2.30E-07	62.8	GO:0003755//peptidyl-prolyl cis-trans isomerase activity
CL22.Contig36_All	XP_006451951.1	58.25	206	86	33	2027	1424	1	178	7.40E-51	207.2	GO:0003755//peptidyl-prolyl cis-trans isomerase activity
CL22.Contig36_All	KDO74168.1	92.63	95	7	0	461	176	366	460	6.70E-44	184.1	GO:0003755//peptidyl-prolyl cis-trans isomerase activity
CL22.Contig36_All	KDO74168.1	66.04	53	18	4	694	547	307	359	2.30E-07	62.8	GO:0003755//peptidyl-prolyl cis-trans isomerase activity
CL22.Contig36_All	KDO74168.1	76.92	39	9	0	1414	1297	177	215	3.20E-06	58.9	GO:0003755//peptidyl-prolyl cis-trans isomerase activity
CL22.Contig36_All	KDO74168.1	77.42	31	7	0	1307	1214	266	296	0.0012	50.4	GO:0003755//peptidyl-prolyl cis-trans isomerase activity
CL22.Contig36_All	KDO74168.1	57.28	206	88	33	2027	1424	1	178	2.40E-49	202.2	GO:0003755//peptidyl-prolyl cis-trans isomerase activity
CL22.Contig36_All	XP_006464703.1	92.63	95	7	0	461	176	366	460	6.70E-44	184.1	GO:0003755//peptidyl-prolyl cis-trans isomerase activity
CL22.Contig36_All	XP_006464703.1	66.04	53	18	4	694	547	307	359	2.30E-07	62.8	GO:0003755//peptidyl-prolyl cis-trans isomerase activity
CL22.Contig36_All	XP_006464703.1	76.92	39	9	0	1414	1297	177	215	3.20E-06	58.9	GO:0003755//peptidyl-prolyl cis-trans isomerase activity
CL22.Contig36_All	XP_006464703.1	77.42	31	7	0	1307	1214	266	296	0.0012	50.4	GO:0003755//peptidyl-prolyl cis-trans isomerase activity
CL22.Contig36_All	XP_006464703.1	57.28	206	88	33	2027	1424	1	178	4.10E-49	201.4	GO:0003755//peptidyl-prolyl cis-trans isomerase activity
CL22.Contig36_All	XP_006451949.1	91.58	95	8	0	461	176	412	506	1.50E-43	183	GO:0003755//peptidyl-prolyl cis-trans isomerase activity
CL22.Contig36_All	XP_006451949.1	66.04	53	18	4	694	547	353	405	2.30E-07	62.8	GO:0003755//peptidyl-prolyl cis-trans isomerase activity
CL22.Contig36_All	XP_006451949.1	75.76	33	8	0	1414	1315	177	209	0.002	49.7	GO:0003755//peptidyl-prolyl cis-trans isomerase activity
CL22.Contig36_All	XP_006451949.1	74.19	31	8	0	1307	1214	312	342	0.0034	48.9	GO:0003755//peptidyl-prolyl cis-trans isomerase activity
CL22.Contig36_All	XP_006451949.1	44.35	336	187	81	2027	1187	1	311	6.90E-49	200.7	GO:0003755//peptidyl-prolyl cis-trans isomerase activity
CL22.Contig36_All	XP_021606205.1	84.31	102	16	0	482	176	347	448	4.80E-42	177.9	GO:0003755//peptidyl-prolyl cis-trans isomerase activity
CL22.Contig36_All	XP_021606205.1	58.7	46	19	4	673	547	302	347	0.0015	50.1	GO:0003755//peptidyl-prolyl cis-trans isomerase activity
CL22.Contig37_All	KDO74168.1	88.15	211	25	1	1368	738	106	316	3.00E-97	360.9	GO:0003755//peptidyl-prolyl cis-trans isomerase activity
CL22.Contig37_All	KDO74168.1	63.33	30	11	0	743	653	314	343	0.31	42	GO:0003755//peptidyl-prolyl cis-trans isomerase activity
CL22.Contig37_All	KDO74168.1	87.68	211	26	1	1368	738	106	316	6.60E-97	359.8	GO:0003755//peptidyl-prolyl cis-trans isomerase activity
CL22.Contig37_All	XP_006464703.1	63.33	30	11	0	743	653	314	343	0.31	42	GO:0003755//peptidyl-prolyl cis-trans isomerase activity
CL22.Contig37_All	XP_006464703.1	87.68	211	26	1	1368	738	49	259	6.60E-97	359.8	GO:0003755//peptidyl-prolyl cis-trans isomerase activity
CL22.Contig37_All	XP_006464704.1	63.33	30	11	0	743	653	257	286	0.31	42	GO:0003755//peptidyl-prolyl cis-trans isomerase activity
CL22.Contig37_All	XP_006464704.1	87.68	211	26	1	1368	738	106	316	1.50E-96	358.6	GO:0003755//peptidyl-prolyl cis-trans isomerase activity
CL22.Contig37_All	XP_006451951.1	63.33	30	11	0	743	653	314	343	0.31	42	GO:0003755//peptidyl-prolyl cis-trans isomerase activity
CL22.Contig37_All	XP_006451951.1	85.31	211	31	1	1368	738	49	259	9.60E-96	355.9	GO:0003755//peptidyl-prolyl cis-trans isomerase activity
CL22.Contig37_All	EEF32203.1	60	30	12	0	743	653	257	286	0.31	42	GO:0003755//peptidyl-prolyl cis-trans isomerase activity
CL22.Contig38_All	XP_006464704.1	75.17	286	71	24	1095	240	120	382	1.30E-107	395.2	GO:0003755//peptidyl-prolyl cis-trans isomerase activity
CL22.Contig38_All	XP_006464704.1	83	100	17	0	1405	1105	22	121	3.60E-41	174.5	GO:0003755//peptidyl-prolyl cis-trans isomerase activity
CL22.Contig38_All	XP_006464704.1	76.19	21	5	0	242	179	383	403	20	35.8	GO:0003755//peptidyl-prolyl cis-trans isomerase activity
CL22.Contig38_All	XP_006464704.1	75.17	286	71	24	1095	240	177	439	1.30E-107	395.2	GO:0003755//peptidyl-prolyl cis-trans isomerase activity
CL22.Contig38_All	KDO74168.1	84	100	16	0	1405	1105	79	178	1.60E-41	175.6	GO:0003755//peptidyl-prolyl cis-trans isomerase activity
CL22.Contig38_All	KDO74168.1	76.19	21	5	0	242	179	440	460	20	35.8	GO:0003755//peptidyl-prolyl cis-trans isomerase activity
CL22.Contig38_All	KDO74168.1	75.17	286	71	24	1095	240	177	439	1.30E-107	395.2	GO:0003755//peptidyl-prolyl cis-trans isomerase activity
CL22.Contig38_All	XP_006464703.1	83	100	17	0	1405	1105	79	178	3.60E-41	174.5	GO:0003755//peptidyl-prolyl cis-trans isomerase activity
CL22.Contig38_All	XP_006464703.1	76.19	21	5	0	242	179	440	460	20	35.8	GO:0003755//peptidyl-prolyl cis-trans isomerase activity
CL22.Contig38_All	XP_006464703.1	74.83	286	72	24	1095	240	177	439	6.40E-107	392.9	GO:0003755//peptidyl-prolyl cis-trans isomerase activity
CL22.Contig38_All	XP_006451951.1	84	100	16	0	1405	1105	79	178	1.60E-41	175.6	GO:0003755//peptidyl-prolyl cis-trans isomerase activity
CL22.Contig38_All	XP_006451951.1	76.19	21	5	0	242	179	440	460	20	35.8	GO:0003755//peptidyl-prolyl cis-trans isomerase activity
CL22.Contig38_All	XP_006451951.1	72.73	286	78	24	1095	240	182	444	1.70E-104	384.8	GO:0003755//peptidyl-prolyl cis-trans isomerase activity
CL22.Contig38_All	XP_018823455.1	75	100	25	0	1405	1105	84	183	5.00E-35	154.1	GO:0003755//peptidyl-prolyl cis-trans isomerase activity
CL22.Contig38_All	XP_018823455.1	80.95	21	4	0	242	179	445	465	6.8	37.4	GO:0003755//peptidyl-prolyl cis-trans isomerase activity
CL22.Contig39_All	XP_006451951.1	61.74	149	57	24	684	240	314	439	3.00E-36	157.1	GO:0003755//peptidyl-prolyl cis-trans isomerase activity
CL22.Contig39_All	XP_006451951.1	76.19	21	5	0	242	179	440	460	10	35.8	GO:0003755//peptidyl-prolyl cis-trans isomerase activity
CL22.Contig39_All	XP_006451951.1	61.74	149	57	24	684	240	314	439	3.00E-36	157.1	GO:0003755//peptidyl-prolyl cis-trans isomerase activity
CL22.Contig39_All	KDO74168.1	76.19	21	5	0	242	179	440	460	10	35.8	GO:0003755//peptidyl-prolyl cis-trans isomerase activity
CL22.Contig39_All	KDO74168.1	61.74	149	57	24	684	240	314	439	3.00E-36	157.1	GO:0003755//peptidyl-prolyl cis-trans isomerase activity
CL22.Contig39_All	XP_006464703.1	76.19	21	5	0	242	179	440	460	10	35.8	GO:0003755//peptidyl-prolyl cis-trans isomerase activity
CL22.Contig39_All	XP_006464703.1	61.74	149	57	24	684	240	257	382	3.00E-36	157.1	GO:0003755//peptidyl-prolyl cis-trans isomerase activity
CL22.Contig39_All	XP_006464704.1	76.19	21	5	0	242	179	383	403	10	35.8	GO:0003755//peptidyl-prolyl cis-trans isomerase activity
CL22.Contig39_All	XP_006464704.1	61.74	149	57	24	684	240	360	485	3.00E-36	157.1	GO:0003755//peptidyl-prolyl cis-trans isomerase activity
CL22.Contig39_All	XP_006451949.1	71.43	21	6	0	242	179	486	506	22	34.7	GO:0003755//peptidyl-prolyl cis-trans isomerase activity
CL22.Contig40_All	XP_006464704.1	62.78	223	83	25	903	240	183	382	1.30E-61	241.9	GO:0003755//peptidyl-prolyl cis-trans isomerase activity
CL22.Contig40_All	XP_006464704.1	92.16	51	4	0	991	838	138	188	1.60E-16	92	GO:0003755//peptidyl-prolyl cis-trans isomerase activity
CL22.Contig40_All	XP_006464704.1	76.19	21	5	0	242	179	383	403	14	35.8	GO:0003755//peptidyl-prolyl cis-trans isomerase activity
CL22.Contig40_All	XP_006464704.1	62.78	223	83	25	903	240	240	439	1.30E-61	241.9	GO:0003755//peptidyl-prolyl cis-trans isomerase activity
CL22.Contig40_All	KDO74168.1	92.16	51	4	0	991	838	195	245	1.60E-16	92	GO:0003755//peptidyl-prolyl cis-trans isomerase activity
CL22.Contig40_All	KDO74168.1	76.19	21	5	0	242	179	440	460	14	35.8	GO:0003755//peptidyl-prolyl cis-trans isomerase activity
CL22.Contig40_All	KDO74168.1	62.78	223	83	25	903	240	240	439	1.30E-61	241.9	GO:0003755//peptidyl-prolyl cis-trans isomerase activity
CL22.Contig40_All	XP_006464703.1	92.16	51	4	0	991	838	195	245	1.60E-16	92	GO:0003755//peptidyl-prolyl cis-trans isomerase activity
CL22.Contig40_All	XP_006464703.1	76.19	21	5	0	242	179	440	460	14	35.8	GO:0003755//peptidyl-prolyl cis-trans isomerase activity
CL22.Contig40_All	XP_006464703.1	62.78	223	83	25	903	240	240	439	1.70E-61	241.5	GO:0003755//peptidyl-prolyl cis-trans isomerase activity
CL22.Contig40_All	XP_006451951.1	92.16	51	4	0	991	838	195	245	1.60E-16	92	GO:0003755//peptidyl-prolyl cis-trans isomerase activity
CL22.Contig40_All	XP_006451951.1	76.19	21	5	0	242	179	440	460	14	35.8	GO:0003755//peptidyl-prolyl cis-trans isomerase activity
CL22.Contig40_All	XP_006451951.1	59.91	222	89	24	903	240	99	297	1.40E-60	238.4	GO:0003755//peptidyl-prolyl cis-trans isomerase activity
CL22.Contig40_All	XP_021894693.1	86.27	51	7	0	991	838	54	104	4.00E-15	87.4	GO:0003755//peptidyl-prolyl cis-trans isomerase activity
CL22.Contig40_All	XP_021894693.1	46	50	27	1	326	179	269	318	14	35.8	GO:0003755//peptidyl-prolyl cis-trans isomerase activity
CL22.Contig41_All	XP_006464704.1	67.01	197	65	24	828	240	209	382	1.40E-59	235	GO:0003755//peptidyl-prolyl cis-trans isomerase activity
CL22.Contig41_All	XP_006464704.1	76.19	21	5	0	242	179	383	403	12	35.8	GO:0003755//peptidyl-prolyl cis-trans isomerase activity
CL22.Contig41_All	XP_006464704.1	67.01	197	65	24	828	240	266	439	1.40E-59	235	GO:0003755//peptidyl-prolyl cis-trans isomerase activity
CL22.Contig41_All	KDO74168.1	76.19	21	5	0	242	179	440	460	12	35.8	GO:0003755//peptidyl-prolyl cis-trans isomerase activity
CL22.Contig41_All	KDO74168.1	67.01	197	65	24	828	240	266	439	1.40E-59	235	GO:0003755//peptidyl-prolyl cis-trans isomerase activity
CL22.Contig41_All	XP_006464703.1	76.19	21	5	0	242	179	440	460	12	35.8	GO:0003755//peptidyl-prolyl cis-trans isomerase activity
CL22.Contig41_All	XP_006464703.1	67.01	197	65	24	828	240	266	439	1.40E-59	235	GO:0003755//peptidyl-prolyl cis-trans isomerase activity
CL22.Contig41_All	XP_006451951.1	76.19	21	5	0	242	179	440	460	12	35.8	GO:0003755//peptidyl-prolyl cis-trans isomerase activity
CL22.Contig41_All	XP_006451951.1	65.99	197	67	24	828	240	312	485	6.80E-59	232.6	GO:0003755//peptidyl-prolyl cis-trans isomerase activity
CL22.Contig41_All	XP_006451949.1	71.43	21	6	0	242	179	486	506	27	34.7	GO:0003755//peptidyl-prolyl cis-trans isomerase activity
CL22.Contig42_All	XP_006464703.1	55.37	121	54	26	433	148	176	296	6.70E-22	109	GO:0003755//peptidyl-prolyl cis-trans isomerase activity
CL22.Contig42_All	XP_006464703.1	52.04	98	47	16	515	251	154	245	5.30E-11	72.8	GO:0003755//peptidyl-prolyl cis-trans isomerase activity
CL22.Contig42_All	XP_006464703.1	55.37	121	54	26	433	148	176	296	6.70E-22	109	GO:0003755//peptidyl-prolyl cis-trans isomerase activity
CL22.Contig42_All	KDO74168.1	53.06	98	46	16	515	251	154	245	2.40E-11	73.9	GO:0003755//peptidyl-prolyl cis-trans isomerase activity
CL22.Contig42_All	KDO74168.1	55.37	121	54	26	433	148	119	239	6.70E-22	109	GO:0003755//peptidyl-prolyl cis-trans isomerase activity
CL22.Contig42_All	XP_006464704.1	52.04	98	47	16	515	251	97	188	5.30E-11	72.8	GO:0003755//peptidyl-prolyl cis-trans isomerase activity
CL22.Contig42_All	XP_006464704.1	54.55	121	55	26	433	148	176	296	3.30E-21	106.7	GO:0003755//peptidyl-prolyl cis-trans isomerase activity
CL22.Contig42_All	XP_006451951.1	53.06	98	46	16	515	251	154	245	3.10E-11	73.6	GO:0003755//peptidyl-prolyl cis-trans isomerase activity
CL22.Contig42_All	XP_006451951.1	52.89	121	57	26	433	148	119	239	4.80E-20	102.8	GO:0003755//peptidyl-prolyl cis-trans isomerase activity
CL22.Contig42_All	EEF32203.1	54.74	95	43	10	515	251	97	188	4.80E-12	76.3	GO:0003755//peptidyl-prolyl cis-trans isomerase activity
CL22.Contig43_All	KDO74168.1	89.01	355	39	2	1239	180	106	460	4.50E-175	619.4	GO:0003755//peptidyl-prolyl cis-trans isomerase activity
CL22.Contig43_All	XP_006464704.1	88.73	355	40	2	1239	180	49	403	1.00E-174	618.2	GO:0003755//peptidyl-prolyl cis-trans isomerase activity
CL22.Contig43_All	XP_006464703.1	88.73	355	40	2	1239	180	106	460	1.00E-174	618.2	GO:0003755//peptidyl-prolyl cis-trans isomerase activity
CL22.Contig43_All	XP_006451951.1	88.73	355	40	2	1239	180	106	460	2.30E-174	617.1	GO:0003755//peptidyl-prolyl cis-trans isomerase activity
CL22.Contig43_All	XP_021684594.1	86.48	355	48	2	1239	180	134	488	8.00E-172	608.6	GO:0003755//peptidyl-prolyl cis-trans isomerase activity
CL22.Contig44_All	KDO74168.1	81.31	428	80	9	76	1342	1	425	3.60E-189	666.4	GO:0003755//peptidyl-prolyl cis-trans isomerase activity
CL22.Contig44_All	KDO74168.1	88.89	36	4	0	1424	1532	425	460	2.00E-09	69.3	GO:0003755//peptidyl-prolyl cis-trans isomerase activity
CL22.Contig44_All	KDO74168.1	80.84	428	82	9	76	1342	1	425	1.20E-187	661.4	GO:0003755//peptidyl-prolyl cis-trans isomerase activity
CL22.Contig44_All	XP_006464703.1	88.89	36	4	0	1424	1532	425	460	2.00E-09	69.3	GO:0003755//peptidyl-prolyl cis-trans isomerase activity
CL22.Contig44_All	XP_006464703.1	80.84	428	82	9	76	1342	1	425	2.60E-187	660.2	GO:0003755//peptidyl-prolyl cis-trans isomerase activity
CL22.Contig44_All	XP_006451951.1	88.89	36	4	0	1424	1532	425	460	2.00E-09	69.3	GO:0003755//peptidyl-prolyl cis-trans isomerase activity
CL22.Contig44_All	XP_006451951.1	77.73	431	96	9	76	1342	1	431	6.20E-181	639	GO:0003755//peptidyl-prolyl cis-trans isomerase activity
CL22.Contig44_All	XP_021606204.1	83.33	36	6	0	1424	1532	431	466	1.70E-08	66.2	GO:0003755//peptidyl-prolyl cis-trans isomerase activity
CL22.Contig44_All	XP_021606204.1	78.04	419	92	1	88	1342	10	428	1.50E-179	634.4	GO:0003755//peptidyl-prolyl cis-trans isomerase activity
CL22.Contig44_All	XP_015581479.1	75	36	9	0	1424	1532	428	463	2.40E-07	62.4	GO:0003755//peptidyl-prolyl cis-trans isomerase activity
CL22.Contig45_All	KDO74168.1	78.55	317	68	8	76	1012	1	314	3.90E-130	469.9	GO:0003755//peptidyl-prolyl cis-trans isomerase activity
CL22.Contig45_All	KDO74168.1	74.55	55	14	1	1014	1176	314	368	1.00E-13	83.2	GO:0003755//peptidyl-prolyl cis-trans isomerase activity
CL22.Contig45_All	KDO74168.1	100	15	0	0	1180	1225	411	425	19	35.8	GO:0003755//peptidyl-prolyl cis-trans isomerase activity
CL22.Contig45_All	KDO74168.1	77.92	317	70	8	76	1012	1	314	1.20E-128	464.9	GO:0003755//peptidyl-prolyl cis-trans isomerase activity
CL22.Contig45_All	XP_006464703.1	74.55	55	14	1	1014	1176	314	368	1.00E-13	83.2	GO:0003755//peptidyl-prolyl cis-trans isomerase activity
CL22.Contig45_All	XP_006464703.1	100	15	0	0	1180	1225	411	425	19	35.8	GO:0003755//peptidyl-prolyl cis-trans isomerase activity
CL22.Contig45_All	XP_006464703.1	77.92	317	70	8	76	1012	1	314	2.80E-128	463.8	GO:0003755//peptidyl-prolyl cis-trans isomerase activity
CL22.Contig45_All	XP_006451951.1	74.55	55	14	1	1014	1176	314	368	1.00E-13	83.2	GO:0003755//peptidyl-prolyl cis-trans isomerase activity
CL22.Contig45_All	XP_006451951.1	100	15	0	0	1180	1225	411	425	19	35.8	GO:0003755//peptidyl-prolyl cis-trans isomerase activity
CL22.Contig45_All	XP_006451951.1	75.65	308	75	0	88	1012	10	317	6.00E-123	446	GO:0003755//peptidyl-prolyl cis-trans isomerase activity
CL22.Contig45_All	XP_015581479.1	69.09	55	17	1	1014	1176	317	371	8.60E-13	80.1	GO:0003755//peptidyl-prolyl cis-trans isomerase activity
CL22.Contig45_All	XP_015581479.1	100	15	0	0	1180	1225	414	428	19	35.8	GO:0003755//peptidyl-prolyl cis-trans isomerase activity
CL22.Contig45_All	XP_015581479.1	74.06	320	83	8	76	1012	1	320	1.00E-122	445.3	GO:0003755//peptidyl-prolyl cis-trans isomerase activity
CL22.Contig45_All	XP_021606204.1	70.91	55	16	1	1014	1176	320	374	4.30E-12	77.8	GO:0003755//peptidyl-prolyl cis-trans isomerase activity
CL22.Contig45_All	XP_021606204.1	100	15	0	0	1180	1225	417	431	19	35.8	GO:0003755//peptidyl-prolyl cis-trans isomerase activity
CL22.Contig48_All	KDO74168.1	77.9	371	82	9	1222	127	1	368	2.00E-152	543.9	GO:0003755//peptidyl-prolyl cis-trans isomerase activity
CL22.Contig48_All	XP_006464703.1	77.36	371	84	9	1222	127	1	368	6.60E-151	538.9	GO:0003755//peptidyl-prolyl cis-trans isomerase activity
CL22.Contig48_All	XP_006451951.1	77.36	371	84	9	1222	127	1	368	1.50E-150	537.7	GO:0003755//peptidyl-prolyl cis-trans isomerase activity
CL22.Contig48_All	XP_021606204.1	74.06	374	97	9	1222	127	1	374	3.20E-145	520	GO:0003755//peptidyl-prolyl cis-trans isomerase activity
CL22.Contig48_All	XP_015581479.1	74.59	362	92	1	1210	127	10	371	3.50E-144	516.5	GO:0003755//peptidyl-prolyl cis-trans isomerase activity
CL22.Contig49_All	XP_021894692.1	77.78	54	12	0	289	127	257	310	2.10E-15	87.4	GO:0003755//peptidyl-prolyl cis-trans isomerase activity
CL22.Contig49_All	XP_021894692.1	58.11	74	31	4	512	302	183	256	1.40E-11	74.7	GO:0003755//peptidyl-prolyl cis-trans isomerase activity
CL22.Contig49_All	XP_021894692.1	77.78	54	12	0	289	127	323	376	2.10E-15	87.4	GO:0003755//peptidyl-prolyl cis-trans isomerase activity
CL22.Contig49_All	XP_021894690.1	58.11	74	31	4	512	302	249	322	1.40E-11	74.7	GO:0003755//peptidyl-prolyl cis-trans isomerase activity
CL22.Contig49_All	XP_021894690.1	77.78	54	12	0	289	127	173	226	2.10E-15	87.4	GO:0003755//peptidyl-prolyl cis-trans isomerase activity
CL22.Contig49_All	XP_021894693.1	58.11	74	31	4	512	302	99	172	1.40E-11	74.7	GO:0003755//peptidyl-prolyl cis-trans isomerase activity
CL22.Contig49_All	XP_021894693.1	78.18	55	12	1	289	127	335	389	3.60E-15	86.7	GO:0003755//peptidyl-prolyl cis-trans isomerase activity
CL22.Contig49_All	XP_006370310.1	58.11	74	31	4	512	302	261	334	9.20E-11	72	GO:0003755//peptidyl-prolyl cis-trans isomerase activity
CL22.Contig49_All	XP_006370310.1	78.18	55	12	1	289	127	322	376	4.70E-15	86.3	GO:0003755//peptidyl-prolyl cis-trans isomerase activity
CL22.Contig49_All	XP_011042503.1	58.11	74	31	4	512	302	248	321	9.20E-11	72	GO:0003755//peptidyl-prolyl cis-trans isomerase activity
CL22.Contig50_All	XP_004149289.1	92	50	4	0	329	179	410	459	2.90E-19	100.5	GO:0003755//peptidyl-prolyl cis-trans isomerase activity
CL22.Contig50_All	XP_004149289.1	72.73	55	15	1	495	333	313	367	1.50E-12	78.2	GO:0003755//peptidyl-prolyl cis-trans isomerase activity
CL22.Contig50_All	XP_004149289.1	83.33	42	7	0	621	495	202	243	2.40E-10	70.9	GO:0003755//peptidyl-prolyl cis-trans isomerase activity
CL22.Contig50_All	XP_004149289.1	94	50	3	0	329	179	416	465	6.40E-19	99.4	GO:0003755//peptidyl-prolyl cis-trans isomerase activity
CL22.Contig50_All	XP_018823455.1	70.91	55	16	1	495	333	319	373	3.40E-12	77	GO:0003755//peptidyl-prolyl cis-trans isomerase activity
CL22.Contig50_All	XP_018823455.1	86.05	43	6	0	624	495	207	249	6.40E-11	72.8	GO:0003755//peptidyl-prolyl cis-trans isomerase activity
CL22.Contig50_All	XP_018823455.1	92	50	4	0	329	179	411	460	1.90E-18	97.8	GO:0003755//peptidyl-prolyl cis-trans isomerase activity
CL22.Contig50_All	XP_006451951.1	74.55	55	14	1	495	333	314	368	1.40E-13	81.6	GO:0003755//peptidyl-prolyl cis-trans isomerase activity
CL22.Contig50_All	XP_006451951.1	90.7	43	4	0	624	495	202	244	4.50E-12	76.6	GO:0003755//peptidyl-prolyl cis-trans isomerase activity
CL22.Contig50_All	XP_006451951.1	92	50	4	0	329	179	411	460	1.90E-18	97.8	GO:0003755//peptidyl-prolyl cis-trans isomerase activity
CL22.Contig50_All	KDO74168.1	74.55	55	14	1	495	333	314	368	1.40E-13	81.6	GO:0003755//peptidyl-prolyl cis-trans isomerase activity
CL22.Contig50_All	KDO74168.1	90.7	43	4	0	624	495	202	244	4.50E-12	76.6	GO:0003755//peptidyl-prolyl cis-trans isomerase activity
CL22.Contig50_All	KDO74168.1	92	50	4	0	329	179	411	460	1.90E-18	97.8	GO:0003755//peptidyl-prolyl cis-trans isomerase activity
CL22.Contig50_All	XP_006464703.1	74.55	55	14	1	495	333	314	368	1.40E-13	81.6	GO:0003755//peptidyl-prolyl cis-trans isomerase activity
CL22.Contig50_All	XP_006464703.1	90.7	43	4	0	624	495	202	244	4.50E-12	76.6	GO:0003755//peptidyl-prolyl cis-trans isomerase activity
CL23.Contig1_All	XP_006444525.1	67.2	686	225	7	2187	141	174	856	9.70E-262	907.9	GO:0001682//tRNA 5'-leader removal;GO:0004526//ribonuclease P activity
CL23.Contig1_All	XP_017982425.1	60.72	690	271	18	2190	141	15	693	8.20E-237	825.1	GO:0001682//tRNA 5'-leader removal;GO:0004526//ribonuclease P activity
CL23.Contig1_All	XP_007051138.2	60.58	690	272	18	2190	141	182	860	1.80E-236	823.9	GO:0001682//tRNA 5'-leader removal;GO:0004526//ribonuclease P activity
CL23.Contig1_All	EOX95295.1	60.29	690	274	18	2190	141	182	860	1.60E-235	820.8	GO:0001682//tRNA 5'-leader removal;GO:0004526//ribonuclease P activity
CL23.Contig1_All	XP_021281345.1	59.37	694	282	30	2190	141	182	856	1.70E-229	800.8	GO:0001682//tRNA 5'-leader removal;GO:0004526//ribonuclease P activity
CL23.Contig2_All	XP_006444525.1	69.17	866	267	14	2727	141	1	856	0	1187.6	GO:0001682//tRNA 5'-leader removal;GO:0004526//ribonuclease P activity
CL23.Contig2_All	XP_007051138.2	63.12	873	322	24	2727	141	1	860	0	1082.8	GO:0001682//tRNA 5'-leader removal;GO:0004526//ribonuclease P activity
CL23.Contig2_All	EOX95295.1	62.66	873	326	24	2727	141	1	860	0	1075.5	GO:0001682//tRNA 5'-leader removal;GO:0004526//ribonuclease P activity
CL23.Contig2_All	XP_021281345.1	62.71	877	327	36	2727	141	1	856	7e-310	1068.1	GO:0001682//tRNA 5'-leader removal;GO:0004526//ribonuclease P activity
CL23.Contig2_All	GAV83063.1	62.17	867	328	14	2727	141	1	858	7.699999999999996e-309	1064.7	GO:0001682//tRNA 5'-leader removal;GO:0004526//ribonuclease P activity
CL23.Contig3_All	XP_006444525.1	67.62	800	259	13	167	2558	1	790	5.8e-310	1068.5	GO:0001682//tRNA 5'-leader removal;GO:0004526//ribonuclease P activity
CL23.Contig3_All	XP_006444525.1	89.39	66	7	0	2664	2862	791	856	4.00E-24	119	GO:0001682//tRNA 5'-leader removal;GO:0004526//ribonuclease P activity
CL23.Contig3_All	XP_006444525.1	67.93	736	236	6	167	2366	1	733	1.60E-286	990.7	GO:0001682//tRNA 5'-leader removal;GO:0004526//ribonuclease P activity
CL23.Contig3_All	XP_015380669.1	67.93	736	236	6	167	2366	1	733	1.60E-286	990.7	GO:0001682//tRNA 5'-leader removal;GO:0004526//ribonuclease P activity
CL23.Contig3_All	XP_007051138.2	61.21	807	313	23	167	2558	1	794	1.70E-280	970.7	GO:0001682//tRNA 5'-leader removal;GO:0004526//ribonuclease P activity
CL23.Contig3_All	XP_007051138.2	84.85	66	10	0	2664	2862	795	860	6.40E-22	111.7	GO:0001682//tRNA 5'-leader removal;GO:0004526//ribonuclease P activity
CL23.Contig3_All	XP_007051138.2	67.12	736	242	16	167	2366	1	723	4.80E-280	969.1	GO:0001682//tRNA 5'-leader removal;GO:0004526//ribonuclease P activity
CL23.Contig4_All	XP_015380670.1	69.4	487	149	2	2905	1450	1	487	2.10E-190	671.4	GO:0001682//tRNA 5'-leader removal;GO:0004526//ribonuclease P activity
CL23.Contig4_All	XP_015380670.1	61.83	241	92	5	1494	777	496	733	4.10E-77	295	GO:0001682//tRNA 5'-leader removal;GO:0004526//ribonuclease P activity
CL23.Contig4_All	XP_015380670.1	69.4	487	149	2	2905	1450	1	487	2.10E-190	671.4	GO:0001682//tRNA 5'-leader removal;GO:0004526//ribonuclease P activity
CL23.Contig4_All	XP_015380669.1	61.83	241	92	5	1494	777	496	733	4.10E-77	295	GO:0001682//tRNA 5'-leader removal;GO:0004526//ribonuclease P activity
CL23.Contig4_All	XP_015380669.1	67.97	487	156	9	2905	1450	1	480	2.90E-184	651	GO:0001682//tRNA 5'-leader removal;GO:0004526//ribonuclease P activity
CL23.Contig4_All	XP_006444525.1	65.25	305	106	5	1494	585	489	790	1.20E-108	399.8	GO:0001682//tRNA 5'-leader removal;GO:0004526//ribonuclease P activity
CL23.Contig4_All	XP_006444525.1	87.88	66	8	0	479	281	791	856	1.20E-23	117.5	GO:0001682//tRNA 5'-leader removal;GO:0004526//ribonuclease P activity
CL23.Contig4_All	XP_006444525.1	68.17	487	155	12	2905	1450	1	477	6.50E-184	649.8	GO:0001682//tRNA 5'-leader removal;GO:0004526//ribonuclease P activity
CL23.Contig4_All	XP_015380671.1	61.83	241	92	5	1494	777	486	723	4.10E-77	295	GO:0001682//tRNA 5'-leader removal;GO:0004526//ribonuclease P activity
CL23.Contig4_All	XP_015380671.1	61.13	494	192	16	2905	1450	1	487	7.50E-164	583.2	GO:0001682//tRNA 5'-leader removal;GO:0004526//ribonuclease P activity
CL23.Contig4_All	XP_007051138.2	58.03	305	128	8	1494	585	496	794	6.00E-97	360.9	GO:0001682//tRNA 5'-leader removal;GO:0004526//ribonuclease P activity
CL23.Contig4_All	XP_007051138.2	83.33	66	11	0	479	281	795	860	1.90E-21	110.2	GO:0001682//tRNA 5'-leader removal;GO:0004526//ribonuclease P activity
CL23.Contig5_All	XP_006444525.1	66.56	302	101	1	1053	1956	489	790	2.30E-110	405.2	GO:0001682//tRNA 5'-leader removal;GO:0004526//ribonuclease P activity
CL23.Contig5_All	XP_006444525.1	71.84	103	29	0	2	311	74	176	1.10E-35	157.1	GO:0001682//tRNA 5'-leader removal;GO:0004526//ribonuclease P activity
CL23.Contig5_All	XP_006444525.1	49.12	171	87	22	635	1097	315	480	5.50E-32	144.8	GO:0001682//tRNA 5'-leader removal;GO:0004526//ribonuclease P activity
CL23.Contig5_All	XP_006444525.1	64.6	113	40	2	352	685	174	286	3.60E-31	142.1	GO:0001682//tRNA 5'-leader removal;GO:0004526//ribonuclease P activity
CL23.Contig5_All	XP_006444525.1	89.39	66	7	0	2062	2260	791	856	3.20E-24	119	GO:0001682//tRNA 5'-leader removal;GO:0004526//ribonuclease P activity
CL23.Contig5_All	XP_006444525.1	56.6	318	138	4	1014	1956	476	793	6.80E-99	367.1	GO:0001682//tRNA 5'-leader removal;GO:0004526//ribonuclease P activity
CL23.Contig5_All	XP_021904324.1	76.6	94	22	0	38	320	86	179	2.00E-34	152.9	GO:0001682//tRNA 5'-leader removal;GO:0004526//ribonuclease P activity
CL23.Contig5_All	XP_021904324.1	51.54	130	63	3	352	736	181	309	1.70E-25	123.2	GO:0001682//tRNA 5'-leader removal;GO:0004526//ribonuclease P activity
CL23.Contig5_All	XP_021904324.1	83.08	65	11	1	2056	2248	791	855	3.70E-20	105.5	GO:0001682//tRNA 5'-leader removal;GO:0004526//ribonuclease P activity
CL23.Contig5_All	XP_021904324.1	40.27	149	89	13	689	1097	335	483	6.30E-20	104.8	GO:0001682//tRNA 5'-leader removal;GO:0004526//ribonuclease P activity
CL23.Contig5_All	XP_021904324.1	56.6	318	138	4	1014	1956	471	788	6.80E-99	367.1	GO:0001682//tRNA 5'-leader removal;GO:0004526//ribonuclease P activity
CL23.Contig5_All	XP_021904326.1	72.34	94	26	5	38	320	86	174	6.70E-30	137.9	GO:0001682//tRNA 5'-leader removal;GO:0004526//ribonuclease P activity
CL23.Contig5_All	XP_021904326.1	51.54	130	63	3	352	736	176	304	1.70E-25	123.2	GO:0001682//tRNA 5'-leader removal;GO:0004526//ribonuclease P activity
CL23.Contig5_All	XP_021904326.1	83.08	65	11	1	2056	2248	786	850	3.70E-20	105.5	GO:0001682//tRNA 5'-leader removal;GO:0004526//ribonuclease P activity
CL23.Contig5_All	XP_021904326.1	40.27	149	89	13	689	1097	330	478	6.30E-20	104.8	GO:0001682//tRNA 5'-leader removal;GO:0004526//ribonuclease P activity
CL23.Contig5_All	XP_021904326.1	56.6	318	138	4	1014	1956	466	783	6.80E-99	367.1	GO:0001682//tRNA 5'-leader removal;GO:0004526//ribonuclease P activity
CL23.Contig5_All	XP_021904327.1	76.6	94	22	0	38	320	86	179	2.00E-34	152.9	GO:0001682//tRNA 5'-leader removal;GO:0004526//ribonuclease P activity
CL23.Contig5_All	XP_021904327.1	83.08	65	11	1	2056	2248	781	845	3.70E-20	105.5	GO:0001682//tRNA 5'-leader removal;GO:0004526//ribonuclease P activity
CL23.Contig5_All	XP_021904327.1	40.27	149	89	13	689	1097	325	473	6.30E-20	104.8	GO:0001682//tRNA 5'-leader removal;GO:0004526//ribonuclease P activity
CL23.Contig5_All	XP_021904327.1	45.38	130	71	13	352	736	181	299	2.00E-18	99.8	GO:0001682//tRNA 5'-leader removal;GO:0004526//ribonuclease P activity
CL23.Contig5_All	XP_021904327.1	59.6	302	122	2	1053	1956	492	792	6.40E-97	360.5	GO:0001682//tRNA 5'-leader removal;GO:0004526//ribonuclease P activity
CL23.Contig5_All	GAV83063.1	76.19	105	25	0	2	317	74	178	3.20E-40	172.2	GO:0001682//tRNA 5'-leader removal;GO:0004526//ribonuclease P activity
CL23.Contig5_All	GAV83063.1	57.14	119	51	3	352	700	181	299	7.00E-27	127.9	GO:0001682//tRNA 5'-leader removal;GO:0004526//ribonuclease P activity
CL23.Contig5_All	GAV83063.1	87.88	66	8	0	2062	2260	793	858	2.10E-23	116.3	GO:0001682//tRNA 5'-leader removal;GO:0004526//ribonuclease P activity
CL23.Contig5_All	GAV83063.1	42	150	87	13	686	1097	334	483	5.90E-18	98.2	GO:0001682//tRNA 5'-leader removal;GO:0004526//ribonuclease P activity
CL23.Contig6_All	XP_015380669.1	68.99	487	151	2	2659	1204	1	487	4.00E-188	663.7	GO:0001682//tRNA 5'-leader removal;GO:0004526//ribonuclease P activity
CL23.Contig6_All	XP_015380669.1	61.41	241	93	5	1248	531	496	733	1.40E-76	293.1	GO:0001682//tRNA 5'-leader removal;GO:0004526//ribonuclease P activity
CL23.Contig6_All	XP_015380669.1	68.99	487	151	2	2659	1204	1	487	4.00E-188	663.7	GO:0001682//tRNA 5'-leader removal;GO:0004526//ribonuclease P activity
CL23.Contig6_All	XP_015380670.1	61.41	241	93	5	1248	531	496	733	1.40E-76	293.1	GO:0001682//tRNA 5'-leader removal;GO:0004526//ribonuclease P activity
CL23.Contig6_All	XP_015380670.1	67.56	487	158	9	2659	1204	1	480	5.70E-182	643.3	GO:0001682//tRNA 5'-leader removal;GO:0004526//ribonuclease P activity
CL23.Contig6_All	XP_006444525.1	69.27	371	114	5	1248	141	489	856	1.20E-142	512.7	GO:0001682//tRNA 5'-leader removal;GO:0004526//ribonuclease P activity
CL23.Contig6_All	XP_006444525.1	67.76	487	157	12	2659	1204	1	477	1.30E-181	642.1	GO:0001682//tRNA 5'-leader removal;GO:0004526//ribonuclease P activity
CL23.Contig6_All	XP_015380671.1	61.41	241	93	5	1248	531	486	723	1.40E-76	293.1	GO:0001682//tRNA 5'-leader removal;GO:0004526//ribonuclease P activity
CL23.Contig6_All	XP_015380671.1	60.93	494	193	16	2659	1204	1	487	1.30E-162	578.9	GO:0001682//tRNA 5'-leader removal;GO:0004526//ribonuclease P activity
CL23.Contig6_All	XP_007051138.2	62.53	371	139	8	1248	141	496	860	1.60E-128	465.7	GO:0001682//tRNA 5'-leader removal;GO:0004526//ribonuclease P activity
CL23.Contig7_All	XP_006444525.1	67.06	686	226	7	2364	318	174	856	3.00E-261	906.4	GO:0001682//tRNA 5'-leader removal;GO:0004526//ribonuclease P activity
CL23.Contig7_All	XP_017982425.1	60.58	690	272	18	2367	318	15	693	2.60E-236	823.5	GO:0001682//tRNA 5'-leader removal;GO:0004526//ribonuclease P activity
CL23.Contig7_All	XP_007051138.2	60.43	690	273	18	2367	318	182	860	5.70E-236	822.4	GO:0001682//tRNA 5'-leader removal;GO:0004526//ribonuclease P activity
CL23.Contig7_All	EOX95295.1	60.14	690	275	18	2367	318	182	860	4.90E-235	819.3	GO:0001682//tRNA 5'-leader removal;GO:0004526//ribonuclease P activity
CL23.Contig7_All	XP_021281345.1	59.22	694	283	30	2367	318	182	856	5.20E-229	799.3	GO:0001682//tRNA 5'-leader removal;GO:0004526//ribonuclease P activity
CL23.Contig8_All	XP_006444525.1	68.59	866	272	13	2903	314	1	856	0	1169.5	GO:0001682//tRNA 5'-leader removal;GO:0004526//ribonuclease P activity
CL23.Contig8_All	XP_007051138.2	62.66	873	326	23	2903	314	1	860	4.5e-310	1068.9	GO:0001682//tRNA 5'-leader removal;GO:0004526//ribonuclease P activity
CL23.Contig8_All	EOX95295.1	62.2	873	330	23	2903	314	1	860	7.20E-308	1061.6	GO:0001682//tRNA 5'-leader removal;GO:0004526//ribonuclease P activity
CL23.Contig8_All	GAV83063.1	61.94	867	330	13	2903	314	1	858	1.40E-306	1057.4	GO:0001682//tRNA 5'-leader removal;GO:0004526//ribonuclease P activity
CL23.Contig8_All	XP_021281345.1	62.66	873	326	27	2903	314	1	856	3.90E-306	1055.8	GO:0001682//tRNA 5'-leader removal;GO:0004526//ribonuclease P activity
CL23.Contig9_All	XP_006444525.1	69.81	371	112	4	1420	310	489	856	2.70E-144	517.3	GO:0001682//tRNA 5'-leader removal;GO:0004526//ribonuclease P activity
CL23.Contig9_All	XP_006444525.1	48.65	111	57	14	1667	1376	370	480	9.20E-20	103.6	GO:0001682//tRNA 5'-leader removal;GO:0004526//ribonuclease P activity
CL23.Contig9_All	XP_006444525.1	64.69	371	131	5	1420	310	492	858	1.20E-133	481.9	GO:0001682//tRNA 5'-leader removal;GO:0004526//ribonuclease P activity
CL23.Contig9_All	GAV83063.1	54.29	70	32	2	1580	1376	414	483	1.30E-10	73.2	GO:0001682//tRNA 5'-leader removal;GO:0004526//ribonuclease P activity
CL23.Contig9_All	GAV83063.1	62.53	371	139	7	1420	310	496	860	3.40E-131	473.8	GO:0001682//tRNA 5'-leader removal;GO:0004526//ribonuclease P activity
CL23.Contig9_All	XP_007051138.2	47.75	111	58	12	1673	1376	377	487	3.80E-18	98.2	GO:0001682//tRNA 5'-leader removal;GO:0004526//ribonuclease P activity
CL23.Contig9_All	XP_007051138.2	62.53	371	139	7	1420	310	329	693	3.40E-131	473.8	GO:0001682//tRNA 5'-leader removal;GO:0004526//ribonuclease P activity
CL23.Contig9_All	XP_017982425.1	47.75	111	58	12	1673	1376	210	320	3.80E-18	98.2	GO:0001682//tRNA 5'-leader removal;GO:0004526//ribonuclease P activity
CL23.Contig9_All	XP_017982425.1	62.26	371	140	7	1420	310	496	860	9.80E-131	472.2	GO:0001682//tRNA 5'-leader removal;GO:0004526//ribonuclease P activity
CL23.Contig9_All	EOX95295.1	46.85	111	59	12	1673	1376	377	487	1.10E-17	96.7	GO:0001682//tRNA 5'-leader removal;GO:0004526//ribonuclease P activity
CL23.Contig10_All	XP_006444525.1	69.05	866	268	14	167	2753	1	856	0	1186	GO:0001682//tRNA 5'-leader removal;GO:0004526//ribonuclease P activity
CL23.Contig10_All	XP_007051138.2	63	873	323	24	167	2753	1	860	0	1081.2	GO:0001682//tRNA 5'-leader removal;GO:0004526//ribonuclease P activity
CL23.Contig10_All	EOX95295.1	62.54	873	327	24	167	2753	1	860	1.3e-311	1073.9	GO:0001682//tRNA 5'-leader removal;GO:0004526//ribonuclease P activity
CL23.Contig10_All	XP_021281345.1	62.6	877	328	36	167	2753	1	856	2.1e-309	1066.6	GO:0001682//tRNA 5'-leader removal;GO:0004526//ribonuclease P activity
CL23.Contig10_All	GAV83063.1	62.05	867	329	14	167	2753	1	858	2.40E-308	1063.1	GO:0001682//tRNA 5'-leader removal;GO:0004526//ribonuclease P activity
CL23.Contig11_All	XP_015380670.1	67.56	487	158	16	2903	1490	1	487	5.30E-183	646.7	GO:0001682//tRNA 5'-leader removal;GO:0004526//ribonuclease P activity
CL23.Contig11_All	XP_015380670.1	62.66	241	90	4	1534	814	496	733	3.00E-77	295.4	GO:0001682//tRNA 5'-leader removal;GO:0004526//ribonuclease P activity
CL23.Contig11_All	XP_015380670.1	67.56	487	158	16	2903	1490	1	487	5.30E-183	646.7	GO:0001682//tRNA 5'-leader removal;GO:0004526//ribonuclease P activity
CL23.Contig11_All	XP_015380669.1	62.66	241	90	4	1534	814	496	733	3.00E-77	295.4	GO:0001682//tRNA 5'-leader removal;GO:0004526//ribonuclease P activity
CL23.Contig11_All	XP_015380669.1	66.12	487	165	23	2903	1490	1	480	7.40E-177	626.3	GO:0001682//tRNA 5'-leader removal;GO:0004526//ribonuclease P activity
CL23.Contig11_All	XP_006444525.1	65.25	305	106	4	1534	622	489	790	8.10E-107	393.7	GO:0001682//tRNA 5'-leader removal;GO:0004526//ribonuclease P activity
CL23.Contig11_All	XP_006444525.1	89.39	66	7	0	516	318	791	856	3.90E-24	119	GO:0001682//tRNA 5'-leader removal;GO:0004526//ribonuclease P activity
CL23.Contig11_All	XP_006444525.1	66.32	487	164	26	2903	1490	1	477	1.70E-176	625.2	GO:0001682//tRNA 5'-leader removal;GO:0004526//ribonuclease P activity
CL23.Contig11_All	XP_015380671.1	62.66	241	90	4	1534	814	486	723	3.00E-77	295.4	GO:0001682//tRNA 5'-leader removal;GO:0004526//ribonuclease P activity
CL23.Contig11_All	XP_015380671.1	60.69	491	193	24	2903	1490	1	487	5.20E-162	577	GO:0001682//tRNA 5'-leader removal;GO:0004526//ribonuclease P activity
CL23.Contig11_All	XP_007051138.2	57.7	305	129	7	1534	622	496	794	5.50E-95	354.4	GO:0001682//tRNA 5'-leader removal;GO:0004526//ribonuclease P activity
CL23.Contig11_All	XP_007051138.2	84.85	66	10	0	516	318	795	860	6.20E-22	111.7	GO:0001682//tRNA 5'-leader removal;GO:0004526//ribonuclease P activity
CL23.Contig12_All	XP_015380669.1	69.4	487	149	2	2836	1381	1	487	2.00E-190	671.4	GO:0001682//tRNA 5'-leader removal;GO:0004526//ribonuclease P activity
CL23.Contig12_All	XP_015380669.1	61.41	241	93	5	1425	708	496	733	1.50E-76	293.1	GO:0001682//tRNA 5'-leader removal;GO:0004526//ribonuclease P activity
CL23.Contig12_All	XP_015380669.1	69.4	487	149	2	2836	1381	1	487	2.00E-190	671.4	GO:0001682//tRNA 5'-leader removal;GO:0004526//ribonuclease P activity
CL23.Contig12_All	XP_015380670.1	61.41	241	93	5	1425	708	496	733	1.50E-76	293.1	GO:0001682//tRNA 5'-leader removal;GO:0004526//ribonuclease P activity
CL23.Contig12_All	XP_015380670.1	67.97	487	156	9	2836	1381	1	480	2.80E-184	651	GO:0001682//tRNA 5'-leader removal;GO:0004526//ribonuclease P activity
CL23.Contig12_All	XP_006444525.1	69	371	115	5	1425	318	489	856	3.40E-142	511.1	GO:0001682//tRNA 5'-leader removal;GO:0004526//ribonuclease P activity
CL23.Contig12_All	XP_006444525.1	68.17	487	155	12	2836	1381	1	477	6.20E-184	649.8	GO:0001682//tRNA 5'-leader removal;GO:0004526//ribonuclease P activity
CL23.Contig12_All	XP_015380671.1	61.41	241	93	5	1425	708	486	723	1.50E-76	293.1	GO:0001682//tRNA 5'-leader removal;GO:0004526//ribonuclease P activity
CL23.Contig12_All	XP_015380671.1	61.13	494	192	16	2836	1381	1	487	7.10E-164	583.2	GO:0001682//tRNA 5'-leader removal;GO:0004526//ribonuclease P activity
CL23.Contig12_All	XP_007051138.2	62.26	371	140	8	1425	318	496	860	4.80E-128	464.2	GO:0001682//tRNA 5'-leader removal;GO:0004526//ribonuclease P activity
CL23.Contig13_All	XP_006444525.1	67.75	800	258	13	2836	445	1	790	4.3e-310	1068.9	GO:0001682//tRNA 5'-leader removal;GO:0004526//ribonuclease P activity
CL23.Contig13_All	XP_006444525.1	89.39	66	7	0	339	141	791	856	3.80E-24	119	GO:0001682//tRNA 5'-leader removal;GO:0004526//ribonuclease P activity
CL23.Contig13_All	XP_006444525.1	68.07	736	235	6	2836	637	1	733	1.10E-286	991.1	GO:0001682//tRNA 5'-leader removal;GO:0004526//ribonuclease P activity
CL23.Contig13_All	XP_015380669.1	68.07	736	235	6	2836	637	1	733	1.10E-286	991.1	GO:0001682//tRNA 5'-leader removal;GO:0004526//ribonuclease P activity
CL23.Contig13_All	XP_007051138.2	61.21	807	313	23	2836	445	1	794	2.10E-280	970.3	GO:0001682//tRNA 5'-leader removal;GO:0004526//ribonuclease P activity
CL23.Contig13_All	XP_007051138.2	84.85	66	10	0	339	141	795	860	6.00E-22	111.7	GO:0001682//tRNA 5'-leader removal;GO:0004526//ribonuclease P activity
CL23.Contig13_All	XP_007051138.2	67.26	736	241	16	2836	637	1	723	3.50E-280	969.5	GO:0001682//tRNA 5'-leader removal;GO:0004526//ribonuclease P activity
CL23.Contig14_All	XP_006444525.1	62.4	484	182	12	1885	445	315	790	4.60E-163	580.1	GO:0001682//tRNA 5'-leader removal;GO:0004526//ribonuclease P activity
CL23.Contig14_All	XP_006444525.1	64.6	113	40	2	2168	1835	174	286	4.90E-32	144.8	GO:0001682//tRNA 5'-leader removal;GO:0004526//ribonuclease P activity
CL23.Contig14_All	XP_006444525.1	89.39	66	7	0	339	141	791	856	2.90E-24	119	GO:0001682//tRNA 5'-leader removal;GO:0004526//ribonuclease P activity
CL23.Contig14_All	XP_006444525.1	58.01	462	194	14	1816	445	175	627	6.20E-144	516.5	GO:0001682//tRNA 5'-leader removal;GO:0004526//ribonuclease P activity
CL23.Contig14_All	XP_017982425.1	57.39	115	49	6	2171	1838	15	127	2.70E-30	139	GO:0001682//tRNA 5'-leader removal;GO:0004526//ribonuclease P activity
CL23.Contig14_All	XP_017982425.1	84.85	66	10	0	339	141	628	693	4.60E-22	111.7	GO:0001682//tRNA 5'-leader removal;GO:0004526//ribonuclease P activity
CL23.Contig14_All	XP_017982425.1	58.01	462	194	14	1816	445	342	794	6.20E-144	516.5	GO:0001682//tRNA 5'-leader removal;GO:0004526//ribonuclease P activity
CL23.Contig14_All	XP_007051138.2	56.52	115	50	6	2171	1838	182	294	6.00E-30	137.9	GO:0001682//tRNA 5'-leader removal;GO:0004526//ribonuclease P activity
CL23.Contig14_All	XP_007051138.2	84.85	66	10	0	339	141	795	860	4.60E-22	111.7	GO:0001682//tRNA 5'-leader removal;GO:0004526//ribonuclease P activity
CL23.Contig14_All	XP_007051138.2	57.79	462	195	14	1816	445	342	794	1.80E-143	515	GO:0001682//tRNA 5'-leader removal;GO:0004526//ribonuclease P activity
CL23.Contig14_All	EOX95295.1	56.52	115	50	6	2171	1838	182	294	6.00E-30	137.9	GO:0001682//tRNA 5'-leader removal;GO:0004526//ribonuclease P activity
CL23.Contig14_All	EOX95295.1	83.33	66	11	0	339	141	795	860	1.30E-21	110.2	GO:0001682//tRNA 5'-leader removal;GO:0004526//ribonuclease P activity
CL23.Contig14_All	EOX95295.1	55.67	467	207	12	1834	445	334	792	7.10E-140	503.1	GO:0001682//tRNA 5'-leader removal;GO:0004526//ribonuclease P activity
CL23.Contig14_All	GAV83063.1	56.25	128	56	3	2195	1820	172	299	4.60E-30	138.3	GO:0001682//tRNA 5'-leader removal;GO:0004526//ribonuclease P activity
CL23.Contig14_All	GAV83063.1	87.88	66	8	0	339	141	793	858	1.90E-23	116.3	GO:0001682//tRNA 5'-leader removal;GO:0004526//ribonuclease P activity
CL23.Contig15_All	XP_015380670.1	69.4	487	149	2	166	1621	1	487	1.90E-190	671.4	GO:0001682//tRNA 5'-leader removal;GO:0004526//ribonuclease P activity
CL23.Contig15_All	XP_015380670.1	61.41	241	93	5	1577	2294	496	733	1.40E-76	293.1	GO:0001682//tRNA 5'-leader removal;GO:0004526//ribonuclease P activity
CL23.Contig15_All	XP_015380670.1	69.4	487	149	2	166	1621	1	487	1.90E-190	671.4	GO:0001682//tRNA 5'-leader removal;GO:0004526//ribonuclease P activity
CL23.Contig15_All	XP_015380669.1	61.41	241	93	5	1577	2294	496	733	1.40E-76	293.1	GO:0001682//tRNA 5'-leader removal;GO:0004526//ribonuclease P activity
CL23.Contig15_All	XP_015380669.1	67.97	487	156	9	166	1621	1	480	2.70E-184	651	GO:0001682//tRNA 5'-leader removal;GO:0004526//ribonuclease P activity
CL23.Contig15_All	XP_006444525.1	65.25	305	106	5	1577	2486	489	790	2.40E-108	398.7	GO:0001682//tRNA 5'-leader removal;GO:0004526//ribonuclease P activity
CL23.Contig15_All	XP_006444525.1	89.39	66	7	0	2592	2790	791	856	3.70E-24	119	GO:0001682//tRNA 5'-leader removal;GO:0004526//ribonuclease P activity
CL23.Contig15_All	XP_006444525.1	68.17	487	155	12	166	1621	1	477	6.00E-184	649.8	GO:0001682//tRNA 5'-leader removal;GO:0004526//ribonuclease P activity
CL23.Contig15_All	XP_015380671.1	61.41	241	93	5	1577	2294	486	723	1.40E-76	293.1	GO:0001682//tRNA 5'-leader removal;GO:0004526//ribonuclease P activity
CL23.Contig15_All	XP_015380671.1	61.13	494	192	16	166	1621	1	487	6.90E-164	583.2	GO:0001682//tRNA 5'-leader removal;GO:0004526//ribonuclease P activity
CL23.Contig15_All	XP_007051138.2	57.7	305	129	8	1577	2486	496	794	1.80E-95	355.9	GO:0001682//tRNA 5'-leader removal;GO:0004526//ribonuclease P activity
CL23.Contig15_All	XP_007051138.2	84.85	66	10	0	2592	2790	795	860	5.90E-22	111.7	GO:0001682//tRNA 5'-leader removal;GO:0004526//ribonuclease P activity
CL25.Contig1_All	XP_019437246.1	72.99	174	47	0	196	718	1	174	4.80E-69	266.5	GO:0016021//integral component of membrane
CL25.Contig1_All	XP_006441786.1	68.68	182	57	0	196	742	1	182	8.20E-69	265.8	GO:0016021//integral component of membrane
CL25.Contig1_All	XP_006478346.1	68.13	182	58	0	196	742	1	182	1.80E-68	264.6	GO:0016021//integral component of membrane
CL25.Contig1_All	XP_019437247.1	74.27	171	44	0	196	709	1	171	2.40E-68	264.2	GO:0016021//integral component of membrane
CL25.Contig1_All	KDO42454.1	70.11	174	52	0	196	718	1	174	4.50E-67	260	GO:0016021//integral component of membrane
CL25.Contig2_All	XP_019437246.1	71.91	178	50	0	196	730	1	178	9.80E-70	268.9	GO:0016021//integral component of membrane
CL25.Contig2_All	KDO42454.1	70.79	178	52	0	196	730	1	178	2.90E-69	267.3	GO:0016021//integral component of membrane
CL25.Contig2_All	XP_006441785.1	70.79	178	52	0	196	730	1	178	8.30E-69	265.8	GO:0016021//integral component of membrane
CL25.Contig2_All	XP_010252390.1	71.91	178	50	0	193	727	2	179	1.90E-68	264.6	GO:0016021//integral component of membrane
CL25.Contig2_All	XP_019437247.1	74.27	171	44	0	196	709	1	171	2.40E-68	264.2	GO:0016021//integral component of membrane
CL26.Contig2_All	XP_006489358.1	89.82	796	81	4	256	2638	1	794	0	1425.6	GO:0005247//voltage-gated chloride channel activity;GO:0016021//integral component of membrane
CL26.Contig2_All	XP_021691914.1	88.39	801	93	5	256	2653	1	798	0	1414.8	GO:0005247//voltage-gated chloride channel activity;GO:0016021//integral component of membrane
CL26.Contig2_All	XP_012069592.1	88.57	796	91	5	256	2638	1	793	0	1414.1	GO:0005247//voltage-gated chloride channel activity;GO:0016021//integral component of membrane
CL26.Contig2_All	XP_021691915.1	88.26	801	94	5	256	2653	1	798	0	1413.7	GO:0005247//voltage-gated chloride channel activity;GO:0016021//integral component of membrane
CL26.Contig2_All	XP_021594880.1	87.67	803	99	5	256	2659	1	800	0	1401.7	GO:0005247//voltage-gated chloride channel activity;GO:0016021//integral component of membrane
CL28.Contig16_All	KDO65298.1	47.25	91	48	2	218	488	49	138	1.80E-11	75.1	GO:0043531//ADP binding;GO:0007165//signal transduction;GO:0006952//defense response;GO:0005886//plasma membrane
CL28.Contig16_All	KDO65297.1	52.05	73	35	1	218	434	49	121	2.40E-11	74.7	GO:0043531//ADP binding;GO:0007165//signal transduction;GO:0006952//defense response;GO:0005886//plasma membrane
CL28.Contig16_All	XP_006466045.1	46.15	91	49	2	218	488	49	138	3.10E-11	74.3	GO:0043531//ADP binding;GO:0007165//signal transduction;GO:0006952//defense response;GO:0005886//plasma membrane
CL28.Contig16_All	XP_006377041.1	60.71	56	22	0	218	386	29	84	1.60E-10	72	GO:0043531//ADP binding;GO:0007165//signal transduction;GO:0006952//defense response;GO:0005886//plasma membrane
CL28.Contig16_All	XP_006377115.1	60.71	56	22	0	218	386	49	104	1.60E-10	72	GO:0043531//ADP binding;GO:0007165//signal transduction;GO:0006952//defense response;GO:0005886//plasma membrane
CL28.Contig16_All	XP_006377115.1	43.9	41	23	0	96	219	1	41	0.86	39.7	GO:0043531//ADP binding;GO:0007165//signal transduction;GO:0006952//defense response;GO:0005886//plasma membrane
CL28.Contig30_All	XP_006371852.1	45.97	124	67	1	41	413	1	123	8.20E-20	103.6	GO:0043531//ADP binding;GO:0007165//signal transduction;GO:0006952//defense response;GO:0005886//plasma membrane
CL28.Contig30_All	XP_021904949.1	55.34	103	46	3	41	350	1	100	1.40E-19	102.8	GO:0043531//ADP binding;GO:0007165//signal transduction;GO:0006952//defense response;GO:0005886//plasma membrane
CL28.Contig30_All	XP_011045049.1	61.73	81	31	0	32	275	49	129	1.80E-19	102.4	GO:0043531//ADP binding;GO:0007165//signal transduction;GO:0006952//defense response;GO:0005886//plasma membrane
CL28.Contig30_All	XP_015389487.1	53.64	110	51	13	41	332	1	110	2.40E-19	102.1	GO:0043531//ADP binding;GO:0007165//signal transduction;GO:0006952//defense response;GO:0005886//plasma membrane
CL28.Contig30_All	KDO39602.1	53.64	110	51	13	41	332	1	110	2.40E-19	102.1	GO:0043531//ADP binding;GO:0007165//signal transduction;GO:0006952//defense response;GO:0005886//plasma membrane
CL28.Contig34_All	XP_006377115.1	63.33	60	22	5	200	365	49	108	2.30E-11	74.7	GO:0043531//ADP binding;GO:0007165//signal transduction;GO:0006952//defense response;GO:0005886//plasma membrane
CL28.Contig34_All	XP_006377041.1	63.33	60	22	5	200	365	29	88	2.30E-11	74.7	GO:0043531//ADP binding;GO:0007165//signal transduction;GO:0006952//defense response;GO:0005886//plasma membrane
CL28.Contig34_All	XP_006377105.1	61.67	60	23	5	200	365	49	108	6.80E-11	73.2	GO:0043531//ADP binding;GO:0007165//signal transduction;GO:0006952//defense response;GO:0005886//plasma membrane
CL28.Contig34_All	XP_002318909.1	57.14	70	30	6	173	365	39	108	1.20E-10	72.4	GO:0043531//ADP binding;GO:0007165//signal transduction;GO:0006952//defense response;GO:0005886//plasma membrane
CL28.Contig34_All	XP_006377039.1	60	60	24	5	200	365	29	88	1.20E-10	72.4	GO:0043531//ADP binding;GO:0007165//signal transduction;GO:0006952//defense response;GO:0005886//plasma membrane
CL29.Contig1_All	XP_021827083.1	72.61	314	86	1	1105	163	1	313	4.70E-127	459.5	GO:0016630//protochlorophyllide reductase activity
CL29.Contig1_All	XP_020413350.1	72.61	314	86	1	1105	163	1	313	1.00E-126	458.4	GO:0016630//protochlorophyllide reductase activity
CL29.Contig1_All	XP_002513680.1	70.29	313	93	1	1105	166	1	312	7.50E-125	452.2	GO:0016630//protochlorophyllide reductase activity
CL29.Contig1_All	XP_017973019.1	71.02	314	91	1	1105	163	1	313	2.20E-124	450.7	GO:0016630//protochlorophyllide reductase activity
CL29.Contig1_All	XP_017610727.1	71.34	314	90	1	1105	163	1	313	2.20E-124	450.7	GO:0016630//protochlorophyllide reductase activity
CL29.Contig3_All	XP_006421968.1	73.89	314	82	1	53	995	1	313	5.00E-130	469.5	GO:0016630//protochlorophyllide reductase activity
CL29.Contig3_All	XP_021827083.1	73.89	314	82	1	53	995	1	313	1.50E-129	468	GO:0016630//protochlorophyllide reductase activity
CL29.Contig3_All	XP_020413350.1	73.57	314	83	1	53	995	1	313	5.50E-129	466.1	GO:0016630//protochlorophyllide reductase activity
CL29.Contig3_All	XP_017610727.1	73.57	314	83	1	53	995	1	313	9.40E-129	465.3	GO:0016630//protochlorophyllide reductase activity
CL29.Contig3_All	XP_002513680.1	72.52	313	86	1	53	992	1	312	6.10E-128	462.6	GO:0016630//protochlorophyllide reductase activity
CL29.Contig7_All	XP_006421968.1	71.84	316	89	3	33	981	1	313	1.40E-125	454.5	GO:0016630//protochlorophyllide reductase activity
CL29.Contig7_All	XP_017610727.1	71.2	316	91	3	33	981	1	313	1.20E-124	451.4	GO:0016630//protochlorophyllide reductase activity
CL29.Contig7_All	XP_016667832.1	70.89	316	92	3	33	981	1	313	4.60E-124	449.5	GO:0016630//protochlorophyllide reductase activity
CL29.Contig7_All	XP_002513680.1	70.48	315	93	3	33	978	1	312	6.00E-124	449.1	GO:0016630//protochlorophyllide reductase activity
CL29.Contig7_All	XP_017973019.1	70.57	316	93	3	33	981	1	313	1.70E-123	447.6	GO:0016630//protochlorophyllide reductase activity
CL31.Contig1_All	XP_006479912.1	88.89	99	11	0	1060	1357	1	99	4.20E-40	172.2	GO:0004488//methylenetetrahydrofolate dehydrogenase (NADP+) activity
CL31.Contig1_All	XP_006479912.1	86.67	75	10	1	2763	2985	224	298	3.20E-27	129.4	GO:0004488//methylenetetrahydrofolate dehydrogenase (NADP+) activity
CL31.Contig1_All	XP_006479912.1	76	75	18	0	1482	1707	152	226	5.00E-25	122.1	GO:0004488//methylenetetrahydrofolate dehydrogenase (NADP+) activity
CL31.Contig1_All	XP_006479912.1	85.71	42	6	0	1361	1487	100	141	1.20E-10	74.3	GO:0004488//methylenetetrahydrofolate dehydrogenase (NADP+) activity
CL31.Contig1_All	XP_006479912.1	87.88	99	12	0	1060	1357	1	99	1.20E-39	170.6	GO:0004488//methylenetetrahydrofolate dehydrogenase (NADP+) activity
CL31.Contig1_All	KDO87306.1	77.03	74	17	0	1482	1704	152	225	3.30E-24	119.4	GO:0004488//methylenetetrahydrofolate dehydrogenase (NADP+) activity
CL31.Contig1_All	KDO87306.1	85.71	42	6	0	1361	1487	100	141	1.20E-10	74.3	GO:0004488//methylenetetrahydrofolate dehydrogenase (NADP+) activity
CL31.Contig1_All	KDO87306.1	87.88	99	12	0	1060	1357	1	99	1.20E-39	170.6	GO:0004488//methylenetetrahydrofolate dehydrogenase (NADP+) activity
CL31.Contig1_All	XP_006444279.1	86.67	75	10	1	2763	2985	224	298	3.20E-27	129.4	GO:0004488//methylenetetrahydrofolate dehydrogenase (NADP+) activity
CL31.Contig1_All	XP_006444279.1	74.67	75	19	0	1482	1707	152	226	4.30E-24	119	GO:0004488//methylenetetrahydrofolate dehydrogenase (NADP+) activity
CL31.Contig1_All	XP_006444279.1	85.71	42	6	0	1361	1487	100	141	1.20E-10	74.3	GO:0004488//methylenetetrahydrofolate dehydrogenase (NADP+) activity
CL31.Contig1_All	XP_006444279.1	87.88	99	12	0	1060	1357	1	99	1.20E-39	170.6	GO:0004488//methylenetetrahydrofolate dehydrogenase (NADP+) activity
CL31.Contig1_All	KDO87307.1	85.71	42	6	0	1361	1487	100	141	1.20E-10	74.3	GO:0004488//methylenetetrahydrofolate dehydrogenase (NADP+) activity
CL31.Contig1_All	KDO87307.1	86.87	99	13	0	1060	1357	1	99	8.00E-39	167.9	GO:0004488//methylenetetrahydrofolate dehydrogenase (NADP+) activity
CL31.Contig1_All	XP_021675088.1	78.95	76	16	1	2763	2988	224	299	5.40E-27	128.6	GO:0004488//methylenetetrahydrofolate dehydrogenase (NADP+) activity
CL31.Contig1_All	XP_021675088.1	77.33	75	17	0	1482	1707	152	226	4.00E-22	112.5	GO:0004488//methylenetetrahydrofolate dehydrogenase (NADP+) activity
CL31.Contig1_All	XP_021675088.1	83.33	42	7	0	1361	1487	100	141	2.10E-10	73.6	GO:0004488//methylenetetrahydrofolate dehydrogenase (NADP+) activity
CL31.Contig2_All	XP_006479912.1	90.6	298	28	0	230	1124	1	298	4.00E-151	539.7	GO:0004488//methylenetetrahydrofolate dehydrogenase (NADP+) activity
CL31.Contig2_All	XP_006444279.1	89.93	298	30	0	230	1124	1	298	9.90E-150	535	GO:0004488//methylenetetrahydrofolate dehydrogenase (NADP+) activity
CL31.Contig2_All	XP_010652165.1	89.3	299	32	0	230	1127	1	299	3.70E-149	533.1	GO:0004488//methylenetetrahydrofolate dehydrogenase (NADP+) activity
CL31.Contig2_All	XP_007050860.2	89.63	299	31	0	230	1127	1	299	2.40E-148	530.4	GO:0004488//methylenetetrahydrofolate dehydrogenase (NADP+) activity
CL31.Contig2_All	EOX95017.1	89.3	299	32	0	230	1127	1	299	5.40E-148	529.3	GO:0004488//methylenetetrahydrofolate dehydrogenase (NADP+) activity
CL31.Contig3_All	XP_022143417.1	92	200	16	0	1227	1827	100	299	6.40E-100	370.2	GO:0004488//methylenetetrahydrofolate dehydrogenase (NADP+) activity
CL31.Contig3_All	XP_022143417.1	74.75	99	25	0	926	1223	1	99	1.10E-32	146.7	GO:0004488//methylenetetrahydrofolate dehydrogenase (NADP+) activity
CL31.Contig3_All	XP_022143417.1	92.5	200	15	0	1227	1827	77	276	8.30E-100	369.8	GO:0004488//methylenetetrahydrofolate dehydrogenase (NADP+) activity
CL31.Contig3_All	XP_011652923.1	85.48	62	9	0	1037	1223	15	76	1.60E-21	109.8	GO:0004488//methylenetetrahydrofolate dehydrogenase (NADP+) activity
CL31.Contig3_All	XP_011652923.1	92.5	200	15	0	1227	1827	174	373	8.30E-100	369.8	GO:0004488//methylenetetrahydrofolate dehydrogenase (NADP+) activity
CL31.Contig3_All	KGN52787.1	78	100	22	0	923	1223	74	173	1.20E-34	153.3	GO:0004488//methylenetetrahydrofolate dehydrogenase (NADP+) activity
CL31.Contig3_All	KGN52787.1	92.5	200	15	0	1227	1827	100	299	8.30E-100	369.8	GO:0004488//methylenetetrahydrofolate dehydrogenase (NADP+) activity
CL31.Contig3_All	XP_004152261.1	78.79	99	21	0	926	1223	1	99	2.10E-34	152.5	GO:0004488//methylenetetrahydrofolate dehydrogenase (NADP+) activity
CL31.Contig3_All	XP_004152261.1	92.5	200	15	0	1227	1827	100	299	1.40E-99	369	GO:0004488//methylenetetrahydrofolate dehydrogenase (NADP+) activity
CL31.Contig3_All	XP_008454369.1	79.8	99	20	0	926	1223	1	99	7.20E-35	154.1	GO:0004488//methylenetetrahydrofolate dehydrogenase (NADP+) activity
CL31.Contig6_All	XP_006479912.1	89.93	298	30	1	227	1118	1	298	3.60E-148	530	GO:0004488//methylenetetrahydrofolate dehydrogenase (NADP+) activity
CL31.Contig6_All	KGN52787.1	75.95	370	89	12	20	1121	13	373	6.80E-147	525.8	GO:0004488//methylenetetrahydrofolate dehydrogenase (NADP+) activity
CL31.Contig6_All	XP_010652165.1	88.96	299	33	1	227	1121	1	299	8.80E-147	525.4	GO:0004488//methylenetetrahydrofolate dehydrogenase (NADP+) activity
CL31.Contig6_All	XP_006444279.1	89.26	298	32	1	227	1118	1	298	8.80E-147	525.4	GO:0004488//methylenetetrahydrofolate dehydrogenase (NADP+) activity
CL31.Contig6_All	OMO81870.1	89.3	299	32	1	227	1121	1	299	7.50E-146	522.3	GO:0004488//methylenetetrahydrofolate dehydrogenase (NADP+) activity
CL31.Contig8_All	XP_006479912.1	88.5	226	26	0	228	906	1	226	3.00E-109	401	GO:0004488//methylenetetrahydrofolate dehydrogenase (NADP+) activity;GO:0004477//methenyltetrahydrofolate cyclohydrolase activity
CL31.Contig8_All	KDO87306.1	88.44	225	26	0	228	903	1	225	5.70E-108	396.7	GO:0004488//methylenetetrahydrofolate dehydrogenase (NADP+) activity;GO:0004477//methenyltetrahydrofolate cyclohydrolase activity
CL31.Contig8_All	XP_006444279.1	87.61	226	28	0	228	906	1	226	7.50E-108	396.4	GO:0004488//methylenetetrahydrofolate dehydrogenase (NADP+) activity;GO:0004477//methenyltetrahydrofolate cyclohydrolase activity
CL31.Contig8_All	XP_018857826.1	88.5	226	26	0	228	906	1	226	8.30E-107	392.9	GO:0004488//methylenetetrahydrofolate dehydrogenase (NADP+) activity;GO:0004477//methenyltetrahydrofolate cyclohydrolase activity
CL31.Contig8_All	XP_002531873.1	88.94	226	25	0	228	906	1	226	7.00E-106	389.8	GO:0004488//methylenetetrahydrofolate dehydrogenase (NADP+) activity;GO:0004477//methenyltetrahydrofolate cyclohydrolase activity
CL31.Contig9_All	XP_006479912.1	91.49	141	12	0	230	653	1	141	6.40E-65	254.2	GO:0004488//methylenetetrahydrofolate dehydrogenase (NADP+) activity;GO:0004477//methenyltetrahydrofolate cyclohydrolase activity
CL31.Contig9_All	XP_006479912.1	89.33	75	8	1	1929	2151	224	298	4.80E-28	131.7	GO:0004488//methylenetetrahydrofolate dehydrogenase (NADP+) activity;GO:0004477//methenyltetrahydrofolate cyclohydrolase activity
CL31.Contig9_All	XP_006479912.1	77.33	75	17	0	648	873	152	226	2.90E-25	122.5	GO:0004488//methylenetetrahydrofolate dehydrogenase (NADP+) activity;GO:0004477//methenyltetrahydrofolate cyclohydrolase activity
CL31.Contig9_All	XP_006479912.1	90.78	141	13	0	230	653	1	141	1.90E-64	252.7	GO:0004488//methylenetetrahydrofolate dehydrogenase (NADP+) activity;GO:0004477//methenyltetrahydrofolate cyclohydrolase activity
CL31.Contig9_All	XP_006444279.1	90.78	141	13	0	230	653	1	141	1.90E-64	252.7	GO:0004488//methylenetetrahydrofolate dehydrogenase (NADP+) activity;GO:0004477//methenyltetrahydrofolate cyclohydrolase activity
CL31.Contig9_All	XP_006444279.1	89.33	75	8	1	1929	2151	224	298	4.80E-28	131.7	GO:0004488//methylenetetrahydrofolate dehydrogenase (NADP+) activity;GO:0004477//methenyltetrahydrofolate cyclohydrolase activity
CL31.Contig9_All	XP_006444279.1	76	75	18	0	648	873	152	226	2.50E-24	119.4	GO:0004488//methylenetetrahydrofolate dehydrogenase (NADP+) activity;GO:0004477//methenyltetrahydrofolate cyclohydrolase activity
CL31.Contig9_All	XP_006444279.1	90.78	141	13	0	230	653	1	141	1.90E-64	252.7	GO:0004488//methylenetetrahydrofolate dehydrogenase (NADP+) activity;GO:0004477//methenyltetrahydrofolate cyclohydrolase activity
CL31.Contig9_All	KDO87306.1	78.38	74	16	0	648	870	152	225	1.90E-24	119.8	GO:0004488//methylenetetrahydrofolate dehydrogenase (NADP+) activity;GO:0004477//methenyltetrahydrofolate cyclohydrolase activity
CL31.Contig9_All	KDO87306.1	91.49	141	12	0	230	653	1	141	4.20E-64	251.5	GO:0004488//methylenetetrahydrofolate dehydrogenase (NADP+) activity;GO:0004477//methenyltetrahydrofolate cyclohydrolase activity
CL31.Contig9_All	XP_002531873.1	85.53	76	11	1	1929	2154	224	299	3.70E-28	132.1	GO:0004488//methylenetetrahydrofolate dehydrogenase (NADP+) activity;GO:0004477//methenyltetrahydrofolate cyclohydrolase activity
CL31.Contig9_All	XP_002531873.1	77.33	75	17	0	648	873	152	226	2.30E-22	112.8	GO:0004488//methylenetetrahydrofolate dehydrogenase (NADP+) activity;GO:0004477//methenyltetrahydrofolate cyclohydrolase activity
CL31.Contig10_All	XP_006479912.1	61.66	193	74	35	214	712	1	185	7.50E-48	195.7	GO:0004488//methylenetetrahydrofolate dehydrogenase (NADP+) activity
CL31.Contig10_All	XP_021675088.1	62.69	193	72	35	214	712	1	185	9.80E-48	195.3	GO:0004488//methylenetetrahydrofolate dehydrogenase (NADP+) activity
CL31.Contig10_All	CDP03515.1	68.07	166	53	23	214	712	1	143	1.30E-47	194.9	GO:0004488//methylenetetrahydrofolate dehydrogenase (NADP+) activity
CL31.Contig10_All	XP_021608900.1	62.69	193	72	35	214	712	1	185	1.30E-47	194.9	GO:0004488//methylenetetrahydrofolate dehydrogenase (NADP+) activity
CL31.Contig10_All	XP_006444279.1	61.14	193	75	35	214	712	1	185	2.20E-47	194.1	GO:0004488//methylenetetrahydrofolate dehydrogenase (NADP+) activity
CL31.Contig11_All	XP_006479912.1	91.49	141	12	0	227	650	1	141	2.30E-65	254.2	GO:0004488//methylenetetrahydrofolate dehydrogenase (NADP+) activity;GO:0004477//methenyltetrahydrofolate cyclohydrolase activity
CL31.Contig11_All	XP_006479912.1	83.33	90	15	0	645	915	152	241	1.00E-36	159.1	GO:0004488//methylenetetrahydrofolate dehydrogenase (NADP+) activity;GO:0004477//methenyltetrahydrofolate cyclohydrolase activity
CL31.Contig11_All	XP_006479912.1	90.78	141	13	0	227	650	1	141	6.70E-65	252.7	GO:0004488//methylenetetrahydrofolate dehydrogenase (NADP+) activity;GO:0004477//methenyltetrahydrofolate cyclohydrolase activity
CL31.Contig11_All	KDO87306.1	76.71	73	17	0	645	864	152	224	3.90E-25	120.6	GO:0004488//methylenetetrahydrofolate dehydrogenase (NADP+) activity;GO:0004477//methenyltetrahydrofolate cyclohydrolase activity
CL31.Contig11_All	KDO87306.1	90.78	141	13	0	227	650	1	141	6.70E-65	252.7	GO:0004488//methylenetetrahydrofolate dehydrogenase (NADP+) activity;GO:0004477//methenyltetrahydrofolate cyclohydrolase activity
CL31.Contig11_All	XP_006444279.1	82.22	90	16	0	645	915	152	241	8.50E-36	156	GO:0004488//methylenetetrahydrofolate dehydrogenase (NADP+) activity;GO:0004477//methenyltetrahydrofolate cyclohydrolase activity
CL31.Contig11_All	XP_006444279.1	90.78	141	13	0	227	650	1	141	6.70E-65	252.7	GO:0004488//methylenetetrahydrofolate dehydrogenase (NADP+) activity;GO:0004477//methenyltetrahydrofolate cyclohydrolase activity
CL31.Contig11_All	XP_002531873.1	91.49	141	12	0	227	650	1	141	1.50E-64	251.5	GO:0004488//methylenetetrahydrofolate dehydrogenase (NADP+) activity;GO:0004477//methenyltetrahydrofolate cyclohydrolase activity
CL31.Contig11_All	XP_002531873.1	83.33	90	15	0	645	915	152	241	7.90E-34	149.4	GO:0004488//methylenetetrahydrofolate dehydrogenase (NADP+) activity;GO:0004477//methenyltetrahydrofolate cyclohydrolase activity
CL31.Contig12_All	XP_006479912.1	89.9	99	10	0	207	504	1	99	1.30E-41	176	GO:0004488//methylenetetrahydrofolate dehydrogenase (NADP+) activity
CL31.Contig12_All	XP_006479912.1	77.33	75	17	0	629	854	152	226	1.70E-25	122.5	GO:0004488//methylenetetrahydrofolate dehydrogenase (NADP+) activity
CL31.Contig12_All	XP_006479912.1	85.71	42	6	0	508	634	100	141	5.40E-11	74.3	GO:0004488//methylenetetrahydrofolate dehydrogenase (NADP+) activity
CL31.Contig12_All	XP_006479912.1	88.89	99	11	0	207	504	1	99	3.80E-41	174.5	GO:0004488//methylenetetrahydrofolate dehydrogenase (NADP+) activity
CL31.Contig12_All	KDO87306.1	78.38	74	16	0	629	851	152	225	1.10E-24	119.8	GO:0004488//methylenetetrahydrofolate dehydrogenase (NADP+) activity
CL31.Contig12_All	KDO87306.1	85.71	42	6	0	508	634	100	141	5.40E-11	74.3	GO:0004488//methylenetetrahydrofolate dehydrogenase (NADP+) activity
CL31.Contig12_All	KDO87306.1	88.89	99	11	0	207	504	1	99	3.80E-41	174.5	GO:0004488//methylenetetrahydrofolate dehydrogenase (NADP+) activity
CL31.Contig12_All	XP_006444279.1	76	75	18	0	629	854	152	226	1.50E-24	119.4	GO:0004488//methylenetetrahydrofolate dehydrogenase (NADP+) activity
CL31.Contig12_All	XP_006444279.1	85.71	42	6	0	508	634	100	141	5.40E-11	74.3	GO:0004488//methylenetetrahydrofolate dehydrogenase (NADP+) activity
CL31.Contig12_All	XP_006444279.1	88.89	99	11	0	207	504	1	99	3.80E-41	174.5	GO:0004488//methylenetetrahydrofolate dehydrogenase (NADP+) activity
CL31.Contig12_All	KDO87307.1	85.71	42	6	0	508	634	100	141	5.40E-11	74.3	GO:0004488//methylenetetrahydrofolate dehydrogenase (NADP+) activity
CL31.Contig12_All	KDO87307.1	87.88	99	12	0	207	504	1	99	1.90E-40	172.2	GO:0004488//methylenetetrahydrofolate dehydrogenase (NADP+) activity
CL31.Contig12_All	XP_021675088.1	78.67	75	16	0	629	854	152	226	1.40E-22	112.8	GO:0004488//methylenetetrahydrofolate dehydrogenase (NADP+) activity
CL31.Contig12_All	XP_021675088.1	83.33	42	7	0	508	634	100	141	9.20E-11	73.6	GO:0004488//methylenetetrahydrofolate dehydrogenase (NADP+) activity
CL31.Contig13_All	XP_010931632.1	85.94	128	18	0	531	915	133	260	9.30E-56	223.4	GO:0004488//methylenetetrahydrofolate dehydrogenase (NADP+) activity
CL31.Contig13_All	XP_010931632.1	80	95	19	0	242	527	38	132	2.90E-33	148.7	GO:0004488//methylenetetrahydrofolate dehydrogenase (NADP+) activity
CL31.Contig13_All	XP_010931632.1	89.06	128	14	0	528	912	105	232	1.20E-55	223	GO:0004488//methylenetetrahydrofolate dehydrogenase (NADP+) activity
CL31.Contig13_All	XP_021800836.1	82.83	99	17	0	230	527	1	99	1.80E-35	156	GO:0004488//methylenetetrahydrofolate dehydrogenase (NADP+) activity
CL31.Contig13_All	XP_021800836.1	88.98	127	14	0	531	912	100	226	3.60E-55	221.5	GO:0004488//methylenetetrahydrofolate dehydrogenase (NADP+) activity
CL31.Contig13_All	XP_008235037.1	83.84	99	16	0	230	527	1	99	9.70E-37	160.2	GO:0004488//methylenetetrahydrofolate dehydrogenase (NADP+) activity
CL31.Contig13_All	XP_008235037.1	88.98	127	14	0	531	912	100	226	3.60E-55	221.5	GO:0004488//methylenetetrahydrofolate dehydrogenase (NADP+) activity
CL31.Contig13_All	XP_021820151.1	83.84	99	16	0	230	527	1	99	1.30E-36	159.8	GO:0004488//methylenetetrahydrofolate dehydrogenase (NADP+) activity
CL31.Contig13_All	XP_021820151.1	88.98	127	14	0	531	912	100	226	3.60E-55	221.5	GO:0004488//methylenetetrahydrofolate dehydrogenase (NADP+) activity
CL31.Contig13_All	XP_007223192.1	82.83	99	17	0	230	527	1	99	8.20E-36	157.1	GO:0004488//methylenetetrahydrofolate dehydrogenase (NADP+) activity
CL31.Contig14_All	XP_006479912.1	89.9	99	10	0	230	527	1	99	1.80E-41	176	GO:0004488//methylenetetrahydrofolate dehydrogenase (NADP+) activity
CL31.Contig14_All	XP_006479912.1	77.33	75	17	0	652	877	152	226	2.40E-25	122.5	GO:0004488//methylenetetrahydrofolate dehydrogenase (NADP+) activity
CL31.Contig14_All	XP_006479912.1	85.71	42	6	0	531	657	100	141	7.40E-11	74.3	GO:0004488//methylenetetrahydrofolate dehydrogenase (NADP+) activity
CL31.Contig14_All	XP_006479912.1	88.89	99	11	0	230	527	1	99	5.20E-41	174.5	GO:0004488//methylenetetrahydrofolate dehydrogenase (NADP+) activity
CL31.Contig14_All	KDO87306.1	78.38	74	16	0	652	874	152	225	1.50E-24	119.8	GO:0004488//methylenetetrahydrofolate dehydrogenase (NADP+) activity
CL31.Contig14_All	KDO87306.1	85.71	42	6	0	531	657	100	141	7.40E-11	74.3	GO:0004488//methylenetetrahydrofolate dehydrogenase (NADP+) activity
CL31.Contig14_All	KDO87306.1	88.89	99	11	0	230	527	1	99	5.20E-41	174.5	GO:0004488//methylenetetrahydrofolate dehydrogenase (NADP+) activity
CL31.Contig14_All	XP_006444279.1	76	75	18	0	652	877	152	226	2.00E-24	119.4	GO:0004488//methylenetetrahydrofolate dehydrogenase (NADP+) activity
CL31.Contig14_All	XP_006444279.1	85.71	42	6	0	531	657	100	141	7.40E-11	74.3	GO:0004488//methylenetetrahydrofolate dehydrogenase (NADP+) activity
CL31.Contig14_All	XP_006444279.1	88.89	99	11	0	230	527	1	99	5.20E-41	174.5	GO:0004488//methylenetetrahydrofolate dehydrogenase (NADP+) activity
CL31.Contig14_All	KDO87307.1	85.71	42	6	0	531	657	100	141	7.40E-11	74.3	GO:0004488//methylenetetrahydrofolate dehydrogenase (NADP+) activity
CL31.Contig14_All	KDO87307.1	87.88	99	12	0	230	527	1	99	2.60E-40	172.2	GO:0004488//methylenetetrahydrofolate dehydrogenase (NADP+) activity
CL31.Contig14_All	XP_021675088.1	78.67	75	16	0	652	877	152	226	1.90E-22	112.8	GO:0004488//methylenetetrahydrofolate dehydrogenase (NADP+) activity
CL31.Contig14_All	XP_021675088.1	83.33	42	7	0	531	657	100	141	1.30E-10	73.6	GO:0004488//methylenetetrahydrofolate dehydrogenase (NADP+) activity
CL33.Contig1_All	GAV65626.1	64.13	276	99	41	1088	260	1	235	2.90E-98	364	GO:0005506//iron ion binding;GO:0016021//integral component of membrane;GO:0008610//lipid biosynthetic process;GO:0016491//oxidoreductase activity
CL33.Contig1_All	CAN81862.1	62.72	279	104	41	1094	257	230	467	1.40E-97	361.7	GO:0005506//iron ion binding;GO:0016021//integral component of membrane;GO:0008610//lipid biosynthetic process;GO:0016491//oxidoreductase activity
CL33.Contig1_All	EOY25526.1	62.45	277	104	41	1088	257	1	236	9.40E-97	359	GO:0005506//iron ion binding;GO:0016021//integral component of membrane;GO:0008610//lipid biosynthetic process;GO:0016491//oxidoreductase activity
CL33.Contig1_All	XP_012075925.1	62.45	277	104	41	1088	257	1	236	1.60E-96	358.2	GO:0005506//iron ion binding;GO:0016021//integral component of membrane;GO:0008610//lipid biosynthetic process;GO:0016491//oxidoreductase activity
CL33.Contig1_All	XP_021614933.1	63.41	276	101	41	1088	260	1	235	2.70E-96	357.5	GO:0005506//iron ion binding;GO:0016021//integral component of membrane;GO:0008610//lipid biosynthetic process;GO:0016491//oxidoreductase activity
CL34.Contig1_All	XP_006467539.1	75.94	478	115	2	224	1658	1	476	1.50E-205	721.1	GO:0016791//phosphatase activity
CL34.Contig1_All	KDO78037.1	75.63	476	116	2	224	1652	1	474	8.30E-204	715.3	GO:0016791//phosphatase activity
CL34.Contig1_All	KDO78044.1	75.74	474	115	2	224	1646	1	472	5.40E-203	712.6	GO:0016791//phosphatase activity
CL34.Contig1_All	KDO78050.1	73.64	478	126	17	224	1658	1	461	6.40E-196	689.1	GO:0016791//phosphatase activity
CL34.Contig1_All	KDO78043.1	73.32	476	127	17	224	1652	1	459	3.50E-194	683.3	GO:0016791//phosphatase activity
CL35.Contig1_All	XP_006487406.1	81.68	262	48	0	1324	538	79	340	1.70E-121	441.4	GO:0003677//DNA binding;GO:0046983//protein dimerization activity
CL35.Contig1_All	XP_006487406.1	62.9	62	23	2	1512	1326	7	66	2.40E-11	75.5	GO:0003677//DNA binding;GO:0046983//protein dimerization activity
CL35.Contig1_All	XP_006487406.1	81.3	262	49	0	1324	538	37	298	3.80E-121	440.3	GO:0003677//DNA binding;GO:0046983//protein dimerization activity
CL35.Contig1_All	KDO39039.1	73.91	23	6	0	1395	1326	2	24	1.5	39.7	GO:0003677//DNA binding;GO:0046983//protein dimerization activity
CL35.Contig1_All	KDO39039.1	80.92	262	50	0	1324	538	79	340	1.40E-120	438.3	GO:0003677//DNA binding;GO:0046983//protein dimerization activity
CL35.Contig1_All	XP_006423595.1	61.29	62	24	2	1512	1326	7	66	1.20E-10	73.2	GO:0003677//DNA binding;GO:0046983//protein dimerization activity
CL35.Contig1_All	XP_006423595.1	79.4	267	55	1	1324	526	78	344	1.30E-118	431.8	GO:0003677//DNA binding;GO:0046983//protein dimerization activity
CL35.Contig1_All	XP_007041927.1	60.66	61	24	5	1506	1326	9	65	5.20E-06	57.8	GO:0003677//DNA binding;GO:0046983//protein dimerization activity
CL35.Contig1_All	XP_007041927.1	76.87	268	62	0	1345	541	69	336	6.20E-116	422.9	GO:0003677//DNA binding;GO:0046983//protein dimerization activity
CL35.Contig1_All	XP_007200377.1	60.38	53	21	3	1485	1326	14	63	4.00E-06	58.2	GO:0003677//DNA binding;GO:0046983//protein dimerization activity
CL35.Contig2_All	XP_006487406.1	75.36	349	86	9	1796	749	1	340	1.00E-146	525.4	GO:0003677//DNA binding;GO:0046983//protein dimerization activity
CL35.Contig2_All	XP_006423595.1	74.5	349	89	9	1796	749	1	340	4.40E-145	520	GO:0003677//DNA binding;GO:0046983//protein dimerization activity
CL35.Contig2_All	XP_007041927.1	74.93	347	87	13	1784	752	3	339	3.90E-141	506.9	GO:0003677//DNA binding;GO:0046983//protein dimerization activity
CL35.Contig2_All	XP_021286153.1	72.7	348	95	11	1784	746	3	341	2.20E-136	491.1	GO:0003677//DNA binding;GO:0046983//protein dimerization activity
CL35.Contig2_All	XP_021819963.1	71.88	345	97	11	1787	752	3	336	9.20E-135	485.7	GO:0003677//DNA binding;GO:0046983//protein dimerization activity
CL35.Contig3_All	XP_006487406.1	76.57	350	82	11	1674	624	1	339	4.30E-150	536.6	GO:0003677//DNA binding;GO:0046983//protein dimerization activity
CL35.Contig3_All	XP_006423595.1	75.71	350	85	11	1674	624	1	339	1.80E-148	531.2	GO:0003677//DNA binding;GO:0046983//protein dimerization activity
CL35.Contig3_All	XP_007041927.1	74.86	354	89	15	1662	609	3	344	1.00E-143	515.4	GO:0003677//DNA binding;GO:0046983//protein dimerization activity
CL35.Contig3_All	XP_021286153.1	72.8	353	96	13	1662	609	3	344	2.90E-138	497.3	GO:0003677//DNA binding;GO:0046983//protein dimerization activity
CL35.Contig3_All	XP_021819963.1	72.62	347	95	13	1665	624	3	336	1.40E-137	495	GO:0003677//DNA binding;GO:0046983//protein dimerization activity
CL36.Contig1_All	XP_006452275.1	64.16	293	105	0	1061	182	571	863	5.50E-103	379.4	GO:0016021//integral component of membrane
CL36.Contig1_All	XP_006452275.1	33.22	298	199	33	1049	197	402	680	5.60E-31	140.2	GO:0016021//integral component of membrane
CL36.Contig1_All	XP_006452275.1	29.08	306	217	45	1025	197	236	526	9.60E-23	112.8	GO:0016021//integral component of membrane
CL36.Contig1_All	XP_006452275.1	28.43	313	224	48	1061	197	522	811	6.20E-22	110.2	GO:0016021//integral component of membrane
CL36.Contig1_All	XP_006452275.1	28.7	331	236	50	1061	209	321	648	1.40E-18	99	GO:0016021//integral component of membrane
CL36.Contig1_All	XP_006452275.1	30.03	293	205	35	1049	203	103	371	1.60E-17	95.5	GO:0016021//integral component of membrane
CL36.Contig1_All	XP_006452275.1	26.57	350	257	47	1055	125	150	492	3.30E-15	87.8	GO:0016021//integral component of membrane
CL36.Contig1_All	XP_006452275.1	31.08	251	173	33	989	257	80	304	9.60E-15	86.3	GO:0016021//integral component of membrane
CL36.Contig1_All	XP_006452275.1	65.96	47	16	0	175	34	894	940	8.40E-11	73.2	GO:0016021//integral component of membrane
CL36.Contig1_All	XP_006452275.1	64.16	293	105	0	1061	182	609	901	5.50E-103	379.4	GO:0016021//integral component of membrane
CL36.Contig1_All	XP_015381347.1	30.43	299	208	30	1061	197	439	718	3.30E-23	114.4	GO:0016021//integral component of membrane
CL36.Contig1_All	XP_015381347.1	28.43	313	224	48	1061	197	560	849	6.20E-22	110.2	GO:0016021//integral component of membrane
CL36.Contig1_All	XP_015381347.1	30.38	293	204	35	1049	203	96	364	2.40E-18	98.2	GO:0016021//integral component of membrane
CL36.Contig1_All	XP_015381347.1	29.05	296	210	20	1049	209	395	686	4.20E-18	97.4	GO:0016021//integral component of membrane
CL36.Contig1_All	XP_015381347.1	29	269	191	15	1025	257	229	495	2.70E-17	94.7	GO:0016021//integral component of membrane
CL36.Contig1_All	XP_015381347.1	31.08	251	173	33	989	257	73	297	9.60E-15	86.3	GO:0016021//integral component of membrane
CL36.Contig1_All	XP_015381347.1	27.87	305	220	42	1055	260	143	445	1.60E-14	85.5	GO:0016021//integral component of membrane
CL36.Contig1_All	XP_015381347.1	24.58	297	224	31	1061	197	290	564	4.80E-14	84	GO:0016021//integral component of membrane
CL36.Contig1_All	XP_015381347.1	65.96	47	16	0	175	34	932	978	8.40E-11	73.2	GO:0016021//integral component of membrane
CL36.Contig1_All	XP_015381347.1	64.16	293	105	0	1061	182	603	895	5.50E-103	379.4	GO:0016021//integral component of membrane
CL36.Contig1_All	XP_006452261.1	33.56	298	198	33	1049	197	434	712	3.30E-31	141	GO:0016021//integral component of membrane
CL36.Contig1_All	XP_006452261.1	29.08	306	217	45	1025	197	268	558	9.60E-23	112.8	GO:0016021//integral component of membrane
CL36.Contig1_All	XP_006452261.1	28.43	313	224	48	1061	197	554	843	6.20E-22	110.2	GO:0016021//integral component of membrane
CL36.Contig1_All	XP_006452261.1	28.4	331	237	50	1061	209	353	680	2.40E-18	98.2	GO:0016021//integral component of membrane
CL36.Contig1_All	XP_006452261.1	30.03	293	205	35	1049	203	135	403	1.60E-17	95.5	GO:0016021//integral component of membrane
CL36.Contig1_All	XP_006452261.1	26.29	350	258	47	1055	125	182	524	5.60E-15	87	GO:0016021//integral component of membrane
CL36.Contig1_All	XP_006452261.1	31.08	251	173	33	989	257	112	336	9.60E-15	86.3	GO:0016021//integral component of membrane
CL36.Contig1_All	XP_006452261.1	65.96	47	16	0	175	34	926	972	8.40E-11	73.2	GO:0016021//integral component of membrane
CL36.Contig1_All	XP_006452261.1	61.15	296	115	1	1061	176	63	358	7.20E-103	379	GO:0016021//integral component of membrane
CL36.Contig1_All	XP_006424171.1	29.83	295	207	45	1007	197	30	304	4.40E-20	104	GO:0016021//integral component of membrane
CL36.Contig1_All	XP_006424171.1	29.93	137	96	3	1004	596	247	381	1.00E-08	66.2	GO:0016021//integral component of membrane
CL36.Contig1_All	XP_006424171.1	63.04	46	17	0	172	34	386	431	3.00E-08	64.7	GO:0016021//integral component of membrane
CL36.Contig1_All	XP_006424171.1	62.16	296	112	2	1061	179	647	942	8.70E-101	372.1	GO:0016021//integral component of membrane
CL36.Contig1_All	XP_015386834.1	29.52	315	222	29	1040	149	226	529	1.70E-24	118.6	GO:0016021//integral component of membrane
CL36.Contig1_All	XP_015386834.1	27.3	337	245	45	1061	179	421	755	5.80E-20	103.6	GO:0016021//integral component of membrane
CL36.Contig1_All	XP_015386834.1	28.8	309	220	55	1013	194	185	474	1.90E-18	98.6	GO:0016021//integral component of membrane
CL36.Contig1_All	XP_015386834.1	32.16	283	192	19	1061	260	95	374	7.10E-18	96.7	GO:0016021//integral component of membrane
CL36.Contig1_All	XP_015386834.1	25.48	314	234	73	1061	209	591	861	7.80E-17	93.2	GO:0016021//integral component of membrane
CL36.Contig1_All	XP_015386834.1	26.99	289	211	22	1013	209	389	676	8.10E-14	83.2	GO:0016021//integral component of membrane
CL36.Contig1_All	XP_015386834.1	26.69	251	184	29	1031	308	551	782	1.20E-12	79.3	GO:0016021//integral component of membrane
CL36.Contig1_All	XP_015386834.1	25.96	285	211	21	1061	257	318	598	3.00E-08	64.7	GO:0016021//integral component of membrane
CL36.Contig1_All	XP_015386834.1	60.87	46	18	0	172	34	969	1014	3.90E-08	64.3	GO:0016021//integral component of membrane
CL36.Contig1_All	XP_015386834.1	36.46	96	61	7	497	224	73	166	1.8	38.9	GO:0016021//integral component of membrane
CL36.Contig2_All	XP_006452275.1	61.35	370	143	9	1117	34	571	940	1.80E-125	454.1	GO:0016021//integral component of membrane
CL36.Contig2_All	XP_006452275.1	33.22	298	199	33	1105	253	402	680	5.90E-31	140.2	GO:0016021//integral component of membrane
CL36.Contig2_All	XP_006452275.1	29.08	306	217	45	1081	253	236	526	1.00E-22	112.8	GO:0016021//integral component of membrane
CL36.Contig2_All	XP_006452275.1	28.43	313	224	48	1117	253	522	811	6.50E-22	110.2	GO:0016021//integral component of membrane
CL36.Contig2_All	XP_006452275.1	28.7	331	236	50	1117	265	321	648	1.50E-18	99	GO:0016021//integral component of membrane
CL36.Contig2_All	XP_006452275.1	30.03	293	205	35	1105	259	103	371	1.70E-17	95.5	GO:0016021//integral component of membrane
CL36.Contig2_All	XP_006452275.1	31.08	251	173	33	1045	313	80	304	1.00E-14	86.3	GO:0016021//integral component of membrane
CL36.Contig2_All	XP_006452275.1	27.87	305	220	42	1111	316	150	452	1.30E-14	85.9	GO:0016021//integral component of membrane
CL36.Contig2_All	XP_006452275.1	61.35	370	143	9	1117	34	609	978	1.80E-125	454.1	GO:0016021//integral component of membrane
CL36.Contig2_All	XP_015381347.1	30.43	299	208	30	1117	253	439	718	3.50E-23	114.4	GO:0016021//integral component of membrane
CL36.Contig2_All	XP_015381347.1	28.43	313	224	48	1117	253	560	849	6.50E-22	110.2	GO:0016021//integral component of membrane
CL36.Contig2_All	XP_015381347.1	30.38	293	204	35	1105	259	96	364	2.60E-18	98.2	GO:0016021//integral component of membrane
CL36.Contig2_All	XP_015381347.1	29.05	296	210	20	1105	265	395	686	4.40E-18	97.4	GO:0016021//integral component of membrane
CL36.Contig2_All	XP_015381347.1	29	269	191	15	1081	313	229	495	2.80E-17	94.7	GO:0016021//integral component of membrane
CL36.Contig2_All	XP_015381347.1	31.08	251	173	33	1045	313	73	297	1.00E-14	86.3	GO:0016021//integral component of membrane
CL36.Contig2_All	XP_015381347.1	27.87	305	220	42	1111	316	143	445	1.70E-14	85.5	GO:0016021//integral component of membrane
CL36.Contig2_All	XP_015381347.1	24.58	297	224	31	1117	253	290	564	5.00E-14	84	GO:0016021//integral component of membrane
CL36.Contig2_All	XP_015381347.1	61.35	370	143	9	1117	34	603	972	1.80E-125	454.1	GO:0016021//integral component of membrane
CL36.Contig2_All	XP_006452261.1	33.56	298	198	33	1105	253	434	712	3.50E-31	141	GO:0016021//integral component of membrane
CL36.Contig2_All	XP_006452261.1	29.08	306	217	45	1081	253	268	558	1.00E-22	112.8	GO:0016021//integral component of membrane
CL36.Contig2_All	XP_006452261.1	28.43	313	224	48	1117	253	554	843	6.50E-22	110.2	GO:0016021//integral component of membrane
CL36.Contig2_All	XP_006452261.1	28.4	331	237	50	1117	265	353	680	2.60E-18	98.2	GO:0016021//integral component of membrane
CL36.Contig2_All	XP_006452261.1	30.03	293	205	35	1105	259	135	403	1.70E-17	95.5	GO:0016021//integral component of membrane
CL36.Contig2_All	XP_006452261.1	31.08	251	173	33	1045	313	112	336	1.00E-14	86.3	GO:0016021//integral component of membrane
CL36.Contig2_All	XP_006452261.1	27.87	305	220	42	1111	316	182	484	1.30E-14	85.9	GO:0016021//integral component of membrane
CL36.Contig2_All	XP_006452261.1	59.35	369	150	8	1117	34	643	1011	1.50E-122	444.5	GO:0016021//integral component of membrane
CL36.Contig2_All	XP_015386839.1	31.8	261	178	22	1081	316	252	496	1.30E-22	112.5	GO:0016021//integral component of membrane
CL36.Contig2_All	XP_015386839.1	29.49	295	208	45	1063	253	610	884	6.10E-20	103.6	GO:0016021//integral component of membrane
CL36.Contig2_All	XP_015386839.1	25.87	317	235	50	1099	238	569	865	6.30E-17	93.6	GO:0016021//integral component of membrane
CL36.Contig2_All	XP_015386839.1	25.41	303	226	20	1108	250	421	720	3.20E-13	81.3	GO:0016021//integral component of membrane
CL36.Contig2_All	XP_015386839.1	29.87	298	209	41	1117	280	112	387	5.50E-13	80.5	GO:0016021//integral component of membrane
CL36.Contig2_All	XP_015386839.1	26.54	309	227	55	1069	250	206	495	1.20E-12	79.3	GO:0016021//integral component of membrane
CL36.Contig2_All	XP_015386839.1	25.82	368	273	87	1117	250	136	495	6.80E-11	73.6	GO:0016021//integral component of membrane
CL36.Contig2_All	XP_015386839.1	28.25	269	193	51	1024	235	528	751	8.30E-09	66.6	GO:0016021//integral component of membrane
CL36.Contig2_All	XP_015386839.1	27.3	282	205	32	1063	250	84	344	1.80E-08	65.5	GO:0016021//integral component of membrane
CL36.Contig2_All	XP_015386839.1	58.81	369	152	8	1117	34	63	431	1.60E-121	441	GO:0016021//integral component of membrane
CL36.Contig2_All	XP_006424171.1	29.83	295	207	45	1063	253	30	304	4.70E-20	104	GO:0016021//integral component of membrane
CL37.Contig1_All	XP_011009495.1	54.74	654	296	18	2758	838	28	677	3.10E-202	710.7	GO:0004674//protein serine/threonine kinase activity;GO:0005524//ATP binding;GO:0006468//protein phosphorylation;GO:0048544//recognition of pollen;GO:0016021//integral component of membrane;GO:0005886//plasma membrane
CL37.Contig1_All	XP_011009495.1	76.19	105	25	0	870	555	665	769	2.40E-37	162.9	GO:0004674//protein serine/threonine kinase activity;GO:0005524//ATP binding;GO:0006468//protein phosphorylation;GO:0048544//recognition of pollen;GO:0016021//integral component of membrane;GO:0005886//plasma membrane
CL37.Contig1_All	XP_011009495.1	45.19	135	74	6	545	152	737	869	2.70E-20	106.3	GO:0004674//protein serine/threonine kinase activity;GO:0005524//ATP binding;GO:0006468//protein phosphorylation;GO:0048544//recognition of pollen;GO:0016021//integral component of membrane;GO:0005886//plasma membrane
CL37.Contig1_All	XP_011009495.1	55.34	656	293	19	2764	838	12	662	4.50E-201	706.8	GO:0004674//protein serine/threonine kinase activity;GO:0005524//ATP binding;GO:0006468//protein phosphorylation;GO:0048544//recognition of pollen;GO:0016021//integral component of membrane;GO:0005886//plasma membrane
CL37.Contig1_All	XP_002316694.2	75.24	105	26	0	870	555	650	754	2.10E-36	159.8	GO:0004674//protein serine/threonine kinase activity;GO:0005524//ATP binding;GO:0006468//protein phosphorylation;GO:0048544//recognition of pollen;GO:0016021//integral component of membrane;GO:0005886//plasma membrane
CL37.Contig1_All	XP_002316694.2	44.44	135	75	6	545	152	722	854	3.90E-19	102.4	GO:0004674//protein serine/threonine kinase activity;GO:0005524//ATP binding;GO:0006468//protein phosphorylation;GO:0048544//recognition of pollen;GO:0016021//integral component of membrane;GO:0005886//plasma membrane
CL37.Contig1_All	XP_002316694.2	50.23	657	327	23	2767	838	864	1511	5.60E-175	620.2	GO:0004674//protein serine/threonine kinase activity;GO:0005524//ATP binding;GO:0006468//protein phosphorylation;GO:0048544//recognition of pollen;GO:0016021//integral component of membrane;GO:0005886//plasma membrane
CL37.Contig1_All	XP_017254182.1	36.89	675	426	66	2773	838	13	651	2.50E-111	408.7	GO:0004674//protein serine/threonine kinase activity;GO:0005524//ATP binding;GO:0006468//protein phosphorylation;GO:0048544//recognition of pollen;GO:0016021//integral component of membrane;GO:0005886//plasma membrane
CL37.Contig1_All	XP_017254182.1	71.43	105	30	1	870	555	639	742	3.60E-33	149.1	GO:0004674//protein serine/threonine kinase activity;GO:0005524//ATP binding;GO:0006468//protein phosphorylation;GO:0048544//recognition of pollen;GO:0016021//integral component of membrane;GO:0005886//plasma membrane
CL37.Contig1_All	XP_017254182.1	68.22	107	34	1	870	552	1499	1605	4.40E-31	142.1	GO:0004674//protein serine/threonine kinase activity;GO:0005524//ATP binding;GO:0006468//protein phosphorylation;GO:0048544//recognition of pollen;GO:0016021//integral component of membrane;GO:0005886//plasma membrane
CL37.Contig1_All	XP_017254182.1	47.06	136	72	6	545	152	1571	1705	4.90E-22	112.1	GO:0004674//protein serine/threonine kinase activity;GO:0005524//ATP binding;GO:0006468//protein phosphorylation;GO:0048544//recognition of pollen;GO:0016021//integral component of membrane;GO:0005886//plasma membrane
CL37.Contig1_All	XP_017254182.1	42.16	102	59	4	449	152	744	844	3.30E-10	72.8	GO:0004674//protein serine/threonine kinase activity;GO:0005524//ATP binding;GO:0006468//protein phosphorylation;GO:0048544//recognition of pollen;GO:0016021//integral component of membrane;GO:0005886//plasma membrane
CL37.Contig1_All	XP_017254182.1	47.36	663	349	34	2767	838	6	654	8.00E-166	589.7	GO:0004674//protein serine/threonine kinase activity;GO:0005524//ATP binding;GO:0006468//protein phosphorylation;GO:0048544//recognition of pollen;GO:0016021//integral component of membrane;GO:0005886//plasma membrane
CL37.Contig1_All	XP_006449167.1	76.42	106	25	1	870	552	642	746	3.70E-38	165.6	GO:0004674//protein serine/threonine kinase activity;GO:0005524//ATP binding;GO:0006468//protein phosphorylation;GO:0048544//recognition of pollen;GO:0016021//integral component of membrane;GO:0005886//plasma membrane
CL37.Contig1_All	XP_006449167.1	47.37	133	70	3	545	152	714	845	4.40E-23	115.5	GO:0004674//protein serine/threonine kinase activity;GO:0005524//ATP binding;GO:0006468//protein phosphorylation;GO:0048544//recognition of pollen;GO:0016021//integral component of membrane;GO:0005886//plasma membrane
CL37.Contig1_All	XP_006449167.1	47.16	670	354	35	2791	838	1	654	4.00E-165	587.4	GO:0004674//protein serine/threonine kinase activity;GO:0005524//ATP binding;GO:0006468//protein phosphorylation;GO:0048544//recognition of pollen;GO:0016021//integral component of membrane;GO:0005886//plasma membrane
CL37.Contig1_All	XP_006467935.2	41.31	673	395	64	2773	838	914	1550	8.70E-136	490	GO:0004674//protein serine/threonine kinase activity;GO:0005524//ATP binding;GO:0006468//protein phosphorylation;GO:0048544//recognition of pollen;GO:0016021//integral component of membrane;GO:0005886//plasma membrane
CL37.Contig1_All	XP_006467935.2	76.42	106	25	1	870	552	642	746	3.70E-38	165.6	GO:0004674//protein serine/threonine kinase activity;GO:0005524//ATP binding;GO:0006468//protein phosphorylation;GO:0048544//recognition of pollen;GO:0016021//integral component of membrane;GO:0005886//plasma membrane
CL37.Contig1_All	XP_006467935.2	70.37	108	32	2	870	552	1538	1645	3.30E-34	152.5	GO:0004674//protein serine/threonine kinase activity;GO:0005524//ATP binding;GO:0006468//protein phosphorylation;GO:0048544//recognition of pollen;GO:0016021//integral component of membrane;GO:0005886//plasma membrane
CL37.Contig1_All	XP_006467935.2	48.87	133	68	3	545	152	714	845	6.80E-24	118.2	GO:0004674//protein serine/threonine kinase activity;GO:0005524//ATP binding;GO:0006468//protein phosphorylation;GO:0048544//recognition of pollen;GO:0016021//integral component of membrane;GO:0005886//plasma membrane
CL37.Contig1_All	XP_006467935.2	40.2	102	61	3	452	152	1645	1745	2.50E-10	73.2	GO:0004674//protein serine/threonine kinase activity;GO:0005524//ATP binding;GO:0006468//protein phosphorylation;GO:0048544//recognition of pollen;GO:0016021//integral component of membrane;GO:0005886//plasma membrane
CL37.Contig2_All	XP_006449167.1	70.7	215	63	3	794	152	633	845	4.90E-80	302.8	GO:0004674//protein serine/threonine kinase activity;GO:0005524//ATP binding;GO:0048544//recognition of pollen;GO:0016021//integral component of membrane
CL37.Contig2_All	XP_006449168.1	70.23	215	64	2	794	152	157	370	1.40E-79	301.2	GO:0004674//protein serine/threonine kinase activity;GO:0005524//ATP binding;GO:0048544//recognition of pollen;GO:0016021//integral component of membrane
CL37.Contig2_All	XP_006467935.2	70.23	215	64	3	794	152	633	845	2.40E-79	300.4	GO:0004674//protein serine/threonine kinase activity;GO:0005524//ATP binding;GO:0048544//recognition of pollen;GO:0016021//integral component of membrane
CL37.Contig2_All	XP_006467935.2	57.8	218	92	5	794	152	1529	1745	1.60E-62	244.6	GO:0004674//protein serine/threonine kinase activity;GO:0005524//ATP binding;GO:0048544//recognition of pollen;GO:0016021//integral component of membrane
CL37.Contig2_All	XP_006467935.2	70.23	215	64	3	794	152	476	688	2.40E-79	300.4	GO:0004674//protein serine/threonine kinase activity;GO:0005524//ATP binding;GO:0048544//recognition of pollen;GO:0016021//integral component of membrane
CL37.Contig2_All	XP_017233723.1	68.06	216	69	3	794	152	1496	1710	1.90E-76	290.8	GO:0004674//protein serine/threonine kinase activity;GO:0005524//ATP binding;GO:0048544//recognition of pollen;GO:0016021//integral component of membrane
CL37.Contig2_All	XP_017233723.1	58.49	212	88	7	794	167	631	838	2.10E-59	234.2	GO:0004674//protein serine/threonine kinase activity;GO:0005524//ATP binding;GO:0048544//recognition of pollen;GO:0016021//integral component of membrane
CL37.Contig3_All	XP_011009495.1	54.74	654	296	18	2655	735	28	677	3.40E-202	710.7	GO:0004674//protein serine/threonine kinase activity;GO:0005524//ATP binding;GO:0006468//protein phosphorylation;GO:0048544//recognition of pollen;GO:0016021//integral component of membrane;GO:0005886//plasma membrane
CL37.Contig3_All	XP_011009495.1	64.56	206	73	2	767	152	665	869	7.20E-67	261.2	GO:0004674//protein serine/threonine kinase activity;GO:0005524//ATP binding;GO:0006468//protein phosphorylation;GO:0048544//recognition of pollen;GO:0016021//integral component of membrane;GO:0005886//plasma membrane
CL37.Contig3_All	XP_011009495.1	55.34	656	293	19	2661	735	12	662	5.00E-201	706.8	GO:0004674//protein serine/threonine kinase activity;GO:0005524//ATP binding;GO:0006468//protein phosphorylation;GO:0048544//recognition of pollen;GO:0016021//integral component of membrane;GO:0005886//plasma membrane
CL37.Contig3_All	XP_002316694.2	63.59	206	75	2	767	152	650	854	8.80E-65	254.2	GO:0004674//protein serine/threonine kinase activity;GO:0005524//ATP binding;GO:0006468//protein phosphorylation;GO:0048544//recognition of pollen;GO:0016021//integral component of membrane;GO:0005886//plasma membrane
CL37.Contig3_All	XP_002316694.2	50.23	657	327	23	2664	735	864	1511	6.10E-175	620.2	GO:0004674//protein serine/threonine kinase activity;GO:0005524//ATP binding;GO:0006468//protein phosphorylation;GO:0048544//recognition of pollen;GO:0016021//integral component of membrane;GO:0005886//plasma membrane
CL37.Contig3_All	XP_017254182.1	36.89	675	426	66	2670	735	13	651	2.80E-111	408.7	GO:0004674//protein serine/threonine kinase activity;GO:0005524//ATP binding;GO:0006468//protein phosphorylation;GO:0048544//recognition of pollen;GO:0016021//integral component of membrane;GO:0005886//plasma membrane
CL37.Contig3_All	XP_017254182.1	62.5	208	78	4	767	152	1499	1705	1.80E-62	246.5	GO:0004674//protein serine/threonine kinase activity;GO:0005524//ATP binding;GO:0006468//protein phosphorylation;GO:0048544//recognition of pollen;GO:0016021//integral component of membrane;GO:0005886//plasma membrane
CL37.Contig3_All	XP_017254182.1	56.73	208	90	5	767	152	639	844	1.60E-53	216.9	GO:0004674//protein serine/threonine kinase activity;GO:0005524//ATP binding;GO:0006468//protein phosphorylation;GO:0048544//recognition of pollen;GO:0016021//integral component of membrane;GO:0005886//plasma membrane
CL37.Contig3_All	XP_017254182.1	47.36	663	349	34	2664	735	6	654	8.80E-166	589.7	GO:0004674//protein serine/threonine kinase activity;GO:0005524//ATP binding;GO:0006468//protein phosphorylation;GO:0048544//recognition of pollen;GO:0016021//integral component of membrane;GO:0005886//plasma membrane
CL37.Contig3_All	XP_006449167.1	66.5	206	69	3	767	152	642	845	1.10E-70	273.9	GO:0004674//protein serine/threonine kinase activity;GO:0005524//ATP binding;GO:0006468//protein phosphorylation;GO:0048544//recognition of pollen;GO:0016021//integral component of membrane;GO:0005886//plasma membrane
CL37.Contig3_All	XP_006449167.1	47.16	670	354	35	2688	735	1	654	4.40E-165	587.4	GO:0004674//protein serine/threonine kinase activity;GO:0005524//ATP binding;GO:0006468//protein phosphorylation;GO:0048544//recognition of pollen;GO:0016021//integral component of membrane;GO:0005886//plasma membrane
CL37.Contig3_All	XP_006467935.2	41.31	673	395	64	2670	735	914	1550	9.50E-136	490	GO:0004674//protein serine/threonine kinase activity;GO:0005524//ATP binding;GO:0006468//protein phosphorylation;GO:0048544//recognition of pollen;GO:0016021//integral component of membrane;GO:0005886//plasma membrane
CL37.Contig3_All	XP_006467935.2	67.48	206	67	3	767	152	642	845	1.70E-71	276.6	GO:0004674//protein serine/threonine kinase activity;GO:0005524//ATP binding;GO:0006468//protein phosphorylation;GO:0048544//recognition of pollen;GO:0016021//integral component of membrane;GO:0005886//plasma membrane
CL37.Contig3_All	XP_006467935.2	55.5	209	93	5	767	152	1538	1745	2.40E-54	219.5	GO:0004674//protein serine/threonine kinase activity;GO:0005524//ATP binding;GO:0006468//protein phosphorylation;GO:0048544//recognition of pollen;GO:0016021//integral component of membrane;GO:0005886//plasma membrane
CL37.Contig4_All	XP_006449167.1	75.61	82	20	0	3	249	610	691	3.50E-29	132.1	GO:0004674//protein serine/threonine kinase activity;GO:0005524//ATP binding;GO:0048544//recognition of pollen;GO:0016021//integral component of membrane
CL37.Contig4_All	XP_006467935.2	75.61	82	20	0	3	249	610	691	3.50E-29	132.1	GO:0004674//protein serine/threonine kinase activity;GO:0005524//ATP binding;GO:0048544//recognition of pollen;GO:0016021//integral component of membrane
CL37.Contig4_All	XP_006467935.2	69.51	82	25	0	3	249	1506	1587	1.60E-26	123.2	GO:0004674//protein serine/threonine kinase activity;GO:0005524//ATP binding;GO:0048544//recognition of pollen;GO:0016021//integral component of membrane
CL37.Contig4_All	XP_006467935.2	75.61	82	20	0	3	249	453	534	3.50E-29	132.1	GO:0004674//protein serine/threonine kinase activity;GO:0005524//ATP binding;GO:0048544//recognition of pollen;GO:0016021//integral component of membrane
CL37.Contig4_All	XP_006449168.1	75.61	82	20	0	3	249	134	215	4.60E-29	131.7	GO:0004674//protein serine/threonine kinase activity;GO:0005524//ATP binding;GO:0048544//recognition of pollen;GO:0016021//integral component of membrane
CL37.Contig4_All	XP_021679938.1	74.39	82	21	0	3	249	594	675	3.90E-28	128.6	GO:0004674//protein serine/threonine kinase activity;GO:0005524//ATP binding;GO:0048544//recognition of pollen;GO:0016021//integral component of membrane
CL38.Contig1_All	XP_006439045.1	66.67	417	139	11	1756	520	11	421	2.00E-153	547.7	GO:0046872//metal ion binding
CL38.Contig1_All	XP_006482825.1	66.67	417	139	11	1756	520	11	421	2.00E-153	547.7	GO:0046872//metal ion binding
CL38.Contig1_All	GAV69559.1	60.76	423	166	11	1774	520	11	427	4.10E-143	513.5	GO:0046872//metal ion binding
CL38.Contig1_All	XP_007052602.2	62	421	160	23	1768	520	1	403	6.10E-139	499.6	GO:0046872//metal ion binding
CL38.Contig1_All	EOX96759.1	61.76	421	161	23	1768	520	1	403	8.00E-139	499.2	GO:0046872//metal ion binding
CL38.Contig2_All	XP_006482825.1	66.19	417	141	11	70	1306	11	421	1.10E-151	542	GO:0046872//metal ion binding
CL38.Contig2_All	XP_006439045.1	66.19	417	141	11	70	1306	11	421	1.10E-151	542	GO:0046872//metal ion binding
CL38.Contig2_All	GAV69559.1	60.28	423	168	11	52	1306	11	427	1.30E-141	508.4	GO:0046872//metal ion binding
CL38.Contig2_All	XP_007052602.2	61.79	424	162	29	58	1306	1	403	6.90E-138	496.1	GO:0046872//metal ion binding
CL38.Contig2_All	EOX96759.1	61.56	424	163	29	58	1306	1	403	9.00E-138	495.7	GO:0046872//metal ion binding
CL38.Contig4_All	XP_021280361.1	72.02	168	47	4	509	5	61	224	3.00E-60	236.9	GO:0046872//metal ion binding
CL38.Contig4_All	XP_021280361.1	59.38	64	26	2	697	505	1	62	1.10E-14	85.5	GO:0046872//metal ion binding
CL38.Contig4_All	XP_021280361.1	71.43	168	48	4	509	5	61	224	3.00E-60	236.9	GO:0046872//metal ion binding
CL38.Contig4_All	XP_007052602.2	62.5	64	24	2	697	505	1	62	4.50E-16	90.1	GO:0046872//metal ion binding
CL38.Contig4_All	XP_007052602.2	71.43	168	48	4	509	5	61	224	3.00E-60	236.9	GO:0046872//metal ion binding
CL38.Contig4_All	EOX96759.1	60.94	64	25	2	697	505	1	62	5.90E-16	89.7	GO:0046872//metal ion binding
CL38.Contig4_All	EOX96759.1	69.05	168	52	6	509	5	61	222	4.30E-59	233	GO:0046872//metal ion binding
CL38.Contig4_All	XP_002269272.1	59.38	64	26	2	697	505	1	62	3.80E-15	87	GO:0046872//metal ion binding
CL38.Contig4_All	XP_002269272.1	69.05	168	52	6	509	5	61	222	4.30E-59	233	GO:0046872//metal ion binding
CL38.Contig4_All	CBI32194.3	59.38	64	26	2	697	505	1	62	3.80E-15	87	GO:0046872//metal ion binding
CL38.Contig5_All	XP_021686680.1	60.34	58	23	0	1	175	223	280	8.50E-13	77.4	GO:0046872//metal ion binding
CL38.Contig5_All	XP_006439045.1	63.79	58	21	1	1	175	226	282	8.50E-13	77.4	GO:0046872//metal ion binding
CL38.Contig5_All	KDO46089.1	63.79	58	21	1	1	175	85	141	8.50E-13	77.4	GO:0046872//metal ion binding
CL38.Contig5_All	XP_006482825.1	63.79	58	21	1	1	175	226	282	8.50E-13	77.4	GO:0046872//metal ion binding
CL38.Contig5_All	XP_021625942.1	56.9	58	25	0	1	175	229	286	1.90E-12	76.3	GO:0046872//metal ion binding
CL39.Contig1_All	KDO50928.1	84.13	208	33	10	1611	2205	3	210	9.80E-95	353.2	GO:0006506//GPI anchor biosynthetic process
CL39.Contig1_All	XP_006431925.1	84.47	206	32	10	1617	2205	231	436	3.70E-94	351.3	GO:0006506//GPI anchor biosynthetic process
CL39.Contig1_All	XP_006431925.1	91.33	150	13	0	351	801	81	230	2.00E-71	275.8	GO:0006506//GPI anchor biosynthetic process
CL39.Contig1_All	XP_006431925.1	91.94	62	5	0	161	347	14	75	7.90E-28	131	GO:0006506//GPI anchor biosynthetic process
CL39.Contig1_All	XP_006431925.1	68.42	19	6	0	121	178	1	19	3300	29.3	GO:0006506//GPI anchor biosynthetic process
CL39.Contig1_All	XP_006431925.1	84.47	206	32	10	1617	2205	231	436	3.70E-94	351.3	GO:0006506//GPI anchor biosynthetic process
CL39.Contig1_All	XP_006493524.1	92	150	12	0	351	801	81	230	3.10E-72	278.5	GO:0006506//GPI anchor biosynthetic process
CL39.Contig1_All	XP_006493524.1	91.94	62	5	0	161	347	14	75	7.90E-28	131	GO:0006506//GPI anchor biosynthetic process
CL39.Contig1_All	XP_006493524.1	73.68	19	5	0	121	178	1	19	860	31.2	GO:0006506//GPI anchor biosynthetic process
CL39.Contig1_All	XP_006493524.1	84.47	206	32	10	1617	2205	247	452	3.70E-94	351.3	GO:0006506//GPI anchor biosynthetic process
CL39.Contig1_All	XP_006431924.1	91.33	150	13	0	351	801	97	246	2.00E-71	275.8	GO:0006506//GPI anchor biosynthetic process
CL39.Contig1_All	XP_006431924.1	91.94	62	5	0	161	347	30	91	7.90E-28	131	GO:0006506//GPI anchor biosynthetic process
CL39.Contig1_All	XP_006431924.1	70.83	24	7	0	106	178	12	35	12	37.4	GO:0006506//GPI anchor biosynthetic process
CL39.Contig1_All	XP_006431924.1	84.47	206	32	10	1617	2205	247	452	3.70E-94	351.3	GO:0006506//GPI anchor biosynthetic process
CL39.Contig1_All	XP_006493523.1	92	150	12	0	351	801	97	246	3.10E-72	278.5	GO:0006506//GPI anchor biosynthetic process
CL39.Contig1_All	XP_006493523.1	91.94	62	5	0	161	347	30	91	7.90E-28	131	GO:0006506//GPI anchor biosynthetic process
CL39.Contig1_All	XP_006493523.1	75	24	6	0	106	178	12	35	3.1	39.3	GO:0006506//GPI anchor biosynthetic process
CL39.Contig2_All	XP_006493523.1	89.96	239	24	0	128	845	12	250	2.70E-122	444.9	GO:0006506//GPI anchor biosynthetic process
CL39.Contig2_All	XP_006493523.1	92.62	122	9	0	1754	2120	247	368	5.20E-57	228	GO:0006506//GPI anchor biosynthetic process
CL39.Contig2_All	XP_006493523.1	70.93	86	25	0	2197	2455	367	452	1.10E-27	130.6	GO:0006506//GPI anchor biosynthetic process
CL39.Contig2_All	XP_006493523.1	89.54	239	25	0	128	845	12	250	2.30E-121	441.8	GO:0006506//GPI anchor biosynthetic process
CL39.Contig2_All	XP_006431924.1	92.62	122	9	0	1754	2120	247	368	5.20E-57	228	GO:0006506//GPI anchor biosynthetic process
CL39.Contig2_All	XP_006431924.1	70.93	86	25	0	2197	2455	367	452	1.10E-27	130.6	GO:0006506//GPI anchor biosynthetic process
CL39.Contig2_All	XP_006431924.1	89.41	236	25	0	137	845	17	252	3.30E-120	438	GO:0006506//GPI anchor biosynthetic process
CL39.Contig2_All	XP_012064752.1	92.62	122	9	0	1754	2120	249	370	2.00E-56	226.1	GO:0006506//GPI anchor biosynthetic process
CL39.Contig2_All	XP_012064752.1	63.95	86	31	0	2197	2455	369	454	2.60E-24	119.4	GO:0006506//GPI anchor biosynthetic process
CL39.Contig2_All	XP_012064752.1	90.17	234	23	0	143	845	1	234	7.40E-120	436.8	GO:0006506//GPI anchor biosynthetic process
CL39.Contig2_All	XP_006493524.1	92.62	122	9	0	1754	2120	231	352	5.20E-57	228	GO:0006506//GPI anchor biosynthetic process
CL39.Contig2_All	XP_006493524.1	70.93	86	25	0	2197	2455	351	436	1.10E-27	130.6	GO:0006506//GPI anchor biosynthetic process
CL39.Contig2_All	XP_006493524.1	89.74	234	24	0	143	845	1	234	1.70E-119	435.6	GO:0006506//GPI anchor biosynthetic process
CL39.Contig2_All	XP_020532544.1	92.62	122	9	0	1754	2120	231	352	2.00E-56	226.1	GO:0006506//GPI anchor biosynthetic process
CL39.Contig2_All	XP_020532544.1	63.95	86	31	0	2197	2455	351	436	2.60E-24	119.4	GO:0006506//GPI anchor biosynthetic process
CL39.Contig3_All	XP_006493523.1	90.64	235	22	0	213	918	12	246	5.20E-121	440.7	GO:0006506//GPI anchor biosynthetic process;GO:0016757//transferase activity, transferring glycosyl groups
CL39.Contig3_All	XP_006493523.1	86.41	206	28	0	1734	2352	247	452	2.60E-96	358.6	GO:0006506//GPI anchor biosynthetic process;GO:0016757//transferase activity, transferring glycosyl groups
CL39.Contig3_All	XP_006493523.1	90.17	234	23	0	216	918	15	248	6.70E-121	440.3	GO:0006506//GPI anchor biosynthetic process;GO:0016757//transferase activity, transferring glycosyl groups
CL39.Contig3_All	XP_012064752.1	83.5	206	34	0	1734	2352	249	454	2.30E-92	345.5	GO:0006506//GPI anchor biosynthetic process;GO:0016757//transferase activity, transferring glycosyl groups
CL39.Contig3_All	XP_012064752.1	91.74	230	19	0	228	918	1	230	1.50E-120	439.1	GO:0006506//GPI anchor biosynthetic process;GO:0016757//transferase activity, transferring glycosyl groups
CL39.Contig3_All	XP_006374036.1	77.99	209	46	2	1734	2355	231	439	1.10E-86	326.6	GO:0006506//GPI anchor biosynthetic process;GO:0016757//transferase activity, transferring glycosyl groups
CL39.Contig3_All	XP_006374036.1	91.74	230	19	0	228	918	1	230	1.50E-120	439.1	GO:0006506//GPI anchor biosynthetic process;GO:0016757//transferase activity, transferring glycosyl groups
CL39.Contig3_All	XP_011032568.1	80.19	207	41	0	1734	2355	231	437	1.80E-89	335.9	GO:0006506//GPI anchor biosynthetic process;GO:0016757//transferase activity, transferring glycosyl groups
CL39.Contig3_All	XP_011032568.1	91.74	230	19	0	228	918	1	230	1.50E-120	439.1	GO:0006506//GPI anchor biosynthetic process;GO:0016757//transferase activity, transferring glycosyl groups
CL39.Contig3_All	XP_002323038.2	70.87	230	67	23	1734	2355	231	460	5.60E-83	314.3	GO:0006506//GPI anchor biosynthetic process;GO:0016757//transferase activity, transferring glycosyl groups
CL39.Contig4_All	XP_006493523.1	91.6	357	30	0	212	1283	12	368	6.70E-189	665.6	GO:0006506//GPI anchor biosynthetic process
CL39.Contig4_All	XP_006493523.1	70.93	86	25	0	1360	1618	367	452	7.80E-28	130.6	GO:0006506//GPI anchor biosynthetic process
CL39.Contig4_All	XP_006493523.1	91.29	356	31	0	215	1283	15	370	3.30E-188	663.3	GO:0006506//GPI anchor biosynthetic process
CL39.Contig4_All	XP_012064752.1	63.95	86	31	0	1360	1618	369	454	1.80E-24	119.4	GO:0006506//GPI anchor biosynthetic process
CL39.Contig4_All	XP_012064752.1	92.33	352	27	0	227	1283	1	352	4.30E-188	662.9	GO:0006506//GPI anchor biosynthetic process
CL39.Contig4_All	XP_006493524.1	70.93	86	25	0	1360	1618	351	436	7.80E-28	130.6	GO:0006506//GPI anchor biosynthetic process
CL39.Contig4_All	XP_006493524.1	91.04	357	32	0	212	1283	12	368	1.70E-187	661	GO:0006506//GPI anchor biosynthetic process
CL39.Contig4_All	XP_006431924.1	70.93	86	25	0	1360	1618	367	452	7.80E-28	130.6	GO:0006506//GPI anchor biosynthetic process
CL39.Contig4_All	XP_006431924.1	91.76	352	29	0	227	1283	1	352	8.20E-187	658.7	GO:0006506//GPI anchor biosynthetic process
CL39.Contig4_All	XP_020532544.1	63.95	86	31	0	1360	1618	351	436	1.80E-24	119.4	GO:0006506//GPI anchor biosynthetic process
CL39.Contig5_All	XP_006493523.1	90.64	235	22	0	213	918	12	246	5.10E-121	440.7	GO:0006506//GPI anchor biosynthetic process;GO:0016757//transferase activity, transferring glycosyl groups
CL39.Contig5_All	XP_006493523.1	88.83	206	23	0	1734	2352	247	452	1.00E-100	373.2	GO:0006506//GPI anchor biosynthetic process;GO:0016757//transferase activity, transferring glycosyl groups
CL39.Contig5_All	XP_006493523.1	90.17	234	23	0	216	918	15	248	6.70E-121	440.3	GO:0006506//GPI anchor biosynthetic process;GO:0016757//transferase activity, transferring glycosyl groups
CL39.Contig5_All	XP_012064752.1	84.8	204	31	0	1734	2346	249	452	1.80E-94	352.4	GO:0006506//GPI anchor biosynthetic process;GO:0016757//transferase activity, transferring glycosyl groups
CL39.Contig5_All	XP_012064752.1	91.74	230	19	0	228	918	1	230	1.50E-120	439.1	GO:0006506//GPI anchor biosynthetic process;GO:0016757//transferase activity, transferring glycosyl groups
CL39.Contig5_All	XP_002323038.2	72.69	227	62	23	1734	2346	231	457	2.40E-86	325.5	GO:0006506//GPI anchor biosynthetic process;GO:0016757//transferase activity, transferring glycosyl groups
CL39.Contig5_All	XP_002323038.2	91.74	230	19	0	228	918	1	230	1.50E-120	439.1	GO:0006506//GPI anchor biosynthetic process;GO:0016757//transferase activity, transferring glycosyl groups
CL39.Contig5_All	XP_011032568.1	82.35	204	36	0	1734	2346	231	434	7.70E-93	347.1	GO:0006506//GPI anchor biosynthetic process;GO:0016757//transferase activity, transferring glycosyl groups
CL39.Contig5_All	XP_011032568.1	91.74	230	19	0	228	918	1	230	1.50E-120	439.1	GO:0006506//GPI anchor biosynthetic process;GO:0016757//transferase activity, transferring glycosyl groups
CL39.Contig5_All	XP_006374036.1	80.1	206	41	2	1734	2346	231	436	4.60E-90	337.8	GO:0006506//GPI anchor biosynthetic process;GO:0016757//transferase activity, transferring glycosyl groups
CL39.Contig7_All	XP_006493523.1	91.6	357	30	0	128	1199	12	368	7.60E-189	665.2	GO:0006506//GPI anchor biosynthetic process
CL39.Contig7_All	XP_006493523.1	70.93	86	25	0	1276	1534	367	452	6.80E-28	130.6	GO:0006506//GPI anchor biosynthetic process
CL39.Contig7_All	XP_006493523.1	91.32	357	31	0	128	1199	12	368	6.50E-188	662.1	GO:0006506//GPI anchor biosynthetic process
CL39.Contig7_All	XP_006431924.1	70.93	86	25	0	1276	1534	367	452	6.80E-28	130.6	GO:0006506//GPI anchor biosynthetic process
CL39.Contig7_All	XP_006431924.1	91.76	352	29	0	143	1199	1	352	2.10E-186	657.1	GO:0006506//GPI anchor biosynthetic process
CL39.Contig7_All	XP_006493524.1	70.93	86	25	0	1276	1534	351	436	6.80E-28	130.6	GO:0006506//GPI anchor biosynthetic process
CL39.Contig7_All	XP_006493524.1	91.24	354	31	0	137	1199	17	370	2.70E-186	656.8	GO:0006506//GPI anchor biosynthetic process
CL39.Contig7_All	XP_012064752.1	63.95	86	31	0	1276	1534	369	454	1.60E-24	119.4	GO:0006506//GPI anchor biosynthetic process
CL39.Contig7_All	XP_012064752.1	91.48	352	30	0	143	1199	1	352	1.30E-185	654.4	GO:0006506//GPI anchor biosynthetic process
CL39.Contig7_All	XP_020532544.1	63.95	86	31	0	1276	1534	351	436	1.60E-24	119.4	GO:0006506//GPI anchor biosynthetic process
CL39.Contig8_All	XP_006493523.1	88.21	441	52	0	128	1451	12	452	2.00E-227	793.5	GO:0006506//GPI anchor biosynthetic process
CL39.Contig8_All	XP_006431924.1	87.76	441	54	0	128	1451	12	452	4.90E-226	788.9	GO:0006506//GPI anchor biosynthetic process
CL39.Contig8_All	XP_006493524.1	88.3	436	51	0	143	1451	1	436	5.40E-225	785.4	GO:0006506//GPI anchor biosynthetic process
CL39.Contig8_All	XP_021278026.1	88.07	436	52	0	143	1451	1	436	3.50E-224	782.7	GO:0006506//GPI anchor biosynthetic process
CL39.Contig8_All	XP_006431925.1	87.84	436	53	0	143	1451	1	436	1.30E-223	780.8	GO:0006506//GPI anchor biosynthetic process
CL39.Contig9_All	XP_006493523.1	86.48	466	63	16	1591	193	12	461	2.00E-233	813.5	GO:0006506//GPI anchor biosynthetic process
CL39.Contig9_All	XP_006493524.1	86.98	461	60	16	1576	193	1	445	1.30E-232	810.8	GO:0006506//GPI anchor biosynthetic process
CL39.Contig9_All	XP_006431924.1	86.05	466	65	16	1591	193	12	461	4.80E-232	808.9	GO:0006506//GPI anchor biosynthetic process
CL39.Contig9_All	XP_006431925.1	86.55	461	62	16	1576	193	1	445	3.10E-231	806.2	GO:0006506//GPI anchor biosynthetic process
CL39.Contig9_All	XP_015895185.1	90.14	436	43	2	1576	274	1	436	5.00E-229	798.9	GO:0006506//GPI anchor biosynthetic process
CL39.Contig11_All	XP_006431925.1	89.81	206	21	0	1588	2206	231	436	7.70E-103	380.2	GO:0006506//GPI anchor biosynthetic process
CL39.Contig11_All	XP_006431925.1	91.33	150	13	0	351	801	81	230	2.10E-71	275.8	GO:0006506//GPI anchor biosynthetic process
CL39.Contig11_All	XP_006431925.1	91.94	62	5	0	161	347	14	75	8.20E-28	131	GO:0006506//GPI anchor biosynthetic process
CL39.Contig11_All	XP_006431925.1	68.42	19	6	0	121	178	1	19	3300	29.3	GO:0006506//GPI anchor biosynthetic process
CL39.Contig11_All	XP_006431925.1	89.81	206	21	0	1588	2206	231	436	7.70E-103	380.2	GO:0006506//GPI anchor biosynthetic process
CL39.Contig11_All	XP_006493524.1	92	150	12	0	351	801	81	230	3.20E-72	278.5	GO:0006506//GPI anchor biosynthetic process
CL39.Contig11_All	XP_006493524.1	91.94	62	5	0	161	347	14	75	8.20E-28	131	GO:0006506//GPI anchor biosynthetic process
CL39.Contig11_All	XP_006493524.1	73.68	19	5	0	121	178	1	19	880	31.2	GO:0006506//GPI anchor biosynthetic process
CL39.Contig11_All	XP_006493524.1	89.81	206	21	0	1588	2206	247	452	7.70E-103	380.2	GO:0006506//GPI anchor biosynthetic process
CL39.Contig11_All	XP_006431924.1	91.33	150	13	0	351	801	97	246	2.10E-71	275.8	GO:0006506//GPI anchor biosynthetic process
CL39.Contig11_All	XP_006431924.1	91.94	62	5	0	161	347	30	91	8.20E-28	131	GO:0006506//GPI anchor biosynthetic process
CL39.Contig11_All	XP_006431924.1	70.83	24	7	0	106	178	12	35	12	37.4	GO:0006506//GPI anchor biosynthetic process
CL39.Contig11_All	XP_006431924.1	89.81	206	21	0	1588	2206	247	452	7.70E-103	380.2	GO:0006506//GPI anchor biosynthetic process
CL39.Contig11_All	XP_006493523.1	92	150	12	0	351	801	97	246	3.20E-72	278.5	GO:0006506//GPI anchor biosynthetic process
CL39.Contig11_All	XP_006493523.1	91.94	62	5	0	161	347	30	91	8.20E-28	131	GO:0006506//GPI anchor biosynthetic process
CL39.Contig11_All	XP_006493523.1	75	24	6	0	106	178	12	35	3.2	39.3	GO:0006506//GPI anchor biosynthetic process
CL39.Contig11_All	XP_006493523.1	88.24	204	24	0	1588	2200	199	402	1.00E-99	369.8	GO:0006506//GPI anchor biosynthetic process
CL39.Contig11_All	XP_015895186.1	93.33	150	10	0	351	801	49	198	2.90E-73	282	GO:0006506//GPI anchor biosynthetic process
CL39.Contig11_All	XP_015895186.1	70.73	41	12	1	161	284	16	55	2.30E-06	59.7	GO:0006506//GPI anchor biosynthetic process
CL41.Contig1_All	XP_006443756.1	74.69	490	124	13	251	1721	1	477	8.60E-201	705.3	GO:0003677//DNA binding;GO:0005634//nucleus;GO:0006355//regulation of transcription, DNA-templated;GO:0006351//transcription, DNA-templated
CL41.Contig1_All	KDO60369.1	74.69	490	124	13	251	1721	1	477	2.50E-200	703.7	GO:0003677//DNA binding;GO:0005634//nucleus;GO:0006355//regulation of transcription, DNA-templated;GO:0006351//transcription, DNA-templated
CL41.Contig1_All	XP_006443761.1	74.08	490	127	17	251	1721	1	473	5.80E-197	692.6	GO:0003677//DNA binding;GO:0005634//nucleus;GO:0006355//regulation of transcription, DNA-templated;GO:0006351//transcription, DNA-templated
CL41.Contig1_All	XP_007050189.2	72.73	495	135	12	251	1721	1	488	1.70E-193	681	GO:0003677//DNA binding;GO:0005634//nucleus;GO:0006355//regulation of transcription, DNA-templated;GO:0006351//transcription, DNA-templated
CL41.Contig1_All	EOX94346.1	72.53	495	136	12	251	1721	1	488	6.60E-193	679.1	GO:0003677//DNA binding;GO:0005634//nucleus;GO:0006355//regulation of transcription, DNA-templated;GO:0006351//transcription, DNA-templated
CL41.Contig2_All	XP_015386209.1	60.19	103	41	5	222	531	461	558	8.10E-23	112.8	GO:0003677//DNA binding;GO:0005634//nucleus;GO:0006355//regulation of transcription, DNA-templated;GO:0006351//transcription, DNA-templated
CL41.Contig2_All	KDO60369.1	60.19	103	41	5	222	531	380	477	8.10E-23	112.8	GO:0003677//DNA binding;GO:0005634//nucleus;GO:0006355//regulation of transcription, DNA-templated;GO:0006351//transcription, DNA-templated
CL41.Contig2_All	XP_006443756.1	60.19	103	41	5	222	531	380	477	8.10E-23	112.8	GO:0003677//DNA binding;GO:0005634//nucleus;GO:0006355//regulation of transcription, DNA-templated;GO:0006351//transcription, DNA-templated
CL41.Contig2_All	XP_006443761.1	60.19	103	41	5	222	531	376	473	8.10E-23	112.8	GO:0003677//DNA binding;GO:0005634//nucleus;GO:0006355//regulation of transcription, DNA-templated;GO:0006351//transcription, DNA-templated
CL41.Contig2_All	XP_021279644.1	59.43	106	43	5	222	531	381	484	1.60E-18	98.6	GO:0003677//DNA binding;GO:0005634//nucleus;GO:0006355//regulation of transcription, DNA-templated;GO:0006351//transcription, DNA-templated
CL41.Contig3_All	XP_006443761.1	78.39	199	43	5	95	692	280	473	5.10E-77	293.1	GO:0003677//DNA binding;GO:0005634//nucleus;GO:0006355//regulation of transcription, DNA-templated;GO:0006351//transcription, DNA-templated
CL41.Contig3_All	KDO60369.1	78.39	199	43	5	95	692	284	477	5.10E-77	293.1	GO:0003677//DNA binding;GO:0005634//nucleus;GO:0006355//regulation of transcription, DNA-templated;GO:0006351//transcription, DNA-templated
CL41.Contig3_All	XP_006443756.1	78.39	199	43	5	95	692	284	477	5.10E-77	293.1	GO:0003677//DNA binding;GO:0005634//nucleus;GO:0006355//regulation of transcription, DNA-templated;GO:0006351//transcription, DNA-templated
CL41.Contig3_All	XP_007050189.2	73.4	203	54	6	95	692	288	488	6.00E-70	269.6	GO:0003677//DNA binding;GO:0005634//nucleus;GO:0006355//regulation of transcription, DNA-templated;GO:0006351//transcription, DNA-templated
CL41.Contig3_All	XP_015901185.1	71	200	58	2	95	692	289	487	1.80E-69	268.1	GO:0003677//DNA binding;GO:0005634//nucleus;GO:0006355//regulation of transcription, DNA-templated;GO:0006351//transcription, DNA-templated
CL41.Contig4_All	XP_006443755.1	74.68	316	80	8	249	1197	1	308	1.40E-129	468	GO:0003677//DNA binding;GO:0005634//nucleus;GO:0006355//regulation of transcription, DNA-templated;GO:0006351//transcription, DNA-templated
CL41.Contig4_All	XP_015386209.1	74.68	316	80	8	249	1197	1	308	1.40E-129	468	GO:0003677//DNA binding;GO:0005634//nucleus;GO:0006355//regulation of transcription, DNA-templated;GO:0006351//transcription, DNA-templated
CL41.Contig4_All	XP_006443756.1	74.68	316	80	8	249	1197	1	308	1.40E-129	468	GO:0003677//DNA binding;GO:0005634//nucleus;GO:0006355//regulation of transcription, DNA-templated;GO:0006351//transcription, DNA-templated
CL41.Contig4_All	KDO60376.1	74.68	316	80	8	249	1197	1	308	4.10E-129	466.5	GO:0003677//DNA binding;GO:0005634//nucleus;GO:0006355//regulation of transcription, DNA-templated;GO:0006351//transcription, DNA-templated
CL41.Contig4_All	KDO60377.1	74.68	316	80	8	249	1197	1	308	4.10E-129	466.5	GO:0003677//DNA binding;GO:0005634//nucleus;GO:0006355//regulation of transcription, DNA-templated;GO:0006351//transcription, DNA-templated
CL42.Contig3_All	XP_019437025.1	94.67	413	22	0	181	1420	1	413	5.40E-225	785.4	GO:0003743//translation initiation factor activity;GO:0005524//ATP binding;GO:0004386//helicase activity;GO:0003676//nucleic acid binding
CL42.Contig3_All	APR63569.1	94.92	413	21	0	181	1420	1	413	7.00E-225	785	GO:0003743//translation initiation factor activity;GO:0005524//ATP binding;GO:0004386//helicase activity;GO:0003676//nucleic acid binding
CL42.Contig3_All	OAY83950.1	93.51	416	27	0	172	1420	6	421	7.00E-225	785	GO:0003743//translation initiation factor activity;GO:0005524//ATP binding;GO:0004386//helicase activity;GO:0003676//nucleic acid binding
CL42.Contig3_All	XP_016672088.1	94.67	413	22	0	181	1420	1	413	9.20E-225	784.6	GO:0003743//translation initiation factor activity;GO:0005524//ATP binding;GO:0004386//helicase activity;GO:0003676//nucleic acid binding
CL42.Contig3_All	XP_003543580.1	94.92	413	21	0	181	1420	1	413	1.20E-224	784.3	GO:0003743//translation initiation factor activity;GO:0005524//ATP binding;GO:0004386//helicase activity;GO:0003676//nucleic acid binding
CL42.Contig4_All	XP_019437025.1	94.67	413	22	0	3285	2046	1	413	1.10E-224	785.4	GO:0003743//translation initiation factor activity;GO:0005524//ATP binding;GO:0004386//helicase activity;GO:0003676//nucleic acid binding
CL42.Contig4_All	APR63569.1	94.92	413	21	0	3285	2046	1	413	1.40E-224	785	GO:0003743//translation initiation factor activity;GO:0005524//ATP binding;GO:0004386//helicase activity;GO:0003676//nucleic acid binding
CL42.Contig4_All	OAY83950.1	93.51	416	27	0	3294	2046	6	421	1.40E-224	785	GO:0003743//translation initiation factor activity;GO:0005524//ATP binding;GO:0004386//helicase activity;GO:0003676//nucleic acid binding
CL42.Contig4_All	XP_016672088.1	94.67	413	22	0	3285	2046	1	413	1.80E-224	784.6	GO:0003743//translation initiation factor activity;GO:0005524//ATP binding;GO:0004386//helicase activity;GO:0003676//nucleic acid binding
CL42.Contig4_All	XP_003543580.1	94.92	413	21	0	3285	2046	1	413	2.40E-224	784.3	GO:0003743//translation initiation factor activity;GO:0005524//ATP binding;GO:0004386//helicase activity;GO:0003676//nucleic acid binding
CL42.Contig5_All	XP_006453427.1	77.98	1081	238	17	525	3735	1	1075	0	1709.9	GO:0005524//ATP binding;GO:0004672//protein kinase activity
CL42.Contig5_All	KDO62447.1	77.89	1081	239	17	525	3735	1	1075	0	1708.3	GO:0005524//ATP binding;GO:0004672//protein kinase activity
CL42.Contig5_All	XP_017983135.1	69.97	1159	348	78	429	3735	1	1138	0	1570.1	GO:0005524//ATP binding;GO:0004672//protein kinase activity
CL42.Contig5_All	EOY31766.1	69.89	1159	349	78	429	3735	1	1138	0	1565.8	GO:0005524//ATP binding;GO:0004672//protein kinase activity
CL42.Contig5_All	KDO62449.1	75.54	1018	249	17	525	3546	1	1012	0	1552	GO:0005524//ATP binding;GO:0004672//protein kinase activity
CL42.Contig6_All	XP_006453427.1	77.89	1081	239	17	1374	4584	1	1075	0	1707.2	GO:0005524//ATP binding;GO:0004672//protein kinase activity
CL42.Contig6_All	KDO62447.1	77.8	1081	240	17	1374	4584	1	1075	0	1705.6	GO:0005524//ATP binding;GO:0004672//protein kinase activity
CL42.Contig6_All	XP_017983135.1	69.89	1159	349	78	1278	4584	1	1138	0	1567.7	GO:0005524//ATP binding;GO:0004672//protein kinase activity
CL42.Contig6_All	EOY31766.1	69.8	1159	350	78	1278	4584	1	1138	0	1563.5	GO:0005524//ATP binding;GO:0004672//protein kinase activity
CL42.Contig6_All	KDO62449.1	75.44	1018	250	17	1374	4395	1	1012	0	1549.3	GO:0005524//ATP binding;GO:0004672//protein kinase activity
CL42.Contig7_All	XP_006453427.1	77.89	1081	239	17	589	3799	1	1075	0	1707.2	GO:0005524//ATP binding;GO:0004672//protein kinase activity
CL42.Contig7_All	KDO62447.1	77.8	1081	240	17	589	3799	1	1075	0	1705.6	GO:0005524//ATP binding;GO:0004672//protein kinase activity
CL42.Contig7_All	XP_017983135.1	69.89	1159	349	78	493	3799	1	1138	0	1567.7	GO:0005524//ATP binding;GO:0004672//protein kinase activity
CL42.Contig7_All	EOY31766.1	69.8	1159	350	78	493	3799	1	1138	0	1563.5	GO:0005524//ATP binding;GO:0004672//protein kinase activity
CL42.Contig7_All	KDO62449.1	75.44	1018	250	17	589	3610	1	1012	0	1549.3	GO:0005524//ATP binding;GO:0004672//protein kinase activity
CL42.Contig8_All	XP_006453427.1	77.98	1081	238	17	819	4029	1	1075	0	1709.5	GO:0005524//ATP binding;GO:0004672//protein kinase activity
CL42.Contig8_All	KDO62447.1	77.89	1081	239	17	819	4029	1	1075	0	1708	GO:0005524//ATP binding;GO:0004672//protein kinase activity
CL42.Contig8_All	XP_017983135.1	69.97	1159	348	78	723	4029	1	1138	0	1570.1	GO:0005524//ATP binding;GO:0004672//protein kinase activity
CL42.Contig8_All	EOY31766.1	69.89	1159	349	78	723	4029	1	1138	0	1565.8	GO:0005524//ATP binding;GO:0004672//protein kinase activity
CL42.Contig8_All	KDO62449.1	75.54	1018	249	17	819	3840	1	1012	0	1551.6	GO:0005524//ATP binding;GO:0004672//protein kinase activity
CL44.Contig1_All	XP_002511241.1	51.36	440	214	18	1416	120	1	430	4.50E-116	423.3	GO:0047180//salutaridinol 7-O-acetyltransferase activity;GO:0016747//transferase activity, transferring acyl groups other than amino-acyl groups
CL44.Contig1_All	XP_021286158.1	52.16	439	210	15	1422	120	8	436	7.60E-116	422.5	GO:0047180//salutaridinol 7-O-acetyltransferase activity;GO:0016747//transferase activity, transferring acyl groups other than amino-acyl groups
CL44.Contig1_All	XP_011008627.1	48.98	441	225	19	1416	114	1	429	4.90E-115	419.9	GO:0047180//salutaridinol 7-O-acetyltransferase activity;GO:0016747//transferase activity, transferring acyl groups other than amino-acyl groups
CL44.Contig1_All	XP_002308780.1	48.53	441	227	19	1416	114	1	429	5.50E-114	416.4	GO:0047180//salutaridinol 7-O-acetyltransferase activity;GO:0016747//transferase activity, transferring acyl groups other than amino-acyl groups
CL44.Contig1_All	EOY22401.1	52.75	436	206	13	1416	120	3	429	5.50E-114	416.4	GO:0047180//salutaridinol 7-O-acetyltransferase activity;GO:0016747//transferase activity, transferring acyl groups other than amino-acyl groups
CL44.Contig2_All	XP_002511241.1	52.82	443	209	17	1518	213	1	434	3.10E-123	447.2	GO:0047180//salutaridinol 7-O-acetyltransferase activity;GO:0016747//transferase activity, transferring acyl groups other than amino-acyl groups
CL44.Contig2_All	XP_021286158.1	53.27	443	207	14	1524	210	8	441	5.30E-123	446.4	GO:0047180//salutaridinol 7-O-acetyltransferase activity;GO:0016747//transferase activity, transferring acyl groups other than amino-acyl groups
CL44.Contig2_All	EOY22401.1	54.09	440	202	12	1518	210	3	434	7.70E-122	442.6	GO:0047180//salutaridinol 7-O-acetyltransferase activity;GO:0016747//transferase activity, transferring acyl groups other than amino-acyl groups
CL44.Contig2_All	XP_017972579.1	54.09	440	202	12	1518	210	3	434	1.30E-121	441.8	GO:0047180//salutaridinol 7-O-acetyltransferase activity;GO:0016747//transferase activity, transferring acyl groups other than amino-acyl groups
CL44.Contig2_All	XP_002308780.1	49.66	443	223	18	1518	210	1	432	6.50E-121	439.5	GO:0047180//salutaridinol 7-O-acetyltransferase activity;GO:0016747//transferase activity, transferring acyl groups other than amino-acyl groups
CL47.Contig5_All	KJB16180.1	79.25	106	22	0	362	44	205	310	1.80E-45	186.8	GO:0016021//integral component of membrane
CL47.Contig5_All	KFK26628.1	84.54	97	15	0	362	71	192	288	5.00E-43	178.7	GO:0016021//integral component of membrane
CL47.Contig5_All	XP_010521047.1	83.51	97	16	0	362	71	202	298	5.00E-43	178.7	GO:0016021//integral component of membrane
CL47.Contig5_All	XP_006402204.1	82.47	97	17	0	362	71	195	291	8.50E-43	177.9	GO:0016021//integral component of membrane
CL47.Contig5_All	XP_007041252.2	81	100	19	0	362	62	240	339	1.10E-42	177.6	GO:0016021//integral component of membrane
CL48.Contig1_All	XP_021287464.1	83.51	934	154	10	333	3117	1	930	0	1554.7	GO:0005992//trehalose biosynthetic process;GO:0003825//alpha,alpha-trehalose-phosphate synthase (UDP-forming) activity
CL48.Contig1_All	XP_021595293.1	83.53	935	154	15	333	3117	1	927	0	1548.5	GO:0005992//trehalose biosynthetic process;GO:0003825//alpha,alpha-trehalose-phosphate synthase (UDP-forming) activity
CL48.Contig1_All	GAV60678.1	83.85	935	151	14	333	3120	1	927	0	1546.6	GO:0005992//trehalose biosynthetic process;GO:0003825//alpha,alpha-trehalose-phosphate synthase (UDP-forming) activity
CL48.Contig1_All	XP_017980326.1	82.45	940	165	15	333	3117	1	937	0	1536.5	GO:0005992//trehalose biosynthetic process;GO:0003825//alpha,alpha-trehalose-phosphate synthase (UDP-forming) activity
CL48.Contig1_All	XP_012076093.1	82.8	936	161	15	333	3117	1	929	0	1536.2	GO:0005992//trehalose biosynthetic process;GO:0003825//alpha,alpha-trehalose-phosphate synthase (UDP-forming) activity
CL48.Contig2_All	XP_021287464.1	83.51	934	154	10	449	3233	1	930	0	1554.7	GO:0005992//trehalose biosynthetic process;GO:0003825//alpha,alpha-trehalose-phosphate synthase (UDP-forming) activity
CL48.Contig2_All	XP_021595293.1	83.53	935	154	15	449	3233	1	927	0	1548.5	GO:0005992//trehalose biosynthetic process;GO:0003825//alpha,alpha-trehalose-phosphate synthase (UDP-forming) activity
CL48.Contig2_All	GAV60678.1	83.85	935	151	14	449	3236	1	927	0	1546.6	GO:0005992//trehalose biosynthetic process;GO:0003825//alpha,alpha-trehalose-phosphate synthase (UDP-forming) activity
CL48.Contig2_All	XP_017980326.1	82.45	940	165	15	449	3233	1	937	0	1536.5	GO:0005992//trehalose biosynthetic process;GO:0003825//alpha,alpha-trehalose-phosphate synthase (UDP-forming) activity
CL48.Contig2_All	XP_012076093.1	82.8	936	161	15	449	3233	1	929	0	1536.2	GO:0005992//trehalose biosynthetic process;GO:0003825//alpha,alpha-trehalose-phosphate synthase (UDP-forming) activity
CL48.Contig3_All	XP_021287464.1	83.51	934	154	10	602	3386	1	930	0	1555	GO:0005992//trehalose biosynthetic process;GO:0003825//alpha,alpha-trehalose-phosphate synthase (UDP-forming) activity
CL48.Contig3_All	XP_021595293.1	83.64	935	153	15	602	3386	1	927	0	1552.7	GO:0005992//trehalose biosynthetic process;GO:0003825//alpha,alpha-trehalose-phosphate synthase (UDP-forming) activity
CL48.Contig3_All	GAV60678.1	83.85	935	151	14	602	3389	1	927	0	1546.9	GO:0005992//trehalose biosynthetic process;GO:0003825//alpha,alpha-trehalose-phosphate synthase (UDP-forming) activity
CL48.Contig3_All	XP_012076093.1	82.91	936	160	15	602	3386	1	929	0	1537.7	GO:0005992//trehalose biosynthetic process;GO:0003825//alpha,alpha-trehalose-phosphate synthase (UDP-forming) activity
CL48.Contig3_All	XP_017980326.1	82.45	940	165	15	602	3386	1	937	0	1536.9	GO:0005992//trehalose biosynthetic process;GO:0003825//alpha,alpha-trehalose-phosphate synthase (UDP-forming) activity
CL50.Contig7_All	XP_006424836.1	83.57	426	70	23	432	1707	1	404	4.30E-202	709.9	GO:0004674//protein serine/threonine kinase activity;GO:0005524//ATP binding
CL50.Contig7_All	KDO72843.1	83.33	426	71	23	432	1707	1	404	5.70E-202	709.5	GO:0004674//protein serine/threonine kinase activity;GO:0005524//ATP binding
CL50.Contig7_All	XP_021277854.1	81.22	426	80	22	432	1707	1	405	3.20E-197	693.7	GO:0004674//protein serine/threonine kinase activity;GO:0005524//ATP binding
CL50.Contig7_All	EOY34022.1	81.41	425	79	22	432	1704	1	404	3.20E-197	693.7	GO:0004674//protein serine/threonine kinase activity;GO:0005524//ATP binding
CL50.Contig7_All	XP_007016403.2	81.41	425	79	22	432	1704	1	404	1.20E-196	691.8	GO:0004674//protein serine/threonine kinase activity;GO:0005524//ATP binding
CL51.Contig1_All	XP_006425469.1	83.54	577	95	25	2042	335	1	560	8.10E-274	948	GO:0005524//ATP binding;GO:0004672//protein kinase activity;GO:0004683//calmodulin-dependent protein kinase activity;GO:0005509//calcium ion binding
[truncated: 92,756 more rows]
