# Supplementary material for: Ploidy level enhances the photosynthetic capacity of a tetraploid variety of Acer buergerianum Miq
Source: PeerJ. 2021 Dec 16;9:e12620. doi: 10.7717/peerj.12620 (PMC8684723; doi:10.7717/peerj.12620)
Supplement: Supplemental Information 26 — Aligned to the GO database. [file peerj-09-12620-s026.csv]

Query ID	Subject ID	Identity	Align Length	Miss Match	Gap	Query Start	Query End	Subject Start	Subject End	Evalue	Score	Subject Annotation
CL4974.Contig1_All	XP_002521743.1	72.27	559	155	10	3	1668	4	556	1.40E-242	844	GO:0008152//metabolic process;GO:0008756//o-succinylbenzoate-CoA ligase activity
CL4974.Contig1_All	XP_021601172.1	71.33	558	160	9	3	1668	4	555	2.30E-240	836.6	GO:0008152//metabolic process;GO:0008756//o-succinylbenzoate-CoA ligase activity
CL4974.Contig1_All	XP_021672243.1	71.61	560	159	15	3	1668	6	555	1.90E-239	833.6	GO:0008152//metabolic process;GO:0008756//o-succinylbenzoate-CoA ligase activity
CL4974.Contig1_All	KDO64308.1	70.92	557	162	6	3	1668	4	556	3.60E-238	829.3	GO:0008152//metabolic process;GO:0008756//o-succinylbenzoate-CoA ligase activity
CL4974.Contig1_All	XP_006481329.1	70.56	557	164	6	3	1668	4	556	1.10E-237	827.8	GO:0008152//metabolic process;GO:0008756//o-succinylbenzoate-CoA ligase activity
CL4974.Contig2_All	XP_002521743.1	71.53	562	160	10	139	1813	1	556	1.60E-240	837.4	GO:0008152//metabolic process;GO:0008756//o-succinylbenzoate-CoA ligase activity
CL4974.Contig2_All	XP_021601172.1	70.77	561	164	9	139	1813	1	555	2.30E-239	833.6	GO:0008152//metabolic process;GO:0008756//o-succinylbenzoate-CoA ligase activity
CL4974.Contig2_All	XP_021672243.1	71.12	561	162	9	139	1813	1	555	8.80E-239	831.6	GO:0008152//metabolic process;GO:0008756//o-succinylbenzoate-CoA ligase activity
CL4974.Contig2_All	KDO64308.1	70.94	561	163	8	139	1813	1	556	1.20E-238	831.2	GO:0008152//metabolic process;GO:0008756//o-succinylbenzoate-CoA ligase activity
CL4974.Contig2_All	XP_006481329.1	70.59	561	165	8	139	1813	1	556	3.40E-238	829.7	GO:0008152//metabolic process;GO:0008756//o-succinylbenzoate-CoA ligase activity
CL4974.Contig3_All	EOY05339.1	73.01	589	159	15	1855	112	28	609	6.50E-256	888.3	GO:0008152//metabolic process;GO:0008756//o-succinylbenzoate-CoA ligase activity
CL4974.Contig3_All	XP_021601172.1	75.49	559	137	12	1765	112	1	555	7.20E-255	884.8	GO:0008152//metabolic process;GO:0008756//o-succinylbenzoate-CoA ligase activity
CL4974.Contig3_All	XP_017975636.1	75.13	559	139	8	1765	112	1	559	3.00E-253	879.4	GO:0008152//metabolic process;GO:0008756//o-succinylbenzoate-CoA ligase activity
CL4974.Contig3_All	XP_021291552.1	75.31	559	138	8	1765	112	1	559	1.50E-252	877.1	GO:0008152//metabolic process;GO:0008756//o-succinylbenzoate-CoA ligase activity
CL4974.Contig3_All	XP_002521743.1	74.19	558	144	9	1765	112	1	556	7.40E-252	874.8	GO:0008152//metabolic process;GO:0008756//o-succinylbenzoate-CoA ligase activity
CL4975.Contig1_All	XP_006450401.1	74.71	609	154	3	118	1942	1	607	6.00E-269	931.8	GO:0005524//ATP binding;GO:0004672//protein kinase activity;GO:0016021//integral component of membrane
CL4975.Contig1_All	KDO61767.1	74.71	609	154	3	118	1942	1	607	6.60E-268	928.3	GO:0005524//ATP binding;GO:0004672//protein kinase activity;GO:0016021//integral component of membrane
CL4975.Contig1_All	XP_006483381.1	74.55	609	155	3	118	1942	1	607	9.50E-267	924.5	GO:0005524//ATP binding;GO:0004672//protein kinase activity;GO:0016021//integral component of membrane
CL4975.Contig1_All	XP_006450400.1	74.38	609	156	10	118	1942	1	600	1.40E-265	920.6	GO:0005524//ATP binding;GO:0004672//protein kinase activity;GO:0016021//integral component of membrane
CL4975.Contig1_All	GAV85702.1	72.83	611	166	4	118	1942	1	610	1.20E-264	917.5	GO:0005524//ATP binding;GO:0004672//protein kinase activity;GO:0016021//integral component of membrane
CL4975.Contig2_All	XP_006450401.1	74.38	609	156	3	242	2066	1	607	5.20E-268	928.7	GO:0005524//ATP binding;GO:0004672//protein kinase activity;GO:0016021//integral component of membrane
CL4975.Contig2_All	KDO61767.1	74.38	609	156	3	242	2066	1	607	5.80E-267	925.2	GO:0005524//ATP binding;GO:0004672//protein kinase activity;GO:0016021//integral component of membrane
CL4975.Contig2_All	XP_006483381.1	74.22	609	157	3	242	2066	1	607	8.40E-266	921.4	GO:0005524//ATP binding;GO:0004672//protein kinase activity;GO:0016021//integral component of membrane
CL4975.Contig2_All	XP_006450400.1	74.06	609	158	10	242	2066	1	600	1.20E-264	917.5	GO:0005524//ATP binding;GO:0004672//protein kinase activity;GO:0016021//integral component of membrane
CL4975.Contig2_All	GAV85702.1	72.5	611	168	4	242	2066	1	610	1.00E-263	914.4	GO:0005524//ATP binding;GO:0004672//protein kinase activity;GO:0016021//integral component of membrane
CL4977.Contig1_All	XP_010090988.1	82.88	993	170	14	51	3012	1	985	0	1565.4	GO:0005524//ATP binding;GO:0016485//protein processing;GO:0005739//mitochondrion;GO:0009408//response to heat;GO:0005737//cytoplasm
CL4977.Contig1_All	XP_021820924.1	82.06	992	178	14	51	3012	1	983	0	1562.7	GO:0005524//ATP binding;GO:0016485//protein processing;GO:0005739//mitochondrion;GO:0009408//response to heat;GO:0005737//cytoplasm
CL4977.Contig1_All	XP_008220690.1	81.65	992	182	14	51	3012	1	983	0	1558.5	GO:0005524//ATP binding;GO:0016485//protein processing;GO:0005739//mitochondrion;GO:0009408//response to heat;GO:0005737//cytoplasm
CL4977.Contig1_All	XP_007225367.1	81.41	995	185	20	51	3012	1	983	0	1556.6	GO:0005524//ATP binding;GO:0016485//protein processing;GO:0005739//mitochondrion;GO:0009408//response to heat;GO:0005737//cytoplasm
CL4977.Contig1_All	EOY29363.1	81.53	991	183	23	51	3012	1	972	0	1555.4	GO:0005524//ATP binding;GO:0016485//protein processing;GO:0005739//mitochondrion;GO:0009408//response to heat;GO:0005737//cytoplasm
CL4977.Contig2_All	XP_015887830.1	77.55	98	22	0	3	297	464	561	1.30E-33	147.1	GO:0005524//ATP binding;GO:0016485//protein processing;GO:0009408//response to heat;GO:0005737//cytoplasm
CL4977.Contig2_All	XP_015884727.1	77.55	98	22	0	3	297	562	659	1.30E-33	147.1	GO:0005524//ATP binding;GO:0016485//protein processing;GO:0009408//response to heat;GO:0005737//cytoplasm
CL4977.Contig2_All	OMO61596.1	78.57	98	21	0	3	297	536	633	2.20E-33	146.4	GO:0005524//ATP binding;GO:0016485//protein processing;GO:0009408//response to heat;GO:0005737//cytoplasm
CL4977.Contig2_All	XP_010275755.1	77.55	98	22	0	3	297	567	664	2.20E-33	146.4	GO:0005524//ATP binding;GO:0016485//protein processing;GO:0009408//response to heat;GO:0005737//cytoplasm
CL4977.Contig2_All	XP_012076448.1	77.55	98	22	0	3	297	554	651	2.80E-33	146	GO:0005524//ATP binding;GO:0016485//protein processing;GO:0009408//response to heat;GO:0005737//cytoplasm
CL4977.Contig3_All	XP_008377670.1	79.71	69	14	2	2	203	355	423	1.60E-19	99.8	GO:0005524//ATP binding;GO:0016485//protein processing;GO:0009408//response to heat;GO:0005737//cytoplasm
CL4977.Contig3_All	XP_014501091.1	79.71	69	14	2	2	203	351	419	2.70E-19	99	GO:0005524//ATP binding;GO:0016485//protein processing;GO:0009408//response to heat;GO:0005737//cytoplasm
CL4977.Contig3_All	XP_007136960.1	79.71	69	14	2	2	203	351	419	2.70E-19	99	GO:0005524//ATP binding;GO:0016485//protein processing;GO:0009408//response to heat;GO:0005737//cytoplasm
CL4977.Contig3_All	KHN29618.1	79.71	69	14	2	2	203	351	419	2.70E-19	99	GO:0005524//ATP binding;GO:0016485//protein processing;GO:0009408//response to heat;GO:0005737//cytoplasm
CL4977.Contig3_All	KCW81300.1	78.26	69	15	2	2	203	263	331	2.70E-19	99	GO:0005524//ATP binding;GO:0016485//protein processing;GO:0009408//response to heat;GO:0005737//cytoplasm
CL4979.Contig2_All	XP_009594929.1	66.8	1286	427	46	145	4000	1	1241	0	1717.2	GO:2001070//starch binding;GO:0004373//glycogen (starch) synthase activity
CL4979.Contig2_All	XP_016487729.1	66.8	1286	427	46	145	4000	1	1241	0	1717.2	GO:2001070//starch binding;GO:0004373//glycogen (starch) synthase activity
CL4979.Contig2_All	XP_009785391.1	66.46	1291	433	50	145	4000	1	1247	0	1703	GO:2001070//starch binding;GO:0004373//glycogen (starch) synthase activity
CL4979.Contig2_All	XP_019267140.1	66.41	1289	433	46	145	4000	1	1247	0	1699.5	GO:2001070//starch binding;GO:0004373//glycogen (starch) synthase activity
CL4979.Contig2_All	XP_010052843.1	75.54	1104	270	27	724	4000	102	1190	0	1696.8	GO:2001070//starch binding;GO:0004373//glycogen (starch) synthase activity
CL4979.Contig2_All	XP_010052843.1	30.37	326	227	43	145	1081	1	297	1.20E-16	94.7	GO:2001070//starch binding;GO:0004373//glycogen (starch) synthase activity
CL4980.Contig1_All	XP_006422601.1	82.9	269	46	2	1330	523	1	267	6.60E-129	466.1	GO:0003700//DNA binding transcription factor activity
CL4980.Contig1_All	XP_006422593.1	82.9	269	46	2	1330	523	1	267	6.60E-129	466.1	GO:0003700//DNA binding transcription factor activity
CL4980.Contig1_All	XP_021610427.1	81.48	270	50	2	1330	526	1	270	6.20E-127	459.5	GO:0003700//DNA binding transcription factor activity
CL4980.Contig1_All	KDO68071.1	83.21	262	44	2	1330	544	1	260	5.20E-126	456.4	GO:0003700//DNA binding transcription factor activity
CL4980.Contig1_All	XP_015583848.1	79.04	272	57	4	1330	526	1	272	3.40E-125	453.8	GO:0003700//DNA binding transcription factor activity
CL4980.Contig2_All	XP_006422593.1	82.53	269	47	2	1282	475	1	267	4.20E-128	463.4	GO:0003700//DNA binding transcription factor activity
CL4980.Contig2_All	XP_006422601.1	82.53	269	47	2	1282	475	1	267	4.20E-128	463.4	GO:0003700//DNA binding transcription factor activity
CL4980.Contig2_All	XP_021610427.1	81.11	270	51	2	1282	478	1	270	3.90E-126	456.8	GO:0003700//DNA binding transcription factor activity
CL4980.Contig2_All	KDO68071.1	82.82	262	45	2	1282	496	1	260	3.30E-125	453.8	GO:0003700//DNA binding transcription factor activity
CL4980.Contig2_All	XP_015583848.1	78.68	272	58	4	1282	478	1	272	2.10E-124	451.1	GO:0003700//DNA binding transcription factor activity
CL4981.Contig1_All	XP_006482487.1	58.85	576	237	13	2066	347	7	572	1.80E-180	637.9	GO:0016787//hydrolase activity;GO:0006629//lipid metabolic process
CL4981.Contig1_All	XP_006431017.1	57.89	577	243	14	2066	347	7	573	5.60E-177	626.3	GO:0016787//hydrolase activity;GO:0006629//lipid metabolic process
CL4981.Contig1_All	GAV74818.1	48.64	660	339	56	2195	332	855	1497	3.00E-154	550.8	GO:0016787//hydrolase activity;GO:0006629//lipid metabolic process
CL4981.Contig1_All	EOY02294.1	50	596	298	33	2066	332	5	585	2.20E-149	534.6	GO:0016787//hydrolase activity;GO:0006629//lipid metabolic process
CL4981.Contig1_All	EOY02293.1	49.92	597	299	34	2066	332	5	586	2.90E-149	534.3	GO:0016787//hydrolase activity;GO:0006629//lipid metabolic process
CL4981.Contig2_All	KDO72376.1	57.27	440	188	11	467	1763	12	448	2.70E-130	471.1	GO:0016787//hydrolase activity;GO:0006629//lipid metabolic process
CL4981.Contig2_All	XP_006482487.1	56.72	439	190	10	467	1763	137	572	6.60E-129	466.5	GO:0016787//hydrolase activity;GO:0006629//lipid metabolic process
CL4981.Contig2_All	XP_006482487.1	60.71	140	55	3	61	475	2	140	5.60E-35	154.5	GO:0016787//hydrolase activity;GO:0006629//lipid metabolic process
CL4981.Contig2_All	XP_006482487.1	56.14	440	193	11	467	1763	137	573	6.20E-127	459.9	GO:0016787//hydrolase activity;GO:0006629//lipid metabolic process
CL4981.Contig2_All	XP_006431017.1	60.29	136	54	3	73	475	6	140	6.10E-34	151	GO:0016787//hydrolase activity;GO:0006629//lipid metabolic process
CL4981.Contig2_All	XP_006431017.1	56.14	440	193	11	467	1763	20	456	6.20E-127	459.9	GO:0016787//hydrolase activity;GO:0006629//lipid metabolic process
CL4981.Contig2_All	XP_006431018.1	63.64	22	8	0	409	475	2	23	240	32.7	GO:0016787//hydrolase activity;GO:0006629//lipid metabolic process
CL4981.Contig2_All	XP_006431018.1	47.45	491	258	47	419	1778	1016	1497	1.10E-107	396	GO:0016787//hydrolase activity;GO:0006629//lipid metabolic process
CL4981.Contig2_All	GAV74818.1	46.95	164	87	23	73	496	905	1068	1.00E-25	123.6	GO:0016787//hydrolase activity;GO:0006629//lipid metabolic process
CL4981.Contig3_All	XP_006482487.1	59.27	577	235	13	190	1912	6	572	1.10E-183	648.7	GO:0016787//hydrolase activity;GO:0006629//lipid metabolic process
CL4981.Contig3_All	XP_006431017.1	58.3	578	241	14	190	1912	6	573	2.40E-180	637.5	GO:0016787//hydrolase activity;GO:0006629//lipid metabolic process
CL4981.Contig3_All	GAV74818.1	50.82	610	300	48	190	1927	905	1497	8.70E-154	549.3	GO:0016787//hydrolase activity;GO:0006629//lipid metabolic process
CL4981.Contig3_All	EOY02294.1	50.42	597	296	33	190	1927	4	585	1.90E-153	548.1	GO:0016787//hydrolase activity;GO:0006629//lipid metabolic process
CL4981.Contig3_All	EOY02293.1	50.33	598	297	34	190	1927	4	586	2.50E-153	547.7	GO:0016787//hydrolase activity;GO:0006629//lipid metabolic process
CL4981.Contig4_All	XP_006482487.1	59.72	576	232	13	223	1942	7	572	2.40E-185	654.1	GO:0016787//hydrolase activity;GO:0006629//lipid metabolic process
CL4981.Contig4_All	XP_006431017.1	58.75	577	238	14	223	1942	7	573	5.60E-182	642.9	GO:0016787//hydrolase activity;GO:0006629//lipid metabolic process
CL4981.Contig4_All	GAV74818.1	49.32	657	333	50	94	1957	855	1497	1.50E-155	555.1	GO:0016787//hydrolase activity;GO:0006629//lipid metabolic process
CL4981.Contig4_All	EOY02294.1	50.25	597	297	35	223	1957	5	585	1.40E-153	548.5	GO:0016787//hydrolase activity;GO:0006629//lipid metabolic process
CL4981.Contig4_All	EOY02293.1	50.17	598	298	36	223	1957	5	586	1.90E-153	548.1	GO:0016787//hydrolase activity;GO:0006629//lipid metabolic process
CL4981.Contig5_All	XP_006482487.1	59.38	576	234	19	204	1905	7	572	1.50E-185	654.8	GO:0016787//hydrolase activity;GO:0006629//lipid metabolic process
CL4981.Contig5_All	XP_006431017.1	58.58	577	239	20	204	1905	7	573	5.70E-182	642.9	GO:0016787//hydrolase activity;GO:0006629//lipid metabolic process
CL4981.Contig5_All	GAV74818.1	49.55	660	333	62	75	1920	855	1497	4.10E-156	557	GO:0016787//hydrolase activity;GO:0006629//lipid metabolic process
CL4981.Contig5_All	EOY02294.1	49.66	596	300	39	204	1920	5	585	5.80E-150	536.6	GO:0016787//hydrolase activity;GO:0006629//lipid metabolic process
CL4981.Contig5_All	EOY02293.1	49.58	597	301	40	204	1920	5	586	7.60E-150	536.2	GO:0016787//hydrolase activity;GO:0006629//lipid metabolic process
CL4983.Contig1_All	XP_006465203.1	65.27	239	83	3	804	90	1	237	1.10E-82	311.6	GO:0005759//mitochondrial matrix
CL4983.Contig1_All	XP_006427587.1	65.27	239	83	3	804	90	1	237	1.10E-82	311.6	GO:0005759//mitochondrial matrix
CL4983.Contig1_All	XP_021906485.1	57.32	246	105	8	804	90	1	246	1.50E-71	274.6	GO:0005759//mitochondrial matrix
CL4983.Contig1_All	XP_002274018.1	57.85	242	102	9	804	90	3	239	7.40E-71	272.3	GO:0005759//mitochondrial matrix
CL4983.Contig1_All	XP_021627472.1	58.02	243	102	7	804	90	1	241	1.30E-70	271.6	GO:0005759//mitochondrial matrix
CL4983.Contig2_All	XP_006465203.1	63.44	186	68	3	917	362	1	184	1.80E-57	228	GO:0005759//mitochondrial matrix
CL4983.Contig2_All	XP_006465203.1	47.57	103	54	3	390	90	135	237	6.00E-16	90.1	GO:0005759//mitochondrial matrix
CL4983.Contig2_All	XP_006465203.1	63.44	186	68	3	917	362	1	184	1.80E-57	228	GO:0005759//mitochondrial matrix
CL4983.Contig2_All	XP_006427587.1	47.57	103	54	3	390	90	135	237	6.00E-16	90.1	GO:0005759//mitochondrial matrix
CL4983.Contig2_All	XP_006427587.1	52.38	189	90	9	917	362	3	186	2.10E-45	188	GO:0005759//mitochondrial matrix
CL4983.Contig2_All	XP_002274018.1	77.78	54	12	0	252	90	186	239	7.90E-16	89.7	GO:0005759//mitochondrial matrix
CL4983.Contig2_All	XP_002274018.1	52.63	190	90	7	917	362	1	188	4.70E-45	186.8	GO:0005759//mitochondrial matrix
CL4983.Contig2_All	XP_021627472.1	72.22	54	15	0	252	90	188	241	3.90E-15	87.4	GO:0005759//mitochondrial matrix
CL4983.Contig2_All	XP_021627472.1	52.33	193	92	8	917	362	1	193	6.20E-45	186.4	GO:0005759//mitochondrial matrix
CL4983.Contig2_All	XP_021906485.1	74.07	54	14	0	252	90	193	246	6.00E-16	90.1	GO:0005759//mitochondrial matrix
CL4983.Contig3_All	XP_006465203.1	67.36	239	78	3	37	751	1	237	3.10E-85	320.1	GO:0005759//mitochondrial matrix
CL4983.Contig3_All	XP_006427587.1	67.36	239	78	3	37	751	1	237	3.10E-85	320.1	GO:0005759//mitochondrial matrix
CL4983.Contig3_All	XP_002274018.1	59.18	245	100	15	37	751	3	239	4.70E-73	279.6	GO:0005759//mitochondrial matrix
CL4983.Contig3_All	XP_021906485.1	58.54	246	102	8	37	751	1	246	1.40E-72	278.1	GO:0005759//mitochondrial matrix
CL4983.Contig3_All	XP_021627472.1	57.44	242	103	5	37	751	1	241	5.20E-72	276.2	GO:0005759//mitochondrial matrix
CL4983.Contig4_All	XP_006427587.1	61.4	57	22	1	44	212	16	72	1.30E-09	67	GO:0005759//mitochondrial matrix
CL4983.Contig4_All	XP_006465203.1	61.4	57	22	1	44	212	16	72	1.30E-09	67	GO:0005759//mitochondrial matrix
CL4983.Contig4_All	XP_002527315.1	53.33	60	28	2	50	230	23	80	9.30E-08	60.8	GO:0005759//mitochondrial matrix
CL4983.Contig4_All	XP_021648603.1	55.93	59	26	0	53	230	22	80	1.20E-07	60.5	GO:0005759//mitochondrial matrix
CL4983.Contig4_All	XP_021640641.1	56.36	55	24	0	56	221	23	77	1.20E-07	60.5	GO:0005759//mitochondrial matrix
CL4985.Contig1_All	XP_007031465.1	87.48	647	81	2	145	2080	1	647	0	1135.6	GO:0044318//L-aspartate:fumarate oxidoreductase activity;GO:0008734//L-aspartate oxidase activity;GO:0009435//NAD biosynthetic process;GO:0009507//chloroplast
CL4985.Contig1_All	XP_021299237.1	86.71	647	86	2	145	2080	1	647	0	1127.5	GO:0044318//L-aspartate:fumarate oxidoreductase activity;GO:0008734//L-aspartate oxidase activity;GO:0009435//NAD biosynthetic process;GO:0009507//chloroplast
CL4985.Contig1_All	OMO80673.1	85.45	646	94	2	148	2080	3	648	0	1119	GO:0044318//L-aspartate:fumarate oxidoreductase activity;GO:0008734//L-aspartate oxidase activity;GO:0009435//NAD biosynthetic process;GO:0009507//chloroplast
CL4985.Contig1_All	OMO69651.1	85.45	646	94	2	148	2080	3	648	0	1117.1	GO:0044318//L-aspartate:fumarate oxidoreductase activity;GO:0008734//L-aspartate oxidase activity;GO:0009435//NAD biosynthetic process;GO:0009507//chloroplast
CL4985.Contig1_All	XP_006470333.1	84.5	658	102	5	121	2089	21	675	0	1106.7	GO:0044318//L-aspartate:fumarate oxidoreductase activity;GO:0008734//L-aspartate oxidase activity;GO:0009435//NAD biosynthetic process;GO:0009507//chloroplast
CL4985.Contig2_All	XP_007031465.1	87.48	647	81	2	175	2110	1	647	0	1137.1	GO:0044318//L-aspartate:fumarate oxidoreductase activity;GO:0008734//L-aspartate oxidase activity;GO:0009435//NAD biosynthetic process;GO:0009507//chloroplast
CL4985.Contig2_All	XP_021299237.1	86.55	647	87	2	175	2110	1	647	0	1127.5	GO:0044318//L-aspartate:fumarate oxidoreductase activity;GO:0008734//L-aspartate oxidase activity;GO:0009435//NAD biosynthetic process;GO:0009507//chloroplast
CL4985.Contig2_All	OMO80673.1	85.29	646	95	2	178	2110	3	648	0	1117.8	GO:0044318//L-aspartate:fumarate oxidoreductase activity;GO:0008734//L-aspartate oxidase activity;GO:0009435//NAD biosynthetic process;GO:0009507//chloroplast
CL4985.Contig2_All	OMO69651.1	85.29	646	95	2	178	2110	3	648	0	1115.9	GO:0044318//L-aspartate:fumarate oxidoreductase activity;GO:0008734//L-aspartate oxidase activity;GO:0009435//NAD biosynthetic process;GO:0009507//chloroplast
CL4985.Contig2_All	XP_006470333.1	83.61	665	109	5	130	2119	14	675	0	1107	GO:0044318//L-aspartate:fumarate oxidoreductase activity;GO:0008734//L-aspartate oxidase activity;GO:0009435//NAD biosynthetic process;GO:0009507//chloroplast
CL4992.Contig1_All	XP_016703819.1	56.18	89	39	3	385	118	27	112	8.80E-17	91.7	GO:0006433//prolyl-tRNA aminoacylation;GO:0005524//ATP binding;GO:0005737//cytoplasm;GO:0004827//proline-tRNA ligase activity
CL4992.Contig1_All	XP_016703818.1	56.18	89	39	3	385	118	27	112	8.80E-17	91.7	GO:0006433//prolyl-tRNA aminoacylation;GO:0005524//ATP binding;GO:0005737//cytoplasm;GO:0004827//proline-tRNA ligase activity
CL4992.Contig1_All	KJB49722.1	55.06	89	40	3	385	118	26	111	4.80E-15	85.9	GO:0006433//prolyl-tRNA aminoacylation;GO:0005524//ATP binding;GO:0005737//cytoplasm;GO:0004827//proline-tRNA ligase activity
CL4992.Contig1_All	XP_012438148.1	55.06	89	40	3	385	118	26	111	4.80E-15	85.9	GO:0006433//prolyl-tRNA aminoacylation;GO:0005524//ATP binding;GO:0005737//cytoplasm;GO:0004827//proline-tRNA ligase activity
CL4992.Contig1_All	XP_019168606.1	59.42	69	28	2	400	193	398	464	2.40E-14	83.6	GO:0006433//prolyl-tRNA aminoacylation;GO:0005524//ATP binding;GO:0005737//cytoplasm;GO:0004827//proline-tRNA ligase activity
CL4992.Contig1_All	XP_019168606.1	68.57	35	11	0	164	59	473	507	1.30E-07	61.2	GO:0006433//prolyl-tRNA aminoacylation;GO:0005524//ATP binding;GO:0005737//cytoplasm;GO:0004827//proline-tRNA ligase activity
CL4992.Contig2_All	XP_006436124.1	46.3	486	261	81	52	1378	69	517	3.30E-106	390.6	GO:0006433//prolyl-tRNA aminoacylation;GO:0005524//ATP binding;GO:0005737//cytoplasm;GO:0004827//proline-tRNA ligase activity;GO:0017101//aminoacyl-tRNA synthetase multienzyme complex
CL4992.Contig2_All	XP_018843167.1	46.91	486	258	81	52	1378	63	511	2.80E-105	387.5	GO:0006433//prolyl-tRNA aminoacylation;GO:0005524//ATP binding;GO:0005737//cytoplasm;GO:0004827//proline-tRNA ligase activity;GO:0017101//aminoacyl-tRNA synthetase multienzyme complex
CL4992.Contig2_All	XP_018843166.1	46.91	486	258	81	52	1378	142	590	2.80E-105	387.5	GO:0006433//prolyl-tRNA aminoacylation;GO:0005524//ATP binding;GO:0005737//cytoplasm;GO:0004827//proline-tRNA ligase activity;GO:0017101//aminoacyl-tRNA synthetase multienzyme complex
CL4992.Contig2_All	XP_006444616.1	45.68	486	264	81	52	1378	63	511	2.60E-103	380.9	GO:0006433//prolyl-tRNA aminoacylation;GO:0005524//ATP binding;GO:0005737//cytoplasm;GO:0004827//proline-tRNA ligase activity;GO:0017101//aminoacyl-tRNA synthetase multienzyme complex
CL4992.Contig2_All	XP_002301553.1	45.27	486	266	81	52	1378	50	498	4.50E-103	380.2	GO:0006433//prolyl-tRNA aminoacylation;GO:0005524//ATP binding;GO:0005737//cytoplasm;GO:0004827//proline-tRNA ligase activity;GO:0017101//aminoacyl-tRNA synthetase multienzyme complex
CL4992.Contig3_All	XP_002301553.1	57.27	110	47	17	5	284	236	345	4.80E-24	115.5	GO:0006433//prolyl-tRNA aminoacylation;GO:0005524//ATP binding;GO:0005737//cytoplasm;GO:0004827//proline-tRNA ligase activity;GO:0017101//aminoacyl-tRNA synthetase multienzyme complex
CL4992.Contig3_All	XP_018843167.1	59.09	110	45	17	5	284	249	358	6.30E-24	115.2	GO:0006433//prolyl-tRNA aminoacylation;GO:0005524//ATP binding;GO:0005737//cytoplasm;GO:0004827//proline-tRNA ligase activity;GO:0017101//aminoacyl-tRNA synthetase multienzyme complex
CL4992.Contig3_All	XP_018843166.1	59.09	110	45	17	5	284	328	437	6.30E-24	115.2	GO:0006433//prolyl-tRNA aminoacylation;GO:0005524//ATP binding;GO:0005737//cytoplasm;GO:0004827//proline-tRNA ligase activity;GO:0017101//aminoacyl-tRNA synthetase multienzyme complex
CL4992.Contig3_All	XP_011005968.1	56.36	110	48	17	5	284	165	274	2.40E-23	113.2	GO:0006433//prolyl-tRNA aminoacylation;GO:0005524//ATP binding;GO:0005737//cytoplasm;GO:0004827//proline-tRNA ligase activity;GO:0017101//aminoacyl-tRNA synthetase multienzyme complex
CL4992.Contig3_All	XP_011005966.1	56.36	110	48	17	5	284	236	345	2.40E-23	113.2	GO:0006433//prolyl-tRNA aminoacylation;GO:0005524//ATP binding;GO:0005737//cytoplasm;GO:0004827//proline-tRNA ligase activity;GO:0017101//aminoacyl-tRNA synthetase multienzyme complex
CL4995.Contig3_All	XP_006433006.1	64.71	68	24	0	1	205	228	295	6.90E-18	94.4	GO:0043531//ADP binding;GO:0006952//defense response;GO:0016021//integral component of membrane
CL4995.Contig3_All	XP_015383838.1	64.71	68	24	0	1	205	228	295	6.90E-18	94.4	GO:0043531//ADP binding;GO:0006952//defense response;GO:0016021//integral component of membrane
CL4995.Contig3_All	KDO38548.1	64.71	68	24	0	1	205	204	271	6.90E-18	94.4	GO:0043531//ADP binding;GO:0006952//defense response;GO:0016021//integral component of membrane
CL4995.Contig3_All	XP_015381679.1	66.18	68	23	0	1	205	46	113	3.40E-17	92	GO:0043531//ADP binding;GO:0006952//defense response;GO:0016021//integral component of membrane
CL4995.Contig3_All	XP_013464420.1	61.76	68	26	0	1	205	225	292	3.40E-17	92	GO:0043531//ADP binding;GO:0006952//defense response;GO:0016021//integral component of membrane
CL4996.Contig1_All	KDO78959.1	83.23	310	52	11	6	903	59	368	3.70E-147	526.2	GO:0016021//integral component of membrane
CL4996.Contig1_All	XP_006426072.1	82.58	310	54	11	6	903	35	344	5.40E-146	522.3	GO:0016021//integral component of membrane
CL4996.Contig1_All	XP_006466479.1	87.68	284	35	0	51	903	23	306	1.60E-145	520.8	GO:0016021//integral component of membrane
CL4996.Contig1_All	XP_021907947.1	85.21	284	42	0	51	903	23	306	3.40E-140	503.1	GO:0016021//integral component of membrane
CL4996.Contig1_All	XP_007047491.1	84.15	284	45	0	51	903	23	306	9.20E-138	495	GO:0016021//integral component of membrane
CL4997.Contig1_All	XP_010110007.1	66.2	142	48	4	469	52	141	281	1.50E-42	177.6	GO:0008234//cysteine-type peptidase activity
CL4997.Contig1_All	XP_006435079.1	66.2	142	48	4	469	52	143	283	2.60E-42	176.8	GO:0008234//cysteine-type peptidase activity
CL4997.Contig1_All	KDO84699.1	66.2	142	48	4	469	52	43	183	2.60E-42	176.8	GO:0008234//cysteine-type peptidase activity
CL4997.Contig1_All	KDO84697.1	66.2	142	48	4	469	52	143	283	2.60E-42	176.8	GO:0008234//cysteine-type peptidase activity
CL4997.Contig1_All	KDO84700.1	66.2	142	48	4	469	52	143	283	2.60E-42	176.8	GO:0008234//cysteine-type peptidase activity
CL4997.Contig2_All	XP_019438032.1	63.64	77	28	4	179	398	150	226	1.90E-19	100.5	GO:0005615//extracellular space;GO:0051603//proteolysis involved in cellular protein catabolic process;GO:0008234//cysteine-type peptidase activity;GO:0004197//cysteine-type endopeptidase activity;GO:0005764//lysosome
CL4997.Contig2_All	XP_021902554.1	65.79	76	26	4	179	395	153	228	2.40E-19	100.1	GO:0005615//extracellular space;GO:0051603//proteolysis involved in cellular protein catabolic process;GO:0008234//cysteine-type peptidase activity;GO:0004197//cysteine-type endopeptidase activity;GO:0005764//lysosome
CL4997.Contig2_All	XP_021902546.1	65.79	76	26	4	179	395	153	228	2.40E-19	100.1	GO:0005615//extracellular space;GO:0051603//proteolysis involved in cellular protein catabolic process;GO:0008234//cysteine-type peptidase activity;GO:0004197//cysteine-type endopeptidase activity;GO:0005764//lysosome
CL4997.Contig2_All	XP_010110007.1	64.56	79	28	4	173	398	141	219	3.20E-19	99.8	GO:0005615//extracellular space;GO:0051603//proteolysis involved in cellular protein catabolic process;GO:0008234//cysteine-type peptidase activity;GO:0004197//cysteine-type endopeptidase activity;GO:0005764//lysosome
CL4997.Contig2_All	XP_002307688.2	63.64	77	28	4	179	398	142	218	9.20E-19	98.2	GO:0005615//extracellular space;GO:0051603//proteolysis involved in cellular protein catabolic process;GO:0008234//cysteine-type peptidase activity;GO:0004197//cysteine-type endopeptidase activity;GO:0005764//lysosome
CL4997.Contig3_All	XP_021902554.1	67.61	71	23	4	205	4	154	224	6.00E-19	99	GO:0008234//cysteine-type peptidase activity
CL4997.Contig3_All	XP_021902546.1	67.61	71	23	4	205	4	154	224	6.00E-19	99	GO:0008234//cysteine-type peptidase activity
CL4997.Contig3_All	OMO87502.1	66.2	71	24	4	205	4	147	217	1.00E-18	98.2	GO:0008234//cysteine-type peptidase activity
CL4997.Contig3_All	XP_019438032.1	64.79	71	25	4	205	4	151	221	1.80E-18	97.4	GO:0008234//cysteine-type peptidase activity
CL4997.Contig3_All	XP_010110007.1	66.2	71	24	4	205	4	144	214	5.10E-18	95.9	GO:0008234//cysteine-type peptidase activity
CL4998.Contig1_All	KDO84613.1	76.56	64	15	0	943	751	216	279	1.10E-22	112.5	GO:0003824//catalytic activity;GO:0050662//coenzyme binding
CL4998.Contig1_All	KDO84613.1	61.4	57	22	2	478	307	280	334	3.00E-12	77.8	GO:0003824//catalytic activity;GO:0050662//coenzyme binding
CL4998.Contig1_All	KDO84613.1	76.56	64	15	0	943	751	216	279	1.10E-22	112.5	GO:0003824//catalytic activity;GO:0050662//coenzyme binding
CL4998.Contig1_All	NP_001275860.1	61.4	57	22	2	478	307	280	334	3.00E-12	77.8	GO:0003824//catalytic activity;GO:0050662//coenzyme binding
CL4998.Contig1_All	NP_001275860.1	71.88	64	18	0	943	751	216	279	9.40E-22	109.4	GO:0003824//catalytic activity;GO:0050662//coenzyme binding
CL4998.Contig1_All	AKI88059.1	60.42	48	19	0	481	337	279	326	8.30E-10	69.7	GO:0003824//catalytic activity;GO:0050662//coenzyme binding
CL4998.Contig1_All	AKI88059.1	71.88	64	18	0	943	751	216	279	9.40E-22	109.4	GO:0003824//catalytic activity;GO:0050662//coenzyme binding
CL4998.Contig1_All	AHL46448.1	56.25	48	21	0	481	337	279	326	2.00E-08	65.1	GO:0003824//catalytic activity;GO:0050662//coenzyme binding
CL4998.Contig1_All	AHL46448.1	71.88	64	18	0	943	751	216	279	9.40E-22	109.4	GO:0003824//catalytic activity;GO:0050662//coenzyme binding
CL4998.Contig1_All	AHL46451.1	46.15	65	35	2	481	292	279	343	4.80E-10	70.5	GO:0003824//catalytic activity;GO:0050662//coenzyme binding
CL4998.Contig2_All	XP_021600257.1	81.36	236	44	22	1522	814	1	214	3.40E-104	384	GO:0003824//catalytic activity;GO:0050662//coenzyme binding
CL4998.Contig2_All	XP_021600257.1	59.09	132	54	4	680	296	214	345	7.60E-40	170.2	GO:0003824//catalytic activity;GO:0050662//coenzyme binding
CL4998.Contig2_All	XP_021600257.1	80.08	236	47	22	1522	814	1	214	8.30E-103	379.4	GO:0003824//catalytic activity;GO:0050662//coenzyme binding
CL4998.Contig2_All	XP_021667152.1	66.37	113	38	0	680	341	214	326	1.20E-40	172.9	GO:0003824//catalytic activity;GO:0050662//coenzyme binding
CL4998.Contig2_All	XP_021667152.1	80.08	236	47	22	1522	814	1	214	1.10E-102	379	GO:0003824//catalytic activity;GO:0050662//coenzyme binding
CL4998.Contig2_All	XP_006383711.1	68.91	119	37	0	680	323	214	332	5.60E-43	180.6	GO:0003824//catalytic activity;GO:0050662//coenzyme binding
CL4998.Contig2_All	XP_006383711.1	52.15	163	78	28	680	275	214	376	4.20E-38	164.5	GO:0003824//catalytic activity;GO:0050662//coenzyme binding
CL4998.Contig2_All	XP_006383711.1	78.9	237	50	22	1522	811	1	215	1.10E-102	379	GO:0003824//catalytic activity;GO:0050662//coenzyme binding
CL4998.Contig2_All	NP_001275860.1	69.11	123	38	2	680	311	214	334	7.90E-45	186.8	GO:0003824//catalytic activity;GO:0050662//coenzyme binding
CL4998.Contig2_All	NP_001275860.1	80.08	236	47	22	1522	814	1	214	1.10E-102	379	GO:0003824//catalytic activity;GO:0050662//coenzyme binding
CL4998.Contig2_All	XP_002307667.2	68.91	119	37	0	680	323	214	332	5.60E-43	180.6	GO:0003824//catalytic activity;GO:0050662//coenzyme binding
CL4998.Contig3_All	NP_001275860.1	75.7	358	87	24	1404	330	1	334	1.20E-156	558.1	GO:0003824//catalytic activity;GO:0050662//coenzyme binding
CL4998.Contig3_All	KDO84613.1	75.42	358	88	24	1404	330	1	334	4.60E-156	556.2	GO:0003824//catalytic activity;GO:0050662//coenzyme binding
CL4998.Contig3_All	OMO75166.1	76.15	348	83	22	1404	360	1	326	1.50E-154	551.2	GO:0003824//catalytic activity;GO:0050662//coenzyme binding
CL4998.Contig3_All	OMO87552.1	75.86	348	84	22	1404	360	1	326	1.90E-154	550.8	GO:0003824//catalytic activity;GO:0050662//coenzyme binding
CL4998.Contig3_All	XP_010060970.1	72.83	357	97	24	1404	333	1	333	7.30E-154	548.9	GO:0003824//catalytic activity;GO:0050662//coenzyme binding
CL4998.Contig4_All	NP_001275860.1	80.65	336	65	2	1338	330	1	334	1.70E-160	570.9	GO:0003824//catalytic activity;GO:0050662//coenzyme binding
CL4998.Contig4_All	KDO84613.1	80.36	336	66	2	1338	330	1	334	6.50E-160	568.9	GO:0003824//catalytic activity;GO:0050662//coenzyme binding
CL4998.Contig4_All	OMO75166.1	81.29	326	61	0	1338	360	1	326	2.10E-158	563.9	GO:0003824//catalytic activity;GO:0050662//coenzyme binding
CL4998.Contig4_All	OMO87552.1	80.98	326	62	0	1338	360	1	326	2.70E-158	563.5	GO:0003824//catalytic activity;GO:0050662//coenzyme binding
CL4998.Contig4_All	XP_010060970.1	77.61	335	75	2	1338	333	1	333	1.00E-157	561.6	GO:0003824//catalytic activity;GO:0050662//coenzyme binding
CL4999.Contig1_All	ACY66804.1	94.09	254	15	0	139	901	1	254	3.10E-134	483.4	GO:0019563//glycerol catabolic process;GO:0006094//gluconeogenesis;GO:0005829//cytosol;GO:0006096//glycolytic process;GO:0046166//glyceraldehyde-3-phosphate biosynthetic process;GO:0004807//triose-phosphate isomerase activity
CL4999.Contig1_All	XP_021618896.1	92.13	254	20	0	139	901	1	254	4.90E-132	476.1	GO:0019563//glycerol catabolic process;GO:0006094//gluconeogenesis;GO:0005829//cytosol;GO:0006096//glycolytic process;GO:0046166//glyceraldehyde-3-phosphate biosynthetic process;GO:0004807//triose-phosphate isomerase activity
CL4999.Contig1_All	XP_002316287.2	91.34	254	22	0	139	901	1	254	4.10E-131	473	GO:0019563//glycerol catabolic process;GO:0006094//gluconeogenesis;GO:0005829//cytosol;GO:0006096//glycolytic process;GO:0046166//glyceraldehyde-3-phosphate biosynthetic process;GO:0004807//triose-phosphate isomerase activity
CL4999.Contig1_All	XP_011027200.1	90.94	254	23	0	139	901	1	254	2.10E-130	470.7	GO:0019563//glycerol catabolic process;GO:0006094//gluconeogenesis;GO:0005829//cytosol;GO:0006096//glycolytic process;GO:0046166//glyceraldehyde-3-phosphate biosynthetic process;GO:0004807//triose-phosphate isomerase activity
CL4999.Contig1_All	OWM87486.1	89.76	254	26	0	139	901	1	254	1.70E-129	467.6	GO:0019563//glycerol catabolic process;GO:0006094//gluconeogenesis;GO:0005829//cytosol;GO:0006096//glycolytic process;GO:0046166//glyceraldehyde-3-phosphate biosynthetic process;GO:0004807//triose-phosphate isomerase activity
CL4999.Contig2_All	ACY66804.1	93.7	254	16	0	142	904	1	254	9.00E-134	481.9	GO:0019563//glycerol catabolic process;GO:0006094//gluconeogenesis;GO:0005829//cytosol;GO:0006096//glycolytic process;GO:0046166//glyceraldehyde-3-phosphate biosynthetic process;GO:0004807//triose-phosphate isomerase activity
CL4999.Contig2_All	XP_021618896.1	91.73	254	21	0	142	904	1	254	1.40E-131	474.6	GO:0019563//glycerol catabolic process;GO:0006094//gluconeogenesis;GO:0005829//cytosol;GO:0006096//glycolytic process;GO:0046166//glyceraldehyde-3-phosphate biosynthetic process;GO:0004807//triose-phosphate isomerase activity
CL4999.Contig2_All	XP_002316287.2	91.73	254	21	0	142	904	1	254	1.90E-131	474.2	GO:0019563//glycerol catabolic process;GO:0006094//gluconeogenesis;GO:0005829//cytosol;GO:0006096//glycolytic process;GO:0046166//glyceraldehyde-3-phosphate biosynthetic process;GO:0004807//triose-phosphate isomerase activity
CL4999.Contig2_All	XP_011027200.1	91.34	254	22	0	142	904	1	254	9.30E-131	471.9	GO:0019563//glycerol catabolic process;GO:0006094//gluconeogenesis;GO:0005829//cytosol;GO:0006096//glycolytic process;GO:0046166//glyceraldehyde-3-phosphate biosynthetic process;GO:0004807//triose-phosphate isomerase activity
CL4999.Contig2_All	OWM87486.1	89.37	254	27	0	142	904	1	254	5.10E-129	466.1	GO:0019563//glycerol catabolic process;GO:0006094//gluconeogenesis;GO:0005829//cytosol;GO:0006096//glycolytic process;GO:0046166//glyceraldehyde-3-phosphate biosynthetic process;GO:0004807//triose-phosphate isomerase activity
CL5000.Contig1_All	XP_006441506.1	93.55	310	20	0	157	1087	1	310	1.50E-168	597.8	GO:0009055//electron transfer activity;GO:0045155//electron transporter, transferring electrons from CoQH2-cytochrome c reductase complex and cytochrome c oxidase complex activity;GO:0046872//metal ion binding;GO:0020037//heme binding;GO:0042776//mitochondrial ATP synthesis coupled proton transport;GO:0005750//mitochondrial respiratory chain complex III;GO:0045153//electron transporter, transferr…
CL5000.Contig1_All	XP_006478166.1	93.23	310	21	0	157	1087	1	310	3.30E-168	596.7	GO:0009055//electron transfer activity;GO:0045155//electron transporter, transferring electrons from CoQH2-cytochrome c reductase complex and cytochrome c oxidase complex activity;GO:0046872//metal ion binding;GO:0020037//heme binding;GO:0042776//mitochondrial ATP synthesis coupled proton transport;GO:0005750//mitochondrial respiratory chain complex III;GO:0045153//electron transporter, transferr…
CL5000.Contig1_All	XP_002313590.1	91.61	310	26	0	157	1087	1	310	3.50E-162	576.6	GO:0009055//electron transfer activity;GO:0045155//electron transporter, transferring electrons from CoQH2-cytochrome c reductase complex and cytochrome c oxidase complex activity;GO:0046872//metal ion binding;GO:0020037//heme binding;GO:0042776//mitochondrial ATP synthesis coupled proton transport;GO:0005750//mitochondrial respiratory chain complex III;GO:0045153//electron transporter, transferr…
CL5000.Contig1_All	XP_011007266.1	90.65	310	29	0	157	1087	1	310	1.70E-161	574.3	GO:0009055//electron transfer activity;GO:0045155//electron transporter, transferring electrons from CoQH2-cytochrome c reductase complex and cytochrome c oxidase complex activity;GO:0046872//metal ion binding;GO:0020037//heme binding;GO:0042776//mitochondrial ATP synthesis coupled proton transport;GO:0005750//mitochondrial respiratory chain complex III;GO:0045153//electron transporter, transferr…
CL5000.Contig1_All	XP_006384826.1	90.65	310	29	0	157	1087	1	310	1.70E-161	574.3	GO:0009055//electron transfer activity;GO:0045155//electron transporter, transferring electrons from CoQH2-cytochrome c reductase complex and cytochrome c oxidase complex activity;GO:0046872//metal ion binding;GO:0020037//heme binding;GO:0042776//mitochondrial ATP synthesis coupled proton transport;GO:0005750//mitochondrial respiratory chain complex III;GO:0045153//electron transporter, transferr…
CL5000.Contig2_All	XP_006441506.1	93.55	310	20	0	157	1087	1	310	1.40E-168	597.8	GO:0009055//electron transfer activity;GO:0045155//electron transporter, transferring electrons from CoQH2-cytochrome c reductase complex and cytochrome c oxidase complex activity;GO:0046872//metal ion binding;GO:0020037//heme binding;GO:0042776//mitochondrial ATP synthesis coupled proton transport;GO:0005750//mitochondrial respiratory chain complex III;GO:0045153//electron transporter, transferr…
CL5000.Contig2_All	XP_006478166.1	93.23	310	21	0	157	1087	1	310	3.20E-168	596.7	GO:0009055//electron transfer activity;GO:0045155//electron transporter, transferring electrons from CoQH2-cytochrome c reductase complex and cytochrome c oxidase complex activity;GO:0046872//metal ion binding;GO:0020037//heme binding;GO:0042776//mitochondrial ATP synthesis coupled proton transport;GO:0005750//mitochondrial respiratory chain complex III;GO:0045153//electron transporter, transferr…
CL5000.Contig2_All	XP_002313590.1	91.61	310	26	0	157	1087	1	310	3.50E-162	576.6	GO:0009055//electron transfer activity;GO:0045155//electron transporter, transferring electrons from CoQH2-cytochrome c reductase complex and cytochrome c oxidase complex activity;GO:0046872//metal ion binding;GO:0020037//heme binding;GO:0042776//mitochondrial ATP synthesis coupled proton transport;GO:0005750//mitochondrial respiratory chain complex III;GO:0045153//electron transporter, transferr…
CL5000.Contig2_All	XP_011007266.1	90.65	310	29	0	157	1087	1	310	1.70E-161	574.3	GO:0009055//electron transfer activity;GO:0045155//electron transporter, transferring electrons from CoQH2-cytochrome c reductase complex and cytochrome c oxidase complex activity;GO:0046872//metal ion binding;GO:0020037//heme binding;GO:0042776//mitochondrial ATP synthesis coupled proton transport;GO:0005750//mitochondrial respiratory chain complex III;GO:0045153//electron transporter, transferr…
CL5000.Contig2_All	XP_006384826.1	90.65	310	29	0	157	1087	1	310	1.70E-161	574.3	GO:0009055//electron transfer activity;GO:0045155//electron transporter, transferring electrons from CoQH2-cytochrome c reductase complex and cytochrome c oxidase complex activity;GO:0046872//metal ion binding;GO:0020037//heme binding;GO:0042776//mitochondrial ATP synthesis coupled proton transport;GO:0005750//mitochondrial respiratory chain complex III;GO:0045153//electron transporter, transferr…
CL5001.Contig1_All	XP_006426975.1	91.24	651	57	4	1060	3004	65	714	0	1183.3	GO:0007018//microtubule-based movement;GO:0005524//ATP binding;GO:0005874//microtubule;GO:0003777//microtubule motor activity;GO:0008017//microtubule binding
CL5001.Contig1_All	XP_006465599.1	90.94	651	59	4	1060	3004	66	715	0	1176.4	GO:0007018//microtubule-based movement;GO:0005524//ATP binding;GO:0005874//microtubule;GO:0003777//microtubule motor activity;GO:0008017//microtubule binding
CL5001.Contig1_All	XP_006465600.1	90.94	651	59	4	1060	3004	65	714	0	1176.4	GO:0007018//microtubule-based movement;GO:0005524//ATP binding;GO:0005874//microtubule;GO:0003777//microtubule motor activity;GO:0008017//microtubule binding
CL5001.Contig1_All	XP_021654599.1	88.62	650	74	2	1054	3004	62	709	0	1155.2	GO:0007018//microtubule-based movement;GO:0005524//ATP binding;GO:0005874//microtubule;GO:0003777//microtubule motor activity;GO:0008017//microtubule binding
CL5001.Contig1_All	XP_012073348.1	87.31	654	83	1	1045	3004	63	716	0	1151.7	GO:0007018//microtubule-based movement;GO:0005524//ATP binding;GO:0005874//microtubule;GO:0003777//microtubule motor activity;GO:0008017//microtubule binding
CL5001.Contig2_All	XP_006426975.1	89.69	718	74	13	210	2337	1	714	0	1274.6	GO:0007018//microtubule-based movement;GO:0005524//ATP binding;GO:0005874//microtubule;GO:0003777//microtubule motor activity;GO:0008017//microtubule binding
CL5001.Contig2_All	XP_006465600.1	89.28	718	77	13	210	2337	1	714	0	1266.1	GO:0007018//microtubule-based movement;GO:0005524//ATP binding;GO:0005874//microtubule;GO:0003777//microtubule motor activity;GO:0008017//microtubule binding
CL5001.Contig2_All	XP_006465599.1	89.15	719	78	14	210	2337	1	715	0	1261.5	GO:0007018//microtubule-based movement;GO:0005524//ATP binding;GO:0005874//microtubule;GO:0003777//microtubule motor activity;GO:0008017//microtubule binding
CL5001.Contig2_All	XP_021654599.1	87.96	706	85	6	222	2337	9	709	0	1231.1	GO:0007018//microtubule-based movement;GO:0005524//ATP binding;GO:0005874//microtubule;GO:0003777//microtubule motor activity;GO:0008017//microtubule binding
CL5001.Contig2_All	XP_012073348.1	86.19	717	99	9	210	2337	1	716	0	1229.5	GO:0007018//microtubule-based movement;GO:0005524//ATP binding;GO:0005874//microtubule;GO:0003777//microtubule motor activity;GO:0008017//microtubule binding
CL5003.Contig1_All	XP_006425363.1	87.59	290	36	2	241	1111	1	288	3.30E-144	516.9	GO:0016705//oxidoreductase activity, acting on paired donors, with incorporation or reduction of molecular oxygen;GO:0005506//iron ion binding;GO:0016021//integral component of membrane;GO:0031418//L-ascorbic acid binding
CL5003.Contig1_All	XP_006467023.1	87.59	290	36	2	241	1111	1	288	4.30E-144	516.5	GO:0016705//oxidoreductase activity, acting on paired donors, with incorporation or reduction of molecular oxygen;GO:0005506//iron ion binding;GO:0016021//integral component of membrane;GO:0031418//L-ascorbic acid binding
CL5003.Contig1_All	KDO71351.1	87.24	290	37	2	241	1111	1	288	9.50E-144	515.4	GO:0016705//oxidoreductase activity, acting on paired donors, with incorporation or reduction of molecular oxygen;GO:0005506//iron ion binding;GO:0016021//integral component of membrane;GO:0031418//L-ascorbic acid binding
CL5003.Contig1_All	XP_006467024.1	87.59	290	36	3	241	1111	1	287	8.00E-143	512.3	GO:0016705//oxidoreductase activity, acting on paired donors, with incorporation or reduction of molecular oxygen;GO:0005506//iron ion binding;GO:0016021//integral component of membrane;GO:0031418//L-ascorbic acid binding
CL5003.Contig1_All	KDO71350.1	87.24	290	37	3	241	1111	1	287	1.80E-142	511.1	GO:0016705//oxidoreductase activity, acting on paired donors, with incorporation or reduction of molecular oxygen;GO:0005506//iron ion binding;GO:0016021//integral component of membrane;GO:0031418//L-ascorbic acid binding
CL5003.Contig2_All	XP_006425363.1	87.59	290	36	2	1342	472	1	288	3.30E-144	516.9	GO:0016705//oxidoreductase activity, acting on paired donors, with incorporation or reduction of molecular oxygen;GO:0005506//iron ion binding;GO:0016021//integral component of membrane;GO:0031418//L-ascorbic acid binding
CL5003.Contig2_All	XP_006467023.1	87.59	290	36	2	1342	472	1	288	4.30E-144	516.5	GO:0016705//oxidoreductase activity, acting on paired donors, with incorporation or reduction of molecular oxygen;GO:0005506//iron ion binding;GO:0016021//integral component of membrane;GO:0031418//L-ascorbic acid binding
CL5003.Contig2_All	KDO71351.1	87.24	290	37	2	1342	472	1	288	9.50E-144	515.4	GO:0016705//oxidoreductase activity, acting on paired donors, with incorporation or reduction of molecular oxygen;GO:0005506//iron ion binding;GO:0016021//integral component of membrane;GO:0031418//L-ascorbic acid binding
CL5003.Contig2_All	XP_006467024.1	87.59	290	36	3	1342	472	1	287	8.10E-143	512.3	GO:0016705//oxidoreductase activity, acting on paired donors, with incorporation or reduction of molecular oxygen;GO:0005506//iron ion binding;GO:0016021//integral component of membrane;GO:0031418//L-ascorbic acid binding
CL5003.Contig2_All	KDO71350.1	87.24	290	37	3	1342	472	1	287	1.80E-142	511.1	GO:0016705//oxidoreductase activity, acting on paired donors, with incorporation or reduction of molecular oxygen;GO:0005506//iron ion binding;GO:0016021//integral component of membrane;GO:0031418//L-ascorbic acid binding
CL5005.Contig1_All	XP_006473562.1	81.26	555	104	12	45	1707	1	544	2.20E-248	863.2	GO:0005525//GTP binding
CL5005.Contig1_All	OAY50665.1	81.19	553	104	14	45	1701	1	540	3.10E-247	859.4	GO:0005525//GTP binding
CL5005.Contig1_All	XP_006435064.1	80.72	555	107	11	45	1707	1	545	3.10E-247	859.4	GO:0005525//GTP binding
CL5005.Contig1_All	XP_021613352.1	81.16	552	104	14	45	1698	1	539	3.50E-246	855.9	GO:0005525//GTP binding
CL5005.Contig1_All	XP_021636526.1	80.29	553	109	15	45	1701	1	539	1.50E-244	850.5	GO:0005525//GTP binding
CL5005.Contig2_All	XP_006473562.1	91.49	423	36	0	147	1416	122	544	2.00E-218	763.5	GO:0005525//GTP binding
CL5005.Contig2_All	XP_006435064.1	91.25	423	37	0	147	1416	123	545	4.40E-218	762.3	GO:0005525//GTP binding
CL5005.Contig2_All	XP_018843849.1	90.54	423	40	0	147	1416	132	554	2.40E-216	756.5	GO:0005525//GTP binding
CL5005.Contig2_All	XP_021285383.1	90.78	423	39	0	147	1416	122	544	1.30E-214	750.7	GO:0005525//GTP binding
CL5005.Contig2_All	EOY14859.1	90.5	421	40	0	147	1410	122	542	5.00E-214	748.8	GO:0005525//GTP binding
CL5009.Contig1_All	XP_018821171.1	73.37	522	139	18	1939	397	4	515	2.10E-212	743.8	GO:0005525//GTP binding
CL5009.Contig1_All	XP_018821169.1	73.23	523	140	19	1939	397	4	516	5.10E-211	739.2	GO:0005525//GTP binding
CL5009.Contig1_All	OMO75246.1	73.5	517	137	10	1948	400	1	508	1.10E-208	731.5	GO:0005525//GTP binding
CL5009.Contig1_All	XP_006435083.1	72.83	519	141	9	1990	433	105	614	4.10E-208	729.6	GO:0005525//GTP binding
CL5009.Contig1_All	EOY14884.1	73.42	523	139	14	1948	397	1	515	2.00E-207	727.2	GO:0005525//GTP binding
CL5009.Contig2_All	XP_018821171.1	73.63	512	135	18	1871	359	4	505	5.50E-210	735.7	GO:0005525//GTP binding
CL5009.Contig2_All	XP_018821169.1	73.49	513	136	19	1871	359	4	506	1.30E-208	731.1	GO:0005525//GTP binding
CL5009.Contig2_All	XP_006435083.1	72.83	519	141	9	1922	365	105	614	5.10E-208	729.2	GO:0005525//GTP binding
CL5009.Contig2_All	OMO75246.1	74.02	508	132	10	1880	359	1	499	9.70E-207	724.9	GO:0005525//GTP binding
CL5009.Contig2_All	XP_002302008.2	73.29	513	137	15	1880	359	1	504	3.10E-205	719.9	GO:0005525//GTP binding
CL5010.Contig1_All	XP_006434128.1	74.16	836	216	23	2629	166	1	828	0	1199.9	GO:0007093//mitotic cell cycle checkpoint;GO:0004712//protein serine/threonine/tyrosine kinase activity;GO:0051304//chromosome separation;GO:0005524//ATP binding
CL5010.Contig1_All	XP_006472720.1	74.19	833	215	23	2629	175	1	825	0	1196	GO:0007093//mitotic cell cycle checkpoint;GO:0004712//protein serine/threonine/tyrosine kinase activity;GO:0051304//chromosome separation;GO:0005524//ATP binding
CL5010.Contig1_All	XP_006434129.1	72.18	859	239	46	2629	166	1	851	0	1186.8	GO:0007093//mitotic cell cycle checkpoint;GO:0004712//protein serine/threonine/tyrosine kinase activity;GO:0051304//chromosome separation;GO:0005524//ATP binding
CL5010.Contig1_All	KDO80747.1	72.2	856	238	46	2629	175	1	848	0	1183.3	GO:0007093//mitotic cell cycle checkpoint;GO:0004712//protein serine/threonine/tyrosine kinase activity;GO:0051304//chromosome separation;GO:0005524//ATP binding
CL5010.Contig1_All	XP_006472719.1	72.2	856	238	46	2629	175	1	848	0	1182.9	GO:0007093//mitotic cell cycle checkpoint;GO:0004712//protein serine/threonine/tyrosine kinase activity;GO:0051304//chromosome separation;GO:0005524//ATP binding
CL5010.Contig2_All	XP_006434127.1	79.79	663	134	9	2144	158	97	751	4.40E-301	1038.5	GO:0007093//mitotic cell cycle checkpoint;GO:0004712//protein serine/threonine/tyrosine kinase activity;GO:0051304//chromosome separation;GO:0005524//ATP binding
CL5010.Contig2_All	XP_006434129.1	79.79	663	134	9	2144	158	197	851	4.40E-301	1038.5	GO:0007093//mitotic cell cycle checkpoint;GO:0004712//protein serine/threonine/tyrosine kinase activity;GO:0051304//chromosome separation;GO:0005524//ATP binding
CL5010.Contig2_All	KDO80747.1	79.85	660	133	9	2144	167	197	848	4.90E-300	1035	GO:0007093//mitotic cell cycle checkpoint;GO:0004712//protein serine/threonine/tyrosine kinase activity;GO:0051304//chromosome separation;GO:0005524//ATP binding
CL5010.Contig2_All	XP_006472719.1	79.85	660	133	9	2144	167	197	848	4.90E-300	1035	GO:0007093//mitotic cell cycle checkpoint;GO:0004712//protein serine/threonine/tyrosine kinase activity;GO:0051304//chromosome separation;GO:0005524//ATP binding
CL5010.Contig2_All	XP_018851367.1	75.91	660	159	6	2144	167	194	848	3.90E-289	998.8	GO:0007093//mitotic cell cycle checkpoint;GO:0004712//protein serine/threonine/tyrosine kinase activity;GO:0051304//chromosome separation;GO:0005524//ATP binding
CL5011.Contig1_All	XP_006492175.1	59.92	1976	792	101	745	6574	50	1957	0	2122.1	GO:0006284//base-excision repair;GO:0051539//4 iron, 4 sulfur cluster binding;GO:0003824//catalytic activity
CL5011.Contig1_All	XP_006492175.1	45.73	234	127	23	274	916	2	232	4.70E-41	176.4	GO:0006284//base-excision repair;GO:0051539//4 iron, 4 sulfur cluster binding;GO:0003824//catalytic activity
CL5011.Contig1_All	XP_006492175.1	66.58	1463	489	57	2260	6574	142	1572	0	1819.7	GO:0006284//base-excision repair;GO:0051539//4 iron, 4 sulfur cluster binding;GO:0003824//catalytic activity
CL5011.Contig1_All	AGU16984.1	49.67	151	76	2	2047	2500	2	150	2.50E-26	127.5	GO:0006284//base-excision repair;GO:0051539//4 iron, 4 sulfur cluster binding;GO:0003824//catalytic activity
CL5011.Contig1_All	AGU16984.1	55.36	1810	808	63	1264	6574	212	1998	0	1818.1	GO:0006284//base-excision repair;GO:0051539//4 iron, 4 sulfur cluster binding;GO:0003824//catalytic activity
CL5011.Contig1_All	XP_021833615.1	39.18	171	104	15	274	748	2	170	7.20E-18	99.4	GO:0006284//base-excision repair;GO:0051539//4 iron, 4 sulfur cluster binding;GO:0003824//catalytic activity
CL5011.Contig1_All	XP_021833615.1	66.51	1463	490	57	2260	6574	598	2028	0	1817.7	GO:0006284//base-excision repair;GO:0051539//4 iron, 4 sulfur cluster binding;GO:0003824//catalytic activity
CL5011.Contig1_All	XP_006436684.1	43.34	593	336	44	745	2500	50	606	1.70E-104	387.1	GO:0006284//base-excision repair;GO:0051539//4 iron, 4 sulfur cluster binding;GO:0003824//catalytic activity
CL5011.Contig1_All	XP_006436684.1	45.73	234	127	23	274	916	2	232	4.70E-41	176.4	GO:0006284//base-excision repair;GO:0051539//4 iron, 4 sulfur cluster binding;GO:0003824//catalytic activity
CL5011.Contig1_All	XP_006436684.1	66.44	1463	491	57	2260	6574	598	2028	0	1814.7	GO:0006284//base-excision repair;GO:0051539//4 iron, 4 sulfur cluster binding;GO:0003824//catalytic activity
CL5011.Contig1_All	XP_006492173.1	43.34	593	336	44	745	2500	50	606	1.70E-104	387.1	GO:0006284//base-excision repair;GO:0051539//4 iron, 4 sulfur cluster binding;GO:0003824//catalytic activity
CL5011.Contig1_All	XP_006492173.1	45.73	234	127	23	274	916	2	232	4.70E-41	176.4	GO:0006284//base-excision repair;GO:0051539//4 iron, 4 sulfur cluster binding;GO:0003824//catalytic activity
CL5011.Contig2_All	XP_006492175.1	60.26	1963	780	97	6264	501	50	1957	0	2126.3	GO:0006284//base-excision repair;GO:0051539//4 iron, 4 sulfur cluster binding;GO:0003824//catalytic activity
CL5011.Contig2_All	XP_006492175.1	46.15	234	126	23	6735	6093	2	232	1.20E-41	178.3	GO:0006284//base-excision repair;GO:0051539//4 iron, 4 sulfur cluster binding;GO:0003824//catalytic activity
CL5011.Contig2_All	XP_006492175.1	55.52	1810	805	63	5811	501	212	1998	0	1823.5	GO:0006284//base-excision repair;GO:0051539//4 iron, 4 sulfur cluster binding;GO:0003824//catalytic activity
CL5011.Contig2_All	XP_021833615.1	39.18	171	104	15	6735	6261	2	170	3.30E-18	100.5	GO:0006284//base-excision repair;GO:0051539//4 iron, 4 sulfur cluster binding;GO:0003824//catalytic activity
CL5011.Contig2_All	XP_021833615.1	66.58	1463	489	57	4815	501	142	1572	0	1819.7	GO:0006284//base-excision repair;GO:0051539//4 iron, 4 sulfur cluster binding;GO:0003824//catalytic activity
CL5011.Contig2_All	AGU16984.1	50.33	151	75	2	5028	4575	2	150	8.50E-27	129	GO:0006284//base-excision repair;GO:0051539//4 iron, 4 sulfur cluster binding;GO:0003824//catalytic activity
CL5011.Contig2_All	AGU16984.1	55.36	1810	808	63	5811	501	212	1998	0	1818.1	GO:0006284//base-excision repair;GO:0051539//4 iron, 4 sulfur cluster binding;GO:0003824//catalytic activity
CL5011.Contig2_All	XP_008240460.1	36.47	170	108	13	6735	6261	2	170	8.00E-17	95.9	GO:0006284//base-excision repair;GO:0051539//4 iron, 4 sulfur cluster binding;GO:0003824//catalytic activity
CL5011.Contig2_All	XP_008240460.1	66.51	1463	490	57	4815	501	598	2028	0	1817.7	GO:0006284//base-excision repair;GO:0051539//4 iron, 4 sulfur cluster binding;GO:0003824//catalytic activity
CL5011.Contig2_All	XP_006436684.1	44.14	580	324	40	6264	4575	50	606	9.20E-106	391.3	GO:0006284//base-excision repair;GO:0051539//4 iron, 4 sulfur cluster binding;GO:0003824//catalytic activity
CL5011.Contig2_All	XP_006436684.1	46.15	234	126	23	6735	6093	2	232	1.20E-41	178.3	GO:0006284//base-excision repair;GO:0051539//4 iron, 4 sulfur cluster binding;GO:0003824//catalytic activity
CL5011.Contig3_All	XP_006492175.1	65.86	1479	505	58	4863	501	512	1957	0	1815.4	GO:0006284//base-excision repair;GO:0051539//4 iron, 4 sulfur cluster binding;GO:0003824//catalytic activity
CL5011.Contig3_All	XP_006492175.1	38.19	144	89	17	5261	4856	139	274	6.00E-09	69.3	GO:0006284//base-excision repair;GO:0051539//4 iron, 4 sulfur cluster binding;GO:0003824//catalytic activity
CL5011.Contig3_All	XP_006492175.1	66.37	1463	492	57	4815	501	142	1572	0	1812.3	GO:0006284//base-excision repair;GO:0051539//4 iron, 4 sulfur cluster binding;GO:0003824//catalytic activity
CL5011.Contig3_All	AGU16984.1	51.04	96	47	1	4863	4575	56	150	1.40E-13	84.7	GO:0006284//base-excision repair;GO:0051539//4 iron, 4 sulfur cluster binding;GO:0003824//catalytic activity
CL5011.Contig3_All	AGU16984.1	66.3	1463	493	57	4815	501	598	2028	0	1810.4	GO:0006284//base-excision repair;GO:0051539//4 iron, 4 sulfur cluster binding;GO:0003824//catalytic activity
CL5011.Contig3_All	XP_006436684.1	51.04	96	47	1	4863	4575	512	606	1.40E-13	84.7	GO:0006284//base-excision repair;GO:0051539//4 iron, 4 sulfur cluster binding;GO:0003824//catalytic activity
CL5011.Contig3_All	XP_006436684.1	38.19	144	89	17	5261	4856	139	274	6.00E-09	69.3	GO:0006284//base-excision repair;GO:0051539//4 iron, 4 sulfur cluster binding;GO:0003824//catalytic activity
CL5011.Contig3_All	XP_006436684.1	66.23	1463	494	57	4815	501	598	2028	0	1807.3	GO:0006284//base-excision repair;GO:0051539//4 iron, 4 sulfur cluster binding;GO:0003824//catalytic activity
CL5011.Contig3_All	XP_006492173.1	51.04	96	47	1	4863	4575	512	606	1.40E-13	84.7	GO:0006284//base-excision repair;GO:0051539//4 iron, 4 sulfur cluster binding;GO:0003824//catalytic activity
CL5011.Contig3_All	XP_006492173.1	38.19	144	89	17	5261	4856	139	274	6.00E-09	69.3	GO:0006284//base-excision repair;GO:0051539//4 iron, 4 sulfur cluster binding;GO:0003824//catalytic activity
CL5011.Contig3_All	XP_006492173.1	59.44	1462	593	51	4857	513	623	2047	0	1605.5	GO:0006284//base-excision repair;GO:0051539//4 iron, 4 sulfur cluster binding;GO:0003824//catalytic activity
CL5011.Contig5_All	XP_006492175.1	62.59	1291	483	58	3995	197	512	1769	0	1461	GO:0006284//base-excision repair;GO:0051539//4 iron, 4 sulfur cluster binding;GO:0003824//catalytic activity
CL5011.Contig5_All	XP_006492175.1	38.19	144	89	17	4393	3988	139	274	5.00E-09	69.3	GO:0006284//base-excision repair;GO:0051539//4 iron, 4 sulfur cluster binding;GO:0003824//catalytic activity
CL5011.Contig5_All	XP_006492175.1	63.14	1275	470	57	3947	197	142	1384	0	1458	GO:0006284//base-excision repair;GO:0051539//4 iron, 4 sulfur cluster binding;GO:0003824//catalytic activity
CL5011.Contig5_All	AGU16984.1	51.04	96	47	1	3995	3707	56	150	1.20E-13	84.7	GO:0006284//base-excision repair;GO:0051539//4 iron, 4 sulfur cluster binding;GO:0003824//catalytic activity
CL5011.Contig5_All	AGU16984.1	63.06	1275	471	57	3947	197	598	1840	0	1456	GO:0006284//base-excision repair;GO:0051539//4 iron, 4 sulfur cluster binding;GO:0003824//catalytic activity
CL5011.Contig5_All	XP_006436684.1	51.04	96	47	1	3995	3707	512	606	1.20E-13	84.7	GO:0006284//base-excision repair;GO:0051539//4 iron, 4 sulfur cluster binding;GO:0003824//catalytic activity
CL5011.Contig5_All	XP_006436684.1	38.19	144	89	17	4393	3988	139	274	5.00E-09	69.3	GO:0006284//base-excision repair;GO:0051539//4 iron, 4 sulfur cluster binding;GO:0003824//catalytic activity
CL5011.Contig5_All	XP_006436684.1	62.98	1275	472	57	3947	197	598	1840	0	1453	GO:0006284//base-excision repair;GO:0051539//4 iron, 4 sulfur cluster binding;GO:0003824//catalytic activity
CL5011.Contig5_All	XP_006492173.1	51.04	96	47	1	3995	3707	512	606	1.20E-13	84.7	GO:0006284//base-excision repair;GO:0051539//4 iron, 4 sulfur cluster binding;GO:0003824//catalytic activity
CL5011.Contig5_All	XP_006492173.1	38.19	144	89	17	4393	3988	139	274	5.00E-09	69.3	GO:0006284//base-excision repair;GO:0051539//4 iron, 4 sulfur cluster binding;GO:0003824//catalytic activity
CL5011.Contig5_All	XP_006492173.1	54.84	1302	588	54	3989	131	623	1886	0	1261.9	GO:0006284//base-excision repair;GO:0051539//4 iron, 4 sulfur cluster binding;GO:0003824//catalytic activity
CL5011.Contig6_All	KDO39948.1	88.3	188	22	0	1065	501	759	946	6.30E-97	359.4	GO:0006284//base-excision repair;GO:0051539//4 iron, 4 sulfur cluster binding;GO:0003824//catalytic activity
CL5011.Contig6_All	XP_006492173.1	88.3	188	22	0	1065	501	1841	2028	8.20E-97	359	GO:0006284//base-excision repair;GO:0051539//4 iron, 4 sulfur cluster binding;GO:0003824//catalytic activity
CL5011.Contig6_All	XP_006492175.1	88.3	188	22	0	1065	501	1770	1957	8.20E-97	359	GO:0006284//base-excision repair;GO:0051539//4 iron, 4 sulfur cluster binding;GO:0003824//catalytic activity
CL5011.Contig6_All	AGU16984.1	88.3	188	22	0	1065	501	1385	1572	8.20E-97	359	GO:0006284//base-excision repair;GO:0051539//4 iron, 4 sulfur cluster binding;GO:0003824//catalytic activity
CL5011.Contig6_All	XP_006436684.1	88.3	188	22	0	1065	501	1841	2028	8.20E-97	359	GO:0006284//base-excision repair;GO:0051539//4 iron, 4 sulfur cluster binding;GO:0003824//catalytic activity
CL5011.Contig7_All	KDO39948.1	82.89	339	58	2	1512	501	608	946	9.40E-163	578.6	GO:0006284//base-excision repair;GO:0051539//4 iron, 4 sulfur cluster binding;GO:0003824//catalytic activity
CL5011.Contig7_All	XP_006492175.1	82.89	339	58	2	1512	501	1619	1957	1.20E-162	578.2	GO:0006284//base-excision repair;GO:0051539//4 iron, 4 sulfur cluster binding;GO:0003824//catalytic activity
CL5011.Contig7_All	XP_006492173.1	82.89	339	58	2	1512	501	1690	2028	1.20E-162	578.2	GO:0006284//base-excision repair;GO:0051539//4 iron, 4 sulfur cluster binding;GO:0003824//catalytic activity
CL5011.Contig7_All	XP_006436684.1	82.89	339	58	2	1512	501	1690	2028	1.20E-162	578.2	GO:0006284//base-excision repair;GO:0051539//4 iron, 4 sulfur cluster binding;GO:0003824//catalytic activity
CL5011.Contig7_All	AGU16984.1	82.89	339	58	2	1512	501	1234	1572	1.20E-162	578.2	GO:0006284//base-excision repair;GO:0051539//4 iron, 4 sulfur cluster binding;GO:0003824//catalytic activity
CL5011.Contig8_All	XP_006492175.1	62.4	1867	702	82	547	6046	139	1957	0	2120.5	GO:0006284//base-excision repair;GO:0051539//4 iron, 4 sulfur cluster binding;GO:0003824//catalytic activity
CL5011.Contig8_All	XP_021833615.1	55.58	1810	804	63	736	6046	212	1998	0	1828.1	GO:0006284//base-excision repair;GO:0051539//4 iron, 4 sulfur cluster binding;GO:0003824//catalytic activity
CL5011.Contig8_All	XP_008240460.1	55.41	1810	807	63	736	6046	212	1998	0	1822.8	GO:0006284//base-excision repair;GO:0051539//4 iron, 4 sulfur cluster binding;GO:0003824//catalytic activity
CL5011.Contig8_All	AGU16984.1	66.51	1463	490	57	1732	6046	142	1572	0	1815.4	GO:0006284//base-excision repair;GO:0051539//4 iron, 4 sulfur cluster binding;GO:0003824//catalytic activity
CL5011.Contig8_All	AGU16984.1	49.01	151	77	2	1519	1972	2	150	1.90E-25	124.4	GO:0006284//base-excision repair;GO:0051539//4 iron, 4 sulfur cluster binding;GO:0003824//catalytic activity
CL5011.Contig8_All	AGU16984.1	66.44	1463	491	57	1732	6046	598	2028	0	1813.5	GO:0006284//base-excision repair;GO:0051539//4 iron, 4 sulfur cluster binding;GO:0003824//catalytic activity
CL5011.Contig8_All	XP_006436684.1	49.17	484	246	25	547	1972	139	606	2.10E-104	386.7	GO:0006284//base-excision repair;GO:0051539//4 iron, 4 sulfur cluster binding;GO:0003824//catalytic activity
CL5013.Contig1_All	BAO45896.1	79.76	84	17	1	2	254	351	433	2.60E-27	127.5	GO:0006810//transport;GO:0005524//ATP binding;GO:0042626//ATPase activity, coupled to transmembrane movement of substances;GO:0016021//integral component of membrane;GO:0005886//plasma membrane;GO:0016887//ATPase activity
CL5013.Contig1_All	BAO45896.1	45.83	72	39	0	211	427	420	491	6.90E-12	76.3	GO:0006810//transport;GO:0005524//ATP binding;GO:0042626//ATPase activity, coupled to transmembrane movement of substances;GO:0016021//integral component of membrane;GO:0005886//plasma membrane;GO:0016887//ATPase activity
CL5013.Contig1_All	BAO45896.1	78.57	84	18	1	2	254	362	444	1.00E-26	125.6	GO:0006810//transport;GO:0005524//ATP binding;GO:0042626//ATPase activity, coupled to transmembrane movement of substances;GO:0016021//integral component of membrane;GO:0005886//plasma membrane;GO:0016887//ATPase activity
CL5013.Contig1_All	XP_006343042.1	44.44	72	40	0	211	427	431	502	2.20E-10	71.2	GO:0006810//transport;GO:0005524//ATP binding;GO:0042626//ATPase activity, coupled to transmembrane movement of substances;GO:0016021//integral component of membrane;GO:0005886//plasma membrane;GO:0016887//ATPase activity
CL5013.Contig1_All	XP_006343042.1	78.57	84	18	1	2	254	359	441	1.00E-26	125.6	GO:0006810//transport;GO:0005524//ATP binding;GO:0042626//ATPase activity, coupled to transmembrane movement of substances;GO:0016021//integral component of membrane;GO:0005886//plasma membrane;GO:0016887//ATPase activity
CL5013.Contig1_All	XP_009353553.1	48.28	58	30	0	238	412	437	494	4.20E-09	67	GO:0006810//transport;GO:0005524//ATP binding;GO:0042626//ATPase activity, coupled to transmembrane movement of substances;GO:0016021//integral component of membrane;GO:0005886//plasma membrane;GO:0016887//ATPase activity
CL5013.Contig1_All	XP_009353553.1	78.57	84	18	1	2	254	359	441	1.00E-26	125.6	GO:0006810//transport;GO:0005524//ATP binding;GO:0042626//ATPase activity, coupled to transmembrane movement of substances;GO:0016021//integral component of membrane;GO:0005886//plasma membrane;GO:0016887//ATPase activity
CL5013.Contig1_All	XP_017181334.1	53.7	54	25	0	211	373	428	481	3.80E-10	70.5	GO:0006810//transport;GO:0005524//ATP binding;GO:0042626//ATPase activity, coupled to transmembrane movement of substances;GO:0016021//integral component of membrane;GO:0005886//plasma membrane;GO:0016887//ATPase activity
CL5013.Contig1_All	XP_017181334.1	78.57	84	18	1	2	254	362	444	1.00E-26	125.6	GO:0006810//transport;GO:0005524//ATP binding;GO:0042626//ATPase activity, coupled to transmembrane movement of substances;GO:0016021//integral component of membrane;GO:0005886//plasma membrane;GO:0016887//ATPase activity
CL5013.Contig1_All	XP_004235646.1	45.83	72	39	0	211	427	431	502	5.90E-11	73.2	GO:0006810//transport;GO:0005524//ATP binding;GO:0042626//ATPase activity, coupled to transmembrane movement of substances;GO:0016021//integral component of membrane;GO:0005886//plasma membrane;GO:0016887//ATPase activity
CL5013.Contig3_All	BAO45896.1	79.76	84	17	1	2	254	351	433	2.60E-27	127.5	GO:0006810//transport;GO:0005524//ATP binding;GO:0042626//ATPase activity, coupled to transmembrane movement of substances;GO:0016021//integral component of membrane;GO:0005886//plasma membrane;GO:0016887//ATPase activity
CL5013.Contig3_All	BAO45896.1	45.83	72	39	0	211	427	420	491	6.80E-12	76.3	GO:0006810//transport;GO:0005524//ATP binding;GO:0042626//ATPase activity, coupled to transmembrane movement of substances;GO:0016021//integral component of membrane;GO:0005886//plasma membrane;GO:0016887//ATPase activity
CL5013.Contig3_All	BAO45896.1	78.57	84	18	1	2	254	362	444	9.70E-27	125.6	GO:0006810//transport;GO:0005524//ATP binding;GO:0042626//ATPase activity, coupled to transmembrane movement of substances;GO:0016021//integral component of membrane;GO:0005886//plasma membrane;GO:0016887//ATPase activity
CL5013.Contig3_All	XP_006343042.1	44.44	72	40	0	211	427	431	502	2.20E-10	71.2	GO:0006810//transport;GO:0005524//ATP binding;GO:0042626//ATPase activity, coupled to transmembrane movement of substances;GO:0016021//integral component of membrane;GO:0005886//plasma membrane;GO:0016887//ATPase activity
CL5013.Contig3_All	XP_006343042.1	78.57	84	18	1	2	254	359	441	9.70E-27	125.6	GO:0006810//transport;GO:0005524//ATP binding;GO:0042626//ATPase activity, coupled to transmembrane movement of substances;GO:0016021//integral component of membrane;GO:0005886//plasma membrane;GO:0016887//ATPase activity
CL5013.Contig3_All	XP_009353553.1	48.28	58	30	0	238	412	437	494	4.10E-09	67	GO:0006810//transport;GO:0005524//ATP binding;GO:0042626//ATPase activity, coupled to transmembrane movement of substances;GO:0016021//integral component of membrane;GO:0005886//plasma membrane;GO:0016887//ATPase activity
CL5013.Contig3_All	XP_009353553.1	78.57	84	18	1	2	254	359	441	9.70E-27	125.6	GO:0006810//transport;GO:0005524//ATP binding;GO:0042626//ATPase activity, coupled to transmembrane movement of substances;GO:0016021//integral component of membrane;GO:0005886//plasma membrane;GO:0016887//ATPase activity
CL5013.Contig3_All	XP_017181334.1	53.7	54	25	0	211	373	428	481	3.70E-10	70.5	GO:0006810//transport;GO:0005524//ATP binding;GO:0042626//ATPase activity, coupled to transmembrane movement of substances;GO:0016021//integral component of membrane;GO:0005886//plasma membrane;GO:0016887//ATPase activity
CL5013.Contig3_All	XP_017181334.1	78.57	84	18	1	2	254	362	444	9.70E-27	125.6	GO:0006810//transport;GO:0005524//ATP binding;GO:0042626//ATPase activity, coupled to transmembrane movement of substances;GO:0016021//integral component of membrane;GO:0005886//plasma membrane;GO:0016887//ATPase activity
CL5013.Contig3_All	XP_004235646.1	45.83	72	39	0	211	427	431	502	5.70E-11	73.2	GO:0006810//transport;GO:0005524//ATP binding;GO:0042626//ATPase activity, coupled to transmembrane movement of substances;GO:0016021//integral component of membrane;GO:0005886//plasma membrane;GO:0016887//ATPase activity
CL5014.Contig1_All	XP_006477324.1	71.73	520	147	15	194	1718	1	517	5.80E-197	692.6	GO:0005874//microtubule;GO:0060236//regulation of mitotic spindle organization;GO:0032147//activation of protein kinase activity;GO:0005819//spindle
CL5014.Contig1_All	KDO63693.1	71.32	523	150	15	185	1718	15	534	7.60E-197	692.2	GO:0005874//microtubule;GO:0060236//regulation of mitotic spindle organization;GO:0032147//activation of protein kinase activity;GO:0005819//spindle
CL5014.Contig1_All	KDO63694.1	71.35	520	149	15	194	1718	1	517	8.40E-196	688.7	GO:0005874//microtubule;GO:0060236//regulation of mitotic spindle organization;GO:0032147//activation of protein kinase activity;GO:0005819//spindle
CL5014.Contig1_All	XP_006440458.1	70.96	520	151	15	194	1718	1	517	4.60E-194	682.9	GO:0005874//microtubule;GO:0060236//regulation of mitotic spindle organization;GO:0032147//activation of protein kinase activity;GO:0005819//spindle
CL5014.Contig1_All	KDO63696.1	73.55	465	123	13	194	1556	1	463	3.30E-184	650.2	GO:0005874//microtubule;GO:0060236//regulation of mitotic spindle organization;GO:0032147//activation of protein kinase activity;GO:0005819//spindle
CL5014.Contig2_All	KDO63696.1	72.94	473	128	13	199	1585	1	471	1.40E-185	654.8	GO:0005874//microtubule;GO:0060236//regulation of mitotic spindle organization;GO:0032147//activation of protein kinase activity;GO:0005819//spindle
CL5014.Contig2_All	XP_006477324.1	73.98	465	121	13	199	1561	1	463	2.40E-185	654.1	GO:0005874//microtubule;GO:0060236//regulation of mitotic spindle organization;GO:0032147//activation of protein kinase activity;GO:0005819//spindle
CL5014.Contig2_All	KDO63693.1	73.5	468	124	13	190	1561	15	480	3.20E-185	653.7	GO:0005874//microtubule;GO:0060236//regulation of mitotic spindle organization;GO:0032147//activation of protein kinase activity;GO:0005819//spindle
CL5014.Contig2_All	KDO63694.1	73.55	465	123	13	199	1561	1	463	3.50E-184	650.2	GO:0005874//microtubule;GO:0060236//regulation of mitotic spindle organization;GO:0032147//activation of protein kinase activity;GO:0005819//spindle
CL5014.Contig2_All	XP_006440458.1	73.12	465	125	13	199	1561	1	463	1.90E-182	644.4	GO:0005874//microtubule;GO:0060236//regulation of mitotic spindle organization;GO:0032147//activation of protein kinase activity;GO:0005819//spindle
CL5014.Contig3_All	XP_006477324.1	71.73	520	147	15	202	1726	1	517	5.80E-197	692.6	GO:0005874//microtubule;GO:0060236//regulation of mitotic spindle organization;GO:0032147//activation of protein kinase activity;GO:0005819//spindle
CL5014.Contig3_All	KDO63693.1	71.32	523	150	15	193	1726	15	534	7.60E-197	692.2	GO:0005874//microtubule;GO:0060236//regulation of mitotic spindle organization;GO:0032147//activation of protein kinase activity;GO:0005819//spindle
CL5014.Contig3_All	KDO63694.1	71.35	520	149	15	202	1726	1	517	8.40E-196	688.7	GO:0005874//microtubule;GO:0060236//regulation of mitotic spindle organization;GO:0032147//activation of protein kinase activity;GO:0005819//spindle
CL5014.Contig3_All	XP_006440458.1	70.96	520	151	15	202	1726	1	517	4.60E-194	682.9	GO:0005874//microtubule;GO:0060236//regulation of mitotic spindle organization;GO:0032147//activation of protein kinase activity;GO:0005819//spindle
CL5014.Contig3_All	KDO63696.1	73.55	465	123	13	202	1564	1	463	3.30E-184	650.2	GO:0005874//microtubule;GO:0060236//regulation of mitotic spindle organization;GO:0032147//activation of protein kinase activity;GO:0005819//spindle
CL5015.Contig1_All	XP_006448299.1	85.62	730	105	9	2377	199	1	725	0	1211.1	GO:0005524//ATP binding;GO:0042626//ATPase activity, coupled to transmembrane movement of substances;GO:0016021//integral component of membrane;GO:0005886//plasma membrane;GO:0016887//ATPase activity
CL5015.Contig1_All	XP_006468824.1	85.48	730	106	9	2377	199	1	725	0	1208.7	GO:0005524//ATP binding;GO:0042626//ATPase activity, coupled to transmembrane movement of substances;GO:0016021//integral component of membrane;GO:0005886//plasma membrane;GO:0016887//ATPase activity
CL5015.Contig1_All	XP_018805974.1	82.38	738	130	15	2377	199	1	735	0	1172.9	GO:0005524//ATP binding;GO:0042626//ATPase activity, coupled to transmembrane movement of substances;GO:0016021//integral component of membrane;GO:0005886//plasma membrane;GO:0016887//ATPase activity
CL5015.Contig1_All	XP_010659096.1	82.23	737	131	19	2377	199	1	729	0	1165.6	GO:0005524//ATP binding;GO:0042626//ATPase activity, coupled to transmembrane movement of substances;GO:0016021//integral component of membrane;GO:0005886//plasma membrane;GO:0016887//ATPase activity
CL5015.Contig1_All	XP_015895542.1	81.79	736	134	15	2377	199	1	731	0	1161.7	GO:0005524//ATP binding;GO:0042626//ATPase activity, coupled to transmembrane movement of substances;GO:0016021//integral component of membrane;GO:0005886//plasma membrane;GO:0016887//ATPase activity
CL5015.Contig2_All	XP_006448299.1	85.58	728	105	9	2480	308	1	723	0	1207.6	GO:0005524//ATP binding;GO:0042626//ATPase activity, coupled to transmembrane movement of substances;GO:0016021//integral component of membrane;GO:0005886//plasma membrane;GO:0016887//ATPase activity
CL5015.Contig2_All	XP_006468824.1	85.44	728	106	9	2480	308	1	723	0	1205.3	GO:0005524//ATP binding;GO:0042626//ATPase activity, coupled to transmembrane movement of substances;GO:0016021//integral component of membrane;GO:0005886//plasma membrane;GO:0016887//ATPase activity
CL5015.Contig2_All	XP_018805974.1	82.34	736	130	15	2480	308	1	733	0	1169.5	GO:0005524//ATP binding;GO:0042626//ATPase activity, coupled to transmembrane movement of substances;GO:0016021//integral component of membrane;GO:0005886//plasma membrane;GO:0016887//ATPase activity
CL5015.Contig2_All	XP_010659096.1	82.18	735	131	19	2480	308	1	727	0	1162.1	GO:0005524//ATP binding;GO:0042626//ATPase activity, coupled to transmembrane movement of substances;GO:0016021//integral component of membrane;GO:0005886//plasma membrane;GO:0016887//ATPase activity
CL5015.Contig2_All	XP_015895542.1	81.74	734	134	15	2480	308	1	729	0	1158.3	GO:0005524//ATP binding;GO:0042626//ATPase activity, coupled to transmembrane movement of substances;GO:0016021//integral component of membrane;GO:0005886//plasma membrane;GO:0016887//ATPase activity
CL5018.Contig1_All	XP_021629816.1	60.7	374	147	61	1356	273	1	326	8.30E-102	375.9	GO:0003677//DNA binding;GO:0005634//nucleus;GO:0006355//regulation of transcription, DNA-templated
CL5018.Contig1_All	XP_002310753.1	60.48	372	147	60	1356	273	1	323	1.20E-100	372.1	GO:0003677//DNA binding;GO:0005634//nucleus;GO:0006355//regulation of transcription, DNA-templated
CL5018.Contig1_All	XP_021631964.1	58.47	378	157	58	1368	273	43	375	1.70E-99	368.2	GO:0003677//DNA binding;GO:0005634//nucleus;GO:0006355//regulation of transcription, DNA-templated
CL5018.Contig1_All	XP_021631965.1	58.47	378	157	58	1368	273	40	372	1.70E-99	368.2	GO:0003677//DNA binding;GO:0005634//nucleus;GO:0006355//regulation of transcription, DNA-templated
CL5018.Contig1_All	XP_011039230.1	59.63	374	151	62	1356	273	1	325	3.90E-99	367.1	GO:0003677//DNA binding;GO:0005634//nucleus;GO:0006355//regulation of transcription, DNA-templated
CL5018.Contig2_All	XP_021629816.1	60.7	374	147	61	1356	273	1	326	9.70E-102	375.9	GO:0003677//DNA binding;GO:0005634//nucleus;GO:0006355//regulation of transcription, DNA-templated
CL5018.Contig2_All	XP_002310753.1	60.48	372	147	60	1356	273	1	323	1.40E-100	372.1	GO:0003677//DNA binding;GO:0005634//nucleus;GO:0006355//regulation of transcription, DNA-templated
CL5018.Contig2_All	XP_021631964.1	57.44	390	166	58	1404	273	31	375	2.40E-100	371.3	GO:0003677//DNA binding;GO:0005634//nucleus;GO:0006355//regulation of transcription, DNA-templated
CL5018.Contig2_All	XP_021631965.1	58.47	378	157	58	1368	273	40	372	2.00E-99	368.2	GO:0003677//DNA binding;GO:0005634//nucleus;GO:0006355//regulation of transcription, DNA-templated
CL5018.Contig2_All	XP_011039230.1	59.63	374	151	62	1356	273	1	325	4.50E-99	367.1	GO:0003677//DNA binding;GO:0005634//nucleus;GO:0006355//regulation of transcription, DNA-templated
CL5019.Contig1_All	ALS40435.1	82	978	176	6	3098	167	4	976	0	1578.5	GO:0005524//ATP binding;GO:0004672//protein kinase activity;GO:0016021//integral component of membrane
CL5019.Contig1_All	XP_006473681.1	79.31	986	204	4	3125	167	1	982	0	1546.9	GO:0005524//ATP binding;GO:0004672//protein kinase activity;GO:0016021//integral component of membrane
CL5019.Contig1_All	XP_006435205.1	79.21	986	205	4	3125	167	1	982	0	1545	GO:0005524//ATP binding;GO:0004672//protein kinase activity;GO:0016021//integral component of membrane
CL5019.Contig1_All	KDO84901.1	79.01	986	207	4	3125	167	1	982	0	1542.7	GO:0005524//ATP binding;GO:0004672//protein kinase activity;GO:0016021//integral component of membrane
CL5019.Contig1_All	EOY15070.1	76.94	980	226	4	3125	188	1	977	0	1506.1	GO:0005524//ATP binding;GO:0004672//protein kinase activity;GO:0016021//integral component of membrane
CL5019.Contig2_All	ALS40435.1	75	648	162	1	79	2020	4	651	1.20E-277	960.7	GO:0005524//ATP binding;GO:0004672//protein kinase activity;GO:0016021//integral component of membrane
CL5019.Contig2_All	XP_006473681.1	72.41	656	181	1	52	2020	1	655	1.50E-269	933.7	GO:0005524//ATP binding;GO:0004672//protein kinase activity;GO:0016021//integral component of membrane
CL5019.Contig2_All	XP_006435205.1	72.1	656	183	1	52	2020	1	655	2.20E-268	929.9	GO:0005524//ATP binding;GO:0004672//protein kinase activity;GO:0016021//integral component of membrane
CL5019.Contig2_All	KDO84901.1	71.8	656	185	1	52	2020	1	655	1.40E-267	927.2	GO:0005524//ATP binding;GO:0004672//protein kinase activity;GO:0016021//integral component of membrane
CL5019.Contig2_All	XP_021300558.1	68.4	652	206	2	67	2020	5	655	8.10E-255	884.8	GO:0005524//ATP binding;GO:0004672//protein kinase activity;GO:0016021//integral component of membrane
CL5019.Contig3_All	ALS40435.1	82.84	979	168	7	252	3186	4	976	0	1592.8	GO:0005524//ATP binding;GO:0004672//protein kinase activity;GO:0016021//integral component of membrane
CL5019.Contig3_All	XP_006473681.1	79.59	985	201	7	234	3186	4	982	0	1543.1	GO:0005524//ATP binding;GO:0004672//protein kinase activity;GO:0016021//integral component of membrane
CL5019.Contig3_All	KDO84901.1	79.29	985	204	7	234	3186	4	982	0	1538.9	GO:0005524//ATP binding;GO:0004672//protein kinase activity;GO:0016021//integral component of membrane
CL5019.Contig3_All	XP_006435205.1	79.29	985	204	7	234	3186	4	982	0	1538.9	GO:0005524//ATP binding;GO:0004672//protein kinase activity;GO:0016021//integral component of membrane
CL5019.Contig3_All	EOY15070.1	77.31	965	219	2	273	3165	14	977	0	1500	GO:0005524//ATP binding;GO:0004672//protein kinase activity;GO:0016021//integral component of membrane
CL5021.Contig1_All	XP_010532757.1	65.03	143	50	5	92	506	1	143	3.20E-44	184.1	GO:0003723//RNA binding
CL5021.Contig1_All	XP_010512958.1	67.13	143	47	11	92	503	1	138	5.40E-44	183.3	GO:0003723//RNA binding
CL5021.Contig1_All	XP_010488462.1	67.13	143	47	11	92	503	1	138	7.10E-44	183	GO:0003723//RNA binding
CL5021.Contig1_All	XP_006418832.1	69.34	137	42	5	92	488	1	137	1.60E-43	181.8	GO:0003723//RNA binding
CL5021.Contig1_All	XP_010466745.1	66.43	143	48	11	92	503	1	138	1.60E-43	181.8	GO:0003723//RNA binding
CL5021.Contig3_All	ACG46628.1	56.38	94	41	5	741	474	59	152	4.40E-20	104.8	GO:0003723//RNA binding
CL5021.Contig3_All	ACG46628.1	48.11	106	55	20	741	483	59	164	2.70E-17	95.5	GO:0003723//RNA binding
CL5021.Contig3_All	ACG46628.1	45.76	59	32	1	1494	1317	1	58	6.10E-06	57.8	GO:0003723//RNA binding
CL5021.Contig3_All	ACG46628.1	56.38	94	41	5	741	474	59	152	4.40E-20	104.8	GO:0003723//RNA binding
CL5021.Contig3_All	ACG36746.1	48.11	106	55	20	741	483	59	164	2.70E-17	95.5	GO:0003723//RNA binding
CL5021.Contig3_All	ACG36746.1	45.76	59	32	1	1494	1317	1	58	6.10E-06	57.8	GO:0003723//RNA binding
CL5021.Contig3_All	ACG36746.1	59.55	89	36	3	741	474	35	120	5.70E-20	104.4	GO:0003723//RNA binding
CL5021.Contig3_All	GAU22046.1	54.55	99	45	13	741	483	35	133	2.20E-19	102.4	GO:0003723//RNA binding
CL5021.Contig3_All	GAU22046.1	51.11	45	22	6	591	474	134	178	0.27	42.4	GO:0003723//RNA binding
CL5021.Contig3_All	GAU22046.1	50	30	15	0	1401	1311	7	36	2.3	39.3	GO:0003723//RNA binding
CL5021.Contig3_All	GAU22046.1	43.64	55	31	19	582	474	124	178	2.3	39.3	GO:0003723//RNA binding
CL5021.Contig3_All	GAU22046.1	51.22	41	20	7	582	474	154	192	3	38.9	GO:0003723//RNA binding
CL5021.Contig3_All	GAU22046.1	66.67	27	9	3	570	498	117	143	3	38.9	GO:0003723//RNA binding
CL5021.Contig3_All	GAU22046.1	58.7	92	38	5	738	474	38	128	5.70E-20	104.4	GO:0003723//RNA binding
CL5021.Contig3_All	XP_006590896.1	48.54	103	53	18	738	483	38	140	8.60E-16	90.5	GO:0003723//RNA binding
CL5021.Contig3_All	XP_006590896.1	45.76	118	64	34	738	486	38	155	1.50E-15	89.7	GO:0003723//RNA binding
CL5021.Contig3_All	XP_006590896.1	63.89	36	13	6	582	492	131	166	0.16	43.1	GO:0003723//RNA binding
CL5021.Contig3_All	XP_006590896.1	57.14	28	12	0	1401	1317	9	36	0.78	40.8	GO:0003723//RNA binding
CL5021.Contig3_All	XP_006590896.1	59.34	91	37	5	741	474	37	124	1.70E-19	102.8	GO:0003723//RNA binding
CL5021.Contig3_All	XP_007136168.1	48.15	108	56	19	741	474	37	144	6.50E-16	90.9	GO:0003723//RNA binding
CL5021.Contig3_All	XP_007136168.1	28.93	121	86	35	741	483	37	157	3.9	38.5	GO:0003723//RNA binding
CL5021.Contig3_All	XP_007136168.1	64.71	34	12	4	570	474	140	171	8.6	37.4	GO:0003723//RNA binding
CL5021.Contig3_All	XP_007136168.1	43.33	30	17	0	1401	1311	9	38	11	37	GO:0003723//RNA binding
CL5022.Contig1_All	XP_018838761.1	93.39	242	16	0	777	51	1	242	6.30E-131	471.9	GO:0005524//ATP binding;GO:0004672//protein kinase activity
CL5022.Contig1_All	XP_006421463.1	94.21	242	14	0	777	51	1	242	1.40E-130	470.7	GO:0005524//ATP binding;GO:0004672//protein kinase activity
CL5022.Contig1_All	KDO57208.1	94.21	242	14	0	777	51	1	242	1.40E-130	470.7	GO:0005524//ATP binding;GO:0004672//protein kinase activity
CL5022.Contig1_All	XP_006490061.1	94.21	242	14	0	777	51	1	242	1.40E-130	470.7	GO:0005524//ATP binding;GO:0004672//protein kinase activity
CL5022.Contig1_All	XP_007204605.1	92.15	242	19	0	777	51	1	242	1.60E-129	467.2	GO:0005524//ATP binding;GO:0004672//protein kinase activity
CL5022.Contig2_All	XP_006490061.1	75.96	653	157	21	2119	190	1	642	8.90E-276	954.5	GO:0005524//ATP binding;GO:0004672//protein kinase activity
CL5022.Contig2_All	XP_006421463.1	75.96	653	157	21	2119	190	1	642	1.50E-275	953.7	GO:0005524//ATP binding;GO:0004672//protein kinase activity
CL5022.Contig2_All	KDO57208.1	75.8	653	158	21	2119	190	1	642	2.00E-275	953.4	GO:0005524//ATP binding;GO:0004672//protein kinase activity
CL5022.Contig2_All	XP_006490058.1	74.7	664	168	32	2119	190	1	653	3.20E-273	946	GO:0005524//ATP binding;GO:0004672//protein kinase activity
CL5022.Contig2_All	GAV63910.1	71.27	651	187	18	2119	196	1	643	6.90E-252	875.2	GO:0005524//ATP binding;GO:0004672//protein kinase activity
CL5022.Contig3_All	XP_006490061.1	75.96	653	157	21	150	2079	1	642	8.80E-276	954.5	GO:0005524//ATP binding;GO:0004672//protein kinase activity
CL5022.Contig3_All	XP_006421463.1	75.96	653	157	21	150	2079	1	642	1.50E-275	953.7	GO:0005524//ATP binding;GO:0004672//protein kinase activity
CL5022.Contig3_All	KDO57208.1	75.8	653	158	21	150	2079	1	642	2.00E-275	953.4	GO:0005524//ATP binding;GO:0004672//protein kinase activity
CL5022.Contig3_All	XP_006490058.1	74.7	664	168	32	150	2079	1	653	3.10E-273	946	GO:0005524//ATP binding;GO:0004672//protein kinase activity
CL5022.Contig3_All	GAV63910.1	71.27	651	187	18	150	2073	1	643	6.80E-252	875.2	GO:0005524//ATP binding;GO:0004672//protein kinase activity
CL5023.Contig3_All	KDO85697.1	57.38	474	202	41	1574	221	120	575	1.60E-133	481.5	GO:0008270//zinc ion binding;GO:0006364//rRNA processing;GO:0003676//nucleic acid binding
CL5023.Contig3_All	KDO85698.1	57.38	474	202	41	1574	221	5	460	1.60E-133	481.5	GO:0008270//zinc ion binding;GO:0006364//rRNA processing;GO:0003676//nucleic acid binding
CL5023.Contig3_All	XP_006490851.1	57.17	474	203	41	1574	221	120	575	1.80E-132	478	GO:0008270//zinc ion binding;GO:0006364//rRNA processing;GO:0003676//nucleic acid binding
CL5023.Contig3_All	XP_006445326.1	61.12	427	166	41	1574	362	2	410	3.80E-130	470.3	GO:0008270//zinc ion binding;GO:0006364//rRNA processing;GO:0003676//nucleic acid binding
CL5023.Contig3_All	XP_015889413.1	54.25	459	210	60	1577	368	171	625	2.50E-118	431	GO:0008270//zinc ion binding;GO:0006364//rRNA processing;GO:0003676//nucleic acid binding
CL5024.Contig1_All	XP_006423219.1	87.2	125	16	1	833	461	1	125	1.10E-51	208.8	GO:0006355//regulation of transcription, DNA-templated;GO:0010150//leaf senescence;GO:0016592//mediator complex;GO:0048364//root development;GO:0009631//cold acclimation
CL5024.Contig1_All	KDO46185.1	86.4	125	17	1	833	461	1	125	9.30E-51	205.7	GO:0006355//regulation of transcription, DNA-templated;GO:0010150//leaf senescence;GO:0016592//mediator complex;GO:0048364//root development;GO:0009631//cold acclimation
CL5024.Contig1_All	CDO97072.1	82.58	132	23	1	833	440	1	132	2.10E-50	204.5	GO:0006355//regulation of transcription, DNA-templated;GO:0010150//leaf senescence;GO:0016592//mediator complex;GO:0048364//root development;GO:0009631//cold acclimation
CL5024.Contig1_All	CAN70933.1	87.9	124	15	2	833	467	1	124	4.60E-50	203.4	GO:0006355//regulation of transcription, DNA-templated;GO:0010150//leaf senescence;GO:0016592//mediator complex;GO:0048364//root development;GO:0009631//cold acclimation
CL5024.Contig1_All	CDO97378.1	81.82	132	24	1	833	440	1	132	7.90E-50	202.6	GO:0006355//regulation of transcription, DNA-templated;GO:0010150//leaf senescence;GO:0016592//mediator complex;GO:0048364//root development;GO:0009631//cold acclimation
CL5024.Contig2_All	XP_006423219.1	87.2	125	16	1	1045	673	1	125	1.40E-51	208.8	GO:0006355//regulation of transcription, DNA-templated;GO:0010150//leaf senescence;GO:0016592//mediator complex;GO:0048364//root development;GO:0009631//cold acclimation
CL5024.Contig2_All	KDO46185.1	86.4	125	17	1	1045	673	1	125	1.10E-50	205.7	GO:0006355//regulation of transcription, DNA-templated;GO:0010150//leaf senescence;GO:0016592//mediator complex;GO:0048364//root development;GO:0009631//cold acclimation
CL5024.Contig2_All	CDO97072.1	82.58	132	23	1	1045	652	1	132	2.60E-50	204.5	GO:0006355//regulation of transcription, DNA-templated;GO:0010150//leaf senescence;GO:0016592//mediator complex;GO:0048364//root development;GO:0009631//cold acclimation
CL5024.Contig2_All	CAN70933.1	87.9	124	15	2	1045	679	1	124	5.70E-50	203.4	GO:0006355//regulation of transcription, DNA-templated;GO:0010150//leaf senescence;GO:0016592//mediator complex;GO:0048364//root development;GO:0009631//cold acclimation
CL5024.Contig2_All	CDO97378.1	81.82	132	24	1	1045	652	1	132	9.70E-50	202.6	GO:0006355//regulation of transcription, DNA-templated;GO:0010150//leaf senescence;GO:0016592//mediator complex;GO:0048364//root development;GO:0009631//cold acclimation
CL5024.Contig3_All	XP_006423219.1	87.29	118	15	1	1210	859	8	125	1.20E-46	193	GO:0006355//regulation of transcription, DNA-templated;GO:0010150//leaf senescence;GO:0016592//mediator complex;GO:0048364//root development;GO:0009631//cold acclimation
CL5024.Contig3_All	KDO46185.1	86.44	118	16	1	1210	859	8	125	1.10E-45	189.9	GO:0006355//regulation of transcription, DNA-templated;GO:0010150//leaf senescence;GO:0016592//mediator complex;GO:0048364//root development;GO:0009631//cold acclimation
CL5024.Contig3_All	CDO97378.1	83.61	122	20	1	1201	838	11	132	4.00E-45	188	GO:0006355//regulation of transcription, DNA-templated;GO:0010150//leaf senescence;GO:0016592//mediator complex;GO:0048364//root development;GO:0009631//cold acclimation
CL5024.Contig3_All	CDO97072.1	83.61	122	20	1	1201	838	11	132	8.90E-45	186.8	GO:0006355//regulation of transcription, DNA-templated;GO:0010150//leaf senescence;GO:0016592//mediator complex;GO:0048364//root development;GO:0009631//cold acclimation
CL5024.Contig3_All	XP_018849057.1	84.35	115	18	1	1201	859	23	137	3.70E-43	181.4	GO:0006355//regulation of transcription, DNA-templated;GO:0010150//leaf senescence;GO:0016592//mediator complex;GO:0048364//root development;GO:0009631//cold acclimation
CL5024.Contig4_All	XP_006423219.1	86.44	118	16	1	1056	705	8	125	4.30E-46	191	GO:0006355//regulation of transcription, DNA-templated;GO:0010150//leaf senescence;GO:0016592//mediator complex;GO:0048364//root development;GO:0009631//cold acclimation
CL5024.Contig4_All	KDO46185.1	85.59	118	17	1	1056	705	8	125	3.60E-45	188	GO:0006355//regulation of transcription, DNA-templated;GO:0010150//leaf senescence;GO:0016592//mediator complex;GO:0048364//root development;GO:0009631//cold acclimation
CL5024.Contig4_All	CDO97378.1	82.79	122	21	1	1047	684	11	132	1.40E-44	186	GO:0006355//regulation of transcription, DNA-templated;GO:0010150//leaf senescence;GO:0016592//mediator complex;GO:0048364//root development;GO:0009631//cold acclimation
CL5024.Contig4_All	CDO97072.1	82.79	122	21	1	1047	684	11	132	3.10E-44	184.9	GO:0006355//regulation of transcription, DNA-templated;GO:0010150//leaf senescence;GO:0016592//mediator complex;GO:0048364//root development;GO:0009631//cold acclimation
CL5024.Contig4_All	XP_018849057.1	83.48	115	19	1	1047	705	23	137	1.30E-42	179.5	GO:0006355//regulation of transcription, DNA-templated;GO:0010150//leaf senescence;GO:0016592//mediator complex;GO:0048364//root development;GO:0009631//cold acclimation
CL5024.Contig5_All	XP_006423219.1	87.59	137	17	1	570	978	8	144	2.90E-58	231.1	GO:0006355//regulation of transcription, DNA-templated;GO:0010150//leaf senescence;GO:0016592//mediator complex;GO:0048364//root development;GO:0009631//cold acclimation
CL5024.Contig5_All	KDO46185.1	87.59	137	17	1	570	978	8	144	1.50E-57	228.8	GO:0006355//regulation of transcription, DNA-templated;GO:0010150//leaf senescence;GO:0016592//mediator complex;GO:0048364//root development;GO:0009631//cold acclimation
CL5024.Contig5_All	XP_007042754.2	68.75	176	55	2	456	978	11	186	5.20E-55	220.3	GO:0006355//regulation of transcription, DNA-templated;GO:0010150//leaf senescence;GO:0016592//mediator complex;GO:0048364//root development;GO:0009631//cold acclimation
CL5024.Contig5_All	CDO97072.1	85.82	134	19	1	579	978	11	144	6.80E-55	219.9	GO:0006355//regulation of transcription, DNA-templated;GO:0010150//leaf senescence;GO:0016592//mediator complex;GO:0048364//root development;GO:0009631//cold acclimation
CL5024.Contig5_All	EOX98585.1	68.18	176	56	2	456	978	11	186	3.40E-54	217.6	GO:0006355//regulation of transcription, DNA-templated;GO:0010150//leaf senescence;GO:0016592//mediator complex;GO:0048364//root development;GO:0009631//cold acclimation
CL5024.Contig6_All	XP_006423219.1	87.29	118	15	1	558	207	8	125	8.00E-47	193	GO:0006355//regulation of transcription, DNA-templated;GO:0010150//leaf senescence;GO:0016592//mediator complex;GO:0048364//root development;GO:0009631//cold acclimation
CL5024.Contig6_All	KDO46185.1	86.44	118	16	1	558	207	8	125	6.70E-46	189.9	GO:0006355//regulation of transcription, DNA-templated;GO:0010150//leaf senescence;GO:0016592//mediator complex;GO:0048364//root development;GO:0009631//cold acclimation
CL5024.Contig6_All	CDO97378.1	83.61	122	20	1	549	186	11	132	2.60E-45	188	GO:0006355//regulation of transcription, DNA-templated;GO:0010150//leaf senescence;GO:0016592//mediator complex;GO:0048364//root development;GO:0009631//cold acclimation
CL5024.Contig6_All	CDO97072.1	83.61	122	20	1	549	186	11	132	5.70E-45	186.8	GO:0006355//regulation of transcription, DNA-templated;GO:0010150//leaf senescence;GO:0016592//mediator complex;GO:0048364//root development;GO:0009631//cold acclimation
CL5024.Contig6_All	XP_018849059.1	84.35	115	18	1	549	207	11	125	2.40E-43	181.4	GO:0006355//regulation of transcription, DNA-templated;GO:0010150//leaf senescence;GO:0016592//mediator complex;GO:0048364//root development;GO:0009631//cold acclimation
CL5025.Contig1_All	XP_006433232.1	64	75	27	0	3	228	248	322	4.30E-21	105.5	GO:0003824//catalytic activity;GO:0050662//coenzyme binding
CL5025.Contig1_All	XP_015383964.1	64	75	27	0	3	228	252	326	4.30E-21	105.5	GO:0003824//catalytic activity;GO:0050662//coenzyme binding
CL5025.Contig1_All	KDO48510.1	64	75	27	0	3	228	248	322	4.30E-21	105.5	GO:0003824//catalytic activity;GO:0050662//coenzyme binding
CL5025.Contig1_All	CBI40771.3	59.46	74	30	0	3	225	249	322	1.10E-19	100.9	GO:0003824//catalytic activity;GO:0050662//coenzyme binding
CL5025.Contig1_All	XP_010664020.2	59.46	74	30	0	3	225	294	367	1.10E-19	100.9	GO:0003824//catalytic activity;GO:0050662//coenzyme binding
CL5025.Contig2_All	XP_006433232.1	76.97	317	73	0	1212	261	6	322	2.10E-141	507.3	GO:0003824//catalytic activity;GO:0050662//coenzyme binding
CL5025.Contig2_All	KDO48510.1	76.66	317	74	0	1212	261	6	322	3.60E-141	506.5	GO:0003824//catalytic activity;GO:0050662//coenzyme binding
CL5025.Contig2_All	XP_015383964.1	76.01	321	77	4	1212	261	6	326	1.20E-139	501.5	GO:0003824//catalytic activity;GO:0050662//coenzyme binding
CL5025.Contig2_All	XP_002275531.2	68	325	104	0	1239	264	39	363	3.00E-127	460.3	GO:0003824//catalytic activity;GO:0050662//coenzyme binding
CL5025.Contig2_All	CBI40771.3	68.63	322	101	0	1230	264	1	322	5.00E-127	459.5	GO:0003824//catalytic activity;GO:0050662//coenzyme binding
CL5025.Contig3_All	XP_006433232.1	76.73	318	74	0	1291	337	5	322	1.30E-141	508.1	GO:0003824//catalytic activity;GO:0050662//coenzyme binding
CL5025.Contig3_All	KDO48510.1	76.42	318	75	0	1291	337	5	322	2.20E-141	507.3	GO:0003824//catalytic activity;GO:0050662//coenzyme binding
CL5025.Contig3_All	XP_015383964.1	75.78	322	78	4	1291	337	5	326	7.20E-140	502.3	GO:0003824//catalytic activity;GO:0050662//coenzyme binding
CL5025.Contig3_All	XP_002275531.2	68.31	325	103	0	1315	340	39	363	1.40E-127	461.5	GO:0003824//catalytic activity;GO:0050662//coenzyme binding
CL5025.Contig3_All	CBI40771.3	68.94	322	100	0	1306	340	1	322	2.40E-127	460.7	GO:0003824//catalytic activity;GO:0050662//coenzyme binding
CL5026.Contig1_All	XP_006476270.1	79.68	940	191	22	3329	536	1	927	0	1515.7	GO:0004843//thiol-dependent ubiquitin-specific protease activity;GO:0006511//ubiquitin-dependent protein catabolic process;GO:0016579//protein deubiquitination
CL5026.Contig1_All	XP_006439200.1	75.21	940	233	60	3329	536	1	889	0	1401.3	GO:0004843//thiol-dependent ubiquitin-specific protease activity;GO:0006511//ubiquitin-dependent protein catabolic process;GO:0016579//protein deubiquitination
CL5026.Contig1_All	GAV75105.1	69.67	953	289	31	3335	542	31	974	0	1303.1	GO:0004843//thiol-dependent ubiquitin-specific protease activity;GO:0006511//ubiquitin-dependent protein catabolic process;GO:0016579//protein deubiquitination
CL5026.Contig1_All	XP_021300600.1	69.28	944	290	23	3335	539	103	1035	0	1299.6	GO:0004843//thiol-dependent ubiquitin-specific protease activity;GO:0006511//ubiquitin-dependent protein catabolic process;GO:0016579//protein deubiquitination
CL5026.Contig1_All	EOY23850.1	69.25	943	290	25	3329	539	1	931	0	1298.1	GO:0004843//thiol-dependent ubiquitin-specific protease activity;GO:0006511//ubiquitin-dependent protein catabolic process;GO:0016579//protein deubiquitination
CL5026.Contig2_All	XP_006476270.1	77.8	617	137	20	3624	1797	1	605	7.20E-278	962.2	GO:0004843//thiol-dependent ubiquitin-specific protease activity;GO:0006511//ubiquitin-dependent protein catabolic process;GO:0016579//protein deubiquitination
CL5026.Contig2_All	XP_006476270.1	82.66	323	56	0	1500	531	605	927	8.20E-157	560.1	GO:0004843//thiol-dependent ubiquitin-specific protease activity;GO:0006511//ubiquitin-dependent protein catabolic process;GO:0016579//protein deubiquitination
CL5026.Contig2_All	XP_006476270.1	71.15	617	178	58	3624	1797	1	567	8.90E-244	849	GO:0004843//thiol-dependent ubiquitin-specific protease activity;GO:0006511//ubiquitin-dependent protein catabolic process;GO:0016579//protein deubiquitination
CL5026.Contig2_All	XP_006439200.1	82.35	323	57	0	1500	531	567	889	1.80E-156	558.9	GO:0004843//thiol-dependent ubiquitin-specific protease activity;GO:0006511//ubiquitin-dependent protein catabolic process;GO:0016579//protein deubiquitination
CL5026.Contig2_All	XP_006439200.1	68.49	641	202	22	3630	1740	33	662	3.40E-243	847	GO:0004843//thiol-dependent ubiquitin-specific protease activity;GO:0006511//ubiquitin-dependent protein catabolic process;GO:0016579//protein deubiquitination
CL5026.Contig2_All	XP_012439858.1	67.62	315	102	6	1464	534	645	958	4.00E-119	434.9	GO:0004843//thiol-dependent ubiquitin-specific protease activity;GO:0006511//ubiquitin-dependent protein catabolic process;GO:0016579//protein deubiquitination
CL5026.Contig2_All	XP_012439858.1	68.49	641	202	22	3630	1740	33	662	7.50E-243	845.9	GO:0004843//thiol-dependent ubiquitin-specific protease activity;GO:0006511//ubiquitin-dependent protein catabolic process;GO:0016579//protein deubiquitination
CL5026.Contig2_All	XP_016737282.1	68.25	315	100	6	1464	534	645	958	1.60E-120	439.5	GO:0004843//thiol-dependent ubiquitin-specific protease activity;GO:0006511//ubiquitin-dependent protein catabolic process;GO:0016579//protein deubiquitination
CL5026.Contig2_All	XP_016737282.1	68.33	641	203	22	3630	1740	33	662	1.70E-242	844.7	GO:0004843//thiol-dependent ubiquitin-specific protease activity;GO:0006511//ubiquitin-dependent protein catabolic process;GO:0016579//protein deubiquitination
CL5026.Contig2_All	XP_016716504.1	67.94	315	101	6	1464	534	645	958	8.00E-120	437.2	GO:0004843//thiol-dependent ubiquitin-specific protease activity;GO:0006511//ubiquitin-dependent protein catabolic process;GO:0016579//protein deubiquitination
CL5026.Contig3_All	XP_006476270.1	79.55	939	192	20	43	2836	1	927	0	1516.9	GO:0004843//thiol-dependent ubiquitin-specific protease activity;GO:0006511//ubiquitin-dependent protein catabolic process;GO:0016579//protein deubiquitination
CL5026.Contig3_All	XP_006439200.1	75.08	939	234	58	43	2836	1	889	0	1402.5	GO:0004843//thiol-dependent ubiquitin-specific protease activity;GO:0006511//ubiquitin-dependent protein catabolic process;GO:0016579//protein deubiquitination
CL5026.Contig3_All	GAV75105.1	69.76	949	287	23	37	2830	31	974	0	1307.4	GO:0004843//thiol-dependent ubiquitin-specific protease activity;GO:0006511//ubiquitin-dependent protein catabolic process;GO:0016579//protein deubiquitination
CL5026.Contig3_All	XP_021300600.1	69.39	944	289	23	37	2833	103	1035	0	1304.3	GO:0004843//thiol-dependent ubiquitin-specific protease activity;GO:0006511//ubiquitin-dependent protein catabolic process;GO:0016579//protein deubiquitination
CL5026.Contig3_All	EOY23850.1	69.35	943	289	25	43	2833	1	931	0	1302.7	GO:0004843//thiol-dependent ubiquitin-specific protease activity;GO:0006511//ubiquitin-dependent protein catabolic process;GO:0016579//protein deubiquitination
CL5026.Contig4_All	XP_006476270.1	77.8	617	137	20	43	1870	1	605	3.60E-278	962.2	GO:0004843//thiol-dependent ubiquitin-specific protease activity;GO:0006511//ubiquitin-dependent protein catabolic process;GO:0016579//protein deubiquitination
CL5026.Contig4_All	XP_006439200.1	71.15	617	178	58	43	1870	1	567	4.40E-244	849	GO:0004843//thiol-dependent ubiquitin-specific protease activity;GO:0006511//ubiquitin-dependent protein catabolic process;GO:0016579//protein deubiquitination
CL5026.Contig4_All	XP_012439858.1	68.49	641	202	22	37	1927	33	662	1.70E-243	847	GO:0004843//thiol-dependent ubiquitin-specific protease activity;GO:0006511//ubiquitin-dependent protein catabolic process;GO:0016579//protein deubiquitination
CL5026.Contig4_All	XP_016737282.1	68.49	641	202	22	37	1927	33	662	3.80E-243	845.9	GO:0004843//thiol-dependent ubiquitin-specific protease activity;GO:0006511//ubiquitin-dependent protein catabolic process;GO:0016579//protein deubiquitination
CL5026.Contig4_All	XP_016716504.1	68.33	641	203	22	37	1927	33	662	8.40E-243	844.7	GO:0004843//thiol-dependent ubiquitin-specific protease activity;GO:0006511//ubiquitin-dependent protein catabolic process;GO:0016579//protein deubiquitination
CL5028.Contig1_All	XP_006488767.1	78.1	621	136	4	2084	224	470	1087	1.20E-280	971.5	GO:0006886//intracellular protein transport;GO:0005634//nucleus;GO:0008536//Ran GTPase binding
CL5028.Contig1_All	XP_006488767.1	76.92	468	108	1	3756	2352	3	469	1.40E-201	708.8	GO:0006886//intracellular protein transport;GO:0005634//nucleus;GO:0008536//Ran GTPase binding
CL5028.Contig1_All	XP_006488767.1	77.94	621	137	4	2084	224	470	1087	1.50E-280	971.1	GO:0006886//intracellular protein transport;GO:0005634//nucleus;GO:0008536//Ran GTPase binding
CL5028.Contig1_All	XP_006419276.1	77.14	468	107	1	3756	2352	3	469	2.20E-202	711.4	GO:0006886//intracellular protein transport;GO:0005634//nucleus;GO:0008536//Ran GTPase binding
CL5028.Contig1_All	XP_006419276.1	77.71	619	138	4	2084	230	225	840	3.20E-278	963.4	GO:0006886//intracellular protein transport;GO:0005634//nucleus;GO:0008536//Ran GTPase binding
CL5028.Contig1_All	KDO72118.1	80.36	224	44	1	3024	2352	2	224	1.20E-94	353.6	GO:0006886//intracellular protein transport;GO:0005634//nucleus;GO:0008536//Ran GTPase binding
CL5028.Contig1_All	KDO72118.1	77.71	619	138	4	2084	230	180	795	3.20E-278	963.4	GO:0006886//intracellular protein transport;GO:0005634//nucleus;GO:0008536//Ran GTPase binding
CL5028.Contig1_All	KDO72119.1	83.8	179	29	0	2889	2352	1	179	1.80E-79	303.1	GO:0006886//intracellular protein transport;GO:0005634//nucleus;GO:0008536//Ran GTPase binding
CL5028.Contig1_All	KDO72119.1	77.71	619	138	4	2084	230	58	673	3.20E-278	963.4	GO:0006886//intracellular protein transport;GO:0005634//nucleus;GO:0008536//Ran GTPase binding
CL5028.Contig1_All	KDO72120.1	71.93	57	16	0	2523	2352	1	57	2.90E-13	83.2	GO:0006886//intracellular protein transport;GO:0005634//nucleus;GO:0008536//Ran GTPase binding
CL5028.Contig2_All	XP_006419276.1	77.69	1089	243	5	3489	225	3	1087	0	1679.5	GO:0006886//intracellular protein transport;GO:0005634//nucleus;GO:0008536//Ran GTPase binding
CL5028.Contig2_All	XP_006488767.1	77.69	1089	243	5	3489	225	3	1087	0	1677.1	GO:0006886//intracellular protein transport;GO:0005634//nucleus;GO:0008536//Ran GTPase binding
CL5028.Contig2_All	GAV71639.1	71.91	1093	307	11	3489	222	6	1091	0	1551.2	GO:0006886//intracellular protein transport;GO:0005634//nucleus;GO:0008536//Ran GTPase binding
CL5028.Contig2_All	XP_021637000.1	70.14	1095	327	13	3489	222	3	1090	0	1515	GO:0006886//intracellular protein transport;GO:0005634//nucleus;GO:0008536//Ran GTPase binding
CL5028.Contig2_All	XP_012084165.1	69.44	1093	334	14	3489	222	3	1085	0	1515	GO:0006886//intracellular protein transport;GO:0005634//nucleus;GO:0008536//Ran GTPase binding
CL5030.Contig1_All	XP_006420968.1	86.22	254	35	0	862	100	1	254	6.30E-133	478.8	GO:0016811//hydrolase activity, acting on carbon-nitrogen (but not peptide) bonds, in linear amides;GO:0016021//integral component of membrane;GO:0006672//ceramide metabolic process
CL5030.Contig1_All	XP_006489840.1	86.22	254	35	0	862	100	1	254	8.20E-133	478.4	GO:0016811//hydrolase activity, acting on carbon-nitrogen (but not peptide) bonds, in linear amides;GO:0016021//integral component of membrane;GO:0006672//ceramide metabolic process
CL5030.Contig1_All	GAV58991.1	85.04	254	38	0	862	100	1	254	3.10E-132	476.5	GO:0016811//hydrolase activity, acting on carbon-nitrogen (but not peptide) bonds, in linear amides;GO:0016021//integral component of membrane;GO:0006672//ceramide metabolic process
CL5030.Contig1_All	XP_021290708.1	84.25	254	40	0	862	100	1	254	2.00E-131	473.8	GO:0016811//hydrolase activity, acting on carbon-nitrogen (but not peptide) bonds, in linear amides;GO:0016021//integral component of membrane;GO:0006672//ceramide metabolic process
CL5030.Contig1_All	OMO71005.1	84.65	254	39	0	862	100	1	254	2.00E-131	473.8	GO:0016811//hydrolase activity, acting on carbon-nitrogen (but not peptide) bonds, in linear amides;GO:0016021//integral component of membrane;GO:0006672//ceramide metabolic process
CL5030.Contig2_All	XP_006420968.1	86.22	254	35	0	169	931	1	254	7.80E-133	478.8	GO:0016811//hydrolase activity, acting on carbon-nitrogen (but not peptide) bonds, in linear amides;GO:0016021//integral component of membrane;GO:0006672//ceramide metabolic process
CL5030.Contig2_All	XP_006489840.1	86.22	254	35	0	169	931	1	254	1.00E-132	478.4	GO:0016811//hydrolase activity, acting on carbon-nitrogen (but not peptide) bonds, in linear amides;GO:0016021//integral component of membrane;GO:0006672//ceramide metabolic process
CL5030.Contig2_All	GAV58991.1	85.04	254	38	0	169	931	1	254	3.90E-132	476.5	GO:0016811//hydrolase activity, acting on carbon-nitrogen (but not peptide) bonds, in linear amides;GO:0016021//integral component of membrane;GO:0006672//ceramide metabolic process
CL5030.Contig2_All	XP_021290708.1	84.25	254	40	0	169	931	1	254	2.50E-131	473.8	GO:0016811//hydrolase activity, acting on carbon-nitrogen (but not peptide) bonds, in linear amides;GO:0016021//integral component of membrane;GO:0006672//ceramide metabolic process
CL5030.Contig2_All	OMO71005.1	84.65	254	39	0	169	931	1	254	2.50E-131	473.8	GO:0016811//hydrolase activity, acting on carbon-nitrogen (but not peptide) bonds, in linear amides;GO:0016021//integral component of membrane;GO:0006672//ceramide metabolic process
CL5030.Contig3_All	XP_006420968.1	85.83	254	36	0	1113	351	1	254	1.80E-132	477.6	GO:0016811//hydrolase activity, acting on carbon-nitrogen (but not peptide) bonds, in linear amides;GO:0016021//integral component of membrane;GO:0006672//ceramide metabolic process
CL5030.Contig3_All	XP_006489840.1	85.83	254	36	0	1113	351	1	254	2.30E-132	477.2	GO:0016811//hydrolase activity, acting on carbon-nitrogen (but not peptide) bonds, in linear amides;GO:0016021//integral component of membrane;GO:0006672//ceramide metabolic process
CL5030.Contig3_All	GAV58991.1	85.04	254	38	0	1113	351	1	254	3.00E-132	476.9	GO:0016811//hydrolase activity, acting on carbon-nitrogen (but not peptide) bonds, in linear amides;GO:0016021//integral component of membrane;GO:0006672//ceramide metabolic process
CL5030.Contig3_All	XP_021290708.1	84.25	254	40	0	1113	351	1	254	2.00E-131	474.2	GO:0016811//hydrolase activity, acting on carbon-nitrogen (but not peptide) bonds, in linear amides;GO:0016021//integral component of membrane;GO:0006672//ceramide metabolic process
CL5030.Contig3_All	OMO71005.1	84.65	254	39	0	1113	351	1	254	2.00E-131	474.2	GO:0016811//hydrolase activity, acting on carbon-nitrogen (but not peptide) bonds, in linear amides;GO:0016021//integral component of membrane;GO:0006672//ceramide metabolic process
CL5031.Contig1_All	XP_006447959.1	79.42	447	92	4	2	1340	148	591	1.50E-211	740.3	GO:0008270//zinc ion binding
CL5031.Contig1_All	XP_006447959.1	24.04	287	218	12	191	1040	79	357	3.10E-18	98.2	GO:0008270//zinc ion binding
CL5031.Contig1_All	XP_006447959.1	79.19	447	93	4	2	1340	148	591	4.50E-211	738.8	GO:0008270//zinc ion binding
CL5031.Contig1_All	XP_006469338.1	24.04	287	218	12	191	1040	79	357	4.00E-18	97.8	GO:0008270//zinc ion binding
CL5031.Contig1_All	XP_006469338.1	79.19	447	93	4	2	1340	5	448	5.90E-211	738.4	GO:0008270//zinc ion binding
CL5031.Contig1_All	XP_021632098.1	76.68	446	104	3	2	1340	149	591	3.20E-201	706.1	GO:0008270//zinc ion binding
CL5031.Contig1_All	XP_021632098.1	21.88	288	225	11	182	1037	77	356	2.10E-14	85.5	GO:0008270//zinc ion binding
CL5031.Contig1_All	XP_021632098.1	76.01	446	107	3	2	1340	148	590	4.20E-201	705.7	GO:0008270//zinc ion binding
CL5031.Contig1_All	XP_021659812.1	21.88	288	225	11	182	1037	76	355	1.20E-14	86.3	GO:0008270//zinc ion binding
CL5031.Contig2_All	XP_002303023.2	73.49	83	22	0	1	250	330	412	3.30E-30	135.6	GO:0003723//RNA binding;GO:0008270//zinc ion binding;GO:1900865//chloroplast RNA modification;GO:0031425//chloroplast RNA processing;GO:0004519//endonuclease activity;GO:0009507//chloroplast
CL5031.Contig2_All	XP_002303023.2	39.29	84	51	5	4	250	230	310	4.80E-05	52	GO:0003723//RNA binding;GO:0008270//zinc ion binding;GO:1900865//chloroplast RNA modification;GO:0031425//chloroplast RNA processing;GO:0004519//endonuclease activity;GO:0009507//chloroplast
CL5031.Contig2_All	XP_002303023.2	74.12	85	22	0	1	256	339	423	7.40E-30	134.4	GO:0003723//RNA binding;GO:0008270//zinc ion binding;GO:1900865//chloroplast RNA modification;GO:0031425//chloroplast RNA processing;GO:0004519//endonuclease activity;GO:0009507//chloroplast
CL5031.Contig2_All	XP_006447959.1	70.59	85	25	0	1	256	340	424	9.70E-30	134	GO:0003723//RNA binding;GO:0008270//zinc ion binding;GO:1900865//chloroplast RNA modification;GO:0031425//chloroplast RNA processing;GO:0004519//endonuclease activity;GO:0009507//chloroplast
CL5031.Contig2_All	XP_006447959.1	37.97	79	49	1	13	250	243	320	4.80E-05	52	GO:0003723//RNA binding;GO:0008270//zinc ion binding;GO:1900865//chloroplast RNA modification;GO:0031425//chloroplast RNA processing;GO:0004519//endonuclease activity;GO:0009507//chloroplast
CL5031.Contig2_All	XP_006447959.1	70.59	85	25	0	1	256	340	424	9.70E-30	134	GO:0003723//RNA binding;GO:0008270//zinc ion binding;GO:1900865//chloroplast RNA modification;GO:0031425//chloroplast RNA processing;GO:0004519//endonuclease activity;GO:0009507//chloroplast
CL5031.Contig2_All	XP_006469338.1	37.97	79	49	1	13	250	243	320	2.80E-05	52.8	GO:0003723//RNA binding;GO:0008270//zinc ion binding;GO:1900865//chloroplast RNA modification;GO:0031425//chloroplast RNA processing;GO:0004519//endonuclease activity;GO:0009507//chloroplast
CL5031.Contig2_All	XP_006469338.1	72.29	83	23	0	1	250	339	421	2.20E-29	132.9	GO:0003723//RNA binding;GO:0008270//zinc ion binding;GO:1900865//chloroplast RNA modification;GO:0031425//chloroplast RNA processing;GO:0004519//endonuclease activity;GO:0009507//chloroplast
CL5031.Contig2_All	XP_010268183.1	37.5	80	50	1	10	250	241	319	7.40E-06	54.7	GO:0003723//RNA binding;GO:0008270//zinc ion binding;GO:1900865//chloroplast RNA modification;GO:0031425//chloroplast RNA processing;GO:0004519//endonuclease activity;GO:0009507//chloroplast
CL5033.Contig1_All	XP_006448501.1	95.65	115	5	0	607	262	1	115	2.80E-60	236.9	GO:0032786//positive regulation of DNA-templated transcription, elongation;GO:0005634//nucleus;GO:0008270//zinc ion binding;GO:0006351//transcription, DNA-templated
CL5033.Contig1_All	XP_021675887.1	93.91	115	7	0	607	262	1	115	1.10E-59	235	GO:0032786//positive regulation of DNA-templated transcription, elongation;GO:0005634//nucleus;GO:0008270//zinc ion binding;GO:0006351//transcription, DNA-templated
CL5033.Contig1_All	XP_012065876.1	93.91	115	7	0	607	262	1	115	1.10E-59	235	GO:0032786//positive regulation of DNA-templated transcription, elongation;GO:0005634//nucleus;GO:0008270//zinc ion binding;GO:0006351//transcription, DNA-templated
CL5033.Contig1_All	XP_015901465.1	93.91	115	7	0	607	262	1	115	2.30E-59	233.8	GO:0032786//positive regulation of DNA-templated transcription, elongation;GO:0005634//nucleus;GO:0008270//zinc ion binding;GO:0006351//transcription, DNA-templated
CL5033.Contig1_All	XP_021682870.1	93.04	115	8	0	607	262	1	115	4.00E-59	233	GO:0032786//positive regulation of DNA-templated transcription, elongation;GO:0005634//nucleus;GO:0008270//zinc ion binding;GO:0006351//transcription, DNA-templated
CL5033.Contig2_All	XP_006448501.1	97.39	115	3	0	588	243	1	115	1.40E-61	241.1	GO:0032786//positive regulation of DNA-templated transcription, elongation;GO:0005634//nucleus;GO:0008270//zinc ion binding;GO:0006351//transcription, DNA-templated
CL5033.Contig2_All	XP_021675887.1	95.65	115	5	0	588	243	1	115	5.50E-61	239.2	GO:0032786//positive regulation of DNA-templated transcription, elongation;GO:0005634//nucleus;GO:0008270//zinc ion binding;GO:0006351//transcription, DNA-templated
CL5033.Contig2_All	XP_012065876.1	95.65	115	5	0	588	243	1	115	5.50E-61	239.2	GO:0032786//positive regulation of DNA-templated transcription, elongation;GO:0005634//nucleus;GO:0008270//zinc ion binding;GO:0006351//transcription, DNA-templated
CL5033.Contig2_All	XP_015901465.1	95.65	115	5	0	588	243	1	115	1.20E-60	238	GO:0032786//positive regulation of DNA-templated transcription, elongation;GO:0005634//nucleus;GO:0008270//zinc ion binding;GO:0006351//transcription, DNA-templated
CL5033.Contig2_All	XP_021682870.1	94.78	115	6	0	588	243	1	115	2.10E-60	237.3	GO:0032786//positive regulation of DNA-templated transcription, elongation;GO:0005634//nucleus;GO:0008270//zinc ion binding;GO:0006351//transcription, DNA-templated
CL5033.Contig3_All	XP_006448501.1	96.52	115	4	0	598	253	1	115	6.30E-61	239.2	GO:0032786//positive regulation of DNA-templated transcription, elongation;GO:0005634//nucleus;GO:0008270//zinc ion binding;GO:0006351//transcription, DNA-templated
CL5033.Contig3_All	XP_021675887.1	94.78	115	6	0	598	253	1	115	2.40E-60	237.3	GO:0032786//positive regulation of DNA-templated transcription, elongation;GO:0005634//nucleus;GO:0008270//zinc ion binding;GO:0006351//transcription, DNA-templated
CL5033.Contig3_All	XP_012065876.1	94.78	115	6	0	598	253	1	115	2.40E-60	237.3	GO:0032786//positive regulation of DNA-templated transcription, elongation;GO:0005634//nucleus;GO:0008270//zinc ion binding;GO:0006351//transcription, DNA-templated
CL5033.Contig3_All	XP_015901465.1	94.78	115	6	0	598	253	1	115	5.30E-60	236.1	GO:0032786//positive regulation of DNA-templated transcription, elongation;GO:0005634//nucleus;GO:0008270//zinc ion binding;GO:0006351//transcription, DNA-templated
CL5033.Contig3_All	XP_021682870.1	93.91	115	7	0	598	253	1	115	9.10E-60	235.3	GO:0032786//positive regulation of DNA-templated transcription, elongation;GO:0005634//nucleus;GO:0008270//zinc ion binding;GO:0006351//transcription, DNA-templated
CL5034.Contig1_All	KDO46640.1	71.15	305	88	13	42	921	1	304	8.60E-110	402.5	GO:0006457//protein folding;GO:0051087//chaperone binding;GO:0000774//adenyl-nucleotide exchange factor activity;GO:0042803//protein homodimerization activity
CL5034.Contig1_All	XP_006437269.1	70.06	314	94	16	15	921	35	344	7.30E-109	399.4	GO:0006457//protein folding;GO:0051087//chaperone binding;GO:0000774//adenyl-nucleotide exchange factor activity;GO:0042803//protein homodimerization activity
CL5034.Contig1_All	XP_006484786.1	70.82	305	89	16	42	921	1	301	1.80E-107	394.8	GO:0006457//protein folding;GO:0051087//chaperone binding;GO:0000774//adenyl-nucleotide exchange factor activity;GO:0042803//protein homodimerization activity
CL5034.Contig1_All	XP_017977853.1	65.77	298	102	12	42	921	1	291	1.10E-99	369	GO:0006457//protein folding;GO:0051087//chaperone binding;GO:0000774//adenyl-nucleotide exchange factor activity;GO:0042803//protein homodimerization activity
CL5034.Contig1_All	KDO46639.1	67.45	298	97	14	42	900	1	296	1.50E-98	365.2	GO:0006457//protein folding;GO:0051087//chaperone binding;GO:0000774//adenyl-nucleotide exchange factor activity;GO:0042803//protein homodimerization activity
CL5034.Contig1_All	KDO46639.1	78.48	79	17	3	959	1193	271	347	1.00E-22	113.2	GO:0006457//protein folding;GO:0051087//chaperone binding;GO:0000774//adenyl-nucleotide exchange factor activity;GO:0042803//protein homodimerization activity
CL5034.Contig2_All	KDO46639.1	72.86	350	95	16	43	1054	1	347	3.40E-129	466.8	GO:0006457//protein folding;GO:0005759//mitochondrial matrix;GO:0051087//chaperone binding;GO:0000774//adenyl-nucleotide exchange factor activity;GO:0042803//protein homodimerization activity
CL5034.Contig2_All	XP_006437270.1	71.03	359	104	19	16	1054	35	387	2.10E-126	457.6	GO:0006457//protein folding;GO:0005759//mitochondrial matrix;GO:0051087//chaperone binding;GO:0000774//adenyl-nucleotide exchange factor activity;GO:0042803//protein homodimerization activity
CL5034.Contig2_All	XP_006484785.1	72.29	350	97	19	43	1054	1	344	3.50E-126	456.8	GO:0006457//protein folding;GO:0005759//mitochondrial matrix;GO:0051087//chaperone binding;GO:0000774//adenyl-nucleotide exchange factor activity;GO:0042803//protein homodimerization activity
CL5034.Contig2_All	XP_007029907.2	67.64	343	111	13	43	1054	1	336	1.90E-119	434.5	GO:0006457//protein folding;GO:0005759//mitochondrial matrix;GO:0051087//chaperone binding;GO:0000774//adenyl-nucleotide exchange factor activity;GO:0042803//protein homodimerization activity
CL5034.Contig2_All	XP_021643979.1	69.44	337	103	8	43	1042	1	333	2.70E-118	430.6	GO:0006457//protein folding;GO:0005759//mitochondrial matrix;GO:0051087//chaperone binding;GO:0000774//adenyl-nucleotide exchange factor activity;GO:0042803//protein homodimerization activity
CL5035.Contig1_All	XP_006432171.1	80.23	440	87	1	1429	109	1	439	4.40E-204	715.7	GO:0005634//nucleus;GO:0006355//regulation of transcription, DNA-templated;GO:0032041//NAD-dependent histone deacetylase activity (H3-K14 specific);GO:0006351//transcription, DNA-templated
CL5035.Contig1_All	XP_015384642.1	78.79	448	95	9	1429	109	1	447	7.00E-202	708.4	GO:0005634//nucleus;GO:0006355//regulation of transcription, DNA-templated;GO:0032041//NAD-dependent histone deacetylase activity (H3-K14 specific);GO:0006351//transcription, DNA-templated
CL5035.Contig1_All	OMO56160.1	77.41	456	103	16	1429	109	1	456	7.70E-201	704.9	GO:0005634//nucleus;GO:0006355//regulation of transcription, DNA-templated;GO:0032041//NAD-dependent histone deacetylase activity (H3-K14 specific);GO:0006351//transcription, DNA-templated
CL5035.Contig1_All	XP_015384644.1	78.57	448	96	10	1429	109	1	446	5.00E-200	702.2	GO:0005634//nucleus;GO:0006355//regulation of transcription, DNA-templated;GO:0032041//NAD-dependent histone deacetylase activity (H3-K14 specific);GO:0006351//transcription, DNA-templated
CL5035.Contig1_All	OMP08590.1	79.18	437	91	4	1429	130	1	437	5.50E-199	698.7	GO:0005634//nucleus;GO:0006355//regulation of transcription, DNA-templated;GO:0032041//NAD-dependent histone deacetylase activity (H3-K14 specific);GO:0006351//transcription, DNA-templated
CL5035.Contig2_All	XP_006432171.1	75	356	89	1	2	1070	1	355	8.40E-150	535	GO:0005634//nucleus;GO:0006355//regulation of transcription, DNA-templated;GO:0032041//NAD-dependent histone deacetylase activity (H3-K14 specific);GO:0006351//transcription, DNA-templated
CL5035.Contig2_All	OMP08590.1	74.17	360	93	4	2	1070	1	360	1.90E-149	533.9	GO:0005634//nucleus;GO:0006355//regulation of transcription, DNA-templated;GO:0032041//NAD-dependent histone deacetylase activity (H3-K14 specific);GO:0006351//transcription, DNA-templated
CL5035.Contig2_All	XP_015384642.1	73.35	364	97	9	2	1070	1	363	1.30E-147	527.7	GO:0005634//nucleus;GO:0006355//regulation of transcription, DNA-templated;GO:0032041//NAD-dependent histone deacetylase activity (H3-K14 specific);GO:0006351//transcription, DNA-templated
CL5035.Contig2_All	OMO56160.1	72.04	372	104	16	2	1070	1	372	3.90E-147	526.2	GO:0005634//nucleus;GO:0006355//regulation of transcription, DNA-templated;GO:0032041//NAD-dependent histone deacetylase activity (H3-K14 specific);GO:0006351//transcription, DNA-templated
CL5035.Contig2_All	XP_015384644.1	73.08	364	98	10	2	1070	1	362	9.60E-146	521.5	GO:0005634//nucleus;GO:0006355//regulation of transcription, DNA-templated;GO:0032041//NAD-dependent histone deacetylase activity (H3-K14 specific);GO:0006351//transcription, DNA-templated
CL5035.Contig3_All	XP_019075100.1	90.62	160	15	0	610	1090	191	350	1.40E-78	298.5	GO:0005634//nucleus;GO:0006355//regulation of transcription, DNA-templated;GO:0032041//NAD-dependent histone deacetylase activity (H3-K14 specific);GO:0006351//transcription, DNA-templated;GO:0042903//tubulin deacetylase activity;GO:0043621//protein self-association;GO:0048487//beta-tubulin binding;GO:0005829//cytosol;GO:0043014//alpha-tubulin binding;GO:0051721//protein phosphatase 2A binding;GO…
CL5035.Contig3_All	XP_019075100.1	57.87	197	83	6	2	593	1	191	1.40E-51	208.8	GO:0005634//nucleus;GO:0006355//regulation of transcription, DNA-templated;GO:0032041//NAD-dependent histone deacetylase activity (H3-K14 specific);GO:0006351//transcription, DNA-templated;GO:0042903//tubulin deacetylase activity;GO:0043621//protein self-association;GO:0048487//beta-tubulin binding;GO:0005829//cytosol;GO:0043014//alpha-tubulin binding;GO:0051721//protein phosphatase 2A binding;GO…
CL5035.Contig3_All	XP_019075100.1	90.62	160	15	0	610	1090	194	353	1.40E-78	298.5	GO:0005634//nucleus;GO:0006355//regulation of transcription, DNA-templated;GO:0032041//NAD-dependent histone deacetylase activity (H3-K14 specific);GO:0006351//transcription, DNA-templated;GO:0042903//tubulin deacetylase activity;GO:0043621//protein self-association;GO:0048487//beta-tubulin binding;GO:0005829//cytosol;GO:0043014//alpha-tubulin binding;GO:0051721//protein phosphatase 2A binding;GO…
CL5035.Contig3_All	XP_002267516.1	59.79	189	76	3	26	593	9	194	1.50E-53	215.3	GO:0005634//nucleus;GO:0006355//regulation of transcription, DNA-templated;GO:0032041//NAD-dependent histone deacetylase activity (H3-K14 specific);GO:0006351//transcription, DNA-templated;GO:0042903//tubulin deacetylase activity;GO:0043621//protein self-association;GO:0048487//beta-tubulin binding;GO:0005829//cytosol;GO:0043014//alpha-tubulin binding;GO:0051721//protein phosphatase 2A binding;GO…
CL5035.Contig3_All	XP_002267516.1	87.5	160	20	0	610	1090	213	372	3.70E-76	290.4	GO:0005634//nucleus;GO:0006355//regulation of transcription, DNA-templated;GO:0032041//NAD-dependent histone deacetylase activity (H3-K14 specific);GO:0006351//transcription, DNA-templated;GO:0042903//tubulin deacetylase activity;GO:0043621//protein self-association;GO:0048487//beta-tubulin binding;GO:0005829//cytosol;GO:0043014//alpha-tubulin binding;GO:0051721//protein phosphatase 2A binding;GO…
CL5035.Contig3_All	OMO56160.1	64.42	208	74	4	2	614	1	208	1.80E-67	261.5	GO:0005634//nucleus;GO:0006355//regulation of transcription, DNA-templated;GO:0032041//NAD-dependent histone deacetylase activity (H3-K14 specific);GO:0006351//transcription, DNA-templated;GO:0042903//tubulin deacetylase activity;GO:0043621//protein self-association;GO:0048487//beta-tubulin binding;GO:0005829//cytosol;GO:0043014//alpha-tubulin binding;GO:0051721//protein phosphatase 2A binding;GO…
CL5035.Contig3_All	OMO56160.1	86.88	160	21	0	610	1090	182	341	1.80E-75	288.1	GO:0005634//nucleus;GO:0006355//regulation of transcription, DNA-templated;GO:0032041//NAD-dependent histone deacetylase activity (H3-K14 specific);GO:0006351//transcription, DNA-templated;GO:0042903//tubulin deacetylase activity;GO:0043621//protein self-association;GO:0048487//beta-tubulin binding;GO:0005829//cytosol;GO:0043014//alpha-tubulin binding;GO:0051721//protein phosphatase 2A binding;GO…
CL5035.Contig3_All	XP_002516301.1	66.46	158	53	4	131	593	25	182	2.60E-50	204.5	GO:0005634//nucleus;GO:0006355//regulation of transcription, DNA-templated;GO:0032041//NAD-dependent histone deacetylase activity (H3-K14 specific);GO:0006351//transcription, DNA-templated;GO:0042903//tubulin deacetylase activity;GO:0043621//protein self-association;GO:0048487//beta-tubulin binding;GO:0005829//cytosol;GO:0043014//alpha-tubulin binding;GO:0051721//protein phosphatase 2A binding;GO…
CL5035.Contig3_All	XP_002516301.1	87.5	160	20	0	610	1090	201	360	1.80E-75	288.1	GO:0005634//nucleus;GO:0006355//regulation of transcription, DNA-templated;GO:0032041//NAD-dependent histone deacetylase activity (H3-K14 specific);GO:0006351//transcription, DNA-templated;GO:0042903//tubulin deacetylase activity;GO:0043621//protein self-association;GO:0048487//beta-tubulin binding;GO:0005829//cytosol;GO:0043014//alpha-tubulin binding;GO:0051721//protein phosphatase 2A binding;GO…
CL5035.Contig3_All	XP_015891115.1	55.56	207	92	4	2	611	1	207	8.80E-54	216.1	GO:0005634//nucleus;GO:0006355//regulation of transcription, DNA-templated;GO:0032041//NAD-dependent histone deacetylase activity (H3-K14 specific);GO:0006351//transcription, DNA-templated;GO:0042903//tubulin deacetylase activity;GO:0043621//protein self-association;GO:0048487//beta-tubulin binding;GO:0005829//cytosol;GO:0043014//alpha-tubulin binding;GO:0051721//protein phosphatase 2A binding;GO…
CL5035.Contig4_All	XP_019075100.1	95.49	244	11	0	841	109	191	434	2.20E-134	484.2	GO:0005634//nucleus;GO:0006355//regulation of transcription, DNA-templated;GO:0032041//NAD-dependent histone deacetylase activity (H3-K14 specific);GO:0006351//transcription, DNA-templated;GO:0042903//tubulin deacetylase activity;GO:0043621//protein self-association;GO:0048487//beta-tubulin binding;GO:0005829//cytosol;GO:0043014//alpha-tubulin binding;GO:0051721//protein phosphatase 2A binding;GO…
CL5035.Contig4_All	XP_019075100.1	57.87	197	83	6	1449	858	1	191	1.80E-51	208.8	GO:0005634//nucleus;GO:0006355//regulation of transcription, DNA-templated;GO:0032041//NAD-dependent histone deacetylase activity (H3-K14 specific);GO:0006351//transcription, DNA-templated;GO:0042903//tubulin deacetylase activity;GO:0043621//protein self-association;GO:0048487//beta-tubulin binding;GO:0005829//cytosol;GO:0043014//alpha-tubulin binding;GO:0051721//protein phosphatase 2A binding;GO…
CL5035.Contig4_All	XP_019075100.1	95.49	244	11	0	841	109	194	437	2.20E-134	484.2	GO:0005634//nucleus;GO:0006355//regulation of transcription, DNA-templated;GO:0032041//NAD-dependent histone deacetylase activity (H3-K14 specific);GO:0006351//transcription, DNA-templated;GO:0042903//tubulin deacetylase activity;GO:0043621//protein self-association;GO:0048487//beta-tubulin binding;GO:0005829//cytosol;GO:0043014//alpha-tubulin binding;GO:0051721//protein phosphatase 2A binding;GO…
CL5035.Contig4_All	XP_002267516.1	59.79	189	76	3	1425	858	9	194	1.90E-53	215.3	GO:0005634//nucleus;GO:0006355//regulation of transcription, DNA-templated;GO:0032041//NAD-dependent histone deacetylase activity (H3-K14 specific);GO:0006351//transcription, DNA-templated;GO:0042903//tubulin deacetylase activity;GO:0043621//protein self-association;GO:0048487//beta-tubulin binding;GO:0005829//cytosol;GO:0043014//alpha-tubulin binding;GO:0051721//protein phosphatase 2A binding;GO…
CL5035.Contig4_All	XP_002267516.1	92.21	244	19	0	841	109	213	456	7.20E-130	469.2	GO:0005634//nucleus;GO:0006355//regulation of transcription, DNA-templated;GO:0032041//NAD-dependent histone deacetylase activity (H3-K14 specific);GO:0006351//transcription, DNA-templated;GO:0042903//tubulin deacetylase activity;GO:0043621//protein self-association;GO:0048487//beta-tubulin binding;GO:0005829//cytosol;GO:0043014//alpha-tubulin binding;GO:0051721//protein phosphatase 2A binding;GO…
CL5035.Contig4_All	OMO56160.1	64.42	208	74	4	1449	837	1	208	2.30E-67	261.5	GO:0005634//nucleus;GO:0006355//regulation of transcription, DNA-templated;GO:0032041//NAD-dependent histone deacetylase activity (H3-K14 specific);GO:0006351//transcription, DNA-templated;GO:0042903//tubulin deacetylase activity;GO:0043621//protein self-association;GO:0048487//beta-tubulin binding;GO:0005829//cytosol;GO:0043014//alpha-tubulin binding;GO:0051721//protein phosphatase 2A binding;GO…
CL5035.Contig4_All	OMO56160.1	92.21	244	19	0	841	109	206	449	4.70E-129	466.5	GO:0005634//nucleus;GO:0006355//regulation of transcription, DNA-templated;GO:0032041//NAD-dependent histone deacetylase activity (H3-K14 specific);GO:0006351//transcription, DNA-templated;GO:0042903//tubulin deacetylase activity;GO:0043621//protein self-association;GO:0048487//beta-tubulin binding;GO:0005829//cytosol;GO:0043014//alpha-tubulin binding;GO:0051721//protein phosphatase 2A binding;GO…
CL5035.Contig4_All	XP_016751204.1	60.1	208	83	5	1449	837	7	213	3.50E-60	237.7	GO:0005634//nucleus;GO:0006355//regulation of transcription, DNA-templated;GO:0032041//NAD-dependent histone deacetylase activity (H3-K14 specific);GO:0006351//transcription, DNA-templated;GO:0042903//tubulin deacetylase activity;GO:0043621//protein self-association;GO:0048487//beta-tubulin binding;GO:0005829//cytosol;GO:0043014//alpha-tubulin binding;GO:0051721//protein phosphatase 2A binding;GO…
CL5035.Contig4_All	XP_016751204.1	90.73	248	23	0	853	109	183	430	1.00E-128	465.3	GO:0005634//nucleus;GO:0006355//regulation of transcription, DNA-templated;GO:0032041//NAD-dependent histone deacetylase activity (H3-K14 specific);GO:0006351//transcription, DNA-templated;GO:0042903//tubulin deacetylase activity;GO:0043621//protein self-association;GO:0048487//beta-tubulin binding;GO:0005829//cytosol;GO:0043014//alpha-tubulin binding;GO:0051721//protein phosphatase 2A binding;GO…
CL5035.Contig4_All	XP_012460553.1	59.12	181	74	5	1449	918	7	186	4.30E-50	204.1	GO:0005634//nucleus;GO:0006355//regulation of transcription, DNA-templated;GO:0032041//NAD-dependent histone deacetylase activity (H3-K14 specific);GO:0006351//transcription, DNA-templated;GO:0042903//tubulin deacetylase activity;GO:0043621//protein self-association;GO:0048487//beta-tubulin binding;GO:0005829//cytosol;GO:0043014//alpha-tubulin binding;GO:0051721//protein phosphatase 2A binding;GO…
CL5041.Contig1_All	XP_006467101.1	67.14	910	299	42	136	2758	17	920	0	1147.5	GO:0006397//mRNA processing;GO:0005524//ATP binding;GO:0004672//protein kinase activity;GO:0004540//ribonuclease activity
CL5041.Contig1_All	XP_006467102.1	67.03	910	300	45	136	2758	17	917	0	1145.2	GO:0006397//mRNA processing;GO:0005524//ATP binding;GO:0004672//protein kinase activity;GO:0004540//ribonuclease activity
CL5041.Contig1_All	XP_006425256.1	68.7	853	267	34	274	2758	1	844	0	1117.8	GO:0006397//mRNA processing;GO:0005524//ATP binding;GO:0004672//protein kinase activity;GO:0004540//ribonuclease activity
CL5041.Contig1_All	XP_017981858.1	58.23	924	386	62	148	2758	9	924	4.30E-291	1005.7	GO:0006397//mRNA processing;GO:0005524//ATP binding;GO:0004672//protein kinase activity;GO:0004540//ribonuclease activity
CL5041.Contig1_All	EOX90629.1	57.96	923	388	62	148	2758	9	922	2.40E-289	1000	GO:0006397//mRNA processing;GO:0005524//ATP binding;GO:0004672//protein kinase activity;GO:0004540//ribonuclease activity
CL5041.Contig2_All	XP_006467101.1	81.55	466	86	0	148	1546	455	920	9.10E-222	774.6	GO:0006397//mRNA processing;GO:0005524//ATP binding;GO:0004672//protein kinase activity;GO:0004540//ribonuclease activity
CL5041.Contig2_All	XP_006467102.1	81.55	466	86	0	148	1546	452	917	9.10E-222	774.6	GO:0006397//mRNA processing;GO:0005524//ATP binding;GO:0004672//protein kinase activity;GO:0004540//ribonuclease activity
CL5041.Contig2_All	XP_006425256.1	80.69	466	90	5	148	1546	384	844	5.20E-217	758.8	GO:0006397//mRNA processing;GO:0005524//ATP binding;GO:0004672//protein kinase activity;GO:0004540//ribonuclease activity
CL5041.Contig2_All	XP_021691404.1	80.43	460	90	0	157	1537	463	922	1.70E-215	753.8	GO:0006397//mRNA processing;GO:0005524//ATP binding;GO:0004672//protein kinase activity;GO:0004540//ribonuclease activity
CL5041.Contig2_All	XP_021691405.1	80.43	460	90	0	157	1537	441	900	1.70E-215	753.8	GO:0006397//mRNA processing;GO:0005524//ATP binding;GO:0004672//protein kinase activity;GO:0004540//ribonuclease activity
CL5042.Contig1_All	XP_019262815.1	60	90	36	0	272	2	1	90	4.90E-23	112.1	GO:0008152//metabolic process;GO:0016758//transferase activity, transferring hexosyl groups
CL5042.Contig1_All	XP_016435748.1	61.11	90	35	0	272	2	1	90	4.90E-23	112.1	GO:0008152//metabolic process;GO:0016758//transferase activity, transferring hexosyl groups
CL5042.Contig1_All	XP_009606596.1	61.11	90	35	0	272	2	1	90	6.50E-23	111.7	GO:0008152//metabolic process;GO:0016758//transferase activity, transferring hexosyl groups
CL5042.Contig1_All	XP_016549859.1	64.56	79	28	0	239	2	13	91	9.30E-22	107.8	GO:0008152//metabolic process;GO:0016758//transferase activity, transferring hexosyl groups
CL5042.Contig1_All	XP_004252755.1	58.43	89	37	0	269	2	3	91	1.60E-21	107.1	GO:0008152//metabolic process;GO:0016758//transferase activity, transferring hexosyl groups
CL5043.Contig1_All	XP_006476617.1	63.71	248	90	19	153	843	8	254	1.50E-79	301.6	GO:0046983//protein dimerization activity
CL5043.Contig1_All	XP_006476618.1	63.31	248	91	20	153	843	8	253	1.40E-77	295	GO:0046983//protein dimerization activity
CL5043.Contig1_All	XP_006476619.1	63.98	236	85	16	180	843	1	235	7.00E-77	292.7	GO:0046983//protein dimerization activity
CL5043.Contig1_All	XP_006439610.1	63.56	236	86	16	180	843	1	235	9.10E-77	292.4	GO:0046983//protein dimerization activity
CL5043.Contig1_All	XP_021651761.1	59.65	228	92	9	180	846	1	225	2.90E-67	260.8	GO:0046983//protein dimerization activity
CL5043.Contig2_All	XP_006476617.1	66.11	239	81	16	146	815	16	254	5.90E-81	306.2	GO:0046983//protein dimerization activity
CL5043.Contig2_All	XP_006476618.1	65.69	239	82	17	146	815	16	253	5.50E-79	299.7	GO:0046983//protein dimerization activity
CL5043.Contig2_All	XP_006476619.1	65.53	235	81	16	158	815	1	235	2.10E-78	297.7	GO:0046983//protein dimerization activity
CL5043.Contig2_All	XP_006439610.1	65.11	235	82	16	158	815	1	235	2.80E-78	297.4	GO:0046983//protein dimerization activity
CL5043.Contig2_All	XP_021651761.1	60.62	226	89	7	158	818	1	225	6.80E-69	266.2	GO:0046983//protein dimerization activity
CL5043.Contig3_All	XP_006476617.1	66.53	239	80	16	157	826	16	254	1.00E-80	305.4	GO:0046983//protein dimerization activity
CL5043.Contig3_All	XP_006476619.1	66.38	235	79	16	169	826	1	235	7.30E-79	299.3	GO:0046983//protein dimerization activity
CL5043.Contig3_All	XP_006439610.1	65.96	235	80	16	169	826	1	235	9.60E-79	298.9	GO:0046983//protein dimerization activity
CL5043.Contig3_All	XP_006476618.1	66.11	239	81	17	157	826	16	253	9.60E-79	298.9	GO:0046983//protein dimerization activity
CL5043.Contig3_All	XP_018826604.1	60.7	229	90	16	166	805	2	230	5.30E-69	266.5	GO:0046983//protein dimerization activity
CL5043.Contig4_All	XP_006476617.1	66.11	239	81	16	183	852	16	254	6.10E-81	306.2	GO:0046983//protein dimerization activity
CL5043.Contig4_All	XP_006476618.1	65.69	239	82	17	183	852	16	253	5.70E-79	299.7	GO:0046983//protein dimerization activity
CL5043.Contig4_All	XP_006476619.1	65.53	235	81	16	195	852	1	235	2.20E-78	297.7	GO:0046983//protein dimerization activity
CL5043.Contig4_All	XP_006439610.1	65.11	235	82	16	195	852	1	235	2.80E-78	297.4	GO:0046983//protein dimerization activity
CL5043.Contig4_All	XP_021651761.1	60.62	226	89	7	195	855	1	225	7.00E-69	266.2	GO:0046983//protein dimerization activity
CL5044.Contig1_All	XP_021280987.1	97.24	145	4	0	160	595	1	145	7.10E-78	295.4	GO:0003743//translation initiation factor activity
CL5044.Contig1_All	XP_019159005.1	95.86	145	6	0	160	595	1	145	1.60E-77	294.3	GO:0003743//translation initiation factor activity
CL5044.Contig1_All	XP_022145199.1	95.86	145	6	0	160	595	1	145	2.10E-77	293.9	GO:0003743//translation initiation factor activity
CL5044.Contig1_All	XP_007051647.1	96.55	145	5	0	160	595	1	145	3.50E-77	293.1	GO:0003743//translation initiation factor activity
CL5044.Contig1_All	XP_008457652.1	95.17	145	7	0	160	595	1	145	6.00E-77	292.4	GO:0003743//translation initiation factor activity
CL5044.Contig2_All	XP_021280987.1	97.24	145	4	0	547	112	1	145	6.60E-78	295.4	GO:0003743//translation initiation factor activity
CL5044.Contig2_All	XP_019159005.1	95.86	145	6	0	547	112	1	145	1.50E-77	294.3	GO:0003743//translation initiation factor activity
CL5044.Contig2_All	XP_022145199.1	95.86	145	6	0	547	112	1	145	1.90E-77	293.9	GO:0003743//translation initiation factor activity
CL5044.Contig2_All	XP_007051647.1	96.55	145	5	0	547	112	1	145	3.30E-77	293.1	GO:0003743//translation initiation factor activity
CL5044.Contig2_All	XP_008457652.1	95.17	145	7	0	547	112	1	145	5.60E-77	292.4	GO:0003743//translation initiation factor activity
CL5046.Contig1_All	XP_002526308.1	91.88	394	32	0	169	1351	1	394	1.10E-207	728	GO:0004332//fructose-bisphosphate aldolase activity;GO:0006096//glycolytic process
CL5046.Contig1_All	XP_021592425.1	91.62	394	33	0	169	1351	1	394	1.90E-207	727.2	GO:0004332//fructose-bisphosphate aldolase activity;GO:0006096//glycolytic process
CL5046.Contig1_All	XP_012075703.1	91.62	394	33	0	169	1351	1	394	1.90E-207	727.2	GO:0004332//fructose-bisphosphate aldolase activity;GO:0006096//glycolytic process
CL5046.Contig1_All	XP_006448338.1	91.39	395	34	1	169	1351	1	395	4.20E-207	726.1	GO:0004332//fructose-bisphosphate aldolase activity;GO:0006096//glycolytic process
CL5046.Contig1_All	XP_006468780.1	91.14	395	35	1	169	1351	1	395	9.40E-207	724.9	GO:0004332//fructose-bisphosphate aldolase activity;GO:0006096//glycolytic process
CL5046.Contig2_All	XP_002526308.1	91.88	394	32	0	168	1350	1	394	1.10E-207	728	GO:0004332//fructose-bisphosphate aldolase activity;GO:0006096//glycolytic process
CL5046.Contig2_All	XP_021592425.1	91.62	394	33	0	168	1350	1	394	1.90E-207	727.2	GO:0004332//fructose-bisphosphate aldolase activity;GO:0006096//glycolytic process
CL5046.Contig2_All	XP_012075703.1	91.62	394	33	0	168	1350	1	394	1.90E-207	727.2	GO:0004332//fructose-bisphosphate aldolase activity;GO:0006096//glycolytic process
CL5046.Contig2_All	XP_006448338.1	91.39	395	34	1	168	1350	1	395	4.10E-207	726.1	GO:0004332//fructose-bisphosphate aldolase activity;GO:0006096//glycolytic process
CL5046.Contig2_All	XP_006468780.1	91.14	395	35	1	168	1350	1	395	9.20E-207	724.9	GO:0004332//fructose-bisphosphate aldolase activity;GO:0006096//glycolytic process
CL5049.Contig1_All	XP_006438103.1	82.82	163	28	0	806	317	5	167	7.30E-71	272.7	GO:0016021//integral component of membrane
CL5049.Contig1_All	XP_006484048.1	83.33	162	27	0	803	317	7	168	7.30E-71	272.7	GO:0016021//integral component of membrane
CL5049.Contig1_All	XP_017971823.1	76.37	182	43	7	857	311	1	175	8.10E-70	269.2	GO:0016021//integral component of membrane
CL5049.Contig1_All	XP_021632311.1	80.23	177	35	3	842	317	7	182	8.10E-70	269.2	GO:0016021//integral component of membrane
CL5049.Contig1_All	XP_011041553.1	79.04	167	35	0	812	311	7	173	1.40E-69	268.5	GO:0016021//integral component of membrane
CL5049.Contig2_All	XP_006484048.1	83.33	162	27	0	267	753	7	168	7.30E-71	272.7	GO:0016021//integral component of membrane
CL5049.Contig2_All	XP_006438103.1	82.82	163	28	0	264	753	5	167	7.30E-71	272.7	GO:0016021//integral component of membrane
CL5049.Contig2_All	XP_017971823.1	76.37	182	43	7	213	759	1	175	8.00E-70	269.2	GO:0016021//integral component of membrane
CL5049.Contig2_All	XP_021632311.1	80.23	177	35	3	228	753	7	182	8.00E-70	269.2	GO:0016021//integral component of membrane
CL5049.Contig2_All	XP_011041553.1	79.04	167	35	0	258	759	7	173	1.40E-69	268.5	GO:0016021//integral component of membrane
CL5050.Contig1_All	XP_006443626.1	82.78	598	103	19	1968	225	1	596	1.80E-277	960.3	GO:0042254//ribosome biogenesis;GO:0005730//nucleolus;GO:0005525//GTP binding;GO:0003924//GTPase activity
CL5050.Contig1_All	KDO65903.1	82.61	598	104	19	1968	225	1	596	6.70E-277	958.4	GO:0042254//ribosome biogenesis;GO:0005730//nucleolus;GO:0005525//GTP binding;GO:0003924//GTPase activity
CL5050.Contig1_All	XP_012085132.1	80.3	599	118	19	1968	225	1	598	1.10E-268	931	GO:0042254//ribosome biogenesis;GO:0005730//nucleolus;GO:0005525//GTP binding;GO:0003924//GTPase activity
CL5050.Contig1_All	XP_021690087.1	78.03	610	134	30	1968	225	1	609	7.70E-265	918.3	GO:0042254//ribosome biogenesis;GO:0005730//nucleolus;GO:0005525//GTP binding;GO:0003924//GTPase activity
CL5050.Contig1_All	XP_002303032.2	79.07	602	126	23	1968	225	1	600	2.50E-263	913.3	GO:0042254//ribosome biogenesis;GO:0005730//nucleolus;GO:0005525//GTP binding;GO:0003924//GTPase activity
CL5050.Contig2_All	XP_006443626.1	82.94	598	102	19	203	1946	1	596	5.10E-278	961.8	GO:0005525//GTP binding
CL5050.Contig2_All	KDO65903.1	82.78	598	103	19	203	1946	1	596	1.90E-277	959.9	GO:0005525//GTP binding
CL5050.Contig2_All	XP_012085132.1	80.47	599	117	19	203	1946	1	598	4.30E-269	932.2	GO:0005525//GTP binding
CL5050.Contig2_All	XP_021690087.1	78.2	610	133	30	203	1946	1	609	2.90E-265	919.5	GO:0005525//GTP binding
CL5050.Contig2_All	XP_010274283.1	78.33	609	132	29	203	1943	1	609	9.30E-264	914.4	GO:0005525//GTP binding
CL5050.Contig3_All	XP_006443626.1	82.94	598	102	19	247	1990	1	596	5.20E-278	961.8	GO:0005525//GTP binding
CL5050.Contig3_All	KDO65903.1	82.78	598	103	19	247	1990	1	596	2.00E-277	959.9	GO:0005525//GTP binding
CL5050.Contig3_All	XP_012085132.1	80.47	599	117	19	247	1990	1	598	4.40E-269	932.2	GO:0005525//GTP binding
CL5050.Contig3_All	XP_021690087.1	78.2	610	133	30	247	1990	1	609	2.90E-265	919.5	GO:0005525//GTP binding
CL5050.Contig3_All	XP_010274283.1	78.33	609	132	29	247	1987	1	609	9.50E-264	914.4	GO:0005525//GTP binding
CL5051.Contig1_All	XP_015384639.1	80.25	81	16	3	436	193	101	178	5.70E-29	132.5	GO:0016021//integral component of membrane
CL5051.Contig1_All	XP_006452444.1	79.01	81	17	3	436	193	101	178	7.50E-29	132.1	GO:0016021//integral component of membrane
CL5051.Contig1_All	XP_021905795.1	88.24	68	8	0	409	205	1	68	3.70E-28	129.8	GO:0016021//integral component of membrane
CL5051.Contig1_All	OWM85870.1	81.08	74	14	2	409	193	1	74	4.10E-27	126.3	GO:0016021//integral component of membrane
CL5051.Contig1_All	OWM88091.1	77.78	72	16	0	409	193	1	72	7.00E-27	125.6	GO:0016021//integral component of membrane
CL5051.Contig2_All	XP_021905795.1	84.93	73	11	4	412	193	1	69	6.70E-28	129	GO:0016021//integral component of membrane
CL5051.Contig2_All	OWM85870.1	81.08	74	14	1	412	193	1	74	1.90E-27	127.5	GO:0016021//integral component of membrane
CL5051.Contig2_All	XP_015384639.1	79.01	81	17	5	433	193	102	178	9.70E-27	125.2	GO:0016021//integral component of membrane
CL5051.Contig2_All	XP_006452444.1	77.92	77	17	4	424	193	106	178	1.60E-26	124.4	GO:0016021//integral component of membrane
CL5051.Contig2_All	KDO62110.1	80.26	76	15	4	421	193	1	72	2.20E-26	124	GO:0016021//integral component of membrane
CL5052.Contig1_All	XP_006576193.1	85.58	104	15	2	275	587	22	123	6.40E-42	176	GO:0042549//photosystem II stabilization;GO:0009535//chloroplast thylakoid membrane;GO:0009523//photosystem II;GO:0016021//integral component of membrane;GO:0015979//photosynthesis;GO:0009507//chloroplast
CL5052.Contig1_All	NP_001236601.1	85.44	103	15	2	278	587	33	133	2.40E-41	174.1	GO:0042549//photosystem II stabilization;GO:0009535//chloroplast thylakoid membrane;GO:0009523//photosystem II;GO:0016021//integral component of membrane;GO:0015979//photosynthesis;GO:0009507//chloroplast
CL5052.Contig1_All	NP_001236601.1	60.61	33	13	0	71	170	1	33	2.7	37.7	GO:0042549//photosystem II stabilization;GO:0009535//chloroplast thylakoid membrane;GO:0009523//photosystem II;GO:0016021//integral component of membrane;GO:0015979//photosynthesis;GO:0009507//chloroplast
CL5052.Contig1_All	NP_001236601.1	84.62	104	16	2	278	587	33	135	4.20E-41	173.3	GO:0042549//photosystem II stabilization;GO:0009535//chloroplast thylakoid membrane;GO:0009523//photosystem II;GO:0016021//integral component of membrane;GO:0015979//photosynthesis;GO:0009507//chloroplast
CL5052.Contig1_All	XP_007162496.1	57.58	33	14	0	71	170	1	33	4.6	37	GO:0042549//photosystem II stabilization;GO:0009535//chloroplast thylakoid membrane;GO:0009523//photosystem II;GO:0016021//integral component of membrane;GO:0015979//photosynthesis;GO:0009507//chloroplast
CL5052.Contig1_All	XP_007162496.1	58.05	174	73	40	71	587	1	136	4.20E-41	173.3	GO:0042549//photosystem II stabilization;GO:0009535//chloroplast thylakoid membrane;GO:0009523//photosystem II;GO:0016021//integral component of membrane;GO:0015979//photosynthesis;GO:0009507//chloroplast
CL5052.Contig1_All	OMO78395.1	58.62	174	72	40	71	587	1	136	4.20E-41	173.3	GO:0042549//photosystem II stabilization;GO:0009535//chloroplast thylakoid membrane;GO:0009523//photosystem II;GO:0016021//integral component of membrane;GO:0015979//photosynthesis;GO:0009507//chloroplast
CL5052.Contig2_All	XP_006443912.1	82.35	136	24	2	345	750	1	135	7.50E-53	212.6	GO:0042549//photosystem II stabilization;GO:0009535//chloroplast thylakoid membrane;GO:0009523//photosystem II;GO:0016021//integral component of membrane;GO:0015979//photosynthesis;GO:0009507//chloroplast
CL5052.Contig2_All	NP_001236601.1	79.26	135	28	2	345	750	1	133	1.60E-50	204.9	GO:0042549//photosystem II stabilization;GO:0009535//chloroplast thylakoid membrane;GO:0009523//photosystem II;GO:0016021//integral component of membrane;GO:0015979//photosynthesis;GO:0009507//chloroplast
CL5052.Contig2_All	XP_007162496.1	77.94	136	30	2	345	750	1	135	4.60E-50	203.4	GO:0042549//photosystem II stabilization;GO:0009535//chloroplast thylakoid membrane;GO:0009523//photosystem II;GO:0016021//integral component of membrane;GO:0015979//photosynthesis;GO:0009507//chloroplast
CL5052.Contig2_All	XP_004289903.1	77.21	136	31	1	345	750	1	136	7.80E-50	202.6	GO:0042549//photosystem II stabilization;GO:0009535//chloroplast thylakoid membrane;GO:0009523//photosystem II;GO:0016021//integral component of membrane;GO:0015979//photosynthesis;GO:0009507//chloroplast
CL5052.Contig2_All	NP_001235636.1	80.74	135	26	3	345	750	1	132	1.00E-49	202.2	GO:0042549//photosystem II stabilization;GO:0009535//chloroplast thylakoid membrane;GO:0009523//photosystem II;GO:0016021//integral component of membrane;GO:0015979//photosynthesis;GO:0009507//chloroplast
CL5053.Contig1_All	KDO50375.1	84.38	858	134	3	286	2857	1	856	0	1495.7	GO:0006355//regulation of transcription, DNA-templated;GO:0008270//zinc ion binding
CL5053.Contig1_All	XP_006432553.1	84.03	858	137	1	286	2857	1	858	0	1495.3	GO:0006355//regulation of transcription, DNA-templated;GO:0008270//zinc ion binding
CL5053.Contig1_All	XP_021690458.1	82.67	860	149	3	286	2857	1	860	0	1459.9	GO:0006355//regulation of transcription, DNA-templated;GO:0008270//zinc ion binding
CL5053.Contig1_All	XP_021811912.1	81.52	855	158	5	298	2857	6	857	0	1440.6	GO:0006355//regulation of transcription, DNA-templated;GO:0008270//zinc ion binding
CL5053.Contig1_All	XP_021618429.1	81.67	862	158	5	286	2857	1	862	0	1440.2	GO:0006355//regulation of transcription, DNA-templated;GO:0008270//zinc ion binding
CL5053.Contig2_All	KDO50375.1	84.38	858	134	3	279	2850	1	856	0	1495.7	GO:0006355//regulation of transcription, DNA-templated;GO:0008270//zinc ion binding
CL5053.Contig2_All	XP_006432553.1	84.03	858	137	1	279	2850	1	858	0	1495.3	GO:0006355//regulation of transcription, DNA-templated;GO:0008270//zinc ion binding
CL5053.Contig2_All	XP_021690458.1	82.67	860	149	3	279	2850	1	860	0	1459.9	GO:0006355//regulation of transcription, DNA-templated;GO:0008270//zinc ion binding
CL5053.Contig2_All	XP_021811912.1	81.52	855	158	5	291	2850	6	857	0	1440.6	GO:0006355//regulation of transcription, DNA-templated;GO:0008270//zinc ion binding
CL5053.Contig2_All	XP_021618429.1	81.67	862	158	5	279	2850	1	862	0	1440.2	GO:0006355//regulation of transcription, DNA-templated;GO:0008270//zinc ion binding
CL5054.Contig1_All	XP_006466113.1	86.73	324	43	4	1569	597	1	320	3.40E-155	553.5	GO:0055085//transmembrane transport;GO:0016021//integral component of membrane;GO:0005739//mitochondrion;GO:0009941//chloroplast envelope;GO:0009658//chloroplast organization;GO:0000095//S-adenosyl-L-methionine transmembrane transporter activity
CL5054.Contig1_All	XP_006441382.1	86.73	324	43	4	1569	597	1	320	4.40E-155	553.1	GO:0055085//transmembrane transport;GO:0016021//integral component of membrane;GO:0005739//mitochondrion;GO:0009941//chloroplast envelope;GO:0009658//chloroplast organization;GO:0000095//S-adenosyl-L-methionine transmembrane transporter activity
CL5054.Contig1_All	XP_007048160.1	85.8	324	46	0	1569	597	1	324	7.10E-153	545.8	GO:0055085//transmembrane transport;GO:0016021//integral component of membrane;GO:0005739//mitochondrion;GO:0009941//chloroplast envelope;GO:0009658//chloroplast organization;GO:0000095//S-adenosyl-L-methionine transmembrane transporter activity
CL5054.Contig1_All	CBI21530.3	84.1	327	52	3	1569	597	40	366	3.00E-151	540.4	GO:0055085//transmembrane transport;GO:0016021//integral component of membrane;GO:0005739//mitochondrion;GO:0009941//chloroplast envelope;GO:0009658//chloroplast organization;GO:0000095//S-adenosyl-L-methionine transmembrane transporter activity
CL5054.Contig1_All	XP_002279217.1	84.1	327	52	3	1569	597	1	327	3.00E-151	540.4	GO:0055085//transmembrane transport;GO:0016021//integral component of membrane;GO:0005739//mitochondrion;GO:0009941//chloroplast envelope;GO:0009658//chloroplast organization;GO:0000095//S-adenosyl-L-methionine transmembrane transporter activity
CL5054.Contig2_All	XP_010526619.1	84.57	188	29	0	738	174	1	188	1.30E-80	304.7	GO:0055085//transmembrane transport;GO:0016021//integral component of membrane;GO:0005739//mitochondrion;GO:0009941//chloroplast envelope;GO:0009658//chloroplast organization;GO:0000095//S-adenosyl-L-methionine transmembrane transporter activity
CL5054.Contig2_All	XP_007048160.1	82.98	188	32	0	738	174	1	188	1.30E-80	304.7	GO:0055085//transmembrane transport;GO:0016021//integral component of membrane;GO:0005739//mitochondrion;GO:0009941//chloroplast envelope;GO:0009658//chloroplast organization;GO:0000095//S-adenosyl-L-methionine transmembrane transporter activity
CL5054.Contig2_All	XP_015886855.1	83.51	188	31	3	738	174	1	185	1.70E-80	304.3	GO:0055085//transmembrane transport;GO:0016021//integral component of membrane;GO:0005739//mitochondrion;GO:0009941//chloroplast envelope;GO:0009658//chloroplast organization;GO:0000095//S-adenosyl-L-methionine transmembrane transporter activity
CL5054.Contig2_All	XP_006466113.1	83.51	188	31	4	738	174	1	184	2.30E-80	303.9	GO:0055085//transmembrane transport;GO:0016021//integral component of membrane;GO:0005739//mitochondrion;GO:0009941//chloroplast envelope;GO:0009658//chloroplast organization;GO:0000095//S-adenosyl-L-methionine transmembrane transporter activity
CL5054.Contig2_All	XP_006441382.1	83.51	188	31	4	738	174	1	184	3.00E-80	303.5	GO:0055085//transmembrane transport;GO:0016021//integral component of membrane;GO:0005739//mitochondrion;GO:0009941//chloroplast envelope;GO:0009658//chloroplast organization;GO:0000095//S-adenosyl-L-methionine transmembrane transporter activity
CL5054.Contig3_All	XP_006466113.1	86.72	256	34	4	1519	751	1	252	6.30E-119	433	GO:0055085//transmembrane transport;GO:0016021//integral component of membrane;GO:0005739//mitochondrion;GO:0009941//chloroplast envelope;GO:0009658//chloroplast organization;GO:0000095//S-adenosyl-L-methionine transmembrane transporter activity
CL5054.Contig3_All	XP_006466113.1	86.76	68	9	0	674	470	253	320	2.80E-26	125.2	GO:0055085//transmembrane transport;GO:0016021//integral component of membrane;GO:0005739//mitochondrion;GO:0009941//chloroplast envelope;GO:0009658//chloroplast organization;GO:0000095//S-adenosyl-L-methionine transmembrane transporter activity
CL5054.Contig3_All	XP_006466113.1	86.33	256	35	0	1519	751	1	256	6.30E-119	433	GO:0055085//transmembrane transport;GO:0016021//integral component of membrane;GO:0005739//mitochondrion;GO:0009941//chloroplast envelope;GO:0009658//chloroplast organization;GO:0000095//S-adenosyl-L-methionine transmembrane transporter activity
CL5054.Contig3_All	XP_007048160.1	83.82	68	11	0	674	470	257	324	5.90E-24	117.5	GO:0055085//transmembrane transport;GO:0016021//integral component of membrane;GO:0005739//mitochondrion;GO:0009941//chloroplast envelope;GO:0009658//chloroplast organization;GO:0000095//S-adenosyl-L-methionine transmembrane transporter activity
CL5054.Contig3_All	XP_007048160.1	85.6	257	37	0	1519	748	1	257	1.40E-118	431.8	GO:0055085//transmembrane transport;GO:0016021//integral component of membrane;GO:0005739//mitochondrion;GO:0009941//chloroplast envelope;GO:0009658//chloroplast organization;GO:0000095//S-adenosyl-L-methionine transmembrane transporter activity
CL5054.Contig3_All	XP_010526619.1	87.11	256	33	0	1519	751	1	256	3.10E-118	430.6	GO:0055085//transmembrane transport;GO:0016021//integral component of membrane;GO:0005739//mitochondrion;GO:0009941//chloroplast envelope;GO:0009658//chloroplast organization;GO:0000095//S-adenosyl-L-methionine transmembrane transporter activity
CL5054.Contig3_All	XP_010526619.1	70.15	67	20	0	674	473	257	323	4.80E-18	97.8	GO:0055085//transmembrane transport;GO:0016021//integral component of membrane;GO:0005739//mitochondrion;GO:0009941//chloroplast envelope;GO:0009658//chloroplast organization;GO:0000095//S-adenosyl-L-methionine transmembrane transporter activity
CL5054.Contig3_All	XP_010526619.1	86.33	256	35	4	1519	751	1	252	4.10E-118	430.3	GO:0055085//transmembrane transport;GO:0016021//integral component of membrane;GO:0005739//mitochondrion;GO:0009941//chloroplast envelope;GO:0009658//chloroplast organization;GO:0000095//S-adenosyl-L-methionine transmembrane transporter activity
CL5054.Contig3_All	XP_006441382.1	88.24	68	8	0	674	470	253	320	5.70E-27	127.5	GO:0055085//transmembrane transport;GO:0016021//integral component of membrane;GO:0005739//mitochondrion;GO:0009941//chloroplast envelope;GO:0009658//chloroplast organization;GO:0000095//S-adenosyl-L-methionine transmembrane transporter activity
CL5054.Contig4_All	XP_006466113.1	86.73	324	43	4	1442	470	1	320	3.10E-155	553.5	GO:0055085//transmembrane transport;GO:0016021//integral component of membrane;GO:0005739//mitochondrion;GO:0009941//chloroplast envelope;GO:0009658//chloroplast organization;GO:0000095//S-adenosyl-L-methionine transmembrane transporter activity
CL5054.Contig4_All	XP_006441382.1	86.73	324	43	4	1442	470	1	320	4.00E-155	553.1	GO:0055085//transmembrane transport;GO:0016021//integral component of membrane;GO:0005739//mitochondrion;GO:0009941//chloroplast envelope;GO:0009658//chloroplast organization;GO:0000095//S-adenosyl-L-methionine transmembrane transporter activity
CL5054.Contig4_All	XP_007048160.1	85.8	324	46	0	1442	470	1	324	6.40E-153	545.8	GO:0055085//transmembrane transport;GO:0016021//integral component of membrane;GO:0005739//mitochondrion;GO:0009941//chloroplast envelope;GO:0009658//chloroplast organization;GO:0000095//S-adenosyl-L-methionine transmembrane transporter activity
CL5054.Contig4_All	CBI21530.3	84.1	327	52	3	1442	470	40	366	2.70E-151	540.4	GO:0055085//transmembrane transport;GO:0016021//integral component of membrane;GO:0005739//mitochondrion;GO:0009941//chloroplast envelope;GO:0009658//chloroplast organization;GO:0000095//S-adenosyl-L-methionine transmembrane transporter activity
CL5054.Contig4_All	XP_002279217.1	84.1	327	52	3	1442	470	1	327	2.70E-151	540.4	GO:0055085//transmembrane transport;GO:0016021//integral component of membrane;GO:0005739//mitochondrion;GO:0009941//chloroplast envelope;GO:0009658//chloroplast organization;GO:0000095//S-adenosyl-L-methionine transmembrane transporter activity
CL5054.Contig5_All	XP_006466113.1	86.72	256	34	4	1643	875	1	252	6.80E-119	433	GO:0055085//transmembrane transport;GO:0016021//integral component of membrane;GO:0005739//mitochondrion;GO:0009941//chloroplast envelope;GO:0009658//chloroplast organization;GO:0000095//S-adenosyl-L-methionine transmembrane transporter activity
CL5054.Contig5_All	XP_006466113.1	86.76	68	9	0	798	594	253	320	3.00E-26	125.2	GO:0055085//transmembrane transport;GO:0016021//integral component of membrane;GO:0005739//mitochondrion;GO:0009941//chloroplast envelope;GO:0009658//chloroplast organization;GO:0000095//S-adenosyl-L-methionine transmembrane transporter activity
CL5054.Contig5_All	XP_006466113.1	86.33	256	35	0	1643	875	1	256	6.80E-119	433	GO:0055085//transmembrane transport;GO:0016021//integral component of membrane;GO:0005739//mitochondrion;GO:0009941//chloroplast envelope;GO:0009658//chloroplast organization;GO:0000095//S-adenosyl-L-methionine transmembrane transporter activity
CL5054.Contig5_All	XP_007048160.1	83.82	68	11	0	798	594	257	324	6.30E-24	117.5	GO:0055085//transmembrane transport;GO:0016021//integral component of membrane;GO:0005739//mitochondrion;GO:0009941//chloroplast envelope;GO:0009658//chloroplast organization;GO:0000095//S-adenosyl-L-methionine transmembrane transporter activity
CL5054.Contig5_All	XP_007048160.1	85.6	257	37	0	1643	872	1	257	1.50E-118	431.8	GO:0055085//transmembrane transport;GO:0016021//integral component of membrane;GO:0005739//mitochondrion;GO:0009941//chloroplast envelope;GO:0009658//chloroplast organization;GO:0000095//S-adenosyl-L-methionine transmembrane transporter activity
CL5054.Contig5_All	XP_010526619.1	87.11	256	33	0	1643	875	1	256	3.40E-118	430.6	GO:0055085//transmembrane transport;GO:0016021//integral component of membrane;GO:0005739//mitochondrion;GO:0009941//chloroplast envelope;GO:0009658//chloroplast organization;GO:0000095//S-adenosyl-L-methionine transmembrane transporter activity
CL5054.Contig5_All	XP_010526619.1	70.15	67	20	0	798	597	257	323	5.20E-18	97.8	GO:0055085//transmembrane transport;GO:0016021//integral component of membrane;GO:0005739//mitochondrion;GO:0009941//chloroplast envelope;GO:0009658//chloroplast organization;GO:0000095//S-adenosyl-L-methionine transmembrane transporter activity
CL5054.Contig5_All	XP_010526619.1	86.33	256	35	4	1643	875	1	252	4.40E-118	430.3	GO:0055085//transmembrane transport;GO:0016021//integral component of membrane;GO:0005739//mitochondrion;GO:0009941//chloroplast envelope;GO:0009658//chloroplast organization;GO:0000095//S-adenosyl-L-methionine transmembrane transporter activity
CL5054.Contig5_All	XP_006441382.1	88.24	68	8	0	798	594	253	320	6.10E-27	127.5	GO:0055085//transmembrane transport;GO:0016021//integral component of membrane;GO:0005739//mitochondrion;GO:0009941//chloroplast envelope;GO:0009658//chloroplast organization;GO:0000095//S-adenosyl-L-methionine transmembrane transporter activity
CL5055.Contig2_All	XP_006480965.1	71.86	263	74	10	968	185	1	255	2.10E-94	350.9	GO:0016021//integral component of membrane
CL5055.Contig2_All	XP_006429304.1	71.48	263	75	10	968	185	1	255	8.10E-94	349	GO:0016021//integral component of membrane
CL5055.Contig2_All	XP_012087909.1	66.16	263	89	8	968	185	1	257	9.60E-87	325.5	GO:0016021//integral component of membrane
CL5055.Contig2_All	XP_018811479.1	68.25	252	80	10	968	221	1	245	9.60E-87	325.5	GO:0016021//integral component of membrane
CL5055.Contig2_All	XP_002309119.1	65.65	262	90	9	968	188	1	255	9.60E-87	325.5	GO:0016021//integral component of membrane
CL5055.Contig3_All	XP_006480965.1	69.01	171	53	9	928	421	1	164	1.80E-55	221.5	GO:0016021//integral component of membrane
CL5055.Contig3_All	XP_006480965.1	64.56	79	28	1	474	237	178	255	7.40E-17	93.2	GO:0016021//integral component of membrane
CL5055.Contig3_All	XP_006480965.1	69.01	171	53	9	928	421	1	164	1.80E-55	221.5	GO:0016021//integral component of membrane
CL5055.Contig3_All	XP_006429304.1	63.29	79	29	1	474	237	178	255	2.80E-16	91.3	GO:0016021//integral component of membrane
CL5055.Contig3_All	XP_006429304.1	64.91	171	60	6	928	421	1	167	4.40E-54	216.9	GO:0016021//integral component of membrane
CL5055.Contig3_All	XP_012087909.1	70.97	62	18	2	423	237	198	257	9.30E-12	76.3	GO:0016021//integral component of membrane
CL5055.Contig3_All	XP_012087909.1	64.71	170	60	6	925	421	1	166	1.70E-53	214.9	GO:0016021//integral component of membrane
CL5055.Contig3_All	KDP24487.1	70.97	62	18	2	423	237	197	256	9.30E-12	76.3	GO:0016021//integral component of membrane
CL5055.Contig3_All	KDP24487.1	65.5	171	59	7	928	421	1	166	3.80E-53	213.8	GO:0016021//integral component of membrane
CL5055.Contig3_All	XP_021657256.1	69.35	62	19	2	423	237	197	256	9.30E-12	76.3	GO:0016021//integral component of membrane
CL5055.Contig4_All	XP_012087909.1	62.39	117	44	6	485	140	1	113	6.90E-31	139	GO:0016021//integral component of membrane
CL5055.Contig4_All	KDP24487.1	62.07	116	44	6	482	140	1	112	2.60E-30	137.1	GO:0016021//integral component of membrane
CL5055.Contig4_All	XP_006429304.1	63.25	117	43	9	485	140	1	110	9.90E-30	135.2	GO:0016021//integral component of membrane
CL5055.Contig4_All	KDO53227.1	63.25	117	43	9	485	140	1	110	9.90E-30	135.2	GO:0016021//integral component of membrane
CL5055.Contig4_All	XP_006480965.1	63.25	117	43	9	485	140	1	110	9.90E-30	135.2	GO:0016021//integral component of membrane
CL5055.Contig5_All	XP_006480965.1	77.7	148	33	1	663	219	109	255	1.70E-55	221.9	GO:0016021//integral component of membrane
CL5055.Contig5_All	XP_006480965.1	63.25	117	43	9	1178	833	1	110	2.20E-29	135.2	GO:0016021//integral component of membrane
CL5055.Contig5_All	XP_006480965.1	77.03	148	34	1	663	219	109	255	6.60E-55	219.9	GO:0016021//integral component of membrane
CL5055.Contig5_All	XP_006429304.1	63.25	117	43	9	1178	833	1	110	2.20E-29	135.2	GO:0016021//integral component of membrane
CL5055.Contig5_All	XP_006429304.1	75.74	136	33	0	663	255	110	245	1.30E-50	205.7	GO:0016021//integral component of membrane
CL5055.Contig5_All	XP_018811479.1	58.47	118	49	10	1178	833	1	111	1.30E-26	125.9	GO:0016021//integral component of membrane
CL5055.Contig5_All	XP_018811479.1	72	150	42	3	669	219	110	256	3.80E-50	204.1	GO:0016021//integral component of membrane
CL5055.Contig5_All	XP_021289961.1	53.39	118	55	8	1178	833	1	113	3.00E-23	114.8	GO:0016021//integral component of membrane
CL5055.Contig5_All	XP_021289961.1	69.54	151	46	1	669	219	116	266	6.40E-50	203.4	GO:0016021//integral component of membrane
CL5055.Contig5_All	XP_010044084.1	62.77	94	35	6	1109	833	30	119	3.30E-22	111.3	GO:0016021//integral component of membrane
CL5055.Contig6_All	XP_006480965.1	71.86	263	74	10	1020	237	1	255	2.30E-94	350.9	GO:0016021//integral component of membrane
CL5055.Contig6_All	XP_006429304.1	71.48	263	75	10	1020	237	1	255	8.60E-94	349	GO:0016021//integral component of membrane
CL5055.Contig6_All	XP_012087909.1	66.16	263	89	8	1020	237	1	257	1.00E-86	325.5	GO:0016021//integral component of membrane
CL5055.Contig6_All	XP_018811479.1	68.25	252	80	10	1020	273	1	245	1.00E-86	325.5	GO:0016021//integral component of membrane
CL5055.Contig6_All	XP_002309119.1	65.65	262	90	9	1020	240	1	255	1.00E-86	325.5	GO:0016021//integral component of membrane
CL5056.Contig1_All	XP_015388071.1	74.32	950	244	7	3146	302	36	980	0	1435.2	GO:0008270//zinc ion binding
CL5056.Contig1_All	XP_006440836.1	73.03	975	263	11	3209	302	11	980	0	1430.6	GO:0008270//zinc ion binding
CL5056.Contig1_All	KDO65622.1	74.26	948	244	7	3146	308	1	943	0	1425.6	GO:0008270//zinc ion binding
CL5056.Contig1_All	XP_021688809.1	67.79	978	315	8	3212	302	11	988	0	1370.5	GO:0008270//zinc ion binding
CL5056.Contig1_All	XP_018807374.1	66.4	985	331	16	3221	302	6	986	0	1345.1	GO:0008270//zinc ion binding
CL5056.Contig2_All	XP_006446477.1	79.72	212	43	0	813	177	76	287	4.20E-92	343.2	GO:0005634//nucleus;GO:0048564//photosystem I assembly;GO:0005739//mitochondrion;GO:0009941//chloroplast envelope;GO:0098572//stromal side of plastid thylakoid membrane;GO:0009570//chloroplast stroma
CL5056.Contig2_All	XP_006446477.1	64.58	48	17	3	962	818	23	67	2.30E-05	55.1	GO:0005634//nucleus;GO:0048564//photosystem I assembly;GO:0005739//mitochondrion;GO:0009941//chloroplast envelope;GO:0098572//stromal side of plastid thylakoid membrane;GO:0009570//chloroplast stroma
CL5056.Contig2_All	XP_006446477.1	78.77	212	45	0	813	177	79	290	5.50E-92	342.8	GO:0005634//nucleus;GO:0048564//photosystem I assembly;GO:0005739//mitochondrion;GO:0009941//chloroplast envelope;GO:0098572//stromal side of plastid thylakoid membrane;GO:0009570//chloroplast stroma
CL5056.Contig2_All	XP_002274527.1	41.82	55	32	5	980	815	22	71	120	32.7	GO:0005634//nucleus;GO:0048564//photosystem I assembly;GO:0005739//mitochondrion;GO:0009941//chloroplast envelope;GO:0098572//stromal side of plastid thylakoid membrane;GO:0009570//chloroplast stroma
CL5056.Contig2_All	XP_002274527.1	78.3	212	46	0	813	177	74	285	5.50E-92	342.8	GO:0005634//nucleus;GO:0048564//photosystem I assembly;GO:0005739//mitochondrion;GO:0009941//chloroplast envelope;GO:0098572//stromal side of plastid thylakoid membrane;GO:0009570//chloroplast stroma
CL5056.Contig2_All	CBI34934.3	78.77	212	45	0	813	177	18	229	5.50E-92	342.8	GO:0005634//nucleus;GO:0048564//photosystem I assembly;GO:0005739//mitochondrion;GO:0009941//chloroplast envelope;GO:0098572//stromal side of plastid thylakoid membrane;GO:0009570//chloroplast stroma
CL5056.Contig2_All	XP_021670509.1	78.77	212	45	0	813	177	74	285	7.10E-92	342.4	GO:0005634//nucleus;GO:0048564//photosystem I assembly;GO:0005739//mitochondrion;GO:0009941//chloroplast envelope;GO:0098572//stromal side of plastid thylakoid membrane;GO:0009570//chloroplast stroma
CL5056.Contig2_All	XP_021670509.1	44.83	58	32	9	980	818	13	65	24	35	GO:0005634//nucleus;GO:0048564//photosystem I assembly;GO:0005739//mitochondrion;GO:0009941//chloroplast envelope;GO:0098572//stromal side of plastid thylakoid membrane;GO:0009570//chloroplast stroma
CL5056.Contig3_All	XP_015388071.1	74.32	950	244	7	3282	438	36	980	0	1435.2	GO:0008270//zinc ion binding
CL5056.Contig3_All	XP_006440836.1	73.03	975	263	11	3345	438	11	980	0	1430.6	GO:0008270//zinc ion binding
CL5056.Contig3_All	KDO65622.1	74.26	948	244	7	3282	444	1	943	0	1425.6	GO:0008270//zinc ion binding
CL5056.Contig3_All	XP_021688809.1	67.79	978	315	8	3348	438	11	988	0	1370.5	GO:0008270//zinc ion binding
CL5056.Contig3_All	XP_018807374.1	66.4	985	331	16	3357	438	6	986	0	1345.1	GO:0008270//zinc ion binding
CL5058.Contig1_All	XP_018847330.1	69.53	361	110	9	159	1236	39	392	2.10E-132	478	GO:0016021//integral component of membrane
CL5058.Contig1_All	XP_010060044.1	72.78	327	89	7	276	1236	26	352	1.00E-131	475.7	GO:0016021//integral component of membrane
CL5058.Contig1_All	OWM79608.1	70.24	336	100	12	264	1236	22	357	1.40E-128	465.3	GO:0016021//integral component of membrane
CL5058.Contig1_All	XP_018847331.1	74.12	313	81	4	300	1236	52	361	9.00E-128	462.6	GO:0016021//integral component of membrane
CL5058.Contig1_All	XP_011654637.1	70.57	333	98	11	252	1236	24	350	5.80E-127	459.9	GO:0016021//integral component of membrane
CL5058.Contig2_All	XP_018847330.1	69.53	361	110	9	158	1235	39	392	2.00E-132	478	GO:0016021//integral component of membrane
CL5058.Contig2_All	XP_010060044.1	72.78	327	89	7	275	1235	26	352	9.80E-132	475.7	GO:0016021//integral component of membrane
CL5058.Contig2_All	OWM79608.1	70.24	336	100	12	263	1235	22	357	1.30E-128	465.3	GO:0016021//integral component of membrane
CL5058.Contig2_All	XP_018847331.1	74.12	313	81	4	299	1235	52	361	8.60E-128	462.6	GO:0016021//integral component of membrane
CL5058.Contig2_All	XP_011654637.1	70.57	333	98	11	251	1235	24	350	5.50E-127	459.9	GO:0016021//integral component of membrane
CL5061.Contig1_All	ETO61737.1	46.63	163	87	7	486	9	191	350	1.30E-30	137.9	GO:0016021//integral component of membrane
CL5061.Contig1_All	ETO61737.1	46.01	163	88	7	486	9	221	380	3.10E-29	133.3	GO:0016021//integral component of membrane
CL5061.Contig1_All	ETO61737.1	43.6	172	97	12	483	3	232	403	2.00E-28	130.6	GO:0016021//integral component of membrane
CL5061.Contig1_All	ETO61737.1	41.9	179	104	20	486	9	246	424	2.60E-28	130.2	GO:0016021//integral component of membrane
CL5061.Contig1_All	ETO61737.1	45.39	152	83	7	444	9	169	320	6.10E-25	119	GO:0016021//integral component of membrane
CL5061.Contig1_All	ETO61737.1	32.1	162	110	33	414	3	96	249	1.50E-10	71.2	GO:0016021//integral component of membrane
CL5061.Contig1_All	ETO61737.1	46.63	163	87	7	486	9	191	350	2.20E-30	137.1	GO:0016021//integral component of membrane
CL5061.Contig1_All	XP_008914337.1	46.63	163	87	7	486	9	221	380	8.20E-30	135.2	GO:0016021//integral component of membrane
CL5061.Contig1_All	XP_008914337.1	46.51	172	92	12	486	3	286	456	2.40E-29	133.7	GO:0016021//integral component of membrane
CL5061.Contig1_All	XP_008914337.1	44.19	172	96	12	483	3	232	403	6.90E-29	132.1	GO:0016021//integral component of membrane
CL5061.Contig1_All	XP_008914337.1	44.25	174	97	21	483	3	267	433	3.80E-27	126.3	GO:0016021//integral component of membrane
CL5061.Contig1_All	XP_008914337.1	46.05	152	82	7	444	9	169	320	7.20E-26	122.1	GO:0016021//integral component of membrane
CL5061.Contig1_All	XP_008914337.1	42.6	169	97	13	486	3	311	474	1.10E-23	114.8	GO:0016021//integral component of membrane
CL5061.Contig1_All	XP_008914337.1	42.05	176	102	19	486	12	326	500	2.00E-23	114	GO:0016021//integral component of membrane
CL5061.Contig1_All	XP_008914337.1	38.1	189	117	31	486	6	341	527	1.10E-18	98.2	GO:0016021//integral component of membrane
CL5061.Contig1_All	XP_008914337.1	32.1	162	110	33	414	3	96	249	1.90E-10	70.9	GO:0016021//integral component of membrane
CL5061.Contig1_All	XP_008914337.1	31.41	156	107	10	486	39	430	582	5.70E-07	59.3	GO:0016021//integral component of membrane
CL5061.Contig1_All	XP_008914337.1	46.63	163	87	7	486	9	191	350	2.20E-30	137.1	GO:0016021//integral component of membrane
CL5061.Contig1_All	XP_008914338.1	46.63	163	87	7	486	9	221	380	8.20E-30	135.2	GO:0016021//integral component of membrane
CL5061.Contig1_All	XP_008914338.1	45.24	168	92	8	483	3	232	399	1.10E-29	134.8	GO:0016021//integral component of membrane
CL5061.Contig1_All	XP_008914338.1	43.03	165	94	16	483	3	267	420	2.50E-26	123.6	GO:0016021//integral component of membrane
CL5061.Contig1_All	XP_008914338.1	46.05	152	82	7	444	9	169	320	7.20E-26	122.1	GO:0016021//integral component of membrane
CL5061.Contig1_All	XP_008914338.1	44.19	172	96	15	486	12	286	456	2.10E-25	120.6	GO:0016021//integral component of membrane
CL5061.Contig1_All	XP_008914338.1	40.22	184	110	25	486	6	301	483	4.80E-22	109.4	GO:0016021//integral component of membrane
CL5061.Contig1_All	XP_008914338.1	32.1	162	110	33	414	3	96	249	1.90E-10	70.9	GO:0016021//integral component of membrane
CL5061.Contig1_All	XP_008914338.1	46.63	163	87	7	486	9	191	350	2.20E-30	137.1	GO:0016021//integral component of membrane
CL5061.Contig1_All	ETI33003.1	43.6	172	97	12	483	3	232	403	3.40E-28	129.8	GO:0016021//integral component of membrane
CL5061.Contig1_All	ETI33003.1	41.9	179	104	20	486	9	246	424	4.50E-28	129.4	GO:0016021//integral component of membrane
CL5061.Contig1_All	ETI33003.1	46.05	152	82	7	444	9	169	320	7.20E-26	122.1	GO:0016021//integral component of membrane
CL5061.Contig1_All	ETI33003.1	32.1	162	110	33	414	3	96	249	1.90E-10	70.9	GO:0016021//integral component of membrane
CL5061.Contig1_All	ETI33003.1	46.01	163	88	7	486	9	191	350	8.20E-30	135.2	GO:0016021//integral component of membrane
CL5061.Contig1_All	ETK73335.1	43.58	179	101	22	483	9	232	409	1.00E-27	128.3	GO:0016021//integral component of membrane
CL5061.Contig1_All	ETK73335.1	46.5	157	84	8	483	24	282	434	8.50E-27	125.2	GO:0016021//integral component of membrane
CL5061.Contig1_All	ETK73335.1	45.34	161	88	14	444	3	169	329	7.20E-26	122.1	GO:0016021//integral component of membrane
CL5061.Contig1_All	ETK73335.1	32.1	162	110	33	414	3	96	249	1.90E-10	70.9	GO:0016021//integral component of membrane
CL5061.Contig2_All	OAO15061.1	46.67	135	72	2	402	3	603	737	3.70E-28	129.4	GO:0016021//integral component of membrane
CL5061.Contig2_All	OAO15061.1	45.93	135	73	2	402	3	618	752	1.40E-27	127.5	GO:0016021//integral component of membrane
CL5061.Contig2_All	OAO15061.1	46.97	132	70	3	393	3	587	717	4.50E-26	122.5	GO:0016021//integral component of membrane
CL5061.Contig2_All	OAO15061.1	45	140	77	7	402	3	638	777	5.00E-25	119	GO:0016021//integral component of membrane
CL5061.Contig2_All	OAO15061.1	32.2	118	80	16	402	48	713	814	4.70E-07	59.3	GO:0016021//integral component of membrane
CL5061.Contig2_All	OAO15061.1	45.93	135	73	2	402	3	175	309	8.30E-28	128.3	GO:0016021//integral component of membrane
CL5061.Contig2_All	XP_014524734.1	45.19	135	74	2	402	3	140	274	3.10E-27	126.3	GO:0016021//integral component of membrane
CL5061.Contig2_All	XP_014524734.1	46.67	135	72	2	402	3	160	294	2.00E-26	123.6	GO:0016021//integral component of membrane
CL5061.Contig2_All	XP_014524734.1	42.76	145	83	12	402	3	185	329	2.90E-25	119.8	GO:0016021//integral component of membrane
CL5061.Contig2_All	XP_014524734.1	44.2	138	77	8	402	3	120	254	3.30E-24	116.3	GO:0016021//integral component of membrane
CL5061.Contig2_All	XP_014524734.1	41.01	139	82	7	399	3	96	234	2.60E-21	106.7	GO:0016021//integral component of membrane
CL5061.Contig2_All	XP_014524734.1	36.76	136	86	4	399	3	64	199	2.80E-15	86.7	GO:0016021//integral component of membrane
CL5061.Contig2_All	XP_014524734.1	45.07	142	78	9	402	3	309	450	5.40E-27	125.6	GO:0016021//integral component of membrane
CL5061.Contig2_All	AIG56240.1	45.8	131	71	5	402	15	342	469	3.60E-23	112.8	GO:0016021//integral component of membrane
CL5061.Contig2_All	AIG56240.1	41.01	139	82	21	402	3	263	386	1.10E-19	101.3	GO:0016021//integral component of membrane
CL5061.Contig2_All	AIG56240.1	39.71	136	82	23	393	3	248	366	1.20E-15	87.8	GO:0016021//integral component of membrane
CL5061.Contig2_All	AIG56240.1	45.39	141	77	8	402	3	263	403	7.00E-27	125.2	GO:0016021//integral component of membrane
CL5061.Contig2_All	XP_009832319.1	46.21	132	71	4	402	9	294	422	3.30E-24	116.3	GO:0016021//integral component of membrane
CL5061.Contig2_All	XP_009832319.1	46.15	130	70	6	393	3	250	373	4.70E-23	112.5	GO:0016021//integral component of membrane
CL5061.Contig2_All	XP_009832319.1	40.43	141	84	12	402	15	309	449	8.90E-22	108.2	GO:0016021//integral component of membrane
CL5061.Contig2_All	XP_009832319.1	43.07	137	78	14	393	3	234	363	1.70E-17	94	GO:0016021//integral component of membrane
CL5061.Contig2_All	XP_009832319.1	36.62	142	90	9	402	3	349	490	6.20E-15	85.5	GO:0016021//integral component of membrane
CL5061.Contig2_All	XP_009832319.1	30.19	159	111	30	402	12	384	541	2.10E-07	60.5	GO:0016021//integral component of membrane
CL5061.Contig2_All	XP_009832319.1	46.67	135	72	2	402	3	224	358	2.00E-26	123.6	GO:0016021//integral component of membrane
CL5061.Contig2_All	ETO61737.1	44.44	135	75	2	402	3	204	338	5.90E-26	122.1	GO:0016021//integral component of membrane
CL5061.Contig2_All	ETO61737.1	47.92	144	75	13	402	6	294	436	2.90E-25	119.8	GO:0016021//integral component of membrane
CL5061.Contig2_All	ETO61737.1	44.83	145	80	12	402	3	184	328	5.00E-25	119	GO:0016021//integral component of membrane
CL5061.Contig2_All	ETO61737.1	45.86	133	72	4	402	3	269	397	3.60E-23	112.8	GO:0016021//integral component of membrane
CL5061.Contig2_All	ETO61737.1	42.86	133	76	3	402	3	254	383	6.10E-23	112.1	GO:0016021//integral component of membrane
CL5061.Contig2_All	ETO61737.1	37.06	143	90	12	396	3	156	298	7.80E-18	95.1	GO:0016021//integral component of membrane
CL5061.Contig2_All	ETO61737.1	31.47	143	98	23	363	3	96	238	1.90E-08	63.9	GO:0016021//integral component of membrane
CL5062.Contig1_All	XP_007028065.1	87.08	743	96	4	2606	386	5	746	0	1276.2	GO:0005524//ATP binding;GO:0042626//ATPase activity, coupled to transmembrane movement of substances;GO:0016021//integral component of membrane;GO:0005886//plasma membrane;GO:0016887//ATPase activity
CL5062.Contig1_All	XP_021657720.1	85.98	742	104	4	2615	398	1	741	0	1268.1	GO:0005524//ATP binding;GO:0042626//ATPase activity, coupled to transmembrane movement of substances;GO:0016021//integral component of membrane;GO:0005886//plasma membrane;GO:0016887//ATPase activity
CL5062.Contig1_All	XP_002322764.1	86.76	740	98	8	2600	398	5	742	0	1265.8	GO:0005524//ATP binding;GO:0042626//ATPase activity, coupled to transmembrane movement of substances;GO:0016021//integral component of membrane;GO:0005886//plasma membrane;GO:0016887//ATPase activity
CL5062.Contig1_All	XP_021288981.1	86.25	742	102	4	2606	389	5	745	0	1260.7	GO:0005524//ATP binding;GO:0042626//ATPase activity, coupled to transmembrane movement of substances;GO:0016021//integral component of membrane;GO:0005886//plasma membrane;GO:0016887//ATPase activity
CL5062.Contig1_All	XP_021667985.1	85.1	745	111	4	2615	389	1	744	0	1260.4	GO:0005524//ATP binding;GO:0042626//ATPase activity, coupled to transmembrane movement of substances;GO:0016021//integral component of membrane;GO:0005886//plasma membrane;GO:0016887//ATPase activity
CL5062.Contig2_All	XP_002309268.1	88.38	594	69	1	2178	396	148	740	6.30E-306	1055	GO:0005524//ATP binding;GO:0042626//ATPase activity, coupled to transmembrane movement of substances;GO:0016021//integral component of membrane;GO:0005886//plasma membrane;GO:0016887//ATPase activity
CL5062.Contig2_All	XP_002309268.1	65.62	160	55	6	2879	2411	1	158	1.60E-46	193.4	GO:0005524//ATP binding;GO:0042626//ATPase activity, coupled to transmembrane movement of substances;GO:0016021//integral component of membrane;GO:0005886//plasma membrane;GO:0016887//ATPase activity
CL5062.Contig2_All	XP_002309268.1	88.72	594	67	1	2178	396	150	742	1.10E-305	1054.3	GO:0005524//ATP binding;GO:0042626//ATPase activity, coupled to transmembrane movement of substances;GO:0016021//integral component of membrane;GO:0005886//plasma membrane;GO:0016887//ATPase activity
CL5062.Contig2_All	XP_002322764.1	77.03	148	34	7	2864	2438	5	151	3.00E-53	215.7	GO:0005524//ATP binding;GO:0042626//ATPase activity, coupled to transmembrane movement of substances;GO:0016021//integral component of membrane;GO:0005886//plasma membrane;GO:0016887//ATPase activity
CL5062.Contig2_All	XP_002322764.1	88.22	594	70	1	2178	396	149	741	1.80E-305	1053.5	GO:0005524//ATP binding;GO:0042626//ATPase activity, coupled to transmembrane movement of substances;GO:0016021//integral component of membrane;GO:0005886//plasma membrane;GO:0016887//ATPase activity
CL5062.Contig2_All	XP_021657720.1	75.33	150	37	3	2879	2438	1	150	3.50E-54	218.8	GO:0005524//ATP binding;GO:0042626//ATPase activity, coupled to transmembrane movement of substances;GO:0016021//integral component of membrane;GO:0005886//plasma membrane;GO:0016887//ATPase activity
CL5062.Contig2_All	XP_021657720.1	88.46	598	69	1	2178	384	150	746	5.30E-305	1052	GO:0005524//ATP binding;GO:0042626//ATPase activity, coupled to transmembrane movement of substances;GO:0016021//integral component of membrane;GO:0005886//plasma membrane;GO:0016887//ATPase activity
CL5062.Contig2_All	XP_007028065.1	80.95	147	28	3	2870	2438	5	151	6.80E-58	231.1	GO:0005524//ATP binding;GO:0042626//ATPase activity, coupled to transmembrane movement of substances;GO:0016021//integral component of membrane;GO:0005886//plasma membrane;GO:0016887//ATPase activity
CL5062.Contig2_All	XP_007028065.1	88.8	598	67	1	2178	384	153	749	2.00E-304	1050	GO:0005524//ATP binding;GO:0042626//ATPase activity, coupled to transmembrane movement of substances;GO:0016021//integral component of membrane;GO:0005886//plasma membrane;GO:0016887//ATPase activity
CL5062.Contig2_All	XP_021886922.1	74.5	149	38	5	2870	2438	6	154	1.10E-50	207.2	GO:0005524//ATP binding;GO:0042626//ATPase activity, coupled to transmembrane movement of substances;GO:0016021//integral component of membrane;GO:0005886//plasma membrane;GO:0016887//ATPase activity
CL5063.Contig1_All	XP_006484804.1	74.36	390	100	15	1813	682	1	388	3.80E-168	596.7	GO:0043231//intracellular membrane-bounded organelle;GO:0003723//RNA binding;GO:0009451//RNA modification;GO:0004519//endonuclease activity
CL5063.Contig1_All	XP_006437247.1	73.85	390	102	15	1813	682	1	388	4.20E-167	593.2	GO:0043231//intracellular membrane-bounded organelle;GO:0003723//RNA binding;GO:0009451//RNA modification;GO:0004519//endonuclease activity
CL5063.Contig1_All	XP_002301807.2	72.26	393	109	17	1840	685	3	386	3.90E-157	560.1	GO:0043231//intracellular membrane-bounded organelle;GO:0003723//RNA binding;GO:0009451//RNA modification;GO:0004519//endonuclease activity
CL5063.Contig1_All	XP_012085223.1	71.43	385	110	8	1813	682	1	385	6.30E-155	552.7	GO:0043231//intracellular membrane-bounded organelle;GO:0003723//RNA binding;GO:0009451//RNA modification;GO:0004519//endonuclease activity
CL5063.Contig1_All	XP_011024593.1	71.1	391	113	17	1834	685	5	386	2.00E-153	547.7	GO:0043231//intracellular membrane-bounded organelle;GO:0003723//RNA binding;GO:0009451//RNA modification;GO:0004519//endonuclease activity
CL5063.Contig2_All	XP_006484804.1	74.36	390	100	15	1785	654	1	388	3.70E-168	596.7	GO:0043231//intracellular membrane-bounded organelle;GO:0003723//RNA binding;GO:0009451//RNA modification;GO:0004519//endonuclease activity
CL5063.Contig2_All	XP_006437247.1	73.85	390	102	15	1785	654	1	388	4.10E-167	593.2	GO:0043231//intracellular membrane-bounded organelle;GO:0003723//RNA binding;GO:0009451//RNA modification;GO:0004519//endonuclease activity
CL5063.Contig2_All	XP_002301807.2	72.38	391	108	17	1806	657	5	386	1.50E-156	558.1	GO:0043231//intracellular membrane-bounded organelle;GO:0003723//RNA binding;GO:0009451//RNA modification;GO:0004519//endonuclease activity
CL5063.Contig2_All	XP_012085223.1	71.43	385	110	8	1785	654	1	385	6.20E-155	552.7	GO:0043231//intracellular membrane-bounded organelle;GO:0003723//RNA binding;GO:0009451//RNA modification;GO:0004519//endonuclease activity
CL5063.Contig2_All	XP_011024593.1	71.1	391	113	17	1806	657	5	386	2.00E-153	547.7	GO:0043231//intracellular membrane-bounded organelle;GO:0003723//RNA binding;GO:0009451//RNA modification;GO:0004519//endonuclease activity
CL5064.Contig1_All	XP_006421306.1	81.82	33	6	0	340	241	161	193	5.10E-08	62.4	GO:0006397//mRNA processing;GO:0005634//nucleus;GO:0004721//phosphoprotein phosphatase activity
CL5064.Contig1_All	XP_004513347.1	81.82	33	6	0	340	241	161	193	5.10E-08	62.4	GO:0006397//mRNA processing;GO:0005634//nucleus;GO:0004721//phosphoprotein phosphatase activity
CL5064.Contig1_All	XP_006492941.1	81.82	33	6	0	340	241	161	193	5.10E-08	62.4	GO:0006397//mRNA processing;GO:0005634//nucleus;GO:0004721//phosphoprotein phosphatase activity
CL5064.Contig1_All	OMO59573.1	74.36	39	10	0	358	241	155	193	6.70E-08	62	GO:0006397//mRNA processing;GO:0005634//nucleus;GO:0004721//phosphoprotein phosphatase activity
CL5064.Contig1_All	GAU39394.1	81.82	33	6	0	340	241	161	193	6.70E-08	62	GO:0006397//mRNA processing;GO:0005634//nucleus;GO:0004721//phosphoprotein phosphatase activity
CL5064.Contig2_All	XP_021295847.1	90.16	193	19	0	829	250	1	193	1.80E-97	360.9	GO:0006397//mRNA processing;GO:0005634//nucleus;GO:0005847//mRNA cleavage and polyadenylation specificity factor complex;GO:0070940//dephosphorylation of RNA polymerase II C-terminal domain;GO:0004721//phosphoprotein phosphatase activity;GO:0008420//CTD phosphatase activity;GO:0006369//termination of RNA polymerase II transcription;GO:0006378//mRNA polyadenylation
CL5064.Contig2_All	XP_012447548.1	88.6	193	22	0	829	250	1	193	4.00E-97	359.8	GO:0006397//mRNA processing;GO:0005634//nucleus;GO:0005847//mRNA cleavage and polyadenylation specificity factor complex;GO:0070940//dephosphorylation of RNA polymerase II C-terminal domain;GO:0004721//phosphoprotein phosphatase activity;GO:0008420//CTD phosphatase activity;GO:0006369//termination of RNA polymerase II transcription;GO:0006378//mRNA polyadenylation
CL5064.Contig2_All	XP_002271255.1	88.6	193	22	0	829	250	1	193	9.00E-97	358.6	GO:0006397//mRNA processing;GO:0005634//nucleus;GO:0005847//mRNA cleavage and polyadenylation specificity factor complex;GO:0070940//dephosphorylation of RNA polymerase II C-terminal domain;GO:0004721//phosphoprotein phosphatase activity;GO:0008420//CTD phosphatase activity;GO:0006369//termination of RNA polymerase II transcription;GO:0006378//mRNA polyadenylation
CL5064.Contig2_All	EOY18994.1	89.12	193	21	0	829	250	1	193	9.00E-97	358.6	GO:0006397//mRNA processing;GO:0005634//nucleus;GO:0005847//mRNA cleavage and polyadenylation specificity factor complex;GO:0070940//dephosphorylation of RNA polymerase II C-terminal domain;GO:0004721//phosphoprotein phosphatase activity;GO:0008420//CTD phosphatase activity;GO:0006369//termination of RNA polymerase II transcription;GO:0006378//mRNA polyadenylation
CL5064.Contig2_All	OVA05507.1	88.08	193	23	0	829	250	1	193	2.00E-96	357.5	GO:0006397//mRNA processing;GO:0005634//nucleus;GO:0005847//mRNA cleavage and polyadenylation specificity factor complex;GO:0070940//dephosphorylation of RNA polymerase II C-terminal domain;GO:0004721//phosphoprotein phosphatase activity;GO:0008420//CTD phosphatase activity;GO:0006369//termination of RNA polymerase II transcription;GO:0006378//mRNA polyadenylation
CL5066.Contig1_All	XP_006431439.1	83.53	255	42	6	944	179	1	249	5.50E-111	406.8	GO:0006397//mRNA processing;GO:0003723//RNA binding;GO:0005634//nucleus;GO:0005737//cytoplasm
CL5066.Contig1_All	XP_006431438.1	83.07	254	43	6	941	179	48	295	4.60E-110	403.7	GO:0006397//mRNA processing;GO:0003723//RNA binding;GO:0005634//nucleus;GO:0005737//cytoplasm
CL5066.Contig1_All	XP_006431438.1	83.67	49	8	0	1736	1589	1	49	2.80E-14	85.5	GO:0006397//mRNA processing;GO:0003723//RNA binding;GO:0005634//nucleus;GO:0005737//cytoplasm
CL5066.Contig1_All	XP_006431438.1	71.43	301	86	10	1073	179	6	299	7.90E-110	402.9	GO:0006397//mRNA processing;GO:0003723//RNA binding;GO:0005634//nucleus;GO:0005737//cytoplasm
CL5066.Contig1_All	OAY39583.1	80.39	255	50	5	944	179	1	250	8.70E-109	399.4	GO:0006397//mRNA processing;GO:0003723//RNA binding;GO:0005634//nucleus;GO:0005737//cytoplasm
CL5066.Contig1_All	ONI36445.1	79.46	258	53	7	944	179	3	256	1.10E-108	399.1	GO:0006397//mRNA processing;GO:0003723//RNA binding;GO:0005634//nucleus;GO:0005737//cytoplasm
CL5066.Contig2_All	XP_006431439.1	83.53	255	42	6	727	1492	1	249	5.00E-111	406.8	GO:0006397//mRNA processing;GO:0003723//RNA binding;GO:0005634//nucleus;GO:0005737//cytoplasm
CL5066.Contig2_All	XP_006431438.1	83.07	254	43	6	730	1492	48	295	4.30E-110	403.7	GO:0006397//mRNA processing;GO:0003723//RNA binding;GO:0005634//nucleus;GO:0005737//cytoplasm
CL5066.Contig2_All	XP_006431438.1	83.67	49	8	0	78	225	1	49	2.60E-14	85.5	GO:0006397//mRNA processing;GO:0003723//RNA binding;GO:0005634//nucleus;GO:0005737//cytoplasm
CL5066.Contig2_All	XP_006431438.1	71.43	301	86	10	598	1492	6	299	7.30E-110	402.9	GO:0006397//mRNA processing;GO:0003723//RNA binding;GO:0005634//nucleus;GO:0005737//cytoplasm
CL5066.Contig2_All	OAY39583.1	80.39	255	50	5	727	1492	1	250	8.10E-109	399.4	GO:0006397//mRNA processing;GO:0003723//RNA binding;GO:0005634//nucleus;GO:0005737//cytoplasm
CL5066.Contig2_All	ONI36445.1	79.46	258	53	7	727	1492	3	256	1.10E-108	399.1	GO:0006397//mRNA processing;GO:0003723//RNA binding;GO:0005634//nucleus;GO:0005737//cytoplasm
CL5066.Contig3_All	XP_006431438.1	83.4	253	42	6	938	179	49	295	6.90E-110	402.9	GO:0006397//mRNA processing;GO:0003723//RNA binding;GO:0005634//nucleus;GO:0005737//cytoplasm
CL5066.Contig3_All	XP_006431438.1	83.67	49	8	0	1500	1353	1	49	2.40E-14	85.5	GO:0006397//mRNA processing;GO:0003723//RNA binding;GO:0005634//nucleus;GO:0005737//cytoplasm
CL5066.Contig3_All	XP_006431438.1	83.4	253	42	6	938	179	3	249	6.90E-110	402.9	GO:0006397//mRNA processing;GO:0003723//RNA binding;GO:0005634//nucleus;GO:0005737//cytoplasm
CL5066.Contig3_All	ONI36445.1	79.69	256	52	7	938	179	5	256	6.40E-108	396.4	GO:0006397//mRNA processing;GO:0003723//RNA binding;GO:0005634//nucleus;GO:0005737//cytoplasm
CL5066.Contig3_All	XP_007223177.1	79.69	256	52	7	938	179	51	302	6.40E-108	396.4	GO:0006397//mRNA processing;GO:0003723//RNA binding;GO:0005634//nucleus;GO:0005737//cytoplasm
CL5066.Contig3_All	XP_007223177.1	68.75	48	15	0	1497	1353	4	51	4.70E-10	71.2	GO:0006397//mRNA processing;GO:0003723//RNA binding;GO:0005634//nucleus;GO:0005737//cytoplasm
CL5066.Contig3_All	XP_007223177.1	80.24	253	50	5	938	179	51	298	1.10E-107	395.6	GO:0006397//mRNA processing;GO:0003723//RNA binding;GO:0005634//nucleus;GO:0005737//cytoplasm
CL5066.Contig3_All	XP_021626168.1	70.59	51	15	1	1503	1353	1	51	1.80E-09	69.3	GO:0006397//mRNA processing;GO:0003723//RNA binding;GO:0005634//nucleus;GO:0005737//cytoplasm
CL5066.Contig4_All	XP_006431438.1	83.39	301	50	6	1082	179	1	295	6.50E-134	482.3	GO:0006397//mRNA processing;GO:0003723//RNA binding;GO:0005634//nucleus;GO:0005737//cytoplasm
CL5066.Contig4_All	GAV63303.1	79.4	301	62	5	1082	179	1	296	3.40E-130	469.9	GO:0006397//mRNA processing;GO:0003723//RNA binding;GO:0005634//nucleus;GO:0005737//cytoplasm
CL5066.Contig4_All	XP_015383434.1	76.52	328	77	33	1082	179	1	322	1.70E-129	467.6	GO:0006397//mRNA processing;GO:0003723//RNA binding;GO:0005634//nucleus;GO:0005737//cytoplasm
CL5066.Contig4_All	XP_007223177.1	77.89	303	67	7	1079	179	4	302	1.20E-127	461.5	GO:0006397//mRNA processing;GO:0003723//RNA binding;GO:0005634//nucleus;GO:0005737//cytoplasm
CL5066.Contig4_All	XP_021824675.1	77.56	303	68	7	1079	179	4	302	4.50E-127	459.5	GO:0006397//mRNA processing;GO:0003723//RNA binding;GO:0005634//nucleus;GO:0005737//cytoplasm
CL5067.Contig1_All	XP_021594609.1	41.03	117	69	12	1017	702	8	124	6.00E-12	77	GO:0000989//transcription factor activity, transcription factor binding;GO:0005634//nucleus;GO:0006355//regulation of transcription, DNA-templated;GO:0006351//transcription, DNA-templated
CL5067.Contig1_All	EEF34604.1	49.41	85	43	8	936	705	40	124	1.00E-11	76.3	GO:0000989//transcription factor activity, transcription factor binding;GO:0005634//nucleus;GO:0006355//regulation of transcription, DNA-templated;GO:0006351//transcription, DNA-templated
CL5067.Contig1_All	XP_015580029.1	49.41	85	43	8	936	705	40	124	1.00E-11	76.3	GO:0000989//transcription factor activity, transcription factor binding;GO:0005634//nucleus;GO:0006355//regulation of transcription, DNA-templated;GO:0006351//transcription, DNA-templated
CL5067.Contig1_All	XP_021687757.1	47.62	84	44	7	936	705	38	121	5.10E-11	73.9	GO:0000989//transcription factor activity, transcription factor binding;GO:0005634//nucleus;GO:0006355//regulation of transcription, DNA-templated;GO:0006351//transcription, DNA-templated
CL5067.Contig1_All	XP_016452673.1	46.51	86	46	7	885	648	46	131	6.60E-11	73.6	GO:0000989//transcription factor activity, transcription factor binding;GO:0005634//nucleus;GO:0006355//regulation of transcription, DNA-templated;GO:0006351//transcription, DNA-templated
CL5067.Contig3_All	XP_021594609.1	41.03	117	69	12	915	600	8	124	5.50E-12	77	GO:0000989//transcription factor activity, transcription factor binding;GO:0005634//nucleus;GO:0006355//regulation of transcription, DNA-templated;GO:0006351//transcription, DNA-templated
CL5067.Contig3_All	EEF34604.1	49.41	85	43	8	834	603	40	124	9.30E-12	76.3	GO:0000989//transcription factor activity, transcription factor binding;GO:0005634//nucleus;GO:0006355//regulation of transcription, DNA-templated;GO:0006351//transcription, DNA-templated
CL5067.Contig3_All	XP_015580029.1	49.41	85	43	8	834	603	40	124	9.30E-12	76.3	GO:0000989//transcription factor activity, transcription factor binding;GO:0005634//nucleus;GO:0006355//regulation of transcription, DNA-templated;GO:0006351//transcription, DNA-templated
CL5067.Contig3_All	XP_021687757.1	47.62	84	44	7	834	603	38	121	4.60E-11	73.9	GO:0000989//transcription factor activity, transcription factor binding;GO:0005634//nucleus;GO:0006355//regulation of transcription, DNA-templated;GO:0006351//transcription, DNA-templated
CL5067.Contig3_All	XP_016452673.1	46.51	86	46	7	783	546	46	131	6.00E-11	73.6	GO:0000989//transcription factor activity, transcription factor binding;GO:0005634//nucleus;GO:0006355//regulation of transcription, DNA-templated;GO:0006351//transcription, DNA-templated
CL5069.Contig1_All	XP_006493425.1	74.72	617	156	7	2449	607	207	819	2.00E-257	894	GO:0009528//plastid inner membrane;GO:0043621//protein self-association;GO:0010020//chloroplast fission;GO:0009507//chloroplast
CL5069.Contig1_All	XP_006493425.1	72.9	214	58	6	3087	2451	1	210	3.80E-75	288.5	GO:0009528//plastid inner membrane;GO:0043621//protein self-association;GO:0010020//chloroplast fission;GO:0009507//chloroplast
CL5069.Contig1_All	XP_006493425.1	71.16	645	186	35	2449	607	172	812	2.30E-253	880.6	GO:0009528//plastid inner membrane;GO:0043621//protein self-association;GO:0010020//chloroplast fission;GO:0009507//chloroplast
CL5069.Contig1_All	XP_006441426.1	75.35	142	35	11	2877	2451	45	175	1.00E-51	210.7	GO:0009528//plastid inner membrane;GO:0043621//protein self-association;GO:0010020//chloroplast fission;GO:0009507//chloroplast
CL5069.Contig1_All	XP_006441426.1	69.16	616	190	12	2449	610	217	823	9.20E-239	832	GO:0009528//plastid inner membrane;GO:0043621//protein self-association;GO:0010020//chloroplast fission;GO:0009507//chloroplast
CL5069.Contig1_All	XP_002269313.2	69.59	171	52	5	2949	2451	50	220	1.60E-57	229.9	GO:0009528//plastid inner membrane;GO:0043621//protein self-association;GO:0010020//chloroplast fission;GO:0009507//chloroplast
CL5069.Contig1_All	XP_002269313.2	69.16	616	190	12	2449	610	215	821	9.20E-239	832	GO:0009528//plastid inner membrane;GO:0043621//protein self-association;GO:0010020//chloroplast fission;GO:0009507//chloroplast
CL5069.Contig1_All	CBI35272.3	69.59	171	52	5	2949	2451	48	218	1.60E-57	229.9	GO:0009528//plastid inner membrane;GO:0043621//protein self-association;GO:0010020//chloroplast fission;GO:0009507//chloroplast
CL5069.Contig1_All	CBI35272.3	69.16	616	190	12	2449	610	99	705	9.20E-239	832	GO:0009528//plastid inner membrane;GO:0043621//protein self-association;GO:0010020//chloroplast fission;GO:0009507//chloroplast
CL5069.Contig1_All	XP_010663916.1	84.31	102	16	0	2757	2451	1	102	1.90E-42	179.9	GO:0009528//plastid inner membrane;GO:0043621//protein self-association;GO:0010020//chloroplast fission;GO:0009507//chloroplast
CL5069.Contig2_All	XP_006493425.1	74.44	622	159	7	2404	547	202	819	3.10E-258	896.3	GO:0009528//plastid inner membrane;GO:0043621//protein self-association;GO:0010020//chloroplast fission;GO:0009507//chloroplast
CL5069.Contig2_All	XP_006441426.1	70.92	650	189	35	2404	547	167	812	3.60E-254	882.9	GO:0009528//plastid inner membrane;GO:0043621//protein self-association;GO:0010020//chloroplast fission;GO:0009507//chloroplast
CL5069.Contig2_All	XP_002269313.2	69.16	616	190	12	2389	550	217	823	9.40E-239	831.6	GO:0009528//plastid inner membrane;GO:0043621//protein self-association;GO:0010020//chloroplast fission;GO:0009507//chloroplast
CL5069.Contig2_All	CBI35272.3	69.16	616	190	12	2389	550	215	821	9.40E-239	831.6	GO:0009528//plastid inner membrane;GO:0043621//protein self-association;GO:0010020//chloroplast fission;GO:0009507//chloroplast
CL5069.Contig2_All	XP_010663916.1	69.16	616	190	12	2389	550	99	705	9.40E-239	831.6	GO:0009528//plastid inner membrane;GO:0043621//protein self-association;GO:0010020//chloroplast fission;GO:0009507//chloroplast
CL5071.Contig1_All	AHY24029.1	86.28	751	103	17	802	3031	1	742	0	1289.6	GO:0003677//DNA binding;GO:0005634//nucleus;GO:0006355//regulation of transcription, DNA-templated;GO:0009734//auxin-activated signaling pathway;GO:0006351//transcription, DNA-templated
CL5071.Contig1_All	KDO77719.1	76.72	756	176	23	802	3031	1	746	0	1142.1	GO:0003677//DNA binding;GO:0005634//nucleus;GO:0006355//regulation of transcription, DNA-templated;GO:0009734//auxin-activated signaling pathway;GO:0006351//transcription, DNA-templated
CL5071.Contig1_All	XP_006449420.1	77.03	753	173	20	802	3031	1	743	0	1141.7	GO:0003677//DNA binding;GO:0005634//nucleus;GO:0006355//regulation of transcription, DNA-templated;GO:0009734//auxin-activated signaling pathway;GO:0006351//transcription, DNA-templated
CL5071.Contig1_All	XP_015382506.1	76.52	758	178	25	802	3031	1	748	0	1136.3	GO:0003677//DNA binding;GO:0005634//nucleus;GO:0006355//regulation of transcription, DNA-templated;GO:0009734//auxin-activated signaling pathway;GO:0006351//transcription, DNA-templated
CL5071.Contig1_All	KDO77720.1	76.23	749	178	24	802	3010	1	738	0	1115.9	GO:0003677//DNA binding;GO:0005634//nucleus;GO:0006355//regulation of transcription, DNA-templated;GO:0009734//auxin-activated signaling pathway;GO:0006351//transcription, DNA-templated
CL5071.Contig2_All	AHY24029.1	85.75	730	104	8	2485	310	16	742	0	1261.1	GO:0003677//DNA binding;GO:0005634//nucleus;GO:0006355//regulation of transcription, DNA-templated;GO:0009734//auxin-activated signaling pathway;GO:0006351//transcription, DNA-templated
CL5071.Contig2_All	XP_006449420.1	76.95	729	168	19	2461	310	22	743	0	1110.9	GO:0003677//DNA binding;GO:0005634//nucleus;GO:0006355//regulation of transcription, DNA-templated;GO:0009734//auxin-activated signaling pathway;GO:0006351//transcription, DNA-templated
CL5071.Contig2_All	KDO77719.1	76.29	734	174	13	2497	310	21	746	0	1109.7	GO:0003677//DNA binding;GO:0005634//nucleus;GO:0006355//regulation of transcription, DNA-templated;GO:0009734//auxin-activated signaling pathway;GO:0006351//transcription, DNA-templated
CL5071.Contig2_All	XP_015382506.1	76.43	734	173	24	2461	310	22	748	0	1105.5	GO:0003677//DNA binding;GO:0005634//nucleus;GO:0006355//regulation of transcription, DNA-templated;GO:0009734//auxin-activated signaling pathway;GO:0006351//transcription, DNA-templated
CL5071.Contig2_All	KDO77720.1	75.79	727	176	14	2497	331	21	738	0	1083.6	GO:0003677//DNA binding;GO:0005634//nucleus;GO:0006355//regulation of transcription, DNA-templated;GO:0009734//auxin-activated signaling pathway;GO:0006351//transcription, DNA-templated
CL5072.Contig1_All	XP_006425167.1	76.15	218	52	14	99	753	2	205	5.10E-87	327	GO:0016787//hydrolase activity
CL5072.Contig1_All	XP_006425167.1	73.61	216	57	6	674	1313	178	390	8.20E-85	319.7	GO:0016787//hydrolase activity
CL5072.Contig1_All	XP_006425167.1	76.15	218	52	14	99	753	2	205	8.70E-87	326.2	GO:0016787//hydrolase activity
CL5072.Contig1_All	KDO67037.1	70.37	135	40	6	674	1070	178	309	2.60E-46	191.8	GO:0016787//hydrolase activity
CL5072.Contig1_All	KDO67037.1	76.15	218	52	14	99	753	2	205	8.70E-87	326.2	GO:0016787//hydrolase activity
CL5072.Contig1_All	XP_006488593.1	73.15	216	58	6	674	1313	178	390	2.40E-84	318.2	GO:0016787//hydrolase activity
CL5072.Contig1_All	XP_006488593.1	76.15	218	52	14	99	753	2	205	8.70E-87	326.2	GO:0016787//hydrolase activity
CL5072.Contig1_All	XP_006488592.1	72.81	217	59	7	674	1313	178	391	5.90E-83	313.5	GO:0016787//hydrolase activity
CL5072.Contig1_All	XP_006488592.1	74.88	215	54	5	665	1310	182	391	4.30E-86	323.9	GO:0016787//hydrolase activity
CL5072.Contig1_All	OMO82923.1	68.81	218	68	12	99	753	2	207	6.70E-79	300.1	GO:0016787//hydrolase activity
CL5072.Contig2_All	XP_006425167.1	77.21	215	49	11	70	715	2	205	2.60E-87	328.2	GO:0016787//hydrolase activity
CL5072.Contig2_All	XP_006425167.1	70.37	135	40	6	636	1032	178	309	3.00E-46	191.8	GO:0016787//hydrolase activity
CL5072.Contig2_All	XP_006425167.1	75.58	86	21	0	1293	1551	305	390	1.50E-29	136.3	GO:0016787//hydrolase activity
CL5072.Contig2_All	XP_006425167.1	77.21	215	49	11	70	715	2	205	4.50E-87	327.4	GO:0016787//hydrolase activity
CL5072.Contig2_All	KDO67037.1	70.37	135	40	6	636	1032	178	309	3.00E-46	191.8	GO:0016787//hydrolase activity
CL5072.Contig2_All	KDO67037.1	77.21	215	49	11	70	715	2	205	4.50E-87	327.4	GO:0016787//hydrolase activity
CL5072.Contig2_All	XP_006488593.1	70.37	135	40	6	636	1032	178	309	3.00E-46	191.8	GO:0016787//hydrolase activity
CL5072.Contig2_All	XP_006488593.1	74.42	86	22	0	1293	1551	305	390	4.30E-29	134.8	GO:0016787//hydrolase activity
CL5072.Contig2_All	XP_006488593.1	77.21	215	49	11	70	715	2	205	4.50E-87	327.4	GO:0016787//hydrolase activity
CL5072.Contig2_All	XP_006488592.1	70.37	135	40	6	636	1032	178	309	3.00E-46	191.8	GO:0016787//hydrolase activity
CL5072.Contig2_All	XP_006488592.1	78.05	82	18	0	1305	1551	310	391	7.30E-29	134	GO:0016787//hydrolase activity
CL5072.Contig2_All	XP_006488592.1	73.95	215	56	8	70	715	2	208	2.90E-86	324.7	GO:0016787//hydrolase activity
CL5072.Contig2_All	GAV58671.1	66.9	145	48	11	636	1053	181	320	5.20E-43	181	GO:0016787//hydrolase activity
CL5072.Contig2_All	GAV58671.1	73.26	86	23	0	1293	1551	308	393	1.10E-27	130.2	GO:0016787//hydrolase activity
CL5072.Contig3_All	XP_006425167.1	76.15	218	52	14	99	753	2	205	5.90E-87	327	GO:0016787//hydrolase activity
CL5072.Contig3_All	XP_006425167.1	70.37	135	40	6	674	1070	178	309	3.00E-46	191.8	GO:0016787//hydrolase activity
CL5072.Contig3_All	XP_006425167.1	75.58	86	21	0	1331	1589	305	390	3.30E-29	135.2	GO:0016787//hydrolase activity
CL5072.Contig3_All	XP_006425167.1	76.15	218	52	14	99	753	2	205	1.00E-86	326.2	GO:0016787//hydrolase activity
CL5072.Contig3_All	KDO67037.1	70.37	135	40	6	674	1070	178	309	3.00E-46	191.8	GO:0016787//hydrolase activity
CL5072.Contig3_All	KDO67037.1	76.15	218	52	14	99	753	2	205	1.00E-86	326.2	GO:0016787//hydrolase activity
CL5072.Contig3_All	XP_006488593.1	70.37	135	40	6	674	1070	178	309	3.00E-46	191.8	GO:0016787//hydrolase activity
CL5072.Contig3_All	XP_006488593.1	74.42	86	22	0	1331	1589	305	390	9.60E-29	133.7	GO:0016787//hydrolase activity
CL5072.Contig3_All	XP_006488593.1	76.15	218	52	14	99	753	2	205	1.00E-86	326.2	GO:0016787//hydrolase activity
CL5072.Contig3_All	XP_006488592.1	70.37	135	40	6	674	1070	178	309	3.00E-46	191.8	GO:0016787//hydrolase activity
CL5072.Contig3_All	XP_006488592.1	78.05	82	18	0	1343	1589	310	391	1.60E-28	132.9	GO:0016787//hydrolase activity
CL5072.Contig3_All	XP_006488592.1	72.94	218	59	11	99	753	2	208	6.50E-86	323.6	GO:0016787//hydrolase activity
CL5072.Contig3_All	GAV58671.1	66.9	145	48	11	674	1091	181	320	5.20E-43	181	GO:0016787//hydrolase activity
CL5072.Contig3_All	GAV58671.1	73.26	86	23	0	1331	1589	308	393	2.40E-27	129	GO:0016787//hydrolase activity
CL5072.Contig4_All	OMO82923.1	75.81	215	52	5	665	1310	182	391	1.00E-87	329.3	GO:0016787//hydrolase activity
CL5072.Contig4_All	OMO82923.1	68.81	218	68	12	99	753	2	207	6.70E-79	300.1	GO:0016787//hydrolase activity
CL5072.Contig4_All	OMO82923.1	76.15	218	52	14	99	753	2	205	5.10E-87	327	GO:0016787//hydrolase activity
CL5072.Contig4_All	XP_006425167.1	74.65	213	54	5	674	1313	183	390	3.70E-85	320.9	GO:0016787//hydrolase activity
CL5072.Contig4_All	XP_006425167.1	76.15	218	52	14	99	753	2	205	8.70E-87	326.2	GO:0016787//hydrolase activity
CL5072.Contig4_All	KDO67037.1	71.97	132	37	5	674	1070	183	309	2.60E-46	191.8	GO:0016787//hydrolase activity
CL5072.Contig4_All	KDO67037.1	76.15	218	52	14	99	753	2	205	8.70E-87	326.2	GO:0016787//hydrolase activity
CL5072.Contig4_All	XP_006488593.1	74.18	213	55	5	674	1313	183	390	1.10E-84	319.3	GO:0016787//hydrolase activity
CL5072.Contig4_All	XP_006488593.1	76.15	218	52	14	99	753	2	205	8.70E-87	326.2	GO:0016787//hydrolase activity
CL5072.Contig4_All	XP_006488592.1	73.83	214	56	6	674	1313	183	391	2.60E-83	314.7	GO:0016787//hydrolase activity
CL5072.Contig5_All	XP_006425167.1	77.21	215	49	11	70	715	2	205	2.30E-87	328.2	GO:0016787//hydrolase activity
CL5072.Contig5_All	XP_006425167.1	73.61	216	57	6	636	1275	178	390	8.10E-85	319.7	GO:0016787//hydrolase activity
CL5072.Contig5_All	XP_006425167.1	77.21	215	49	11	70	715	2	205	3.90E-87	327.4	GO:0016787//hydrolase activity
CL5072.Contig5_All	KDO67037.1	70.37	135	40	6	636	1032	178	309	2.60E-46	191.8	GO:0016787//hydrolase activity
CL5072.Contig5_All	KDO67037.1	77.21	215	49	11	70	715	2	205	3.90E-87	327.4	GO:0016787//hydrolase activity
CL5072.Contig5_All	XP_006488593.1	73.15	216	58	6	636	1275	178	390	2.40E-84	318.2	GO:0016787//hydrolase activity
CL5072.Contig5_All	XP_006488593.1	77.21	215	49	11	70	715	2	205	3.90E-87	327.4	GO:0016787//hydrolase activity
CL5072.Contig5_All	XP_006488592.1	72.81	217	59	7	636	1275	178	391	5.80E-83	313.5	GO:0016787//hydrolase activity
CL5072.Contig5_All	XP_006488592.1	73.95	215	56	8	70	715	2	208	2.50E-86	324.7	GO:0016787//hydrolase activity
CL5072.Contig5_All	GAV58671.1	71.1	218	63	10	636	1275	181	393	3.00E-79	301.2	GO:0016787//hydrolase activity
CL5073.Contig1_All	XP_006445971.1	88.46	667	77	0	2328	327	1	667	0	1191.4	GO:0003677//DNA binding;GO:0005634//nucleus;GO:0005524//ATP binding;GO:0003918//DNA topoisomerase type II (ATP-hydrolyzing) activity;GO:0006265//DNA topological change;GO:0009330//DNA topoisomerase complex (ATP-hydrolyzing)
CL5073.Contig1_All	EOY32515.1	86.83	668	88	0	2331	327	2	669	0	1177.5	GO:0003677//DNA binding;GO:0005634//nucleus;GO:0005524//ATP binding;GO:0003918//DNA topoisomerase type II (ATP-hydrolyzing) activity;GO:0006265//DNA topological change;GO:0009330//DNA topoisomerase complex (ATP-hydrolyzing)
CL5073.Contig1_All	XP_007014896.2	86.68	668	89	0	2331	327	2	669	0	1175.6	GO:0003677//DNA binding;GO:0005634//nucleus;GO:0005524//ATP binding;GO:0003918//DNA topoisomerase type II (ATP-hydrolyzing) activity;GO:0006265//DNA topological change;GO:0009330//DNA topoisomerase complex (ATP-hydrolyzing)
CL5073.Contig1_All	XP_021278897.1	86.38	668	91	0	2331	327	2	669	0	1173.3	GO:0003677//DNA binding;GO:0005634//nucleus;GO:0005524//ATP binding;GO:0003918//DNA topoisomerase type II (ATP-hydrolyzing) activity;GO:0006265//DNA topological change;GO:0009330//DNA topoisomerase complex (ATP-hydrolyzing)
CL5073.Contig1_All	XP_021642101.1	86.47	665	90	0	2325	330	13	677	0	1170.6	GO:0003677//DNA binding;GO:0005634//nucleus;GO:0005524//ATP binding;GO:0003918//DNA topoisomerase type II (ATP-hydrolyzing) activity;GO:0006265//DNA topological change;GO:0009330//DNA topoisomerase complex (ATP-hydrolyzing)
CL5073.Contig2_All	XP_006445971.1	83.8	216	35	0	975	327	452	667	3.10E-99	367.1	GO:0003677//DNA binding;GO:0005634//nucleus;GO:0005524//ATP binding;GO:0003918//DNA topoisomerase type II (ATP-hydrolyzing) activity;GO:0006265//DNA topological change;GO:0009330//DNA topoisomerase complex (ATP-hydrolyzing)
CL5073.Contig2_All	OMP04162.1	79.07	215	45	0	972	327	452	666	9.20E-96	355.5	GO:0003677//DNA binding;GO:0005634//nucleus;GO:0005524//ATP binding;GO:0003918//DNA topoisomerase type II (ATP-hydrolyzing) activity;GO:0006265//DNA topological change;GO:0009330//DNA topoisomerase complex (ATP-hydrolyzing)
CL5073.Contig2_All	XP_021593188.1	80.93	215	41	0	975	330	366	580	1.60E-95	354.8	GO:0003677//DNA binding;GO:0005634//nucleus;GO:0005524//ATP binding;GO:0003918//DNA topoisomerase type II (ATP-hydrolyzing) activity;GO:0006265//DNA topological change;GO:0009330//DNA topoisomerase complex (ATP-hydrolyzing)
CL5073.Contig2_All	XP_021593187.1	80.93	215	41	0	975	330	459	673	1.60E-95	354.8	GO:0003677//DNA binding;GO:0005634//nucleus;GO:0005524//ATP binding;GO:0003918//DNA topoisomerase type II (ATP-hydrolyzing) activity;GO:0006265//DNA topological change;GO:0009330//DNA topoisomerase complex (ATP-hydrolyzing)
CL5073.Contig2_All	XP_021642101.1	80.47	215	42	0	975	330	463	677	2.70E-95	354	GO:0003677//DNA binding;GO:0005634//nucleus;GO:0005524//ATP binding;GO:0003918//DNA topoisomerase type II (ATP-hydrolyzing) activity;GO:0006265//DNA topological change;GO:0009330//DNA topoisomerase complex (ATP-hydrolyzing)
CL5073.Contig3_All	EOY32515.1	90.51	453	43	0	1602	243	2	454	2.20E-239	833.2	GO:0003677//DNA binding;GO:0005634//nucleus;GO:0005524//ATP binding;GO:0003918//DNA topoisomerase type II (ATP-hydrolyzing) activity;GO:0006265//DNA topological change;GO:0009330//DNA topoisomerase complex (ATP-hydrolyzing)
CL5073.Contig3_All	XP_007014896.2	90.29	453	44	0	1602	243	2	454	8.40E-239	831.2	GO:0003677//DNA binding;GO:0005634//nucleus;GO:0005524//ATP binding;GO:0003918//DNA topoisomerase type II (ATP-hydrolyzing) activity;GO:0006265//DNA topological change;GO:0009330//DNA topoisomerase complex (ATP-hydrolyzing)
CL5073.Contig3_All	OVA06658.1	90.02	451	45	0	1596	243	9	459	1.10E-238	830.9	GO:0003677//DNA binding;GO:0005634//nucleus;GO:0005524//ATP binding;GO:0003918//DNA topoisomerase type II (ATP-hydrolyzing) activity;GO:0006265//DNA topological change;GO:0009330//DNA topoisomerase complex (ATP-hydrolyzing)
CL5073.Contig3_All	XP_006445971.1	90.71	452	42	0	1599	243	1	452	1.10E-238	830.9	GO:0003677//DNA binding;GO:0005634//nucleus;GO:0005524//ATP binding;GO:0003918//DNA topoisomerase type II (ATP-hydrolyzing) activity;GO:0006265//DNA topological change;GO:0009330//DNA topoisomerase complex (ATP-hydrolyzing)
CL5073.Contig3_All	KDO64913.1	90.71	452	42	0	1599	243	1	452	1.10E-238	830.9	GO:0003677//DNA binding;GO:0005634//nucleus;GO:0005524//ATP binding;GO:0003918//DNA topoisomerase type II (ATP-hydrolyzing) activity;GO:0006265//DNA topological change;GO:0009330//DNA topoisomerase complex (ATP-hydrolyzing)
CL5074.Contig1_All	XP_006451890.1	90.51	295	28	1	218	1100	1	295	1.30E-149	534.6	GO:0008690//3-deoxy-manno-octulosonate cytidylyltransferase activity;GO:0016021//integral component of membrane;GO:0005737//cytoplasm
CL5074.Contig1_All	XP_021288044.1	87.13	303	39	9	218	1100	1	303	3.60E-147	526.6	GO:0008690//3-deoxy-manno-octulosonate cytidylyltransferase activity;GO:0016021//integral component of membrane;GO:0005737//cytoplasm
CL5074.Contig1_All	XP_007021424.2	86.75	302	40	8	218	1100	1	302	2.30E-146	523.9	GO:0008690//3-deoxy-manno-octulosonate cytidylyltransferase activity;GO:0016021//integral component of membrane;GO:0005737//cytoplasm
CL5074.Contig1_All	EOY12949.1	86.71	301	40	7	218	1100	1	301	5.20E-146	522.7	GO:0008690//3-deoxy-manno-octulosonate cytidylyltransferase activity;GO:0016021//integral component of membrane;GO:0005737//cytoplasm
CL5074.Contig1_All	XP_012441472.1	88.1	294	35	5	233	1100	3	296	1.20E-145	521.5	GO:0008690//3-deoxy-manno-octulosonate cytidylyltransferase activity;GO:0016021//integral component of membrane;GO:0005737//cytoplasm
CL5074.Contig2_All	XP_006451882.1	74.57	527	134	11	3266	1685	1	516	3.60E-225	786.9	GO:0016779//nucleotidyltransferase activity
CL5074.Contig2_All	XP_006464744.1	73.48	528	140	13	3266	1685	1	516	4.30E-218	763.5	GO:0016779//nucleotidyltransferase activity
CL5074.Contig2_All	XP_015866107.1	70.48	525	155	19	3263	1688	3	508	1.90E-202	711.4	GO:0016779//nucleotidyltransferase activity
CL5074.Contig2_All	XP_021606694.1	69.19	529	163	24	3245	1685	13	526	1.20E-199	702.2	GO:0016779//nucleotidyltransferase activity
CL5074.Contig2_All	XP_012084952.1	69.17	532	164	31	3245	1685	13	525	5.80E-199	699.9	GO:0016779//nucleotidyltransferase activity
CL5075.Contig1_All	XP_006448865.1	87.34	237	30	0	990	279	2	238	3.20E-128	463.4	GO:0005506//iron ion binding;GO:0016021//integral component of membrane;GO:0008610//lipid biosynthetic process;GO:0016491//oxidoreductase activity
CL5075.Contig1_All	XP_006468341.1	87.34	237	30	0	990	279	2	238	7.00E-128	462.2	GO:0005506//iron ion binding;GO:0016021//integral component of membrane;GO:0008610//lipid biosynthetic process;GO:0016491//oxidoreductase activity
CL5075.Contig1_All	XP_021775556.1	86.08	237	33	0	990	279	1	237	3.50E-127	459.9	GO:0005506//iron ion binding;GO:0016021//integral component of membrane;GO:0008610//lipid biosynthetic process;GO:0016491//oxidoreductase activity
CL5075.Contig1_All	XP_021774510.1	85.65	237	34	0	990	279	1	237	1.70E-126	457.6	GO:0005506//iron ion binding;GO:0016021//integral component of membrane;GO:0008610//lipid biosynthetic process;GO:0016491//oxidoreductase activity
CL5075.Contig1_All	XP_021836267.1	85.65	237	34	0	990	279	1	237	3.00E-126	456.8	GO:0005506//iron ion binding;GO:0016021//integral component of membrane;GO:0008610//lipid biosynthetic process;GO:0016491//oxidoreductase activity
CL5075.Contig2_All	XP_006448865.1	87.34	237	30	0	893	182	2	238	2.90E-128	463.4	GO:0005506//iron ion binding;GO:0016021//integral component of membrane;GO:0008610//lipid biosynthetic process;GO:0016491//oxidoreductase activity
CL5075.Contig2_All	XP_006468341.1	87.34	237	30	0	893	182	2	238	6.50E-128	462.2	GO:0005506//iron ion binding;GO:0016021//integral component of membrane;GO:0008610//lipid biosynthetic process;GO:0016491//oxidoreductase activity
CL5075.Contig2_All	XP_021775556.1	86.08	237	33	0	893	182	1	237	3.20E-127	459.9	GO:0005506//iron ion binding;GO:0016021//integral component of membrane;GO:0008610//lipid biosynthetic process;GO:0016491//oxidoreductase activity
CL5075.Contig2_All	XP_021774510.1	85.65	237	34	0	893	182	1	237	1.60E-126	457.6	GO:0005506//iron ion binding;GO:0016021//integral component of membrane;GO:0008610//lipid biosynthetic process;GO:0016491//oxidoreductase activity
CL5075.Contig2_All	XP_021836267.1	85.65	237	34	0	893	182	1	237	2.70E-126	456.8	GO:0005506//iron ion binding;GO:0016021//integral component of membrane;GO:0008610//lipid biosynthetic process;GO:0016491//oxidoreductase activity
CL5075.Contig3_All	XP_021836267.1	91.28	149	13	0	177	624	1	149	2.20E-80	304.7	GO:0005506//iron ion binding;GO:0016021//integral component of membrane;GO:0008610//lipid biosynthetic process;GO:0016491//oxidoreductase activity
CL5075.Contig3_All	XP_021836267.1	77.01	87	20	0	802	1063	151	237	5.60E-36	157.1	GO:0005506//iron ion binding;GO:0016021//integral component of membrane;GO:0008610//lipid biosynthetic process;GO:0016491//oxidoreductase activity
CL5075.Contig3_All	XP_021836267.1	90.6	149	14	0	177	624	1	149	2.20E-80	304.7	GO:0005506//iron ion binding;GO:0016021//integral component of membrane;GO:0008610//lipid biosynthetic process;GO:0016491//oxidoreductase activity
CL5075.Contig3_All	XP_021775556.1	79.31	87	18	0	802	1063	151	237	6.60E-37	160.2	GO:0005506//iron ion binding;GO:0016021//integral component of membrane;GO:0008610//lipid biosynthetic process;GO:0016491//oxidoreductase activity
CL5075.Contig3_All	XP_021775556.1	89.93	149	15	0	177	624	1	149	1.80E-79	301.6	GO:0005506//iron ion binding;GO:0016021//integral component of membrane;GO:0008610//lipid biosynthetic process;GO:0016491//oxidoreductase activity
CL5075.Contig3_All	XP_021774510.1	79.31	87	18	0	802	1063	151	237	3.90E-37	161	GO:0005506//iron ion binding;GO:0016021//integral component of membrane;GO:0008610//lipid biosynthetic process;GO:0016491//oxidoreductase activity
CL5075.Contig3_All	XP_021774510.1	89.93	149	15	0	177	624	1	149	1.80E-79	301.6	GO:0005506//iron ion binding;GO:0016021//integral component of membrane;GO:0008610//lipid biosynthetic process;GO:0016491//oxidoreductase activity
CL5075.Contig3_All	XP_021774512.1	83.33	48	8	0	802	946	151	198	1.50E-17	95.9	GO:0005506//iron ion binding;GO:0016021//integral component of membrane;GO:0008610//lipid biosynthetic process;GO:0016491//oxidoreductase activity
CL5075.Contig3_All	XP_021774512.1	88.59	149	17	0	177	624	2	150	3.10E-79	300.8	GO:0005506//iron ion binding;GO:0016021//integral component of membrane;GO:0008610//lipid biosynthetic process;GO:0016491//oxidoreductase activity
CL5075.Contig3_All	XP_006448865.1	86.21	87	12	0	802	1063	152	238	4.10E-39	167.5	GO:0005506//iron ion binding;GO:0016021//integral component of membrane;GO:0008610//lipid biosynthetic process;GO:0016491//oxidoreductase activity
CL5076.Contig1_All	XP_012075293.1	87.44	1099	138	16	1120	4375	1	1097	0	2003.8	GO:0016760//cellulose synthase (UDP-forming) activity;GO:0046872//metal ion binding;GO:0030244//cellulose biosynthetic process;GO:0016021//integral component of membrane;GO:0071555//cell wall organization;GO:0005886//plasma membrane
CL5076.Contig1_All	XP_021676639.1	87.72	1099	135	16	1120	4375	1	1097	0	2001.1	GO:0016760//cellulose synthase (UDP-forming) activity;GO:0046872//metal ion binding;GO:0030244//cellulose biosynthetic process;GO:0016021//integral component of membrane;GO:0071555//cell wall organization;GO:0005886//plasma membrane
CL5076.Contig1_All	XP_021631300.1	87.35	1099	139	15	1120	4375	1	1098	0	1999.2	GO:0016760//cellulose synthase (UDP-forming) activity;GO:0046872//metal ion binding;GO:0030244//cellulose biosynthetic process;GO:0016021//integral component of membrane;GO:0071555//cell wall organization;GO:0005886//plasma membrane
CL5076.Contig1_All	XP_002533503.2	87.26	1099	140	17	1120	4375	1	1096	0	1998.4	GO:0016760//cellulose synthase (UDP-forming) activity;GO:0046872//metal ion binding;GO:0030244//cellulose biosynthetic process;GO:0016021//integral component of membrane;GO:0071555//cell wall organization;GO:0005886//plasma membrane
CL5076.Contig1_All	XP_021630132.1	87.17	1099	141	15	1120	4375	1	1098	0	1994.2	GO:0016760//cellulose synthase (UDP-forming) activity;GO:0046872//metal ion binding;GO:0030244//cellulose biosynthetic process;GO:0016021//integral component of membrane;GO:0071555//cell wall organization;GO:0005886//plasma membrane
CL5076.Contig2_All	XP_021631300.1	88.81	268	30	1	1261	460	1	268	2.80E-141	507.3	GO:0016760//cellulose synthase (UDP-forming) activity;GO:0046872//metal ion binding;GO:0030244//cellulose biosynthetic process;GO:0016021//integral component of membrane;GO:0071555//cell wall organization;GO:0005886//plasma membrane
CL5076.Contig2_All	XP_012075292.1	88.43	268	31	1	1261	460	1	268	6.20E-141	506.1	GO:0016760//cellulose synthase (UDP-forming) activity;GO:0046872//metal ion binding;GO:0030244//cellulose biosynthetic process;GO:0016021//integral component of membrane;GO:0071555//cell wall organization;GO:0005886//plasma membrane
CL5076.Contig2_All	XP_012075293.1	88.43	268	31	1	1261	460	1	268	6.20E-141	506.1	GO:0016760//cellulose synthase (UDP-forming) activity;GO:0046872//metal ion binding;GO:0030244//cellulose biosynthetic process;GO:0016021//integral component of membrane;GO:0071555//cell wall organization;GO:0005886//plasma membrane
CL5076.Contig2_All	XP_002533503.2	88.81	268	30	1	1261	460	1	268	8.20E-141	505.8	GO:0016760//cellulose synthase (UDP-forming) activity;GO:0046872//metal ion binding;GO:0030244//cellulose biosynthetic process;GO:0016021//integral component of membrane;GO:0071555//cell wall organization;GO:0005886//plasma membrane
CL5076.Contig2_All	XP_021630132.1	88.06	268	32	1	1261	460	1	268	2.40E-140	504.2	GO:0016760//cellulose synthase (UDP-forming) activity;GO:0046872//metal ion binding;GO:0030244//cellulose biosynthetic process;GO:0016021//integral component of membrane;GO:0071555//cell wall organization;GO:0005886//plasma membrane
CL5076.Contig5_All	XP_021631300.1	90.89	922	84	2	4516	1753	1	921	0	1765	GO:0016760//cellulose synthase (UDP-forming) activity;GO:0046872//metal ion binding;GO:0030244//cellulose biosynthetic process;GO:0016021//integral component of membrane;GO:0071555//cell wall organization;GO:0005886//plasma membrane
CL5076.Contig5_All	XP_021631300.1	93.3	194	13	0	1043	461	905	1098	3.00E-103	382.5	GO:0016760//cellulose synthase (UDP-forming) activity;GO:0046872//metal ion binding;GO:0030244//cellulose biosynthetic process;GO:0016021//integral component of membrane;GO:0071555//cell wall organization;GO:0005886//plasma membrane
CL5076.Contig5_All	XP_021631300.1	90.78	922	85	2	4516	1753	1	921	0	1761.9	GO:0016760//cellulose synthase (UDP-forming) activity;GO:0046872//metal ion binding;GO:0030244//cellulose biosynthetic process;GO:0016021//integral component of membrane;GO:0071555//cell wall organization;GO:0005886//plasma membrane
CL5076.Contig5_All	XP_021630132.1	93.3	194	13	0	1043	461	905	1098	3.00E-103	382.5	GO:0016760//cellulose synthase (UDP-forming) activity;GO:0046872//metal ion binding;GO:0030244//cellulose biosynthetic process;GO:0016021//integral component of membrane;GO:0071555//cell wall organization;GO:0005886//plasma membrane
CL5076.Contig5_All	XP_021630132.1	90.78	922	85	3	4516	1753	1	920	0	1757.3	GO:0016760//cellulose synthase (UDP-forming) activity;GO:0046872//metal ion binding;GO:0030244//cellulose biosynthetic process;GO:0016021//integral component of membrane;GO:0071555//cell wall organization;GO:0005886//plasma membrane
CL5076.Contig5_All	XP_021676639.1	94.85	194	10	0	1043	461	904	1097	1.20E-104	387.1	GO:0016760//cellulose synthase (UDP-forming) activity;GO:0046872//metal ion binding;GO:0030244//cellulose biosynthetic process;GO:0016021//integral component of membrane;GO:0071555//cell wall organization;GO:0005886//plasma membrane
CL5076.Contig5_All	XP_021676639.1	90.13	922	91	3	4516	1753	1	920	0	1755.3	GO:0016760//cellulose synthase (UDP-forming) activity;GO:0046872//metal ion binding;GO:0030244//cellulose biosynthetic process;GO:0016021//integral component of membrane;GO:0071555//cell wall organization;GO:0005886//plasma membrane
CL5076.Contig5_All	XP_012075293.1	92.78	194	14	0	1043	461	904	1097	6.80E-103	381.3	GO:0016760//cellulose synthase (UDP-forming) activity;GO:0046872//metal ion binding;GO:0030244//cellulose biosynthetic process;GO:0016021//integral component of membrane;GO:0071555//cell wall organization;GO:0005886//plasma membrane
CL5076.Contig5_All	XP_012075293.1	90.35	922	89	4	4516	1753	1	919	0	1754.6	GO:0016760//cellulose synthase (UDP-forming) activity;GO:0046872//metal ion binding;GO:0030244//cellulose biosynthetic process;GO:0016021//integral component of membrane;GO:0071555//cell wall organization;GO:0005886//plasma membrane
CL5076.Contig5_All	XP_002533503.2	93.3	194	13	0	1043	461	903	1096	2.30E-103	382.9	GO:0016760//cellulose synthase (UDP-forming) activity;GO:0046872//metal ion binding;GO:0030244//cellulose biosynthetic process;GO:0016021//integral component of membrane;GO:0071555//cell wall organization;GO:0005886//plasma membrane
CL5078.Contig2_All	EOX91291.1	68.46	260	82	5	892	124	3	261	1.30E-93	348.2	GO:0050529//polyneuridine-aldehyde esterase activity
CL5078.Contig2_All	XP_007047134.2	68.08	260	83	5	892	124	3	261	2.90E-93	347.1	GO:0050529//polyneuridine-aldehyde esterase activity
CL5078.Contig2_All	EOX91292.1	68.18	264	84	7	904	124	1	261	2.90E-93	347.1	GO:0050529//polyneuridine-aldehyde esterase activity
CL5078.Contig2_All	XP_021300897.1	66.03	262	89	5	904	124	1	259	1.60E-91	341.3	GO:0050529//polyneuridine-aldehyde esterase activity
CL5078.Contig2_All	XP_002522352.1	63.18	258	95	3	892	124	3	259	1.70E-90	337.8	GO:0050529//polyneuridine-aldehyde esterase activity
CL5079.Contig1_All	OMO89482.1	91.2	284	25	0	1084	232	80	363	1.30E-156	557.8	GO:0030244//cellulose biosynthetic process;GO:0016866//intramolecular transferase activity
CL5079.Contig1_All	OMO89482.1	80	35	7	0	1170	1065	51	85	2.50E-06	58.5	GO:0030244//cellulose biosynthetic process;GO:0016866//intramolecular transferase activity
CL5079.Contig1_All	OMO89482.1	90.85	284	26	0	1084	232	81	364	2.30E-156	557	GO:0030244//cellulose biosynthetic process;GO:0016866//intramolecular transferase activity
CL5079.Contig1_All	XP_017621744.1	77.14	35	8	0	1170	1065	52	86	7.40E-06	57	GO:0030244//cellulose biosynthetic process;GO:0016866//intramolecular transferase activity
CL5079.Contig1_All	XP_017621744.1	90.81	283	26	0	1084	235	81	363	8.60E-156	555.1	GO:0030244//cellulose biosynthetic process;GO:0016866//intramolecular transferase activity
CL5079.Contig1_All	XP_007032852.1	77.14	35	8	0	1170	1065	52	86	1.60E-05	55.8	GO:0030244//cellulose biosynthetic process;GO:0016866//intramolecular transferase activity
CL5079.Contig1_All	XP_007032852.1	90.53	285	27	2	1084	235	80	364	1.50E-155	554.3	GO:0030244//cellulose biosynthetic process;GO:0016866//intramolecular transferase activity
CL5079.Contig1_All	XP_012088058.1	77.14	35	8	0	1170	1065	51	85	1.60E-05	55.8	GO:0030244//cellulose biosynthetic process;GO:0016866//intramolecular transferase activity
CL5079.Contig1_All	XP_012088058.1	90.56	286	27	2	1084	232	71	356	3.30E-155	553.1	GO:0030244//cellulose biosynthetic process;GO:0016866//intramolecular transferase activity
CL5079.Contig1_All	XP_008230285.1	74.29	35	9	0	1170	1065	42	76	1.60E-05	55.8	GO:0030244//cellulose biosynthetic process;GO:0016866//intramolecular transferase activity
CL5079.Contig2_All	OMO79897.1	93.3	358	24	0	1486	412	5	362	6.30E-204	715.3	GO:0030244//cellulose biosynthetic process;GO:0016866//intramolecular transferase activity
CL5079.Contig2_All	XP_006440801.1	93.54	356	23	1	1480	415	10	365	3.10E-203	713	GO:0030244//cellulose biosynthetic process;GO:0016866//intramolecular transferase activity
CL5079.Contig2_All	OMO70136.1	93.54	356	23	0	1486	418	5	360	4.10E-203	712.6	GO:0030244//cellulose biosynthetic process;GO:0016866//intramolecular transferase activity
CL5079.Contig2_All	KJB08315.1	88.68	380	43	1	1558	418	17	395	5.40E-203	712.2	GO:0030244//cellulose biosynthetic process;GO:0016866//intramolecular transferase activity
CL5079.Contig2_All	EOY22128.1	93.84	357	22	0	1489	418	5	361	5.40E-203	712.2	GO:0030244//cellulose biosynthetic process;GO:0016866//intramolecular transferase activity
CL5079.Contig3_All	OMO89482.1	91.23	365	32	2	1327	232	1	363	3.70E-201	706.1	GO:0030244//cellulose biosynthetic process;GO:0016866//intramolecular transferase activity
CL5079.Contig3_All	XP_017621744.1	90.66	364	34	2	1324	232	3	364	5.40E-200	702.2	GO:0030244//cellulose biosynthetic process;GO:0016866//intramolecular transferase activity
CL5079.Contig3_All	XP_006430944.1	89.81	363	37	0	1324	235	8	370	7.00E-200	701.8	GO:0030244//cellulose biosynthetic process;GO:0016866//intramolecular transferase activity
CL5079.Contig3_All	XP_007032852.1	90.36	363	35	2	1324	235	3	363	1.00E-198	698	GO:0030244//cellulose biosynthetic process;GO:0016866//intramolecular transferase activity
CL5079.Contig3_All	XP_021296386.1	90.08	363	36	2	1324	235	3	363	3.90E-198	696	GO:0030244//cellulose biosynthetic process;GO:0016866//intramolecular transferase activity
CL5080.Contig1_All	XP_006464342.1	81.92	603	109	20	1985	227	1	600	1.20E-285	987.3	GO:0016021//integral component of membrane;GO:0005215//transporter activity
CL5080.Contig1_All	XP_006445510.1	82.24	597	106	20	1967	227	6	599	6.30E-284	981.5	GO:0016021//integral component of membrane;GO:0005215//transporter activity
CL5080.Contig1_All	XP_007008714.1	81.31	594	111	12	1973	218	6	596	2.70E-282	976.1	GO:0016021//integral component of membrane;GO:0005215//transporter activity
CL5080.Contig1_All	XP_018818725.1	79.6	598	122	8	1985	209	3	598	2.50E-280	969.5	GO:0016021//integral component of membrane;GO:0005215//transporter activity
CL5080.Contig1_All	XP_018845156.1	80	590	118	9	1973	221	6	592	1.50E-277	960.3	GO:0016021//integral component of membrane;GO:0005215//transporter activity
CL5080.Contig2_All	XP_006464342.1	81.65	316	58	2	1050	108	1	316	7.90E-151	538.5	GO:0016021//integral component of membrane;GO:0005215//transporter activity
CL5080.Contig2_All	XP_006445510.1	82.26	310	55	2	1032	108	6	315	4.30E-149	532.7	GO:0016021//integral component of membrane;GO:0005215//transporter activity
CL5080.Contig2_All	XP_018818725.1	78.88	322	68	1	1050	84	3	323	1.70E-145	520.8	GO:0016021//integral component of membrane;GO:0005215//transporter activity
CL5080.Contig2_All	XP_018845156.1	77.99	318	70	2	1038	84	6	321	3.30E-141	506.5	GO:0016021//integral component of membrane;GO:0005215//transporter activity
CL5080.Contig2_All	XP_007008714.1	78.06	310	68	2	1038	108	6	313	8.20E-140	501.9	GO:0016021//integral component of membrane;GO:0005215//transporter activity
CL5082.Contig1_All	XP_017975107.1	85.39	438	64	1	1608	294	7	443	3.40E-219	766.1	GO:0016747//transferase activity, transferring acyl groups other than amino-acyl groups
CL5082.Contig1_All	XP_021299109.1	85.39	438	64	1	1608	294	7	443	5.80E-219	765.4	GO:0016747//transferase activity, transferring acyl groups other than amino-acyl groups
CL5082.Contig1_All	XP_021609574.1	84.91	444	67	2	1623	294	1	443	4.90E-218	762.3	GO:0016747//transferase activity, transferring acyl groups other than amino-acyl groups
CL5082.Contig1_All	XP_002298644.2	85.1	443	66	1	1623	294	1	442	5.50E-217	758.8	GO:0016747//transferase activity, transferring acyl groups other than amino-acyl groups
CL5082.Contig1_All	XP_011045747.1	84.65	443	68	1	1623	294	1	442	9.30E-217	758.1	GO:0016747//transferase activity, transferring acyl groups other than amino-acyl groups
CL5082.Contig2_All	XP_017975107.1	85.16	438	65	1	143	1457	7	443	8.00E-219	765	GO:0016747//transferase activity, transferring acyl groups other than amino-acyl groups
CL5082.Contig2_All	XP_021299109.1	85.16	438	65	1	143	1457	7	443	1.40E-218	764.2	GO:0016747//transferase activity, transferring acyl groups other than amino-acyl groups
CL5082.Contig2_All	XP_021609574.1	84.68	444	68	2	128	1457	1	443	1.10E-217	761.1	GO:0016747//transferase activity, transferring acyl groups other than amino-acyl groups
CL5082.Contig2_All	XP_002298644.2	84.88	443	67	1	128	1457	1	442	1.30E-216	757.7	GO:0016747//transferase activity, transferring acyl groups other than amino-acyl groups
CL5082.Contig2_All	XP_011045747.1	84.42	443	69	1	128	1457	1	442	2.20E-216	756.9	GO:0016747//transferase activity, transferring acyl groups other than amino-acyl groups
CL5083.Contig1_All	KDO75075.1	74.56	169	43	5	622	115	1	164	3.80E-68	263.1	GO:0003723//RNA binding
CL5083.Contig1_All	KDO75074.1	76.07	163	39	5	622	133	1	158	3.30E-67	260	GO:0003723//RNA binding
CL5083.Contig1_All	XP_006489156.1	74.85	163	41	5	622	133	1	158	6.10E-66	255.8	GO:0003723//RNA binding
CL5083.Contig1_All	XP_006419665.1	68.42	171	54	10	646	133	621	781	1.20E-61	241.5	GO:0003723//RNA binding
CL5083.Contig1_All	XP_021656997.1	55.19	183	82	5	622	73	1	178	1.10E-49	201.8	GO:0003723//RNA binding
CL5083.Contig2_All	KDO75074.1	76.02	246	59	5	978	240	1	241	3.50E-105	386.7	GO:0003723//RNA binding
CL5083.Contig2_All	XP_006489156.1	75.2	246	61	5	978	240	1	241	6.60E-104	382.5	GO:0003723//RNA binding
CL5083.Contig2_All	XP_006419665.1	70.87	254	74	10	1002	240	621	864	2.20E-99	367.5	GO:0003723//RNA binding
CL5083.Contig2_All	XP_010105024.1	64	250	90	3	957	216	7	256	1.60E-86	324.7	GO:0003723//RNA binding
CL5083.Contig2_All	XP_021656997.1	63.56	247	90	5	978	237	1	242	3.10E-85	320.5	GO:0003723//RNA binding
CL5084.Contig2_All	XP_018843934.1	73.13	134	36	0	664	262	1	134	6.10E-59	232.6	GO:0016021//integral component of membrane
CL5084.Contig2_All	OWM89808.1	73.13	134	36	0	664	262	1	134	1.40E-58	231.5	GO:0016021//integral component of membrane
CL5084.Contig2_All	XP_010044865.1	73.88	134	35	0	664	262	1	134	1.80E-58	231.1	GO:0016021//integral component of membrane
CL5084.Contig2_All	XP_012088746.1	72.39	134	37	0	664	262	1	134	4.00E-58	229.9	GO:0016021//integral component of membrane
CL5084.Contig2_All	XP_002512639.1	73.13	134	36	0	664	262	1	134	4.00E-58	229.9	GO:0016021//integral component of membrane
CL5084.Contig3_All	OWM89808.1	73.13	134	36	0	664	262	1	134	1.30E-58	231.5	GO:0016021//integral component of membrane
CL5084.Contig3_All	XP_010044865.1	73.88	134	35	0	664	262	1	134	1.70E-58	231.1	GO:0016021//integral component of membrane
CL5084.Contig3_All	XP_018843934.1	72.39	134	37	0	664	262	1	134	2.90E-58	230.3	GO:0016021//integral component of membrane
CL5084.Contig3_All	XP_016728260.1	72.39	134	37	0	664	262	1	134	1.10E-57	228.4	GO:0016021//integral component of membrane
CL5084.Contig3_All	XP_007043849.1	71.64	134	38	0	664	262	1	134	1.50E-57	228	GO:0016021//integral component of membrane
CL5085.Contig1_All	XP_006430219.1	59.62	52	21	0	103	259	31	82	1.10E-09	67.8	GO:0016021//integral component of membrane
CL5085.Contig1_All	XP_006430217.1	54.24	59	27	0	100	277	33	91	1.90E-09	67	GO:0016021//integral component of membrane
CL5085.Contig1_All	XP_006481786.1	54.24	59	27	0	100	277	33	91	1.90E-09	67	GO:0016021//integral component of membrane
CL5085.Contig1_All	XP_017970136.1	45.59	68	37	6	46	250	23	84	9.60E-09	64.7	GO:0016021//integral component of membrane
CL5085.Contig1_All	XP_021281013.1	44.29	70	39	6	58	250	15	84	1.20E-08	64.3	GO:0016021//integral component of membrane
CL5085.Contig2_All	XP_006430217.1	53.12	64	30	0	695	887	33	96	1.00E-10	72.8	GO:0016021//integral component of membrane
CL5085.Contig2_All	XP_006481786.1	53.12	64	30	0	695	887	33	96	1.00E-10	72.8	GO:0016021//integral component of membrane
CL5085.Contig2_All	EOX96428.1	40	80	48	6	653	875	14	93	3.20E-09	67.8	GO:0016021//integral component of membrane
CL5085.Contig2_All	XP_006430221.1	59.62	52	21	0	704	860	36	87	4.20E-09	67.4	GO:0016021//integral component of membrane
CL5085.Contig2_All	XP_018819963.1	63.83	47	17	0	695	836	33	79	4.20E-09	67.4	GO:0016021//integral component of membrane
CL5085.Contig3_All	XP_006430217.1	53.12	64	30	0	260	452	33	96	5.30E-11	72.8	GO:0016021//integral component of membrane
CL5085.Contig3_All	XP_006481786.1	53.12	64	30	0	260	452	33	96	5.30E-11	72.8	GO:0016021//integral component of membrane
CL5085.Contig3_All	EOX96428.1	40	80	48	6	218	440	14	93	1.70E-09	67.8	GO:0016021//integral component of membrane
CL5085.Contig3_All	XP_006430221.1	59.62	52	21	0	269	425	36	87	2.20E-09	67.4	GO:0016021//integral component of membrane
CL5085.Contig3_All	XP_018819963.1	63.83	47	17	0	260	401	33	79	2.20E-09	67.4	GO:0016021//integral component of membrane
CL5086.Contig1_All	XP_009798128.1	100	148	0	0	282	726	1	148	1.10E-82	312	GO:0005524//ATP binding
CL5086.Contig1_All	XP_019250377.1	99.32	148	1	0	282	726	1	148	2.40E-82	310.8	GO:0005524//ATP binding
CL5086.Contig1_All	XP_009607080.1	99.32	148	1	0	282	726	1	148	2.40E-82	310.8	GO:0005524//ATP binding
CL5086.Contig1_All	XP_010545249.1	99.32	148	1	0	282	726	1	148	2.40E-82	310.8	GO:0005524//ATP binding
CL5086.Contig1_All	XP_002323682.2	92.41	158	12	0	252	726	59	216	3.10E-82	310.5	GO:0005524//ATP binding
CL5086.Contig2_All	XP_016483459.1	85.88	177	25	6	1055	524	69	239	6.80E-83	312.8	GO:0005524//ATP binding
CL5086.Contig2_All	XP_016483460.1	87.72	171	21	8	1013	524	67	237	8.90E-83	312.4	GO:0005524//ATP binding
CL5086.Contig2_All	XP_009798128.1	100	148	0	0	968	524	1	148	1.20E-82	312	GO:0005524//ATP binding
CL5086.Contig2_All	XP_019250377.1	99.32	148	1	0	968	524	1	148	2.60E-82	310.8	GO:0005524//ATP binding
CL5086.Contig2_All	XP_009607080.1	99.32	148	1	0	968	524	1	148	2.60E-82	310.8	GO:0005524//ATP binding
CL5088.Contig1_All	GAV62765.1	75.7	461	112	9	1378	22	1	461	2.20E-195	686.8	GO:0016491//oxidoreductase activity
CL5088.Contig1_All	XP_006493276.1	74.07	482	125	23	1450	40	1	471	1.60E-193	680.6	GO:0016491//oxidoreductase activity
CL5088.Contig1_All	OMO99100.1	71.13	485	140	10	1459	22	334	814	3.60E-193	679.5	GO:0016491//oxidoreductase activity
CL5088.Contig1_All	XP_006432459.1	79.63	427	87	9	1303	40	18	441	5.70E-191	672.2	GO:0016491//oxidoreductase activity
CL5088.Contig1_All	XP_007043031.2	72.03	479	134	10	1444	22	1	474	2.20E-190	670.2	GO:0016491//oxidoreductase activity
CL5088.Contig2_All	GAV62765.1	76.17	449	107	2	1363	22	13	461	4.60E-195	685.6	GO:0016491//oxidoreductase activity
CL5088.Contig2_All	XP_006432459.1	77.35	446	101	12	1360	40	2	441	8.10E-192	674.9	GO:0016491//oxidoreductase activity
CL5088.Contig2_All	XP_006493276.1	76.89	450	104	14	1366	40	28	471	2.20E-189	666.8	GO:0016491//oxidoreductase activity
CL5088.Contig2_All	OMO99100.1	76.35	427	101	3	1294	22	388	814	1.10E-188	664.5	GO:0016491//oxidoreductase activity
CL5088.Contig2_All	OMO86877.1	76.58	427	100	3	1294	22	335	761	3.20E-188	662.9	GO:0016491//oxidoreductase activity
CL5089.Contig1_All	XP_006471514.1	72.2	464	129	17	2441	1091	1	461	2.80E-192	677.6	GO:0003950//NAD+ ADP-ribosyltransferase activity
CL5089.Contig1_All	XP_006471514.1	75.32	158	39	5	673	211	458	614	3.80E-56	225.3	GO:0003950//NAD+ ADP-ribosyltransferase activity
CL5089.Contig1_All	XP_006471514.1	72.2	464	129	17	2441	1091	1	461	2.80E-192	677.6	GO:0003950//NAD+ ADP-ribosyltransferase activity
CL5089.Contig1_All	XP_015383747.1	76.74	129	30	3	673	292	458	585	7.90E-46	191	GO:0003950//NAD+ ADP-ribosyltransferase activity
CL5089.Contig1_All	XP_015383747.1	65.87	463	158	18	2441	1100	1	461	1.00E-170	605.9	GO:0003950//NAD+ ADP-ribosyltransferase activity
CL5089.Contig1_All	XP_015574464.1	44.58	166	92	23	673	244	461	626	8.20E-27	127.9	GO:0003950//NAD+ ADP-ribosyltransferase activity
CL5089.Contig1_All	XP_015574464.1	63.79	464	168	17	2441	1100	1	464	4.50E-166	590.5	GO:0003950//NAD+ ADP-ribosyltransferase activity
CL5089.Contig1_All	XP_012075094.1	56.97	165	71	21	673	241	464	628	1.70E-40	173.3	GO:0003950//NAD+ ADP-ribosyltransferase activity
CL5089.Contig1_All	XP_012075094.1	63.77	461	167	15	2441	1100	1	460	1.00E-165	589.3	GO:0003950//NAD+ ADP-ribosyltransferase activity
CL5089.Contig1_All	XP_006368356.1	59.15	164	67	21	673	244	460	623	1.00E-40	174.1	GO:0003950//NAD+ ADP-ribosyltransferase activity
CL5089.Contig2_All	XP_002276606.1	85.49	586	85	20	2814	4545	1	575	7.40E-288	995.7	GO:0005634//nucleus;GO:0004693//cyclin-dependent protein serine/threonine kinase activity;GO:0005524//ATP binding;GO:0004672//protein kinase activity;GO:0006468//protein phosphorylation
CL5089.Contig2_All	XP_010105022.1	87.11	574	74	20	2814	4509	1	563	1.40E-286	991.5	GO:0005634//nucleus;GO:0004693//cyclin-dependent protein serine/threonine kinase activity;GO:0005524//ATP binding;GO:0004672//protein kinase activity;GO:0006468//protein phosphorylation
CL5089.Contig2_All	XP_017975522.1	85.29	578	85	8	2814	4527	1	577	4.00E-286	989.9	GO:0005634//nucleus;GO:0004693//cyclin-dependent protein serine/threonine kinase activity;GO:0005524//ATP binding;GO:0004672//protein kinase activity;GO:0006468//protein phosphorylation
CL5089.Contig2_All	XP_022138221.1	84.51	581	90	15	2814	4527	1	576	2.50E-283	980.7	GO:0005634//nucleus;GO:0004693//cyclin-dependent protein serine/threonine kinase activity;GO:0005524//ATP binding;GO:0004672//protein kinase activity;GO:0006468//protein phosphorylation
CL5089.Contig2_All	XP_017612808.1	83.56	578	95	11	2814	4527	1	574	1.50E-280	971.5	GO:0005634//nucleus;GO:0004693//cyclin-dependent protein serine/threonine kinase activity;GO:0005524//ATP binding;GO:0004672//protein kinase activity;GO:0006468//protein phosphorylation
CL5090.Contig1_All	XP_006423256.1	74.92	319	80	10	1320	366	1	310	4.30E-127	459.9	GO:0016021//integral component of membrane
CL5090.Contig1_All	XP_021599308.1	71.52	323	92	13	1320	366	1	315	4.30E-127	459.9	GO:0016021//integral component of membrane
CL5090.Contig1_All	XP_021599320.1	72.01	318	89	8	1320	366	1	310	5.70E-127	459.5	GO:0016021//integral component of membrane
CL5090.Contig1_All	XP_021686343.1	71.07	318	92	8	1320	366	1	310	1.10E-122	445.3	GO:0016021//integral component of membrane
CL5090.Contig1_All	XP_002313048.1	70.75	318	93	12	1320	366	3	308	1.40E-122	444.9	GO:0016021//integral component of membrane
CL5090.Contig2_All	XP_006423256.1	75.55	319	78	10	134	1088	1	310	2.00E-127	461.1	GO:0016021//integral component of membrane
CL5090.Contig2_All	XP_021599308.1	70.9	323	94	13	134	1088	1	315	8.20E-126	455.7	GO:0016021//integral component of membrane
CL5090.Contig2_All	XP_021599320.1	71.38	318	91	8	134	1088	1	310	8.20E-126	455.7	GO:0016021//integral component of membrane
CL5090.Contig2_All	XP_002313048.1	71.07	318	92	12	134	1088	3	308	2.50E-122	444.1	GO:0016021//integral component of membrane
CL5090.Contig2_All	XP_021686343.1	70.13	318	95	8	134	1088	1	310	3.60E-121	440.3	GO:0016021//integral component of membrane
CL5092.Contig1_All	XP_002277713.1	88.31	1095	128	14	3657	399	1	1090	0	2036.5	GO:0016759//cellulose synthase activity;GO:0016760//cellulose synthase (UDP-forming) activity;GO:0046872//metal ion binding;GO:0005794//Golgi apparatus;GO:0009833//plant-type primary cell wall biogenesis;GO:0016021//integral component of membrane;GO:0030244//cellulose biosynthetic process;GO:0071555//cell wall organization;GO:0005886//plasma membrane
CL5092.Contig1_All	ACJ38667.1	88.51	1097	126	16	3657	399	1	1092	0	2024.6	GO:0016759//cellulose synthase activity;GO:0016760//cellulose synthase (UDP-forming) activity;GO:0046872//metal ion binding;GO:0005794//Golgi apparatus;GO:0009833//plant-type primary cell wall biogenesis;GO:0016021//integral component of membrane;GO:0030244//cellulose biosynthetic process;GO:0071555//cell wall organization;GO:0005886//plasma membrane
CL5092.Contig1_All	XP_018843107.1	88.12	1094	130	14	3657	399	1	1088	0	2015.7	GO:0016759//cellulose synthase activity;GO:0016760//cellulose synthase (UDP-forming) activity;GO:0046872//metal ion binding;GO:0005794//Golgi apparatus;GO:0009833//plant-type primary cell wall biogenesis;GO:0016021//integral component of membrane;GO:0030244//cellulose biosynthetic process;GO:0071555//cell wall organization;GO:0005886//plasma membrane
CL5092.Contig1_All	XP_018832959.1	88.12	1094	130	14	3657	399	1	1088	0	2015.4	GO:0016759//cellulose synthase activity;GO:0016760//cellulose synthase (UDP-forming) activity;GO:0046872//metal ion binding;GO:0005794//Golgi apparatus;GO:0009833//plant-type primary cell wall biogenesis;GO:0016021//integral component of membrane;GO:0030244//cellulose biosynthetic process;GO:0071555//cell wall organization;GO:0005886//plasma membrane
CL5092.Contig1_All	OVA16087.1	87.45	1092	137	7	3657	399	1	1091	0	2010.3	GO:0016759//cellulose synthase activity;GO:0016760//cellulose synthase (UDP-forming) activity;GO:0046872//metal ion binding;GO:0005794//Golgi apparatus;GO:0009833//plant-type primary cell wall biogenesis;GO:0016021//integral component of membrane;GO:0030244//cellulose biosynthetic process;GO:0071555//cell wall organization;GO:0005886//plasma membrane
CL5092.Contig2_All	XP_002277713.1	88.4	1095	127	14	3667	409	1	1090	0	2038.1	GO:0016759//cellulose synthase activity;GO:0016760//cellulose synthase (UDP-forming) activity;GO:0046872//metal ion binding;GO:0005794//Golgi apparatus;GO:0009833//plant-type primary cell wall biogenesis;GO:0016021//integral component of membrane;GO:0030244//cellulose biosynthetic process;GO:0071555//cell wall organization;GO:0005886//plasma membrane
CL5092.Contig2_All	ACJ38667.1	88.61	1097	125	16	3667	409	1	1092	0	2026.1	GO:0016759//cellulose synthase activity;GO:0016760//cellulose synthase (UDP-forming) activity;GO:0046872//metal ion binding;GO:0005794//Golgi apparatus;GO:0009833//plant-type primary cell wall biogenesis;GO:0016021//integral component of membrane;GO:0030244//cellulose biosynthetic process;GO:0071555//cell wall organization;GO:0005886//plasma membrane
CL5092.Contig2_All	XP_018843107.1	88.21	1094	129	14	3667	409	1	1088	0	2017.3	GO:0016759//cellulose synthase activity;GO:0016760//cellulose synthase (UDP-forming) activity;GO:0046872//metal ion binding;GO:0005794//Golgi apparatus;GO:0009833//plant-type primary cell wall biogenesis;GO:0016021//integral component of membrane;GO:0030244//cellulose biosynthetic process;GO:0071555//cell wall organization;GO:0005886//plasma membrane
CL5092.Contig2_All	XP_018832959.1	88.21	1094	129	14	3667	409	1	1088	0	2016.9	GO:0016759//cellulose synthase activity;GO:0016760//cellulose synthase (UDP-forming) activity;GO:0046872//metal ion binding;GO:0005794//Golgi apparatus;GO:0009833//plant-type primary cell wall biogenesis;GO:0016021//integral component of membrane;GO:0030244//cellulose biosynthetic process;GO:0071555//cell wall organization;GO:0005886//plasma membrane
CL5092.Contig2_All	OVA16087.1	87.45	1092	137	7	3667	409	1	1091	0	2009.6	GO:0016759//cellulose synthase activity;GO:0016760//cellulose synthase (UDP-forming) activity;GO:0046872//metal ion binding;GO:0005794//Golgi apparatus;GO:0009833//plant-type primary cell wall biogenesis;GO:0016021//integral component of membrane;GO:0030244//cellulose biosynthetic process;GO:0071555//cell wall organization;GO:0005886//plasma membrane
CL5093.Contig1_All	ADJ18449.1	56.63	166	72	13	12	486	121	281	4.50E-39	166.4	GO:0008270//zinc ion binding;GO:0003676//nucleic acid binding
CL5093.Contig1_All	ADJ18449.1	44.64	56	31	1	490	658	318	372	9.50E-05	52.4	GO:0008270//zinc ion binding;GO:0003676//nucleic acid binding
CL5093.Contig1_All	ADJ18449.1	52.15	163	78	8	3	480	41	199	2.60E-34	150.6	GO:0008270//zinc ion binding;GO:0003676//nucleic acid binding
CL5093.Contig1_All	CAN67199.1	58.62	58	24	0	484	658	235	292	4.90E-09	66.6	GO:0008270//zinc ion binding;GO:0003676//nucleic acid binding
CL5093.Contig1_All	CAN67199.1	47.77	157	82	7	12	480	34	184	3.10E-32	143.7	GO:0008270//zinc ion binding;GO:0003676//nucleic acid binding
CL5093.Contig1_All	XP_010088408.1	50	54	27	0	496	658	224	277	1.70E-06	58.2	GO:0008270//zinc ion binding;GO:0003676//nucleic acid binding
CL5093.Contig1_All	XP_010088408.1	48.41	157	81	7	12	480	45	195	1.20E-31	141.7	GO:0008270//zinc ion binding;GO:0003676//nucleic acid binding
CL5093.Contig1_All	AMY96445.1	46.11	167	90	12	12	483	122	286	3.80E-30	136.7	GO:0008270//zinc ion binding;GO:0003676//nucleic acid binding
CL5093.Contig1_All	AMY96445.1	44	50	28	0	508	658	330	379	0.044	43.5	GO:0008270//zinc ion binding;GO:0003676//nucleic acid binding
CL5093.Contig2_All	ADJ18449.1	56.35	378	165	14	235	1345	1	372	3.30E-113	413.7	GO:0008270//zinc ion binding;GO:0003676//nucleic acid binding
CL5093.Contig2_All	CAN67199.1	56.8	294	127	9	475	1345	4	292	1.70E-80	305.1	GO:0008270//zinc ion binding;GO:0003676//nucleic acid binding
CL5093.Contig2_All	AMY96445.1	43.04	381	217	13	235	1345	1	379	2.00E-78	298.1	GO:0008270//zinc ion binding;GO:0003676//nucleic acid binding
CL5093.Contig2_All	CAN77149.1	41.96	367	213	10	247	1345	328	685	3.30E-76	290.8	GO:0008270//zinc ion binding;GO:0003676//nucleic acid binding
CL5093.Contig2_All	XP_010088408.1	52.46	284	135	8	496	1345	1	277	6.80E-74	283.1	GO:0008270//zinc ion binding;GO:0003676//nucleic acid binding
CL5094.Contig1_All	XP_006434278.1	85.11	1061	158	9	131	3299	1	1057	0	1775.4	GO:0006605//protein targeting;GO:0016020//membrane;GO:0005524//ATP binding;GO:0005622//intracellular;GO:0017038//protein import
CL5094.Contig1_All	EOY16419.1	84.91	1060	160	9	131	3299	1	1055	0	1768.4	GO:0006605//protein targeting;GO:0016020//membrane;GO:0005524//ATP binding;GO:0005622//intracellular;GO:0017038//protein import
CL5094.Contig1_All	XP_006472842.1	85.07	1058	158	3	131	3299	1	1057	0	1768.1	GO:0006605//protein targeting;GO:0016020//membrane;GO:0005524//ATP binding;GO:0005622//intracellular;GO:0017038//protein import
CL5094.Contig1_All	XP_021285027.1	84.34	1060	166	9	131	3299	1	1055	0	1760.7	GO:0006605//protein targeting;GO:0016020//membrane;GO:0005524//ATP binding;GO:0005622//intracellular;GO:0017038//protein import
CL5094.Contig1_All	XP_020411333.1	84.48	1057	164	5	131	3299	1	1053	0	1760.7	GO:0006605//protein targeting;GO:0016020//membrane;GO:0005524//ATP binding;GO:0005622//intracellular;GO:0017038//protein import
CL5094.Contig2_All	XP_006434278.1	85.11	1061	158	9	3555	387	1	1057	0	1775.4	GO:0006605//protein targeting;GO:0016020//membrane;GO:0005524//ATP binding;GO:0005622//intracellular;GO:0017038//protein import
CL5094.Contig2_All	EOY16419.1	84.91	1060	160	9	3555	387	1	1055	0	1768.4	GO:0006605//protein targeting;GO:0016020//membrane;GO:0005524//ATP binding;GO:0005622//intracellular;GO:0017038//protein import
CL5094.Contig2_All	XP_006472842.1	85.07	1058	158	3	3555	387	1	1057	0	1768.1	GO:0006605//protein targeting;GO:0016020//membrane;GO:0005524//ATP binding;GO:0005622//intracellular;GO:0017038//protein import
CL5094.Contig2_All	XP_021285027.1	84.34	1060	166	9	3555	387	1	1055	0	1760.7	GO:0006605//protein targeting;GO:0016020//membrane;GO:0005524//ATP binding;GO:0005622//intracellular;GO:0017038//protein import
CL5094.Contig2_All	XP_020411333.1	84.48	1057	164	5	3555	387	1	1053	0	1760.7	GO:0006605//protein targeting;GO:0016020//membrane;GO:0005524//ATP binding;GO:0005622//intracellular;GO:0017038//protein import
CL5094.Contig3_All	XP_006434278.1	85.01	1061	159	9	104	3272	1	1057	0	1772.7	GO:0006605//protein targeting;GO:0016020//membrane;GO:0005524//ATP binding;GO:0005622//intracellular;GO:0017038//protein import
CL5094.Contig3_All	EOY16419.1	84.91	1060	160	9	104	3272	1	1055	0	1768.4	GO:0006605//protein targeting;GO:0016020//membrane;GO:0005524//ATP binding;GO:0005622//intracellular;GO:0017038//protein import
CL5094.Contig3_All	XP_006472842.1	84.97	1058	159	3	104	3272	1	1057	0	1765.4	GO:0006605//protein targeting;GO:0016020//membrane;GO:0005524//ATP binding;GO:0005622//intracellular;GO:0017038//protein import
CL5094.Contig3_All	XP_020411333.1	84.48	1057	164	5	104	3272	1	1053	0	1760.7	GO:0006605//protein targeting;GO:0016020//membrane;GO:0005524//ATP binding;GO:0005622//intracellular;GO:0017038//protein import
CL5094.Contig3_All	XP_021285027.1	84.25	1060	167	9	104	3272	1	1055	0	1758	GO:0006605//protein targeting;GO:0016020//membrane;GO:0005524//ATP binding;GO:0005622//intracellular;GO:0017038//protein import
CL5095.Contig1_All	XP_006472414.1	81.39	446	83	5	1439	110	221	664	3.10E-216	756.9	GO:0030246//carbohydrate binding;GO:0005975//carbohydrate metabolic process;GO:0003824//catalytic activity
CL5095.Contig1_All	XP_006472414.1	79.52	210	43	1	2260	1633	12	221	7.00E-91	340.5	GO:0030246//carbohydrate binding;GO:0005975//carbohydrate metabolic process;GO:0003824//catalytic activity
CL5095.Contig1_All	XP_006472414.1	81.39	446	83	5	1439	110	167	610	3.10E-216	756.9	GO:0030246//carbohydrate binding;GO:0005975//carbohydrate metabolic process;GO:0003824//catalytic activity
CL5095.Contig1_All	KDO81264.1	85.81	148	21	0	2077	1633	20	167	2.90E-68	265.4	GO:0030246//carbohydrate binding;GO:0005975//carbohydrate metabolic process;GO:0003824//catalytic activity
CL5095.Contig1_All	KDO81264.1	81.39	446	83	5	1439	110	192	635	7.00E-216	755.7	GO:0030246//carbohydrate binding;GO:0005975//carbohydrate metabolic process;GO:0003824//catalytic activity
CL5095.Contig1_All	XP_006433777.1	79.9	199	40	10	2230	1633	4	192	6.30E-84	317.4	GO:0030246//carbohydrate binding;GO:0005975//carbohydrate metabolic process;GO:0003824//catalytic activity
CL5095.Contig1_All	XP_006433777.1	74.49	443	113	2	1439	113	203	644	1.40E-200	704.9	GO:0030246//carbohydrate binding;GO:0005975//carbohydrate metabolic process;GO:0003824//catalytic activity
CL5095.Contig1_All	XP_017981488.1	66.67	222	74	0	2239	1573	2	223	4.20E-80	304.7	GO:0030246//carbohydrate binding;GO:0005975//carbohydrate metabolic process;GO:0003824//catalytic activity
CL5095.Contig1_All	XP_017981488.1	74.27	443	114	2	1439	113	203	644	7.00E-200	702.6	GO:0030246//carbohydrate binding;GO:0005975//carbohydrate metabolic process;GO:0003824//catalytic activity
CL5095.Contig1_All	EOY15516.1	66.67	222	74	0	2239	1573	2	223	7.20E-80	303.9	GO:0030246//carbohydrate binding;GO:0005975//carbohydrate metabolic process;GO:0003824//catalytic activity
CL5095.Contig2_All	XP_006472414.1	80.76	655	126	6	2065	112	12	664	0	1091.3	GO:0030246//carbohydrate binding;GO:0005975//carbohydrate metabolic process;GO:0003824//catalytic activity
CL5095.Contig2_All	XP_006433777.1	80.9	644	123	15	2035	112	4	635	1.3e-309	1067	GO:0030246//carbohydrate binding;GO:0005975//carbohydrate metabolic process;GO:0003824//catalytic activity
CL5095.Contig2_All	KDO81264.1	82.46	593	104	5	1882	112	20	610	2.60E-294	1016.1	GO:0030246//carbohydrate binding;GO:0005975//carbohydrate metabolic process;GO:0003824//catalytic activity
CL5095.Contig2_All	XP_017981488.1	73.45	644	171	2	2044	115	2	644	2.30E-290	1003	GO:0030246//carbohydrate binding;GO:0005975//carbohydrate metabolic process;GO:0003824//catalytic activity
CL5095.Contig2_All	EOY15516.1	73.29	644	172	2	2044	115	2	644	2.00E-289	1000	GO:0030246//carbohydrate binding;GO:0005975//carbohydrate metabolic process;GO:0003824//catalytic activity
CL5097.Contig1_All	XP_018822046.1	91.75	400	33	0	100	1300	3	402	2.30E-221	773.5	GO:0016021//integral component of membrane
CL5097.Contig1_All	GAV75904.1	90.32	403	39	0	91	1300	1	403	2.60E-220	770	GO:0016021//integral component of membrane
CL5097.Contig1_All	XP_018822045.1	91.52	401	34	1	100	1300	3	403	5.80E-220	768.8	GO:0016021//integral component of membrane
CL5097.Contig1_All	XP_010029713.1	90	400	40	0	100	1300	3	402	3.70E-219	766.1	GO:0016021//integral component of membrane
CL5097.Contig1_All	XP_021816088.1	90.25	400	39	0	100	1300	3	402	8.30E-219	765	GO:0016021//integral component of membrane
CL5097.Contig2_All	XP_018822046.1	91.75	400	33	0	100	1300	3	402	2.00E-221	773.5	GO:0016021//integral component of membrane
CL5097.Contig2_All	GAV75904.1	90.32	403	39	0	91	1300	1	403	2.20E-220	770	GO:0016021//integral component of membrane
CL5097.Contig2_All	XP_018822045.1	91.52	401	34	1	100	1300	3	403	5.00E-220	768.8	GO:0016021//integral component of membrane
CL5097.Contig2_All	XP_010029713.1	90	400	40	0	100	1300	3	402	3.20E-219	766.1	GO:0016021//integral component of membrane
CL5097.Contig2_All	XP_021816088.1	90.25	400	39	0	100	1300	3	402	7.20E-219	765	GO:0016021//integral component of membrane
CL5098.Contig1_All	XP_006440825.1	88.06	511	61	8	403	1927	1	506	1.10E-263	914.4	GO:0016021//integral component of membrane
CL5098.Contig1_All	XP_021809913.1	84.2	519	82	15	403	1927	1	515	6.80E-250	868.6	GO:0016021//integral component of membrane
CL5098.Contig1_All	XP_007211132.1	84.01	519	83	15	403	1927	1	515	3.40E-249	866.3	GO:0016021//integral component of membrane
CL5098.Contig1_All	XP_008240072.1	83.49	521	86	17	403	1927	1	517	5.80E-249	865.5	GO:0016021//integral component of membrane
CL5098.Contig1_All	XP_009337866.1	83.46	520	86	16	403	1927	1	516	9.90E-249	864.8	GO:0016021//integral component of membrane
CL5098.Contig2_All	XP_006440825.1	88.06	511	61	8	536	2060	1	506	1.10E-263	914.4	GO:0016021//integral component of membrane
CL5098.Contig2_All	XP_021809913.1	84.2	519	82	15	536	2060	1	515	7.20E-250	868.6	GO:0016021//integral component of membrane
CL5098.Contig2_All	XP_007211132.1	84.01	519	83	15	536	2060	1	515	3.60E-249	866.3	GO:0016021//integral component of membrane
CL5098.Contig2_All	XP_008240072.1	83.49	521	86	17	536	2060	1	517	6.10E-249	865.5	GO:0016021//integral component of membrane
CL5098.Contig2_All	XP_009337866.1	83.46	520	86	16	536	2060	1	516	1.00E-248	864.8	GO:0016021//integral component of membrane
CL5099.Contig3_All	GAV89072.1	51.58	221	107	9	1433	770	1	212	2.50E-61	241.5	GO:0008408//3'-5' exonuclease activity;GO:0003676//nucleic acid binding
CL5099.Contig3_All	XP_021619728.1	53.42	219	102	9	1433	779	1	211	1.20E-60	239.2	GO:0008408//3'-5' exonuclease activity;GO:0003676//nucleic acid binding
CL5099.Contig3_All	XP_021684268.1	54.13	218	100	9	1433	782	1	210	1.60E-60	238.8	GO:0008408//3'-5' exonuclease activity;GO:0003676//nucleic acid binding
CL5099.Contig3_All	XP_021684266.1	53.21	218	102	9	1433	782	1	210	2.40E-59	235	GO:0008408//3'-5' exonuclease activity;GO:0003676//nucleic acid binding
CL5099.Contig3_All	XP_010111231.1	54.76	210	95	6	1427	797	4	207	3.10E-59	234.6	GO:0008408//3'-5' exonuclease activity;GO:0003676//nucleic acid binding
CL5100.Contig1_All	KDO52312.1	83.12	154	26	0	672	210	277	430	4.10E-70	269.6	GO:0016021//integral component of membrane
CL5100.Contig1_All	XP_006427480.1	82.47	154	27	0	672	210	277	430	1.60E-69	267.7	GO:0016021//integral component of membrane
CL5100.Contig1_All	XP_006427482.1	82.47	154	27	0	672	210	410	563	1.60E-69	267.7	GO:0016021//integral component of membrane
CL5100.Contig1_All	AAN62343.1	82.47	154	27	0	672	210	410	563	6.00E-69	265.8	GO:0016021//integral component of membrane
CL5100.Contig1_All	XP_006465227.1	81.82	154	28	0	672	210	410	563	1.30E-68	264.6	GO:0016021//integral component of membrane
CL5100.Contig2_All	XP_006427482.1	77.95	567	125	4	1986	285	1	563	3.80E-260	902.5	GO:0016021//integral component of membrane
CL5100.Contig2_All	AAN62343.1	77.78	567	126	4	1986	285	1	563	1.90E-259	900.2	GO:0016021//integral component of membrane
CL5100.Contig2_All	XP_006465227.1	77.6	567	127	4	1986	285	1	563	7.20E-259	898.3	GO:0016021//integral component of membrane
CL5100.Contig2_All	XP_012073100.1	73.32	566	151	3	1986	288	1	563	1.30E-247	860.9	GO:0016021//integral component of membrane
CL5100.Contig2_All	XP_021610232.1	72.61	566	155	3	1986	288	1	563	3.70E-247	859.4	GO:0016021//integral component of membrane
CL5100.Contig3_All	XP_006427482.1	77.56	459	103	4	1663	286	109	563	8.70E-206	721.8	GO:0016021//integral component of membrane
CL5100.Contig3_All	AAN62343.1	77.56	459	103	4	1663	286	109	563	2.50E-205	720.3	GO:0016021//integral component of membrane
CL5100.Contig3_All	XP_006465227.1	77.12	459	105	4	1663	286	109	563	1.60E-204	717.6	GO:0016021//integral component of membrane
CL5100.Contig3_All	XP_012073100.1	73.8	458	120	3	1663	289	109	563	6.00E-199	699.1	GO:0016021//integral component of membrane
CL5100.Contig3_All	XP_015870752.1	72.11	459	128	3	1663	286	109	564	9.00E-195	685.3	GO:0016021//integral component of membrane
CL5100.Contig4_All	XP_006427482.1	79.15	566	118	2	1980	282	1	564	3.30E-264	916	GO:0016021//integral component of membrane
CL5100.Contig4_All	XP_006465227.1	78.76	565	120	2	1980	285	1	563	5.30E-262	908.7	GO:0016021//integral component of membrane
CL5100.Contig4_All	AAN62343.1	78.58	565	121	2	1980	285	1	563	5.90E-261	905.2	GO:0016021//integral component of membrane
CL5100.Contig4_All	XP_007023328.2	74.91	566	142	2	1980	282	1	564	2.20E-252	876.7	GO:0016021//integral component of membrane
CL5100.Contig4_All	EOY25950.1	74.73	566	143	2	1980	282	1	564	5.00E-252	875.5	GO:0016021//integral component of membrane
CL5100.Contig5_All	XP_006427482.1	78.13	567	124	4	1911	210	1	563	5.90E-261	905.2	GO:0016021//integral component of membrane
CL5100.Contig5_All	AAN62343.1	77.95	567	125	4	1911	210	1	563	2.90E-260	902.9	GO:0016021//integral component of membrane
CL5100.Contig5_All	XP_006465227.1	77.78	567	126	4	1911	210	1	563	1.10E-259	901	GO:0016021//integral component of membrane
CL5100.Contig5_All	XP_012073100.1	73.85	566	148	3	1911	213	1	563	9.40E-251	871.3	GO:0016021//integral component of membrane
CL5100.Contig5_All	XP_007023328.2	73.19	567	152	4	1911	210	1	563	4.40E-248	862.4	GO:0016021//integral component of membrane
CL5100.Contig6_All	XP_006427482.1	77.95	567	125	4	190	1891	1	563	3.70E-260	902.5	GO:0016021//integral component of membrane
CL5100.Contig6_All	AAN62343.1	77.78	567	126	4	190	1891	1	563	1.80E-259	900.2	GO:0016021//integral component of membrane
CL5100.Contig6_All	XP_006465227.1	77.6	567	127	4	190	1891	1	563	6.90E-259	898.3	GO:0016021//integral component of membrane
CL5100.Contig6_All	XP_012073100.1	73.32	566	151	3	190	1888	1	563	1.20E-247	860.9	GO:0016021//integral component of membrane
CL5100.Contig6_All	XP_021610232.1	72.61	566	155	3	190	1888	1	563	3.60E-247	859.4	GO:0016021//integral component of membrane
CL5102.Contig1_All	XP_018810189.1	86.91	741	97	1	2451	231	1	741	0	1371.3	GO:0055085//transmembrane transport;GO:0016021//integral component of membrane
CL5102.Contig1_All	XP_006449924.1	86.49	740	100	2	2451	231	1	738	0	1370.9	GO:0055085//transmembrane transport;GO:0016021//integral component of membrane
CL5102.Contig1_All	KDO78542.1	86.49	740	100	2	2451	231	1	738	0	1370.9	GO:0055085//transmembrane transport;GO:0016021//integral component of membrane
CL5102.Contig1_All	XP_006467278.1	86.35	740	101	2	2451	231	1	738	0	1369	GO:0055085//transmembrane transport;GO:0016021//integral component of membrane
CL5102.Contig1_All	XP_021295229.1	87.09	736	95	1	2439	231	4	738	0	1368.2	GO:0055085//transmembrane transport;GO:0016021//integral component of membrane
CL5102.Contig2_All	KDO78544.1	81.55	569	105	26	2593	886	1	543	7.60E-279	964.9	GO:0055085//transmembrane transport;GO:0016021//integral component of membrane
CL5102.Contig2_All	KDO78542.1	81.26	571	107	26	2593	880	1	545	4.90E-278	962.2	GO:0055085//transmembrane transport;GO:0016021//integral component of membrane
CL5102.Contig2_All	KDO78542.1	87.32	205	26	0	813	198	534	738	8.80E-110	403.3	GO:0055085//transmembrane transport;GO:0016021//integral component of membrane
CL5102.Contig2_All	KDO78542.1	81.26	571	107	26	2593	880	1	545	6.40E-278	961.8	GO:0055085//transmembrane transport;GO:0016021//integral component of membrane
CL5102.Contig2_All	XP_006449924.1	87.32	205	26	0	813	198	534	738	6.70E-110	403.7	GO:0055085//transmembrane transport;GO:0016021//integral component of membrane
CL5102.Contig2_All	XP_006449924.1	82.12	565	101	25	2593	901	1	541	6.40E-278	961.8	GO:0055085//transmembrane transport;GO:0016021//integral component of membrane
CL5102.Contig2_All	XP_018810189.1	87.8	205	25	0	813	198	537	741	4.40E-109	401	GO:0055085//transmembrane transport;GO:0016021//integral component of membrane
CL5102.Contig2_All	XP_018810189.1	81.09	571	108	26	2593	880	1	545	1.90E-277	960.3	GO:0055085//transmembrane transport;GO:0016021//integral component of membrane
CL5102.Contig2_All	XP_006467278.1	87.32	205	26	0	813	198	534	738	8.80E-110	403.3	GO:0055085//transmembrane transport;GO:0016021//integral component of membrane
CL5102.Contig3_All	KDO78544.1	85.14	545	81	2	1675	40	1	543	4.30E-283	978.4	GO:0055085//transmembrane transport;GO:0016021//integral component of membrane
CL5102.Contig3_All	KDO78542.1	84.83	547	83	2	1675	34	1	545	2.80E-282	975.7	GO:0055085//transmembrane transport;GO:0016021//integral component of membrane
CL5102.Contig3_All	XP_006449924.1	84.83	547	83	2	1675	34	1	545	3.60E-282	975.3	GO:0055085//transmembrane transport;GO:0016021//integral component of membrane
CL5102.Contig3_All	XP_018810189.1	85.77	541	77	1	1675	55	1	541	3.60E-282	975.3	GO:0055085//transmembrane transport;GO:0016021//integral component of membrane
CL5102.Contig3_All	XP_006467278.1	84.64	547	84	2	1675	34	1	545	1.10E-281	973.8	GO:0055085//transmembrane transport;GO:0016021//integral component of membrane
CL5102.Contig4_All	XP_006449924.1	83.77	764	124	26	2491	199	1	738	0	1357.4	GO:0055085//transmembrane transport;GO:0016021//integral component of membrane
CL5102.Contig4_All	KDO78542.1	83.77	764	124	26	2491	199	1	738	0	1357.4	GO:0055085//transmembrane transport;GO:0016021//integral component of membrane
CL5102.Contig4_All	XP_006467278.1	83.64	764	125	26	2491	199	1	738	0	1355.5	GO:0055085//transmembrane transport;GO:0016021//integral component of membrane
CL5102.Contig4_All	XP_018810189.1	84.05	765	122	25	2491	199	1	741	0	1355.5	GO:0055085//transmembrane transport;GO:0016021//integral component of membrane
CL5102.Contig4_All	XP_021295229.1	84.34	760	119	25	2479	199	4	738	0	1354.3	GO:0055085//transmembrane transport;GO:0016021//integral component of membrane
CL5104.Contig1_All	XP_006452643.1	88.94	208	23	0	97	721	1	208	7.20E-101	373.6	GO:0003723//RNA binding;GO:0016021//integral component of membrane
CL5104.Contig1_All	KDO59188.1	96.67	180	6	0	97	637	1	180	1.20E-95	356.3	GO:0003723//RNA binding;GO:0016021//integral component of membrane
CL5104.Contig1_All	KDO59188.1	91.86	172	14	0	908	1424	178	349	5.00E-94	350.9	GO:0003723//RNA binding;GO:0016021//integral component of membrane
CL5104.Contig1_All	KDO59188.1	96.11	180	7	0	97	637	1	180	2.70E-95	355.1	GO:0003723//RNA binding;GO:0016021//integral component of membrane
CL5104.Contig1_All	XP_006474836.1	91.86	172	14	0	908	1424	178	349	5.00E-94	350.9	GO:0003723//RNA binding;GO:0016021//integral component of membrane
CL5104.Contig1_All	XP_006474836.1	95	180	9	0	97	637	1	180	3.50E-95	354.8	GO:0003723//RNA binding;GO:0016021//integral component of membrane
CL5104.Contig1_All	XP_021689883.1	84.97	173	26	2	908	1421	178	350	7.70E-87	327	GO:0003723//RNA binding;GO:0016021//integral component of membrane
CL5104.Contig1_All	XP_021689883.1	95	180	9	0	97	637	1	180	1.00E-94	353.2	GO:0003723//RNA binding;GO:0016021//integral component of membrane
CL5104.Contig1_All	XP_012071067.1	85.96	171	24	1	908	1421	178	347	3.50E-87	328.2	GO:0003723//RNA binding;GO:0016021//integral component of membrane
CL5105.Contig1_All	XP_006440279.1	79.65	285	58	29	1042	187	537	792	2.30E-123	447.2	GO:0007129//synapsis;GO:0005524//ATP binding;GO:0009506//plasmodesma;GO:0006298//mismatch repair;GO:0030983//mismatched DNA binding;GO:0010777//meiotic mismatch repair involved in reciprocal meiotic recombination;GO:0043073//germ cell nucleus;GO:0000794//condensed nuclear chromosome
CL5105.Contig1_All	KDO61393.1	79.65	285	58	29	1042	187	71	326	5.20E-123	446	GO:0007129//synapsis;GO:0005524//ATP binding;GO:0009506//plasmodesma;GO:0006298//mismatch repair;GO:0030983//mismatched DNA binding;GO:0010777//meiotic mismatch repair involved in reciprocal meiotic recombination;GO:0043073//germ cell nucleus;GO:0000794//condensed nuclear chromosome
CL5105.Contig1_All	XP_006477159.1	79.65	285	58	29	1042	187	537	792	5.20E-123	446	GO:0007129//synapsis;GO:0005524//ATP binding;GO:0009506//plasmodesma;GO:0006298//mismatch repair;GO:0030983//mismatched DNA binding;GO:0010777//meiotic mismatch repair involved in reciprocal meiotic recombination;GO:0043073//germ cell nucleus;GO:0000794//condensed nuclear chromosome
CL5105.Contig1_All	XP_007210902.1	77.89	285	63	29	1042	187	537	792	1.70E-121	441	GO:0007129//synapsis;GO:0005524//ATP binding;GO:0009506//plasmodesma;GO:0006298//mismatch repair;GO:0030983//mismatched DNA binding;GO:0010777//meiotic mismatch repair involved in reciprocal meiotic recombination;GO:0043073//germ cell nucleus;GO:0000794//condensed nuclear chromosome
CL5105.Contig1_All	XP_008238446.1	77.54	285	64	29	1042	187	537	792	3.70E-121	439.9	GO:0007129//synapsis;GO:0005524//ATP binding;GO:0009506//plasmodesma;GO:0006298//mismatch repair;GO:0030983//mismatched DNA binding;GO:0010777//meiotic mismatch repair involved in reciprocal meiotic recombination;GO:0043073//germ cell nucleus;GO:0000794//condensed nuclear chromosome
CL5105.Contig2_All	XP_006440279.1	88.67	256	29	0	955	187	537	792	4.90E-128	462.6	GO:0007129//synapsis;GO:0005524//ATP binding;GO:0009506//plasmodesma;GO:0006298//mismatch repair;GO:0030983//mismatched DNA binding;GO:0010777//meiotic mismatch repair involved in reciprocal meiotic recombination;GO:0043073//germ cell nucleus;GO:0000794//condensed nuclear chromosome
CL5105.Contig2_All	KDO61393.1	88.67	256	29	0	955	187	71	326	1.10E-127	461.5	GO:0007129//synapsis;GO:0005524//ATP binding;GO:0009506//plasmodesma;GO:0006298//mismatch repair;GO:0030983//mismatched DNA binding;GO:0010777//meiotic mismatch repair involved in reciprocal meiotic recombination;GO:0043073//germ cell nucleus;GO:0000794//condensed nuclear chromosome
CL5105.Contig2_All	XP_006477159.1	88.67	256	29	0	955	187	537	792	1.10E-127	461.5	GO:0007129//synapsis;GO:0005524//ATP binding;GO:0009506//plasmodesma;GO:0006298//mismatch repair;GO:0030983//mismatched DNA binding;GO:0010777//meiotic mismatch repair involved in reciprocal meiotic recombination;GO:0043073//germ cell nucleus;GO:0000794//condensed nuclear chromosome
CL5105.Contig2_All	XP_007210902.1	86.72	256	34	0	955	187	537	792	3.50E-126	456.4	GO:0007129//synapsis;GO:0005524//ATP binding;GO:0009506//plasmodesma;GO:0006298//mismatch repair;GO:0030983//mismatched DNA binding;GO:0010777//meiotic mismatch repair involved in reciprocal meiotic recombination;GO:0043073//germ cell nucleus;GO:0000794//condensed nuclear chromosome
CL5105.Contig2_All	XP_008238446.1	86.33	256	35	0	955	187	537	792	7.90E-126	455.3	GO:0007129//synapsis;GO:0005524//ATP binding;GO:0009506//plasmodesma;GO:0006298//mismatch repair;GO:0030983//mismatched DNA binding;GO:0010777//meiotic mismatch repair involved in reciprocal meiotic recombination;GO:0043073//germ cell nucleus;GO:0000794//condensed nuclear chromosome
CL5107.Contig3_All	XP_006436281.1	81.57	613	113	4	1921	82	2	610	1.50E-290	1003.4	GO:0005524//ATP binding;GO:0004672//protein kinase activity
CL5107.Contig3_All	XP_021673561.1	78.12	617	135	4	1927	82	1	615	8.30E-281	971.1	GO:0005524//ATP binding;GO:0004672//protein kinase activity
CL5107.Contig3_All	XP_012086487.1	76.25	619	147	6	1927	82	1	617	2.60E-274	949.5	GO:0005524//ATP binding;GO:0004672//protein kinase activity
CL5107.Contig3_All	XP_021618779.1	76.34	617	146	4	1927	82	1	615	1.10E-272	944.1	GO:0005524//ATP binding;GO:0004672//protein kinase activity
CL5107.Contig3_All	XP_021832770.1	76.71	614	143	4	1924	82	8	617	7.10E-272	941.4	GO:0005524//ATP binding;GO:0004672//protein kinase activity
CL5107.Contig4_All	KDO48430.1	87.71	407	50	0	1303	82	3	409	2.30E-201	707.2	GO:0005524//ATP binding;GO:0004672//protein kinase activity;GO:0016021//integral component of membrane
CL5107.Contig4_All	CAN75565.1	83.13	409	69	0	1309	82	198	606	7.90E-194	682.2	GO:0005524//ATP binding;GO:0004672//protein kinase activity;GO:0016021//integral component of membrane
CL5107.Contig4_All	CAN75565.1	58.38	197	82	3	1946	1355	4	197	5.30E-57	227.6	GO:0005524//ATP binding;GO:0004672//protein kinase activity;GO:0016021//integral component of membrane
CL5107.Contig4_All	CAN75565.1	87.28	393	50	0	1261	82	56	448	8.70E-193	678.7	GO:0005524//ATP binding;GO:0004672//protein kinase activity;GO:0016021//integral component of membrane
CL5107.Contig4_All	KDO48427.1	73.21	56	15	0	1475	1307	1	56	1.10E-14	87	GO:0005524//ATP binding;GO:0004672//protein kinase activity;GO:0016021//integral component of membrane
CL5107.Contig4_All	KDO48427.1	87.02	393	51	0	1261	82	218	610	3.30E-192	676.8	GO:0005524//ATP binding;GO:0004672//protein kinase activity;GO:0016021//integral component of membrane
CL5107.Contig4_All	XP_006436281.1	71.95	221	62	4	1970	1307	2	218	1.20E-88	332.8	GO:0005524//ATP binding;GO:0004672//protein kinase activity;GO:0016021//integral component of membrane
CL5107.Contig4_All	XP_006436281.1	83.37	409	68	0	1309	82	202	610	7.40E-192	675.6	GO:0005524//ATP binding;GO:0004672//protein kinase activity;GO:0016021//integral component of membrane
CL5107.Contig4_All	XP_010099629.1	61.39	158	61	2	1823	1355	44	201	5.50E-54	217.6	GO:0005524//ATP binding;GO:0004672//protein kinase activity;GO:0016021//integral component of membrane
CL5109.Contig1_All	XP_005781708.1	36.31	168	107	25	577	73	460	602	2.70E-17	94	GO:0016757//transferase activity, transferring glycosyl groups
CL5109.Contig1_All	XP_005781708.1	37.87	169	105	10	577	70	460	618	6.60E-16	89.4	GO:0016757//transferase activity, transferring glycosyl groups
CL5109.Contig1_All	XP_005781708.1	38.94	113	69	4	622	295	529	641	7.90E-09	65.9	GO:0016757//transferase activity, transferring glycosyl groups
CL5109.Contig1_All	XP_005781708.1	32.54	126	85	17	622	295	516	641	4.80E-06	56.6	GO:0016757//transferase activity, transferring glycosyl groups
CL5109.Contig1_All	XP_005781708.1	34.78	184	120	22	622	70	248	409	3.50E-17	93.6	GO:0016757//transferase activity, transferring glycosyl groups
CL5109.Contig1_All	XP_001695130.1	34.43	183	120	27	622	73	295	450	1.10E-13	82	GO:0016757//transferase activity, transferring glycosyl groups
CL5109.Contig1_All	XP_001695130.1	33.51	191	127	39	622	70	368	526	5.30E-13	79.7	GO:0016757//transferase activity, transferring glycosyl groups
CL5109.Contig1_All	XP_001695130.1	33.74	163	108	24	562	73	197	335	1.70E-11	74.7	GO:0016757//transferase activity, transferring glycosyl groups
CL5109.Contig1_All	XP_001695130.1	33.69	187	124	36	622	73	316	470	4.90E-11	73.2	GO:0016757//transferase activity, transferring glycosyl groups
CL5109.Contig1_All	XP_001695130.1	33.51	188	125	28	622	70	347	510	4.90E-11	73.2	GO:0016757//transferase activity, transferring glycosyl groups
CL5109.Contig1_All	XP_001695130.1	32.47	194	131	18	622	73	264	450	1.10E-10	72	GO:0016757//transferase activity, transferring glycosyl groups
CL5109.Contig1_All	XP_001695130.1	33.86	189	125	17	622	70	316	492	1.40E-10	71.6	GO:0016757//transferase activity, transferring glycosyl groups
CL5109.Contig1_All	XP_001695130.1	31.66	199	136	44	622	73	217	387	2.40E-10	70.9	GO:0016757//transferase activity, transferring glycosyl groups
CL5109.Contig1_All	XP_001695130.1	42.22	45	26	10	211	76	191	225	25	34.3	GO:0016757//transferase activity, transferring glycosyl groups
CL5109.Contig1_All	XP_001695130.1	37.82	193	120	23	622	70	1116	1294	1.00E-16	92	GO:0016757//transferase activity, transferring glycosyl groups
CL5109.Contig1_All	AAS07042.1	36.27	193	123	16	622	70	1081	1266	7.30E-15	85.9	GO:0016757//transferase activity, transferring glycosyl groups
CL5109.Contig1_All	AAS07042.1	36.22	185	118	23	622	73	1307	1470	2.80E-14	84	GO:0016757//transferase activity, transferring glycosyl groups
CL5109.Contig1_All	AAS07042.1	36.7	188	119	21	622	70	1203	1373	6.20E-14	82.8	GO:0016757//transferase activity, transferring glycosyl groups
CL5109.Contig1_All	AAS07042.1	34.52	197	129	47	622	70	1229	1391	6.90E-13	79.3	GO:0016757//transferase activity, transferring glycosyl groups
CL5109.Contig1_All	AAS07042.1	32.8	186	125	14	622	76	889	1064	4.50E-12	76.6	GO:0016757//transferase activity, transferring glycosyl groups
CL5109.Contig1_All	AAS07042.1	32.63	190	128	25	622	76	947	1119	1.70E-11	74.7	GO:0016757//transferase activity, transferring glycosyl groups
CL5109.Contig1_All	AAS07042.1	34.07	182	120	33	577	76	718	881	2.20E-11	74.3	GO:0016757//transferase activity, transferring glycosyl groups
CL5109.Contig1_All	AAS07042.1	34.69	147	96	31	502	73	611	730	4.20E-10	70.1	GO:0016757//transferase activity, transferring glycosyl groups
CL5109.Contig1_All	AAS07042.1	31.31	214	147	45	622	76	616	816	5.40E-10	69.7	GO:0016757//transferase activity, transferring glycosyl groups
CL5109.Contig1_All	AAS07042.1	31.87	160	109	16	622	157	1379	1527	0.00015	51.6	GO:0016757//transferase activity, transferring glycosyl groups
CL5109.Contig1_All	AAS07042.1	54.17	24	11	0	488	416	865	888	8.7	35.8	GO:0016757//transferase activity, transferring glycosyl groups
CL5109.Contig1_All	AAS07042.1	48.39	31	16	2	488	395	880	908	15	35	GO:0016757//transferase activity, transferring glycosyl groups
CL5109.Contig1_All	AAS07042.1	38.24	34	21	3	488	395	870	903	280	30.8	GO:0016757//transferase activity, transferring glycosyl groups
CL5109.Contig1_All	AAS07042.1	48.65	37	19	1	42	153	2514	2549	810	29.3	GO:0016757//transferase activity, transferring glycosyl groups
CL5109.Contig1_All	AAS07042.1	53.85	26	12	0	75	153	2528	2553	1800	28.1	GO:0016757//transferase activity, transferring glycosyl groups
CL5109.Contig1_All	AAS07042.1	33.98	206	136	28	622	34	233	420	1.30E-16	91.7	GO:0016757//transferase activity, transferring glycosyl groups
CL5109.Contig1_All	XP_002945770.1	34.92	189	123	21	619	73	132	306	5.60E-15	86.3	GO:0016757//transferase activity, transferring glycosyl groups
CL5109.Contig1_All	XP_002945770.1	35.26	190	123	32	613	64	165	329	5.30E-13	79.7	GO:0016757//transferase activity, transferring glycosyl groups
CL5109.Contig1_All	XP_002945770.1	32.82	195	131	18	622	73	210	398	4.50E-12	76.6	GO:0016757//transferase activity, transferring glycosyl groups
CL5109.Contig1_All	XP_002945770.1	32.07	184	125	30	622	79	310	466	1.30E-06	58.5	GO:0016757//transferase activity, transferring glycosyl groups
CL5109.Contig1_All	XP_002945770.1	27.11	166	121	25	622	199	350	515	0.00015	51.6	GO:0016757//transferase activity, transferring glycosyl groups
CL5109.Contig1_All	XP_002945770.1	38.04	184	114	20	622	70	1131	1294	1.30E-16	91.7	GO:0016757//transferase activity, transferring glycosyl groups
CL5109.Contig1_All	ADF43157.1	36.22	185	118	23	622	73	1307	1470	3.60E-14	83.6	GO:0016757//transferase activity, transferring glycosyl groups
CL5109.Contig1_All	ADF43157.1	35.75	193	124	16	622	70	1081	1266	4.80E-14	83.2	GO:0016757//transferase activity, transferring glycosyl groups
CL5109.Contig1_All	ADF43157.1	36.7	188	119	21	622	70	1203	1373	6.20E-14	82.8	GO:0016757//transferase activity, transferring glycosyl groups
CL5109.Contig1_All	ADF43157.1	34.52	197	129	47	622	70	1229	1391	6.90E-13	79.3	GO:0016757//transferase activity, transferring glycosyl groups
CL5109.Contig1_All	ADF43157.1	32.8	186	125	14	622	76	889	1064	4.50E-12	76.6	GO:0016757//transferase activity, transferring glycosyl groups
CL5109.Contig1_All	ADF43157.1	32.63	190	128	25	622	76	947	1119	1.70E-11	74.7	GO:0016757//transferase activity, transferring glycosyl groups
CL5109.Contig1_All	ADF43157.1	34.07	182	120	33	577	76	718	881	2.20E-11	74.3	GO:0016757//transferase activity, transferring glycosyl groups
CL5109.Contig1_All	ADF43157.1	35.45	189	122	24	622	70	1061	1230	6.40E-11	72.8	GO:0016757//transferase activity, transferring glycosyl groups
CL5109.Contig1_All	ADF43157.1	34.69	147	96	31	502	73	611	730	4.20E-10	70.1	GO:0016757//transferase activity, transferring glycosyl groups
CL5109.Contig1_All	ADF43157.1	31.31	214	147	45	622	76	616	816	5.40E-10	69.7	GO:0016757//transferase activity, transferring glycosyl groups
CL5109.Contig1_All	ADF43157.1	31.87	160	109	16	622	157	1379	1527	0.0002	51.2	GO:0016757//transferase activity, transferring glycosyl groups
CL5109.Contig1_All	ADF43157.1	54.17	24	11	0	488	416	865	888	8.7	35.8	GO:0016757//transferase activity, transferring glycosyl groups
CL5109.Contig1_All	ADF43157.1	48.39	31	16	2	488	395	880	908	15	35	GO:0016757//transferase activity, transferring glycosyl groups
CL5109.Contig1_All	ADF43157.1	38.24	34	21	3	488	395	870	903	280	30.8	GO:0016757//transferase activity, transferring glycosyl groups
CL5109.Contig1_All	ADF43157.1	48.65	37	19	1	42	153	2514	2549	810	29.3	GO:0016757//transferase activity, transferring glycosyl groups
CL5109.Contig1_All	ADF43157.1	53.85	26	12	0	75	153	2528	2553	1800	28.1	GO:0016757//transferase activity, transferring glycosyl groups
CL5109.Contig2_All	AAS07044.1	34.18	196	129	17	619	70	508	699	2.30E-13	80.9	GO:0016021//integral component of membrane
CL5109.Contig2_All	AAS07044.1	33.16	187	125	12	619	70	1198	1376	4.10E-10	70.1	GO:0016021//integral component of membrane
CL5109.Contig2_All	AAS07044.1	31.25	192	132	20	619	70	562	742	5.40E-10	69.7	GO:0016021//integral component of membrane
CL5109.Contig2_All	AAS07044.1	30.77	195	135	21	619	73	1156	1342	9.20E-10	68.9	GO:0016021//integral component of membrane
CL5109.Contig2_All	AAS07044.1	31.35	185	127	10	619	70	864	1040	9.20E-10	68.9	GO:0016021//integral component of membrane
CL5109.Contig2_All	AAS07044.1	32.26	186	126	13	619	70	894	1069	2.70E-09	67.4	GO:0016021//integral component of membrane
CL5109.Contig2_All	AAS07044.1	32.62	187	126	25	619	70	728	893	4.60E-09	66.6	GO:0016021//integral component of membrane
CL5109.Contig2_All	AAS07044.1	33.15	184	123	31	619	70	690	843	2.30E-08	64.3	GO:0016021//integral component of membrane
CL5109.Contig2_All	AAS07044.1	31.28	179	123	20	619	88	1243	1403	3.00E-08	63.9	GO:0016021//integral component of membrane
CL5109.Contig2_All	AAS07044.1	31.91	188	128	31	619	70	819	980	3.90E-08	63.5	GO:0016021//integral component of membrane
CL5109.Contig2_All	AAS07044.1	31.55	187	128	22	619	70	710	878	1.50E-07	61.6	GO:0016021//integral component of membrane
CL5109.Contig2_All	AAS07044.1	30.27	185	129	14	619	70	1055	1227	4.30E-07	60.1	GO:0016021//integral component of membrane
CL5109.Contig2_All	AAS07044.1	31.01	158	109	11	619	157	1301	1451	0.00058	49.7	GO:0016021//integral component of membrane
CL5109.Contig2_All	AAS07044.1	27.86	140	101	9	77	488	3259	3392	0.46	40	GO:0016021//integral component of membrane
CL5109.Contig2_All	AAS07044.1	53.85	26	12	0	393	471	2359	2384	810	29.3	GO:0016021//integral component of membrane
CL5109.Contig2_All	AAS07044.1	31.58	190	130	11	619	70	1154	1339	2.00E-12	77.8	GO:0016021//integral component of membrane
CL5109.Contig2_All	AAX33674.1	33.15	181	121	21	619	76	1398	1557	2.90E-11	73.9	GO:0016021//integral component of membrane
CL5109.Contig2_All	AAX33674.1	34.24	184	121	17	619	76	616	785	8.40E-11	72.4	GO:0016021//integral component of membrane
CL5109.Contig2_All	AAX33674.1	33.15	184	123	29	619	70	1320	1475	4.10E-10	70.1	GO:0016021//integral component of membrane
CL5109.Contig2_All	AAX33674.1	30.27	185	129	6	619	70	1033	1213	5.40E-10	69.7	GO:0016021//integral component of membrane
CL5109.Contig2_All	AAX33674.1	32.43	185	125	10	619	70	1363	1539	1.20E-09	68.6	GO:0016021//integral component of membrane
CL5109.Contig2_All	AAX33674.1	32.26	186	126	20	619	70	1133	1301	1.70E-08	64.7	GO:0016021//integral component of membrane
CL5109.Contig2_All	AAX33674.1	31.35	185	127	26	619	76	853	1015	3.00E-08	63.9	GO:0016021//integral component of membrane
CL5109.Contig2_All	AAX33674.1	30.96	197	136	29	613	70	496	679	7.30E-07	59.3	GO:0016021//integral component of membrane
CL5109.Contig2_All	AAX33674.1	30.43	184	128	26	619	76	985	1145	7.30E-07	59.3	GO:0016021//integral component of membrane
CL5109.Contig2_All	AAX33674.1	31.15	183	126	22	619	70	1214	1374	2.10E-06	57.8	GO:0016021//integral component of membrane
CL5109.Contig2_All	AAX33674.1	32.75	171	115	43	562	70	454	588	0.00015	51.6	GO:0016021//integral component of membrane
CL5109.Contig2_All	AAX33674.1	28.31	166	119	17	619	157	1486	1646	1.3	38.5	GO:0016021//integral component of membrane
CL5109.Contig2_All	AAX33674.1	35.87	184	118	21	619	70	43	206	3.40E-12	77	GO:0016021//integral component of membrane
CL5109.Contig2_All	Q9FPQ6.1	32.98	188	126	20	619	70	140	312	9.20E-10	68.9	GO:0016021//integral component of membrane
CL5109.Contig2_All	Q9FPQ6.1	31.52	184	126	18	619	73	104	271	3.50E-09	67	GO:0016021//integral component of membrane
CL5109.Contig2_All	Q9FPQ6.1	32.97	185	124	36	619	70	192	342	1.00E-08	65.5	GO:0016021//integral component of membrane
CL5109.Contig2_All	Q9FPQ6.1	33.51	188	125	24	619	70	161	329	2.30E-08	64.3	GO:0016021//integral component of membrane
CL5109.Contig2_All	Q9FPQ6.1	34.03	191	126	32	619	70	210	376	4.40E-12	76.6	GO:0016021//integral component of membrane
CL5109.Contig2_All	KZV51087.1	33.16	187	125	29	583	73	163	337	1.90E-10	71.2	GO:0016021//integral component of membrane
CL5109.Contig2_All	KZV51087.1	31.11	180	124	18	613	73	309	470	1.10E-07	62	GO:0016021//integral component of membrane
CL5109.Contig2_All	KZV51087.1	39.32	117	71	21	415	73	149	247	0.00058	49.7	GO:0016021//integral component of membrane
CL5109.Contig2_All	KZV51087.1	34.18	79	52	1	619	385	434	512	3	37.4	GO:0016021//integral component of membrane
CL5109.Contig2_All	KZV51087.1	29.56	203	143	42	619	64	2151	2329	2.90E-11	73.9	GO:0016021//integral component of membrane
CL5109.Contig2_All	XP_002958243.1	34.21	190	125	48	619	73	1462	1611	3.20E-10	70.5	GO:0016021//integral component of membrane
CL5109.Contig2_All	XP_002958243.1	33.87	186	123	22	619	70	2399	2565	5.40E-10	69.7	GO:0016021//integral component of membrane
CL5109.Contig2_All	XP_002958243.1	33.33	168	112	14	574	73	2289	2443	3.00E-08	63.9	GO:0016021//integral component of membrane
CL5109.Contig2_All	XP_002958243.1	31.28	195	134	25	619	73	1374	1556	5.10E-08	63.2	GO:0016021//integral component of membrane
CL5109.Contig2_All	XP_002958243.1	29.53	193	136	33	598	73	2266	2443	8.60E-08	62.4	GO:0016021//integral component of membrane
CL5109.Contig2_All	XP_002958243.1	32.97	185	124	27	619	67	2243	2401	1.10E-07	62	GO:0016021//integral component of membrane
CL5109.Contig2_All	XP_002958243.1	29.24	171	121	15	577	64	43	198	5.60E-07	59.7	GO:0016021//integral component of membrane
CL5109.Contig2_All	XP_002958243.1	28.8	184	131	27	619	70	2424	2581	7.30E-07	59.3	GO:0016021//integral component of membrane
CL5109.Contig2_All	XP_002958243.1	33.16	190	127	27	619	70	2324	2493	2.10E-06	57.8	GO:0016021//integral component of membrane
CL5109.Contig2_All	XP_002958243.1	28.21	156	112	14	598	172	577	732	0.00012	52	GO:0016021//integral component of membrane
CL5109.Contig2_All	XP_002958243.1	28.06	196	141	35	619	73	95	269	0.00034	50.4	GO:0016021//integral component of membrane
CL5109.Contig2_All	XP_002958243.1	30.56	144	100	12	490	61	2037	2169	0.00034	50.4	GO:0016021//integral component of membrane
CL5109.Contig2_All	XP_002958243.1	31.17	154	106	17	508	76	813	959	0.00076	49.3	GO:0016021//integral component of membrane
CL5109.Contig2_All	XP_002958243.1	27.53	178	129	16	553	34	192	358	0.014	45.1	GO:0016021//integral component of membrane
CL5109.Contig2_All	XP_002958243.1	29.17	120	85	17	382	64	1975	2091	1.3	38.5	GO:0016021//integral component of membrane
CL5109.Contig2_All	XP_002958243.1	26.6	188	138	32	571	73	694	871	15	35	GO:0016021//integral component of membrane
CL5110.Contig1_All	XP_006469814.1	82.56	195	34	1	126	711	3	196	2.80E-90	337	GO:0009496//plastoquinol--plastocyanin reductase activity;GO:0045158//electron transporter, transferring electrons within cytochrome b6/f complex of photosystem II activity;GO:0051537//2 iron, 2 sulfur cluster binding;GO:0016021//integral component of membrane;GO:0015979//photosynthesis;GO:0042651//thylakoid membrane
CL5110.Contig1_All	OMO94332.1	81.63	196	36	2	123	711	1	194	2.20E-87	327.4	GO:0009496//plastoquinol--plastocyanin reductase activity;GO:0045158//electron transporter, transferring electrons within cytochrome b6/f complex of photosystem II activity;GO:0051537//2 iron, 2 sulfur cluster binding;GO:0016021//integral component of membrane;GO:0015979//photosynthesis;GO:0042651//thylakoid membrane
CL5110.Contig1_All	XP_017632100.1	81.63	196	36	2	123	711	1	194	3.80E-87	326.6	GO:0009496//plastoquinol--plastocyanin reductase activity;GO:0045158//electron transporter, transferring electrons within cytochrome b6/f complex of photosystem II activity;GO:0051537//2 iron, 2 sulfur cluster binding;GO:0016021//integral component of membrane;GO:0015979//photosynthesis;GO:0042651//thylakoid membrane
CL5110.Contig1_All	KJB27434.1	80	200	40	2	123	723	1	198	5.00E-87	326.2	GO:0009496//plastoquinol--plastocyanin reductase activity;GO:0045158//electron transporter, transferring electrons within cytochrome b6/f complex of photosystem II activity;GO:0051537//2 iron, 2 sulfur cluster binding;GO:0016021//integral component of membrane;GO:0015979//photosynthesis;GO:0042651//thylakoid membrane
CL5110.Contig1_All	XP_016666274.1	80.61	196	38	2	123	711	1	194	1.10E-86	325.1	GO:0009496//plastoquinol--plastocyanin reductase activity;GO:0045158//electron transporter, transferring electrons within cytochrome b6/f complex of photosystem II activity;GO:0051537//2 iron, 2 sulfur cluster binding;GO:0016021//integral component of membrane;GO:0015979//photosynthesis;GO:0042651//thylakoid membrane
CL5110.Contig2_All	XP_006469814.1	83.33	228	38	1	129	813	3	229	7.30E-110	402.1	GO:0009496//plastoquinol--plastocyanin reductase activity;GO:0045158//electron transporter, transferring electrons within cytochrome b6/f complex of photosystem II activity;GO:0051537//2 iron, 2 sulfur cluster binding;GO:0016021//integral component of membrane;GO:0015979//photosynthesis;GO:0042651//thylakoid membrane
CL5110.Contig2_All	OMO94332.1	81.66	229	42	2	126	813	1	227	6.40E-106	389	GO:0009496//plastoquinol--plastocyanin reductase activity;GO:0045158//electron transporter, transferring electrons within cytochrome b6/f complex of photosystem II activity;GO:0051537//2 iron, 2 sulfur cluster binding;GO:0016021//integral component of membrane;GO:0015979//photosynthesis;GO:0042651//thylakoid membrane
CL5110.Contig2_All	XP_017632100.1	82.1	229	41	2	126	813	1	227	6.40E-106	389	GO:0009496//plastoquinol--plastocyanin reductase activity;GO:0045158//electron transporter, transferring electrons within cytochrome b6/f complex of photosystem II activity;GO:0051537//2 iron, 2 sulfur cluster binding;GO:0016021//integral component of membrane;GO:0015979//photosynthesis;GO:0042651//thylakoid membrane
CL5110.Contig2_All	XP_016666274.1	81.22	229	43	2	126	813	1	227	1.90E-105	387.5	GO:0009496//plastoquinol--plastocyanin reductase activity;GO:0045158//electron transporter, transferring electrons within cytochrome b6/f complex of photosystem II activity;GO:0051537//2 iron, 2 sulfur cluster binding;GO:0016021//integral component of membrane;GO:0015979//photosynthesis;GO:0042651//thylakoid membrane
CL5110.Contig2_All	XP_012479759.1	80.79	229	44	2	126	813	1	227	5.40E-105	386	GO:0009496//plastoquinol--plastocyanin reductase activity;GO:0045158//electron transporter, transferring electrons within cytochrome b6/f complex of photosystem II activity;GO:0051537//2 iron, 2 sulfur cluster binding;GO:0016021//integral component of membrane;GO:0015979//photosynthesis;GO:0042651//thylakoid membrane
CL5110.Contig3_All	XP_006469814.1	83.33	228	38	1	126	810	3	229	7.30E-110	402.1	GO:0009496//plastoquinol--plastocyanin reductase activity;GO:0045158//electron transporter, transferring electrons within cytochrome b6/f complex of photosystem II activity;GO:0051537//2 iron, 2 sulfur cluster binding;GO:0016021//integral component of membrane;GO:0015979//photosynthesis;GO:0042651//thylakoid membrane
CL5110.Contig3_All	OMO94332.1	81.66	229	42	2	123	810	1	227	6.40E-106	389	GO:0009496//plastoquinol--plastocyanin reductase activity;GO:0045158//electron transporter, transferring electrons within cytochrome b6/f complex of photosystem II activity;GO:0051537//2 iron, 2 sulfur cluster binding;GO:0016021//integral component of membrane;GO:0015979//photosynthesis;GO:0042651//thylakoid membrane
CL5110.Contig3_All	XP_017632100.1	82.1	229	41	2	123	810	1	227	6.40E-106	389	GO:0009496//plastoquinol--plastocyanin reductase activity;GO:0045158//electron transporter, transferring electrons within cytochrome b6/f complex of photosystem II activity;GO:0051537//2 iron, 2 sulfur cluster binding;GO:0016021//integral component of membrane;GO:0015979//photosynthesis;GO:0042651//thylakoid membrane
CL5110.Contig3_All	XP_016666274.1	81.22	229	43	2	123	810	1	227	1.90E-105	387.5	GO:0009496//plastoquinol--plastocyanin reductase activity;GO:0045158//electron transporter, transferring electrons within cytochrome b6/f complex of photosystem II activity;GO:0051537//2 iron, 2 sulfur cluster binding;GO:0016021//integral component of membrane;GO:0015979//photosynthesis;GO:0042651//thylakoid membrane
CL5110.Contig3_All	XP_012479759.1	80.79	229	44	2	123	810	1	227	5.40E-105	386	GO:0009496//plastoquinol--plastocyanin reductase activity;GO:0045158//electron transporter, transferring electrons within cytochrome b6/f complex of photosystem II activity;GO:0051537//2 iron, 2 sulfur cluster binding;GO:0016021//integral component of membrane;GO:0015979//photosynthesis;GO:0042651//thylakoid membrane
CL5111.Contig1_All	XP_006478251.1	46.95	213	113	38	802	277	412	624	1.20E-37	162.2	GO:0005634//nucleus;GO:0004693//cyclin-dependent protein serine/threonine kinase activity;GO:0005524//ATP binding;GO:0006468//protein phosphorylation
CL5111.Contig1_All	KDO51718.1	47.37	209	110	38	790	277	416	624	2.80E-37	161	GO:0005634//nucleus;GO:0004693//cyclin-dependent protein serine/threonine kinase activity;GO:0005524//ATP binding;GO:0006468//protein phosphorylation
CL5111.Contig1_All	XP_006376169.1	40.53	264	157	56	940	277	363	613	2.00E-35	154.8	GO:0005634//nucleus;GO:0004693//cyclin-dependent protein serine/threonine kinase activity;GO:0005524//ATP binding;GO:0006468//protein phosphorylation
CL5111.Contig1_All	XP_011006181.1	40.15	264	158	56	940	277	363	613	1.70E-34	151.8	GO:0005634//nucleus;GO:0004693//cyclin-dependent protein serine/threonine kinase activity;GO:0005524//ATP binding;GO:0006468//protein phosphorylation
CL5111.Contig1_All	XP_011006180.1	40.15	264	158	56	940	277	409	659	1.70E-34	151.8	GO:0005634//nucleus;GO:0004693//cyclin-dependent protein serine/threonine kinase activity;GO:0005524//ATP binding;GO:0006468//protein phosphorylation
CL5111.Contig2_All	XP_006478251.1	46.48	213	114	38	158	683	412	624	5.50E-37	159.8	GO:0005634//nucleus;GO:0004693//cyclin-dependent protein serine/threonine kinase activity;GO:0005524//ATP binding;GO:0006468//protein phosphorylation
CL5111.Contig2_All	KDO51718.1	46.89	209	111	38	170	683	416	624	1.60E-36	158.3	GO:0005634//nucleus;GO:0004693//cyclin-dependent protein serine/threonine kinase activity;GO:0005524//ATP binding;GO:0006468//protein phosphorylation
CL5111.Contig2_All	XP_006376169.1	40.15	264	158	56	20	683	363	613	5.10E-35	153.3	GO:0005634//nucleus;GO:0004693//cyclin-dependent protein serine/threonine kinase activity;GO:0005524//ATP binding;GO:0006468//protein phosphorylation
CL5111.Contig2_All	XP_011006180.1	39.77	264	159	56	20	683	409	659	4.30E-34	150.2	GO:0005634//nucleus;GO:0004693//cyclin-dependent protein serine/threonine kinase activity;GO:0005524//ATP binding;GO:0006468//protein phosphorylation
CL5111.Contig2_All	XP_011006181.1	39.77	264	159	56	20	683	363	613	4.30E-34	150.2	GO:0005634//nucleus;GO:0004693//cyclin-dependent protein serine/threonine kinase activity;GO:0005524//ATP binding;GO:0006468//protein phosphorylation
CL5111.Contig3_All	XP_006478251.1	45.54	213	116	38	768	243	412	624	8.60E-36	156	GO:0005634//nucleus;GO:0004693//cyclin-dependent protein serine/threonine kinase activity;GO:0005524//ATP binding;GO:0006468//protein phosphorylation
CL5111.Contig3_All	KDO51718.1	45.93	209	113	38	756	243	416	624	1.90E-35	154.8	GO:0005634//nucleus;GO:0004693//cyclin-dependent protein serine/threonine kinase activity;GO:0005524//ATP binding;GO:0006468//protein phosphorylation
CL5111.Contig3_All	XP_006376169.1	40.15	264	158	56	906	243	363	613	1.20E-34	152.1	GO:0005634//nucleus;GO:0004693//cyclin-dependent protein serine/threonine kinase activity;GO:0005524//ATP binding;GO:0006468//protein phosphorylation
CL5111.Contig3_All	XP_011006181.1	39.77	264	159	56	906	243	363	613	1.00E-33	149.1	GO:0005634//nucleus;GO:0004693//cyclin-dependent protein serine/threonine kinase activity;GO:0005524//ATP binding;GO:0006468//protein phosphorylation
CL5111.Contig3_All	XP_011006180.1	39.77	264	159	56	906	243	409	659	1.00E-33	149.1	GO:0005634//nucleus;GO:0004693//cyclin-dependent protein serine/threonine kinase activity;GO:0005524//ATP binding;GO:0006468//protein phosphorylation
CL5111.Contig4_All	XP_006478251.1	54.33	254	116	22	986	290	412	665	1.90E-61	241.5	GO:0005634//nucleus;GO:0004693//cyclin-dependent protein serine/threonine kinase activity;GO:0005524//ATP binding;GO:0006468//protein phosphorylation
CL5111.Contig4_All	KDO51718.1	54.8	250	113	22	974	290	416	665	4.30E-61	240.4	GO:0005634//nucleus;GO:0004693//cyclin-dependent protein serine/threonine kinase activity;GO:0005524//ATP binding;GO:0006468//protein phosphorylation
CL5111.Contig4_All	XP_006376169.1	46.84	301	160	44	1124	299	363	645	7.80E-55	219.5	GO:0005634//nucleus;GO:0004693//cyclin-dependent protein serine/threonine kinase activity;GO:0005524//ATP binding;GO:0006468//protein phosphorylation
CL5111.Contig4_All	XP_011006180.1	46.51	301	161	44	1124	299	409	691	6.60E-54	216.5	GO:0005634//nucleus;GO:0004693//cyclin-dependent protein serine/threonine kinase activity;GO:0005524//ATP binding;GO:0006468//protein phosphorylation
CL5111.Contig4_All	XP_011006181.1	46.51	301	161	44	1124	299	363	645	6.60E-54	216.5	GO:0005634//nucleus;GO:0004693//cyclin-dependent protein serine/threonine kinase activity;GO:0005524//ATP binding;GO:0006468//protein phosphorylation
CL5111.Contig5_All	XP_006478251.1	72.47	385	106	7	1444	310	281	665	9.00E-157	558.5	GO:0005634//nucleus;GO:0004693//cyclin-dependent protein serine/threonine kinase activity;GO:0005524//ATP binding;GO:0006468//protein phosphorylation
CL5111.Contig5_All	KDO51718.1	72.21	385	107	7	1444	310	281	665	4.50E-156	556.2	GO:0005634//nucleus;GO:0004693//cyclin-dependent protein serine/threonine kinase activity;GO:0005524//ATP binding;GO:0006468//protein phosphorylation
CL5111.Contig5_All	XP_021903399.1	68.23	384	122	8	1444	316	275	658	2.20E-147	527.3	GO:0005634//nucleus;GO:0004693//cyclin-dependent protein serine/threonine kinase activity;GO:0005524//ATP binding;GO:0006468//protein phosphorylation
CL5111.Contig5_All	XP_006376169.1	68.13	386	123	16	1444	319	265	645	2.30E-144	517.3	GO:0005634//nucleus;GO:0004693//cyclin-dependent protein serine/threonine kinase activity;GO:0005524//ATP binding;GO:0006468//protein phosphorylation
CL5111.Contig5_All	XP_011006181.1	67.88	386	124	16	1444	319	265	645	8.70E-144	515.4	GO:0005634//nucleus;GO:0004693//cyclin-dependent protein serine/threonine kinase activity;GO:0005524//ATP binding;GO:0006468//protein phosphorylation
CL5112.Contig2_All	XP_007051505.2	84.4	109	17	0	739	412	1	109	1.50E-49	201.4	GO:0010181//FMN binding
CL5112.Contig2_All	OMO64260.1	84.4	109	17	0	739	412	1	109	1.90E-49	201.1	GO:0010181//FMN binding
CL5112.Contig2_All	EOX95662.1	83.49	109	18	0	739	412	1	109	4.20E-49	199.9	GO:0010181//FMN binding
CL5112.Contig2_All	OMP08666.1	84.4	109	17	0	739	412	1	109	4.20E-49	199.9	GO:0010181//FMN binding
CL5112.Contig2_All	XP_016743667.1	82.57	109	19	0	739	412	1	109	4.20E-49	199.9	GO:0010181//FMN binding
CL5112.Contig3_All	XP_016743668.1	75.53	188	46	2	972	414	1	188	1.30E-77	295	GO:0010181//FMN binding
CL5112.Contig3_All	XP_017640553.1	75	188	47	2	972	414	1	188	8.60E-77	292.4	GO:0010181//FMN binding
CL5112.Contig3_All	GAV71145.1	74.24	198	51	12	972	414	8	205	1.10E-76	292	GO:0010181//FMN binding
CL5112.Contig3_All	XP_012480933.1	74.47	188	48	2	972	414	1	188	1.90E-76	291.2	GO:0010181//FMN binding
CL5112.Contig3_All	XP_007051505.2	73.23	198	53	12	972	414	1	198	1.90E-76	291.2	GO:0010181//FMN binding
CL5112.Contig4_All	XP_021815016.1	72.53	91	25	1	41	311	110	200	9.30E-30	136	GO:0004733//pyridoxamine-phosphate oxidase activity;GO:0009443//pyridoxal 5'-phosphate salvage;GO:0010181//FMN binding
CL5112.Contig4_All	XP_004306647.1	72.53	91	25	1	41	311	110	200	1.60E-29	135.2	GO:0004733//pyridoxamine-phosphate oxidase activity;GO:0009443//pyridoxal 5'-phosphate salvage;GO:0010181//FMN binding
CL5112.Contig4_All	ONI23504.1	71.43	91	26	1	41	311	104	194	2.10E-29	134.8	GO:0004733//pyridoxamine-phosphate oxidase activity;GO:0009443//pyridoxal 5'-phosphate salvage;GO:0010181//FMN binding
CL5112.Contig4_All	XP_007218443.1	71.43	91	26	1	41	311	110	200	2.10E-29	134.8	GO:0004733//pyridoxamine-phosphate oxidase activity;GO:0009443//pyridoxal 5'-phosphate salvage;GO:0010181//FMN binding
CL5112.Contig4_All	XP_020413693.1	71.43	91	26	1	41	311	94	184	2.10E-29	134.8	GO:0004733//pyridoxamine-phosphate oxidase activity;GO:0009443//pyridoxal 5'-phosphate salvage;GO:0010181//FMN binding
CL5113.Contig1_All	XP_006383108.1	58.35	425	177	75	1385	239	42	434	1.30E-102	378.6	GO:0006631//fatty acid metabolic process;GO:0005504//fatty acid binding;GO:0016021//integral component of membrane;GO:0009570//chloroplast stroma
CL5113.Contig1_All	XP_011043193.1	60.7	402	158	65	1340	239	1	372	1.30E-99	368.6	GO:0006631//fatty acid metabolic process;GO:0005504//fatty acid binding;GO:0016021//integral component of membrane;GO:0009570//chloroplast stroma
CL5113.Contig1_All	XP_011043192.1	60.65	399	157	65	1340	248	1	369	1.40E-98	365.2	GO:0006631//fatty acid metabolic process;GO:0005504//fatty acid binding;GO:0016021//integral component of membrane;GO:0009570//chloroplast stroma
CL5113.Contig1_All	KDO71177.1	61.04	385	150	50	1340	239	1	353	4.20E-98	363.6	GO:0006631//fatty acid metabolic process;GO:0005504//fatty acid binding;GO:0016021//integral component of membrane;GO:0009570//chloroplast stroma
CL5113.Contig1_All	XP_006466943.1	61.04	385	150	50	1340	239	1	353	5.50E-98	363.2	GO:0006631//fatty acid metabolic process;GO:0005504//fatty acid binding;GO:0016021//integral component of membrane;GO:0009570//chloroplast stroma
CL5113.Contig2_All	XP_006383108.1	58.77	422	174	72	1374	237	42	434	1.90E-103	381.3	GO:0006631//fatty acid metabolic process;GO:0005504//fatty acid binding;GO:0016021//integral component of membrane;GO:0009570//chloroplast stroma
CL5113.Contig2_All	XP_011043193.1	61.15	399	155	62	1329	237	1	372	2.00E-100	371.3	GO:0006631//fatty acid metabolic process;GO:0005504//fatty acid binding;GO:0016021//integral component of membrane;GO:0009570//chloroplast stroma
CL5113.Contig2_All	KDO71177.1	61.26	382	148	47	1329	237	1	353	2.00E-100	371.3	GO:0006631//fatty acid metabolic process;GO:0005504//fatty acid binding;GO:0016021//integral component of membrane;GO:0009570//chloroplast stroma
CL5113.Contig2_All	XP_006466943.1	61.26	382	148	47	1329	237	1	353	2.60E-100	370.9	GO:0006631//fatty acid metabolic process;GO:0005504//fatty acid binding;GO:0016021//integral component of membrane;GO:0009570//chloroplast stroma
CL5113.Contig2_All	XP_011043192.1	61.11	396	154	62	1329	246	1	369	2.20E-99	367.9	GO:0006631//fatty acid metabolic process;GO:0005504//fatty acid binding;GO:0016021//integral component of membrane;GO:0009570//chloroplast stroma
CL5117.Contig2_All	XP_006444976.1	93.8	258	16	0	260	1034	1	258	3.20E-141	507.7	GO:0005524//ATP binding;GO:0005622//intracellular;GO:0004707//MAP kinase activity
CL5117.Contig2_All	XP_006444976.1	96.61	118	4	0	1763	2117	258	375	1.90E-61	242.7	GO:0005524//ATP binding;GO:0005622//intracellular;GO:0004707//MAP kinase activity
CL5117.Contig2_All	XP_006444976.1	93.8	258	16	1	260	1034	1	257	1.80E-139	501.9	GO:0005524//ATP binding;GO:0005622//intracellular;GO:0004707//MAP kinase activity
CL5117.Contig2_All	XP_021887822.1	87.29	118	15	0	1763	2117	257	374	4.60E-55	221.5	GO:0005524//ATP binding;GO:0005622//intracellular;GO:0004707//MAP kinase activity
CL5117.Contig2_All	XP_021887822.1	92.25	258	20	1	260	1034	1	257	5.60E-138	496.9	GO:0005524//ATP binding;GO:0005622//intracellular;GO:0004707//MAP kinase activity
CL5117.Contig2_All	OMO64418.1	89.83	118	12	0	1763	2117	257	374	7.50E-58	230.7	GO:0005524//ATP binding;GO:0005622//intracellular;GO:0004707//MAP kinase activity
CL5117.Contig2_All	OMO64418.1	91.57	261	22	3	260	1034	1	261	9.60E-138	496.1	GO:0005524//ATP binding;GO:0005622//intracellular;GO:0004707//MAP kinase activity
CL5117.Contig2_All	CDP20377.1	85.59	118	17	0	1763	2117	261	378	1.70E-54	219.5	GO:0005524//ATP binding;GO:0005622//intracellular;GO:0004707//MAP kinase activity
CL5117.Contig2_All	CDP20377.1	91.86	258	21	1	260	1034	1	257	1.60E-137	495.4	GO:0005524//ATP binding;GO:0005622//intracellular;GO:0004707//MAP kinase activity
CL5117.Contig2_All	OMP00358.1	89.83	118	12	0	1763	2117	257	374	7.50E-58	230.7	GO:0005524//ATP binding;GO:0005622//intracellular;GO:0004707//MAP kinase activity
CL5122.Contig1_All	XP_006428030.1	81.66	229	42	6	1109	422	4	226	6.00E-96	356.3	GO:0004222//metalloendopeptidase activity;GO:0005524//ATP binding;GO:0016021//integral component of membrane
CL5122.Contig1_All	XP_006428030.1	93.55	31	2	0	149	56	226	256	5.80E-06	57.4	GO:0004222//metalloendopeptidase activity;GO:0005524//ATP binding;GO:0016021//integral component of membrane
CL5122.Contig1_All	XP_006428030.1	88.61	202	23	0	1028	422	50	251	7.90E-96	355.9	GO:0004222//metalloendopeptidase activity;GO:0005524//ATP binding;GO:0016021//integral component of membrane
CL5122.Contig1_All	XP_019249720.1	93.55	31	2	0	149	56	251	281	2.60E-06	58.5	GO:0004222//metalloendopeptidase activity;GO:0005524//ATP binding;GO:0016021//integral component of membrane
CL5122.Contig1_All	XP_019249720.1	79.15	235	49	11	1127	422	28	251	1.30E-95	355.1	GO:0004222//metalloendopeptidase activity;GO:0005524//ATP binding;GO:0016021//integral component of membrane
CL5122.Contig1_All	XP_016189958.1	90.32	31	3	0	149	56	251	281	1.30E-05	56.2	GO:0004222//metalloendopeptidase activity;GO:0005524//ATP binding;GO:0016021//integral component of membrane
CL5122.Contig1_All	XP_016189958.1	79.15	235	49	11	1127	422	28	251	1.30E-95	355.1	GO:0004222//metalloendopeptidase activity;GO:0005524//ATP binding;GO:0016021//integral component of membrane
CL5122.Contig1_All	XP_016189959.1	89.47	19	2	0	149	92	251	269	18	35.8	GO:0004222//metalloendopeptidase activity;GO:0005524//ATP binding;GO:0016021//integral component of membrane
CL5122.Contig1_All	XP_016189959.1	88.56	201	23	0	1025	422	42	242	2.30E-95	354.4	GO:0004222//metalloendopeptidase activity;GO:0005524//ATP binding;GO:0016021//integral component of membrane
CL5122.Contig1_All	XP_009785171.1	93.55	31	2	0	149	56	242	272	2.60E-06	58.5	GO:0004222//metalloendopeptidase activity;GO:0005524//ATP binding;GO:0016021//integral component of membrane
CL5122.Contig3_All	XP_006428030.1	81.66	229	42	6	1184	497	4	226	7.10E-96	356.3	GO:0004222//metalloendopeptidase activity;GO:0005524//ATP binding;GO:0016021//integral component of membrane
CL5122.Contig3_All	XP_006428030.1	84.78	92	14	0	426	150	226	317	1.40E-35	156	GO:0004222//metalloendopeptidase activity;GO:0005524//ATP binding;GO:0016021//integral component of membrane
CL5122.Contig3_All	XP_006428030.1	88.61	202	23	0	1103	497	50	251	9.20E-96	355.9	GO:0004222//metalloendopeptidase activity;GO:0005524//ATP binding;GO:0016021//integral component of membrane
CL5122.Contig3_All	XP_019249720.1	83.7	92	15	0	426	150	251	342	1.80E-35	155.6	GO:0004222//metalloendopeptidase activity;GO:0005524//ATP binding;GO:0016021//integral component of membrane
CL5122.Contig3_All	XP_019249720.1	79.15	235	49	11	1202	497	28	251	1.60E-95	355.1	GO:0004222//metalloendopeptidase activity;GO:0005524//ATP binding;GO:0016021//integral component of membrane
CL5122.Contig3_All	XP_016189958.1	85.87	92	13	0	426	150	251	342	3.70E-36	157.9	GO:0004222//metalloendopeptidase activity;GO:0005524//ATP binding;GO:0016021//integral component of membrane
CL5122.Contig3_All	XP_016189958.1	79.15	235	49	11	1202	497	28	251	1.60E-95	355.1	GO:0004222//metalloendopeptidase activity;GO:0005524//ATP binding;GO:0016021//integral component of membrane
CL5122.Contig3_All	XP_016189959.1	73.91	92	24	12	426	150	251	330	2.40E-27	128.6	GO:0004222//metalloendopeptidase activity;GO:0005524//ATP binding;GO:0016021//integral component of membrane
CL5122.Contig3_All	XP_016189959.1	88.56	201	23	0	1100	497	42	242	2.70E-95	354.4	GO:0004222//metalloendopeptidase activity;GO:0005524//ATP binding;GO:0016021//integral component of membrane
CL5122.Contig3_All	XP_009785171.1	83.7	92	15	0	426	150	242	333	1.80E-35	155.6	GO:0004222//metalloendopeptidase activity;GO:0005524//ATP binding;GO:0016021//integral component of membrane
CL5122.Contig4_All	XP_010261112.1	84.62	247	38	0	644	1385	78	324	1.50E-114	418.3	GO:0004222//metalloendopeptidase activity;GO:0005524//ATP binding;GO:0016021//integral component of membrane
CL5122.Contig4_All	XP_010261112.1	77.19	57	13	0	412	583	33	89	5.10E-17	94.4	GO:0004222//metalloendopeptidase activity;GO:0005524//ATP binding;GO:0016021//integral component of membrane
CL5122.Contig4_All	XP_010261112.1	81.3	262	49	0	596	1382	67	328	2.00E-114	417.9	GO:0004222//metalloendopeptidase activity;GO:0005524//ATP binding;GO:0016021//integral component of membrane
CL5122.Contig4_All	CDP12902.1	56.04	91	40	6	310	583	10	94	9.60E-16	90.1	GO:0004222//metalloendopeptidase activity;GO:0005524//ATP binding;GO:0016021//integral component of membrane
CL5122.Contig4_All	CDP12902.1	81.75	263	48	0	596	1385	81	343	4.50E-114	416.8	GO:0004222//metalloendopeptidase activity;GO:0005524//ATP binding;GO:0016021//integral component of membrane
CL5122.Contig4_All	XP_010027772.1	64.47	76	27	2	355	583	35	108	5.10E-17	94.4	GO:0004222//metalloendopeptidase activity;GO:0005524//ATP binding;GO:0016021//integral component of membrane
CL5122.Contig4_All	XP_010027772.1	86.18	246	34	0	644	1382	78	323	4.50E-114	416.8	GO:0004222//metalloendopeptidase activity;GO:0005524//ATP binding;GO:0016021//integral component of membrane
CL5122.Contig4_All	XP_010652856.1	67.09	79	26	8	346	583	19	89	3.00E-17	95.1	GO:0004222//metalloendopeptidase activity;GO:0005524//ATP binding;GO:0016021//integral component of membrane
CL5122.Contig4_All	XP_010652856.1	88.24	238	28	0	668	1382	32	269	1.30E-113	415.2	GO:0004222//metalloendopeptidase activity;GO:0005524//ATP binding;GO:0016021//integral component of membrane
CL5122.Contig5_All	XP_016189958.1	80.98	326	62	11	1128	150	28	342	4.00E-141	506.5	GO:0004222//metalloendopeptidase activity;GO:0005524//ATP binding;GO:0016021//integral component of membrane
CL5122.Contig5_All	XP_006428030.1	82.5	320	56	6	1110	150	4	317	6.90E-141	505.8	GO:0004222//metalloendopeptidase activity;GO:0005524//ATP binding;GO:0016021//integral component of membrane
CL5122.Contig5_All	XP_019249720.1	87.03	293	38	0	1029	150	50	342	1.20E-140	505	GO:0004222//metalloendopeptidase activity;GO:0005524//ATP binding;GO:0016021//integral component of membrane
CL5122.Contig5_All	XP_020206860.1	79.94	329	66	14	1116	150	7	328	1.50E-140	504.6	GO:0004222//metalloendopeptidase activity;GO:0005524//ATP binding;GO:0016021//integral component of membrane
CL5122.Contig5_All	XP_012469915.1	80.67	326	63	7	1107	150	13	338	2.60E-140	503.8	GO:0004222//metalloendopeptidase activity;GO:0005524//ATP binding;GO:0016021//integral component of membrane
CL5123.Contig1_All	XP_006481904.1	69.72	327	99	6	108	1077	1	325	1.10E-122	445.3	GO:0003676//nucleic acid binding
CL5123.Contig1_All	XP_006481903.1	69.11	327	101	5	108	1077	1	326	1.40E-122	444.9	GO:0003676//nucleic acid binding
CL5123.Contig1_All	XP_006430306.1	69.42	327	100	6	108	1077	1	325	6.90E-122	442.6	GO:0003676//nucleic acid binding
CL5123.Contig1_All	XP_006430307.1	68.81	327	102	5	108	1077	1	326	9.10E-122	442.2	GO:0003676//nucleic acid binding
CL5123.Contig1_All	XP_010654035.1	54.22	332	152	27	120	1074	1	319	2.20E-91	341.3	GO:0003676//nucleic acid binding
CL5123.Contig2_All	XP_006481904.1	69.72	327	99	6	198	1167	1	325	1.20E-122	445.3	GO:0003676//nucleic acid binding
CL5123.Contig2_All	XP_006481903.1	69.11	327	101	5	198	1167	1	326	1.50E-122	444.9	GO:0003676//nucleic acid binding
CL5123.Contig2_All	XP_006430306.1	69.42	327	100	6	198	1167	1	325	7.50E-122	442.6	GO:0003676//nucleic acid binding
CL5123.Contig2_All	XP_006430307.1	68.81	327	102	5	198	1167	1	326	9.70E-122	442.2	GO:0003676//nucleic acid binding
CL5123.Contig2_All	XP_010654035.1	53.92	332	153	27	210	1164	1	319	5.20E-91	340.1	GO:0003676//nucleic acid binding
CL5124.Contig1_All	AGG38118.1	80.72	690	133	28	2182	139	8	678	0	1100.5	GO:0005524//ATP binding;GO:0004672//protein kinase activity;GO:0016021//integral component of membrane
CL5124.Contig1_All	XP_006467636.1	75.78	702	170	28	2182	124	2	691	6.30E-298	1028.1	GO:0005524//ATP binding;GO:0004672//protein kinase activity;GO:0016021//integral component of membrane
CL5124.Contig1_All	KDO77877.1	75.5	702	172	28	2182	124	1	690	5.30E-297	1025	GO:0005524//ATP binding;GO:0004672//protein kinase activity;GO:0016021//integral component of membrane
CL5124.Contig1_All	XP_006449518.1	75.07	702	175	28	2182	124	2	691	6.50E-295	1018.1	GO:0005524//ATP binding;GO:0004672//protein kinase activity;GO:0016021//integral component of membrane
CL5124.Contig1_All	XP_021294917.1	70.55	696	205	26	2182	124	1	680	6.80E-276	954.9	GO:0005524//ATP binding;GO:0004672//protein kinase activity;GO:0016021//integral component of membrane
CL5124.Contig2_All	AGG38118.1	80.84	689	132	26	2209	166	8	678	0	1099.7	GO:0005524//ATP binding;GO:0004672//protein kinase activity;GO:0016021//integral component of membrane
CL5124.Contig2_All	XP_006467636.1	75.39	703	173	28	2212	151	1	691	4.30E-297	1025.4	GO:0005524//ATP binding;GO:0004672//protein kinase activity;GO:0016021//integral component of membrane
CL5124.Contig2_All	KDO77877.1	75.21	702	174	28	2209	151	1	690	6.10E-296	1021.5	GO:0005524//ATP binding;GO:0004672//protein kinase activity;GO:0016021//integral component of membrane
CL5124.Contig2_All	XP_006449518.1	74.68	703	178	28	2212	151	1	691	2.60E-294	1016.1	GO:0005524//ATP binding;GO:0004672//protein kinase activity;GO:0016021//integral component of membrane
CL5124.Contig2_All	XP_021294917.1	70.22	695	207	24	2209	151	1	680	1.20E-275	954.1	GO:0005524//ATP binding;GO:0004672//protein kinase activity;GO:0016021//integral component of membrane
CL5124.Contig3_All	AGG38118.1	83.89	211	34	1	73	706	469	678	1.70E-97	360.9	GO:0005524//ATP binding;GO:0004672//protein kinase activity;GO:0016021//integral component of membrane
CL5124.Contig3_All	XP_006467636.1	77.06	218	50	2	73	721	474	691	1.10E-90	338.2	GO:0005524//ATP binding;GO:0004672//protein kinase activity;GO:0016021//integral component of membrane
CL5124.Contig3_All	XP_006449518.1	76.61	218	51	2	73	721	474	691	1.50E-90	337.8	GO:0005524//ATP binding;GO:0004672//protein kinase activity;GO:0016021//integral component of membrane
CL5124.Contig3_All	XP_007025350.2	70.78	219	64	6	73	721	465	680	4.10E-80	303.1	GO:0005524//ATP binding;GO:0004672//protein kinase activity;GO:0016021//integral component of membrane
CL5124.Contig3_All	OMO76226.1	71.69	219	62	12	73	721	174	383	1.20E-79	301.6	GO:0005524//ATP binding;GO:0004672//protein kinase activity;GO:0016021//integral component of membrane
CL5124.Contig4_All	AGG38118.1	83.89	211	34	1	73	706	469	678	1.60E-97	360.9	GO:0005524//ATP binding;GO:0004672//protein kinase activity;GO:0016021//integral component of membrane
CL5124.Contig4_All	XP_006467636.1	77.06	218	50	2	73	721	474	691	1.10E-90	338.2	GO:0005524//ATP binding;GO:0004672//protein kinase activity;GO:0016021//integral component of membrane
CL5124.Contig4_All	KDO77877.1	77.06	218	50	2	73	721	473	690	1.10E-90	338.2	GO:0005524//ATP binding;GO:0004672//protein kinase activity;GO:0016021//integral component of membrane
CL5124.Contig4_All	XP_006449518.1	76.61	218	51	2	73	721	474	691	1.50E-90	337.8	GO:0005524//ATP binding;GO:0004672//protein kinase activity;GO:0016021//integral component of membrane
CL5124.Contig4_All	XP_021294917.1	71.23	219	63	6	73	721	465	680	8.00E-81	305.4	GO:0005524//ATP binding;GO:0004672//protein kinase activity;GO:0016021//integral component of membrane
CL5125.Contig1_All	GAV67119.1	85.23	589	87	6	271	2020	4	592	1.10E-305	1053.9	GO:0046872//metal ion binding;GO:0004842//ubiquitin-protein transferase activity
CL5125.Contig1_All	KDO52135.1	85.11	591	88	5	259	2020	1	590	8.90E-303	1044.3	GO:0046872//metal ion binding;GO:0004842//ubiquitin-protein transferase activity
CL5125.Contig1_All	XP_006423142.1	85.11	591	88	5	259	2020	1	590	1.50E-302	1043.5	GO:0046872//metal ion binding;GO:0004842//ubiquitin-protein transferase activity
CL5125.Contig1_All	XP_012069442.1	82.66	594	103	15	259	2020	1	586	6.80E-295	1018.1	GO:0046872//metal ion binding;GO:0004842//ubiquitin-protein transferase activity
CL5125.Contig1_All	XP_002519105.1	82.18	595	106	11	259	2020	1	592	2.00E-294	1016.5	GO:0046872//metal ion binding;GO:0004842//ubiquitin-protein transferase activity
CL5125.Contig2_All	GAV67119.1	78.11	635	139	52	271	2158	4	592	1.30E-291	1007.3	GO:0046872//metal ion binding;GO:0004842//ubiquitin-protein transferase activity
CL5125.Contig2_All	KDO52135.1	85.87	552	78	5	259	1903	1	551	4.20E-287	992.3	GO:0046872//metal ion binding;GO:0004842//ubiquitin-protein transferase activity
CL5125.Contig2_All	KDO52135.1	64.58	48	17	0	2014	2158	543	590	7.80E-07	61.2	GO:0046872//metal ion binding;GO:0004842//ubiquitin-protein transferase activity
CL5125.Contig2_All	KDO52135.1	86.81	546	72	5	259	1885	1	545	5.50E-287	991.9	GO:0046872//metal ion binding;GO:0004842//ubiquitin-protein transferase activity
CL5125.Contig2_All	XP_006423142.1	85.87	552	78	5	259	1903	1	551	7.20E-287	991.5	GO:0046872//metal ion binding;GO:0004842//ubiquitin-protein transferase activity
CL5125.Contig2_All	XP_006423142.1	64.58	48	17	0	2014	2158	543	590	7.80E-07	61.2	GO:0046872//metal ion binding;GO:0004842//ubiquitin-protein transferase activity
CL5125.Contig2_All	XP_006423142.1	86.63	546	73	5	259	1885	1	545	1.20E-286	990.7	GO:0046872//metal ion binding;GO:0004842//ubiquitin-protein transferase activity
CL5126.Contig1_All	XP_002263127.1	59.29	393	160	5	4	1183	103	490	2.50E-132	477.2	GO:0043231//intracellular membrane-bounded organelle;GO:0005783//endoplasmic reticulum;GO:0035336//long-chain fatty-acyl-CoA metabolic process;GO:0080019//fatty-acyl-CoA reductase (alcohol-forming) activity;GO:0010025//wax biosynthetic process;GO:0102965//alcohol-forming fatty acyl-CoA reductase activity;GO:0010345//suberin biosynthetic process;GO:0006629//lipid metabolic process
CL5126.Contig1_All	XP_021628924.1	56.6	394	171	4	1	1183	102	491	3.50E-131	473.4	GO:0043231//intracellular membrane-bounded organelle;GO:0005783//endoplasmic reticulum;GO:0035336//long-chain fatty-acyl-CoA metabolic process;GO:0080019//fatty-acyl-CoA reductase (alcohol-forming) activity;GO:0010025//wax biosynthetic process;GO:0102965//alcohol-forming fatty acyl-CoA reductase activity;GO:0010345//suberin biosynthetic process;GO:0006629//lipid metabolic process
CL5126.Contig1_All	XP_011044880.1	57.36	394	168	5	1	1183	102	490	5.10E-130	469.5	GO:0043231//intracellular membrane-bounded organelle;GO:0005783//endoplasmic reticulum;GO:0035336//long-chain fatty-acyl-CoA metabolic process;GO:0080019//fatty-acyl-CoA reductase (alcohol-forming) activity;GO:0010025//wax biosynthetic process;GO:0102965//alcohol-forming fatty acyl-CoA reductase activity;GO:0010345//suberin biosynthetic process;GO:0006629//lipid metabolic process
CL5126.Contig1_All	XP_003606163.2	56.35	394	172	4	1	1183	103	492	6.70E-130	469.2	GO:0043231//intracellular membrane-bounded organelle;GO:0005783//endoplasmic reticulum;GO:0035336//long-chain fatty-acyl-CoA metabolic process;GO:0080019//fatty-acyl-CoA reductase (alcohol-forming) activity;GO:0010025//wax biosynthetic process;GO:0102965//alcohol-forming fatty acyl-CoA reductase activity;GO:0010345//suberin biosynthetic process;GO:0006629//lipid metabolic process
CL5126.Contig1_All	XP_002305562.1	57.36	394	168	5	1	1183	102	490	1.50E-129	468	GO:0043231//intracellular membrane-bounded organelle;GO:0005783//endoplasmic reticulum;GO:0035336//long-chain fatty-acyl-CoA metabolic process;GO:0080019//fatty-acyl-CoA reductase (alcohol-forming) activity;GO:0010025//wax biosynthetic process;GO:0102965//alcohol-forming fatty acyl-CoA reductase activity;GO:0010345//suberin biosynthetic process;GO:0006629//lipid metabolic process
CL5126.Contig2_All	XP_015899309.1	60.07	268	107	3	1	805	228	492	1.40E-90	337.8	GO:0005783//endoplasmic reticulum;GO:0080019//fatty-acyl-CoA reductase (alcohol-forming) activity;GO:0010025//wax biosynthetic process;GO:0102965//alcohol-forming fatty acyl-CoA reductase activity;GO:0006629//lipid metabolic process
CL5126.Contig2_All	XP_021628924.1	60.82	268	105	3	1	805	227	491	5.30E-90	335.9	GO:0005783//endoplasmic reticulum;GO:0080019//fatty-acyl-CoA reductase (alcohol-forming) activity;GO:0010025//wax biosynthetic process;GO:0102965//alcohol-forming fatty acyl-CoA reductase activity;GO:0006629//lipid metabolic process
CL5126.Contig2_All	XP_009338685.1	57.84	268	113	4	1	805	227	490	5.90E-89	332.4	GO:0005783//endoplasmic reticulum;GO:0080019//fatty-acyl-CoA reductase (alcohol-forming) activity;GO:0010025//wax biosynthetic process;GO:0102965//alcohol-forming fatty acyl-CoA reductase activity;GO:0006629//lipid metabolic process
CL5126.Contig2_All	XP_008357549.1	57.84	268	113	4	1	805	15	278	1.00E-88	331.6	GO:0005783//endoplasmic reticulum;GO:0080019//fatty-acyl-CoA reductase (alcohol-forming) activity;GO:0010025//wax biosynthetic process;GO:0102965//alcohol-forming fatty acyl-CoA reductase activity;GO:0006629//lipid metabolic process
CL5126.Contig2_All	XP_007205116.1	58.21	268	112	4	1	805	227	490	2.20E-88	330.5	GO:0005783//endoplasmic reticulum;GO:0080019//fatty-acyl-CoA reductase (alcohol-forming) activity;GO:0010025//wax biosynthetic process;GO:0102965//alcohol-forming fatty acyl-CoA reductase activity;GO:0006629//lipid metabolic process
CL5127.Contig1_All	GAV69115.1	72.84	81	22	3	466	223	285	362	8.50E-25	118.6	GO:0019239//deaminase activity
CL5127.Contig1_All	XP_018833478.1	68.67	83	26	3	472	223	283	362	7.20E-24	115.5	GO:0019239//deaminase activity
CL5127.Contig1_All	EOY28647.1	72.5	80	22	3	466	226	234	310	7.20E-24	115.5	GO:0019239//deaminase activity
CL5127.Contig1_All	XP_018833479.1	68.67	83	26	3	472	223	245	324	7.20E-24	115.5	GO:0019239//deaminase activity
CL5127.Contig1_All	XP_007026024.1	72.5	80	22	3	466	226	280	356	7.20E-24	115.5	GO:0019239//deaminase activity
CL5127.Contig2_All	XP_015382105.1	85.71	287	41	1	931	73	1	287	4.10E-138	496.1	GO:0019239//deaminase activity;GO:0004000//adenosine deaminase activity;GO:0046103//inosine biosynthetic process;GO:0006154//adenosine catabolic process
CL5127.Contig2_All	XP_006449060.1	85.37	287	42	1	931	73	1	287	1.60E-137	494.2	GO:0019239//deaminase activity;GO:0004000//adenosine deaminase activity;GO:0046103//inosine biosynthetic process;GO:0006154//adenosine catabolic process
CL5127.Contig2_All	XP_006389660.1	82.93	287	49	1	931	73	1	287	2.30E-133	480.3	GO:0019239//deaminase activity;GO:0004000//adenosine deaminase activity;GO:0046103//inosine biosynthetic process;GO:0006154//adenosine catabolic process
CL5127.Contig2_All	XP_021644626.1	81.66	289	53	1	937	73	14	302	6.70E-133	478.8	GO:0019239//deaminase activity;GO:0004000//adenosine deaminase activity;GO:0046103//inosine biosynthetic process;GO:0006154//adenosine catabolic process
CL5127.Contig2_All	XP_015883917.1	81.23	293	55	2	931	58	1	293	1.20E-132	478	GO:0019239//deaminase activity;GO:0004000//adenosine deaminase activity;GO:0046103//inosine biosynthetic process;GO:0006154//adenosine catabolic process
CL5127.Contig3_All	GAV69115.1	77.54	138	31	0	634	220	225	362	5.80E-56	222.6	GO:0019239//deaminase activity
CL5127.Contig3_All	EOY28647.1	77.37	137	31	0	634	223	174	310	4.90E-55	219.5	GO:0019239//deaminase activity
CL5127.Contig3_All	XP_007026024.1	77.37	137	31	0	634	223	220	356	4.90E-55	219.5	GO:0019239//deaminase activity
CL5127.Contig3_All	XP_015382105.1	76.81	138	32	0	634	220	225	362	1.10E-54	218.4	GO:0019239//deaminase activity
CL5127.Contig3_All	KDO75498.1	76.81	138	32	0	634	220	119	256	1.10E-54	218.4	GO:0019239//deaminase activity
CL5127.Contig4_All	XP_015382105.1	82.87	362	62	1	1309	226	1	362	3.50E-169	599.7	GO:0019239//deaminase activity;GO:0004000//adenosine deaminase activity;GO:0046103//inosine biosynthetic process;GO:0006154//adenosine catabolic process
CL5127.Contig4_All	XP_006449060.1	82.6	362	63	1	1309	226	1	362	1.30E-168	597.8	GO:0019239//deaminase activity;GO:0004000//adenosine deaminase activity;GO:0046103//inosine biosynthetic process;GO:0006154//adenosine catabolic process
CL5127.Contig4_All	GAV69115.1	79.83	362	73	1	1309	226	1	362	3.80E-163	579.7	GO:0019239//deaminase activity;GO:0004000//adenosine deaminase activity;GO:0046103//inosine biosynthetic process;GO:0006154//adenosine catabolic process
CL5127.Contig4_All	XP_006389660.1	79.83	362	73	1	1309	226	1	362	6.50E-163	578.9	GO:0019239//deaminase activity;GO:0004000//adenosine deaminase activity;GO:0046103//inosine biosynthetic process;GO:0006154//adenosine catabolic process
CL5127.Contig4_All	XP_007026024.1	79.22	361	75	9	1312	229	5	356	1.40E-162	577.8	GO:0019239//deaminase activity;GO:0004000//adenosine deaminase activity;GO:0046103//inosine biosynthetic process;GO:0006154//adenosine catabolic process
CL5128.Contig1_All	XP_006421622.1	63.86	321	116	25	794	1712	46	356	2.40E-99	368.2	GO:0022904//respiratory electron transport chain;GO:0016021//integral component of membrane
CL5128.Contig1_All	XP_006490146.1	63.86	321	116	25	794	1712	46	356	5.30E-99	367.1	GO:0022904//respiratory electron transport chain;GO:0016021//integral component of membrane
CL5128.Contig1_All	XP_012468268.1	92.39	184	14	0	799	247	77	260	7.40E-93	346.7	GO:0022904//respiratory electron transport chain;GO:0016021//integral component of membrane
CL5128.Contig1_All	XP_016687441.1	91.85	184	15	0	799	247	77	260	3.70E-92	344.4	GO:0022904//respiratory electron transport chain;GO:0016021//integral component of membrane
CL5128.Contig1_All	XP_016541490.1	82.08	212	38	5	868	247	41	252	4.80E-92	344	GO:0022904//respiratory electron transport chain;GO:0016021//integral component of membrane
CL5128.Contig2_All	XP_012468268.1	92.39	184	14	0	799	247	77	260	7.10E-93	346.7	GO:0022904//respiratory electron transport chain;GO:0016021//integral component of membrane
CL5128.Contig2_All	XP_016687441.1	91.85	184	15	0	799	247	77	260	3.50E-92	344.4	GO:0022904//respiratory electron transport chain;GO:0016021//integral component of membrane
CL5128.Contig2_All	XP_016541490.1	82.08	212	38	5	868	247	41	252	4.60E-92	344	GO:0022904//respiratory electron transport chain;GO:0016021//integral component of membrane
CL5128.Contig2_All	OVA17996.1	87.44	199	25	3	835	247	76	274	6.00E-92	343.6	GO:0022904//respiratory electron transport chain;GO:0016021//integral component of membrane
CL5128.Contig2_All	XP_017622354.1	91.85	184	15	0	799	247	77	260	6.00E-92	343.6	GO:0022904//respiratory electron transport chain;GO:0016021//integral component of membrane
CL5129.Contig1_All	XP_006470210.1	88.13	615	73	1	2296	454	1	615	0	1152.5	GO:0008168//methyltransferase activity;GO:0016021//integral component of membrane
CL5129.Contig1_All	XP_006446647.1	87.97	615	74	1	2296	454	1	615	0	1150.2	GO:0008168//methyltransferase activity;GO:0016021//integral component of membrane
CL5129.Contig1_All	KDO49019.1	87.97	615	74	1	2296	454	1	615	0	1148.3	GO:0008168//methyltransferase activity;GO:0016021//integral component of membrane
CL5129.Contig1_All	EOY02565.1	82.92	609	104	0	2296	469	1	609	0	1079.7	GO:0008168//methyltransferase activity;GO:0016021//integral component of membrane
CL5129.Contig1_All	XP_017975679.1	82.76	609	105	0	2296	469	1	609	0	1077.8	GO:0008168//methyltransferase activity;GO:0016021//integral component of membrane
CL5129.Contig2_All	XP_006470210.1	87.62	202	25	1	679	76	1	202	3.20E-103	379.8	GO:0008168//methyltransferase activity;GO:0016021//integral component of membrane
CL5129.Contig2_All	XP_006446648.1	87.62	202	25	1	679	76	1	202	3.20E-103	379.8	GO:0008168//methyltransferase activity;GO:0016021//integral component of membrane
CL5129.Contig2_All	XP_006446647.1	87.62	202	25	1	679	76	1	202	3.20E-103	379.8	GO:0008168//methyltransferase activity;GO:0016021//integral component of membrane
CL5129.Contig2_All	KDO49023.1	87.13	202	26	1	679	76	1	202	1.60E-102	377.5	GO:0008168//methyltransferase activity;GO:0016021//integral component of membrane
CL5129.Contig2_All	KDO49022.1	87.13	202	26	1	679	76	1	202	1.60E-102	377.5	GO:0008168//methyltransferase activity;GO:0016021//integral component of membrane
CL5130.Contig1_All	XP_006432249.1	86.29	846	116	4	2948	419	1	845	0	1453	GO:0004222//metalloendopeptidase activity;GO:0005524//ATP binding
CL5130.Contig1_All	CBI37548.3	84.15	852	135	11	2951	419	359	1207	0	1426.4	GO:0004222//metalloendopeptidase activity;GO:0005524//ATP binding
CL5130.Contig1_All	XP_002274730.1	84.14	851	135	11	2948	419	1	848	0	1424.5	GO:0004222//metalloendopeptidase activity;GO:0005524//ATP binding
CL5130.Contig1_All	XP_017630939.1	85.44	838	122	2	2933	419	22	857	0	1422.5	GO:0004222//metalloendopeptidase activity;GO:0005524//ATP binding
CL5130.Contig1_All	XP_016695045.1	86.36	821	112	2	2882	419	39	857	0	1421	GO:0004222//metalloendopeptidase activity;GO:0005524//ATP binding
CL5130.Contig2_All	XP_006432249.1	85.7	846	121	4	2910	381	1	845	0	1442.2	GO:0004222//metalloendopeptidase activity;GO:0005524//ATP binding
CL5130.Contig2_All	XP_017630939.1	85.08	838	125	2	2895	381	22	857	0	1416.7	GO:0004222//metalloendopeptidase activity;GO:0005524//ATP binding
CL5130.Contig2_All	CBI37548.3	83.57	852	140	11	2913	381	359	1207	0	1416	GO:0004222//metalloendopeptidase activity;GO:0005524//ATP binding
CL5130.Contig2_All	XP_016695045.1	85.99	821	115	2	2844	381	39	857	0	1415.2	GO:0004222//metalloendopeptidase activity;GO:0005524//ATP binding
CL5130.Contig2_All	XP_002274730.1	83.55	851	140	11	2910	381	1	848	0	1414.1	GO:0004222//metalloendopeptidase activity;GO:0005524//ATP binding
CL5131.Contig1_All	KDO58750.1	71.78	659	186	5	2354	383	1	656	1.30E-272	944.1	GO:0005655//nucleolar ribonuclease P complex;GO:0031047//gene silencing by RNA
CL5131.Contig1_All	XP_006466214.1	71.62	659	187	5	2354	383	1	656	6.60E-272	941.8	GO:0005655//nucleolar ribonuclease P complex;GO:0031047//gene silencing by RNA
CL5131.Contig1_All	XP_010999714.1	67.64	652	211	6	2342	386	4	649	8.60E-264	914.8	GO:0005655//nucleolar ribonuclease P complex;GO:0031047//gene silencing by RNA
CL5131.Contig1_All	XP_002325709.2	67.02	652	215	6	2342	386	4	649	9.50E-263	911.4	GO:0005655//nucleolar ribonuclease P complex;GO:0031047//gene silencing by RNA
CL5131.Contig1_All	XP_021676606.1	68.34	657	208	7	2354	386	1	651	8.10E-262	908.3	GO:0005655//nucleolar ribonuclease P complex;GO:0031047//gene silencing by RNA
CL5131.Contig2_All	KDO58750.1	71.78	659	186	5	2291	320	1	656	1.30E-272	944.1	GO:0005655//nucleolar ribonuclease P complex;GO:0031047//gene silencing by RNA
CL5131.Contig2_All	XP_006466214.1	71.62	659	187	5	2291	320	1	656	6.70E-272	941.8	GO:0005655//nucleolar ribonuclease P complex;GO:0031047//gene silencing by RNA
CL5131.Contig2_All	XP_010999714.1	67.64	652	211	6	2279	323	4	649	8.70E-264	914.8	GO:0005655//nucleolar ribonuclease P complex;GO:0031047//gene silencing by RNA
CL5131.Contig2_All	XP_002325709.2	67.02	652	215	6	2279	323	4	649	9.70E-263	911.4	GO:0005655//nucleolar ribonuclease P complex;GO:0031047//gene silencing by RNA
CL5131.Contig2_All	XP_021676606.1	68.34	657	208	7	2291	323	1	651	8.20E-262	908.3	GO:0005655//nucleolar ribonuclease P complex;GO:0031047//gene silencing by RNA
CL5131.Contig3_All	KDO58749.1	74.86	533	134	4	1748	155	1	531	1.00E-232	811.2	GO:0005655//nucleolar ribonuclease P complex;GO:0031047//gene silencing by RNA
CL5131.Contig3_All	KDO58750.1	74.67	533	135	4	1748	155	1	531	2.30E-232	810.1	GO:0005655//nucleolar ribonuclease P complex;GO:0031047//gene silencing by RNA
CL5131.Contig3_All	XP_006466214.1	74.48	533	136	4	1748	155	1	531	3.30E-231	806.2	GO:0005655//nucleolar ribonuclease P complex;GO:0031047//gene silencing by RNA
CL5131.Contig3_All	XP_010999714.1	70.93	540	157	7	1736	116	4	536	9.90E-228	794.7	GO:0005655//nucleolar ribonuclease P complex;GO:0031047//gene silencing by RNA
CL5131.Contig3_All	XP_002325709.2	70	540	162	7	1736	116	4	536	4.10E-226	789.3	GO:0005655//nucleolar ribonuclease P complex;GO:0031047//gene silencing by RNA
CL5132.Contig1_All	XP_006432635.1	59.42	207	84	15	893	299	8	208	4.20E-51	206.8	GO:0005840//ribosome;GO:0006412//translation;GO:0003735//structural constituent of ribosome
CL5132.Contig1_All	XP_017624465.1	67.44	172	56	14	806	302	1	162	9.30E-51	205.7	GO:0005840//ribosome;GO:0006412//translation;GO:0003735//structural constituent of ribosome
CL5132.Contig1_All	XP_006471441.2	65.73	178	61	15	806	299	1	172	9.30E-51	205.7	GO:0005840//ribosome;GO:0006412//translation;GO:0003735//structural constituent of ribosome
CL5132.Contig1_All	KDO58822.1	59.42	207	84	15	893	299	8	208	9.30E-51	205.7	GO:0005840//ribosome;GO:0006412//translation;GO:0003735//structural constituent of ribosome
CL5132.Contig1_All	XP_018852199.1	63.22	174	64	10	806	299	2	170	2.70E-50	204.1	GO:0005840//ribosome;GO:0006412//translation;GO:0003735//structural constituent of ribosome
CL5132.Contig2_All	XP_006432635.1	65.56	180	62	15	860	341	37	208	4.00E-52	210.3	GO:0005840//ribosome;GO:0006412//translation;GO:0003735//structural constituent of ribosome
CL5132.Contig2_All	XP_006471441.2	65.56	180	62	15	860	341	1	172	4.00E-52	210.3	GO:0005840//ribosome;GO:0006412//translation;GO:0003735//structural constituent of ribosome
CL5132.Contig2_All	KDO58822.1	65.56	180	62	15	860	341	37	208	8.90E-52	209.1	GO:0005840//ribosome;GO:0006412//translation;GO:0003735//structural constituent of ribosome
CL5132.Contig2_All	XP_017624465.1	66.85	178	59	22	860	344	1	162	6.40E-50	203	GO:0005840//ribosome;GO:0006412//translation;GO:0003735//structural constituent of ribosome
CL5132.Contig2_All	XP_018852199.1	61.8	178	68	14	860	341	2	170	6.40E-50	203	GO:0005840//ribosome;GO:0006412//translation;GO:0003735//structural constituent of ribosome
CL5133.Contig1_All	XP_006432377.1	75.31	559	138	3	1852	178	1	557	9.60E-234	814.7	GO:0000226//microtubule cytoskeleton organization;GO:0000910//cytokinesis;GO:0008017//microtubule binding
CL5133.Contig1_All	XP_006471331.1	75.27	558	138	3	1852	181	1	556	4.80E-233	812.4	GO:0000226//microtubule cytoskeleton organization;GO:0000910//cytokinesis;GO:0008017//microtubule binding
CL5133.Contig1_All	XP_017984152.1	73.03	571	154	10	1885	172	5	565	1.40E-232	810.8	GO:0000226//microtubule cytoskeleton organization;GO:0000910//cytokinesis;GO:0008017//microtubule binding
CL5133.Contig1_All	EOY19590.1	72.98	570	154	10	1885	175	5	564	5.30E-232	808.9	GO:0000226//microtubule cytoskeleton organization;GO:0000910//cytokinesis;GO:0008017//microtubule binding
CL5133.Contig1_All	XP_021296541.1	72.68	571	156	10	1885	172	5	565	2.00E-231	807	GO:0000226//microtubule cytoskeleton organization;GO:0000910//cytokinesis;GO:0008017//microtubule binding
CL5133.Contig2_All	XP_006432377.1	75.42	541	133	3	1	1621	19	557	1.20E-224	784.3	GO:0000226//microtubule cytoskeleton organization;GO:0000910//cytokinesis;GO:0008017//microtubule binding
CL5133.Contig2_All	XP_017984152.1	74.35	542	139	5	1	1627	29	565	2.70E-224	783.1	GO:0000226//microtubule cytoskeleton organization;GO:0000910//cytokinesis;GO:0008017//microtubule binding
CL5133.Contig2_All	EOY19590.1	74.31	541	139	5	1	1624	29	564	1.00E-223	781.2	GO:0000226//microtubule cytoskeleton organization;GO:0000910//cytokinesis;GO:0008017//microtubule binding
CL5133.Contig2_All	XP_021296541.1	74.17	542	140	5	1	1627	29	565	1.70E-223	780.4	GO:0000226//microtubule cytoskeleton organization;GO:0000910//cytokinesis;GO:0008017//microtubule binding
CL5133.Contig2_All	XP_006471331.1	74.81	540	136	3	1	1618	19	556	1.10E-222	777.7	GO:0000226//microtubule cytoskeleton organization;GO:0000910//cytokinesis;GO:0008017//microtubule binding
CL5134.Contig1_All	XP_021594170.1	72.73	88	24	2	132	396	1	86	7.30E-30	136	GO:0003677//DNA binding;GO:0005634//nucleus
CL5134.Contig1_All	XP_021638979.1	79.27	82	17	2	132	378	1	80	9.60E-30	135.6	GO:0003677//DNA binding;GO:0005634//nucleus
CL5134.Contig1_All	XP_006383186.1	73.56	87	23	2	132	393	1	85	3.60E-29	133.7	GO:0003677//DNA binding;GO:0005634//nucleus
CL5134.Contig1_All	XP_006425660.1	68.18	88	28	2	132	396	1	86	8.10E-29	132.5	GO:0003677//DNA binding;GO:0005634//nucleus
CL5134.Contig1_All	XP_021604243.1	76.83	82	19	2	132	378	56	135	1.10E-28	132.1	GO:0003677//DNA binding;GO:0005634//nucleus
CL5134.Contig2_All	XP_010548326.1	78.31	83	18	2	139	388	1	81	1.20E-30	138.7	GO:0003677//DNA binding;GO:0005634//nucleus
CL5134.Contig2_All	XP_010531038.1	74.71	87	22	2	139	400	1	85	5.80E-30	136.3	GO:0003677//DNA binding;GO:0005634//nucleus
CL5134.Contig2_All	XP_021594170.1	72.73	88	24	2	139	403	1	86	7.60E-30	136	GO:0003677//DNA binding;GO:0005634//nucleus
CL5134.Contig2_All	XP_021638979.1	79.27	82	17	2	139	385	1	80	1.00E-29	135.6	GO:0003677//DNA binding;GO:0005634//nucleus
CL5134.Contig2_All	XP_006383186.1	73.56	87	23	2	139	400	1	85	3.80E-29	133.7	GO:0003677//DNA binding;GO:0005634//nucleus
CL5135.Contig2_All	EOY11078.1	91.69	397	33	2	1484	299	30	426	3.00E-214	749.6	GO:0047918//GDP-mannose 3,5-epimerase activity;GO:0016021//integral component of membrane;GO:0051287//NAD binding
CL5135.Contig2_All	XP_016725183.1	95.48	376	17	0	1427	299	1	376	5.10E-214	748.8	GO:0047918//GDP-mannose 3,5-epimerase activity;GO:0016021//integral component of membrane;GO:0051287//NAD binding
CL5135.Contig2_All	XP_017977555.1	91.69	397	33	2	1484	299	30	426	5.10E-214	748.8	GO:0047918//GDP-mannose 3,5-epimerase activity;GO:0016021//integral component of membrane;GO:0051287//NAD binding
CL5135.Contig2_All	XP_016675538.1	94.49	381	21	0	1442	299	42	422	8.60E-214	748	GO:0047918//GDP-mannose 3,5-epimerase activity;GO:0016021//integral component of membrane;GO:0051287//NAD binding
CL5135.Contig2_All	XP_021891285.1	94.95	376	19	0	1427	299	1	376	1.10E-213	747.7	GO:0047918//GDP-mannose 3,5-epimerase activity;GO:0016021//integral component of membrane;GO:0051287//NAD binding
CL5136.Contig1_All	XP_006440237.1	73.76	362	95	1	1300	217	1	362	5.20E-159	566.2	GO:0016787//hydrolase activity
CL5136.Contig1_All	XP_006477128.1	73.48	362	96	1	1300	217	1	362	8.30E-157	558.9	GO:0016787//hydrolase activity
CL5136.Contig1_All	KDO61320.1	69.89	362	109	26	1300	217	1	337	5.10E-146	523.1	GO:0016787//hydrolase activity
CL5136.Contig1_All	XP_006368980.1	68.83	369	115	12	1288	217	1	369	1.90E-140	504.6	GO:0016787//hydrolase activity
CL5136.Contig1_All	XP_012070053.1	68.49	365	115	9	1285	217	1	365	1.60E-139	501.5	GO:0016787//hydrolase activity
CL5136.Contig2_All	XP_006440237.1	68.11	392	125	31	1390	217	1	362	1.20E-153	548.5	GO:0016787//hydrolase activity
CL5136.Contig2_All	XP_006477128.1	67.86	392	126	31	1390	217	1	362	1.90E-151	541.2	GO:0016787//hydrolase activity
CL5136.Contig2_All	KDO61320.1	64.54	392	139	56	1390	217	1	337	1.10E-140	505.4	GO:0016787//hydrolase activity
CL5136.Contig2_All	XP_006368980.1	63.66	399	145	42	1378	217	1	369	4.20E-135	486.9	GO:0016787//hydrolase activity
CL5136.Contig2_All	XP_012070053.1	63.04	395	146	39	1375	217	1	365	4.70E-134	483.4	GO:0016787//hydrolase activity
CL5137.Contig1_All	OMO90208.1	80.16	368	73	0	55	1159	1	368	8.30E-175	618.2	GO:0046872//metal ion binding;GO:0070084//protein initiator methionine removal;GO:0070006//metalloaminopeptidase activity
CL5137.Contig1_All	XP_021299746.1	81.57	369	68	1	55	1159	1	369	4.50E-173	612.5	GO:0046872//metal ion binding;GO:0070084//protein initiator methionine removal;GO:0070006//metalloaminopeptidase activity
CL5137.Contig1_All	XP_012438641.1	80.38	372	73	4	55	1159	1	372	7.70E-173	611.7	GO:0046872//metal ion binding;GO:0070084//protein initiator methionine removal;GO:0070006//metalloaminopeptidase activity
CL5137.Contig1_All	EOY02133.1	81.08	370	70	3	55	1159	1	369	7.70E-173	611.7	GO:0046872//metal ion binding;GO:0070084//protein initiator methionine removal;GO:0070006//metalloaminopeptidase activity
CL5137.Contig1_All	XP_007046301.2	80.81	370	71	3	55	1159	1	369	2.90E-172	609.8	GO:0046872//metal ion binding;GO:0070084//protein initiator methionine removal;GO:0070006//metalloaminopeptidase activity
CL5137.Contig2_All	KDO70087.1	88.26	298	35	0	962	1856	14	311	3.90E-155	553.5	GO:0046872//metal ion binding;GO:0070084//protein initiator methionine removal;GO:0070006//metalloaminopeptidase activity
CL5137.Contig2_All	XP_012438641.1	86.96	299	39	0	959	1856	74	372	8.70E-155	552.4	GO:0046872//metal ion binding;GO:0070084//protein initiator methionine removal;GO:0070006//metalloaminopeptidase activity
CL5137.Contig2_All	XP_012438641.1	38.89	108	66	32	55	373	1	78	0.0014	50.1	GO:0046872//metal ion binding;GO:0070084//protein initiator methionine removal;GO:0070006//metalloaminopeptidase activity
CL5137.Contig2_All	XP_012438641.1	88.55	297	34	0	965	1856	70	366	1.10E-154	552	GO:0046872//metal ion binding;GO:0070084//protein initiator methionine removal;GO:0070006//metalloaminopeptidase activity
CL5137.Contig2_All	XP_006437733.1	72.41	29	8	0	286	373	44	72	0.02	46.2	GO:0046872//metal ion binding;GO:0070084//protein initiator methionine removal;GO:0070006//metalloaminopeptidase activity
CL5137.Contig2_All	XP_006437733.1	88.55	297	34	0	965	1856	70	366	1.10E-154	552	GO:0046872//metal ion binding;GO:0070084//protein initiator methionine removal;GO:0070006//metalloaminopeptidase activity
CL5137.Contig2_All	KDO70086.1	68.97	29	9	0	286	373	44	72	0.077	44.3	GO:0046872//metal ion binding;GO:0070084//protein initiator methionine removal;GO:0070006//metalloaminopeptidase activity
CL5137.Contig2_All	KDO70086.1	87.88	297	36	0	965	1856	73	369	1.50E-154	551.6	GO:0046872//metal ion binding;GO:0070084//protein initiator methionine removal;GO:0070006//metalloaminopeptidase activity
CL5137.Contig2_All	XP_021633847.1	37.74	106	66	31	55	373	1	75	0.034	45.4	GO:0046872//metal ion binding;GO:0070084//protein initiator methionine removal;GO:0070006//metalloaminopeptidase activity
CL5138.Contig1_All	XP_006439730.1	86.62	471	63	1	68	1481	24	493	4.10E-243	845.9	GO:0043231//intracellular membrane-bounded organelle;GO:0003723//RNA binding;GO:0009451//RNA modification;GO:0004519//endonuclease activity
CL5138.Contig1_All	KDO69805.1	86.41	471	64	1	68	1481	24	493	7.80E-242	841.6	GO:0043231//intracellular membrane-bounded organelle;GO:0003723//RNA binding;GO:0009451//RNA modification;GO:0004519//endonuclease activity
CL5138.Contig1_All	XP_006476683.1	86.41	471	64	1	68	1481	24	493	7.80E-242	841.6	GO:0043231//intracellular membrane-bounded organelle;GO:0003723//RNA binding;GO:0009451//RNA modification;GO:0004519//endonuclease activity
CL5138.Contig1_All	XP_002321560.2	77.39	482	109	2	35	1481	12	491	7.60E-221	771.9	GO:0043231//intracellular membrane-bounded organelle;GO:0003723//RNA binding;GO:0009451//RNA modification;GO:0004519//endonuclease activity
CL5138.Contig1_All	XP_011028636.1	77.18	482	110	2	35	1481	17	496	8.30E-220	768.5	GO:0043231//intracellular membrane-bounded organelle;GO:0003723//RNA binding;GO:0009451//RNA modification;GO:0004519//endonuclease activity
CL5138.Contig2_All	XP_006439730.1	83.87	496	80	4	2097	612	1	493	3.70E-244	849.4	GO:0043231//intracellular membrane-bounded organelle;GO:0003723//RNA binding;GO:0009451//RNA modification;GO:0004519//endonuclease activity
CL5138.Contig2_All	KDO69805.1	83.87	496	80	4	2097	612	1	493	2.40E-243	846.7	GO:0043231//intracellular membrane-bounded organelle;GO:0003723//RNA binding;GO:0009451//RNA modification;GO:0004519//endonuclease activity
CL5138.Contig2_All	XP_006476683.1	83.87	496	80	4	2097	612	1	493	2.40E-243	846.7	GO:0043231//intracellular membrane-bounded organelle;GO:0003723//RNA binding;GO:0009451//RNA modification;GO:0004519//endonuclease activity
CL5138.Contig2_All	XP_021634928.1	75.15	487	121	3	2073	612	6	489	8.40E-220	768.5	GO:0043231//intracellular membrane-bounded organelle;GO:0003723//RNA binding;GO:0009451//RNA modification;GO:0004519//endonuclease activity
CL5138.Contig2_All	XP_002321560.2	77.39	482	109	4	2052	612	12	491	2.70E-218	763.5	GO:0043231//intracellular membrane-bounded organelle;GO:0003723//RNA binding;GO:0009451//RNA modification;GO:0004519//endonuclease activity
CL5139.Contig1_All	AGY62835.1	97.2	214	6	0	330	972	11	224	1.60E-119	435.3	GO:0005739//mitochondrion;GO:0008137//NADH dehydrogenase (ubiquinone) activity
CL5139.Contig1_All	XP_006409508.1	96.73	214	7	0	330	972	11	224	4.60E-119	433.7	GO:0005739//mitochondrion;GO:0008137//NADH dehydrogenase (ubiquinone) activity
CL5139.Contig1_All	OAO89218.1	96.73	214	7	0	330	972	11	224	7.90E-119	433	GO:0005739//mitochondrion;GO:0008137//NADH dehydrogenase (ubiquinone) activity
CL5139.Contig1_All	YP_004927480.1	100	190	0	0	402	972	1	190	2.10E-108	398.3	GO:0005739//mitochondrion;GO:0008137//NADH dehydrogenase (ubiquinone) activity
CL5139.Contig1_All	AEK01243.1	99.47	190	1	0	402	972	1	190	1.10E-107	396	GO:0005739//mitochondrion;GO:0008137//NADH dehydrogenase (ubiquinone) activity
CL5141.Contig1_All	XP_002532339.1	86.71	158	21	0	150	624	1	158	2.40E-75	287.3	GO:0016021//integral component of membrane
CL5141.Contig1_All	XP_021652554.1	87.34	158	20	0	150	624	1	158	1.60E-74	284.6	GO:0016021//integral component of membrane
CL5141.Contig1_All	OMO55202.1	86.71	158	21	0	150	624	1	158	3.50E-74	283.5	GO:0016021//integral component of membrane
CL5141.Contig1_All	XP_021282227.1	85.44	158	23	0	150	624	1	158	4.60E-74	283.1	GO:0016021//integral component of membrane
CL5141.Contig1_All	XP_021621584.1	87.97	158	19	0	150	624	1	158	6.00E-74	282.7	GO:0016021//integral component of membrane
CL5141.Contig2_All	XP_002532339.1	86.71	158	21	0	183	657	1	158	2.50E-75	287.3	GO:0016021//integral component of membrane
CL5141.Contig2_All	XP_021652554.1	87.34	158	20	0	183	657	1	158	1.60E-74	284.6	GO:0016021//integral component of membrane
CL5141.Contig2_All	OMO55202.1	86.71	158	21	0	183	657	1	158	3.60E-74	283.5	GO:0016021//integral component of membrane
CL5141.Contig2_All	XP_021282227.1	85.44	158	23	0	183	657	1	158	4.70E-74	283.1	GO:0016021//integral component of membrane
CL5141.Contig2_All	XP_021621584.1	87.97	158	19	0	183	657	1	158	6.20E-74	282.7	GO:0016021//integral component of membrane
CL5142.Contig1_All	AEI99558.1	80.76	556	107	14	248	1895	1	549	1.60E-270	937.6	GO:0004630//phospholipase D activity;GO:0016020//membrane;GO:0046470//phosphatidylcholine metabolic process;GO:0016042//lipid catabolic process;GO:0005509//calcium ion binding;GO:0070290//N-acylphosphatidylethanolamine-specific phospholipase D activity
CL5142.Contig1_All	AEI99558.1	83.75	320	52	5	2080	3034	549	865	2.10E-153	548.5	GO:0004630//phospholipase D activity;GO:0016020//membrane;GO:0046470//phosphatidylcholine metabolic process;GO:0016042//lipid catabolic process;GO:0005509//calcium ion binding;GO:0070290//N-acylphosphatidylethanolamine-specific phospholipase D activity
CL5142.Contig1_All	AEI99558.1	80.87	549	105	12	248	1880	1	542	1.40E-269	934.5	GO:0004630//phospholipase D activity;GO:0016020//membrane;GO:0046470//phosphatidylcholine metabolic process;GO:0016042//lipid catabolic process;GO:0005509//calcium ion binding;GO:0070290//N-acylphosphatidylethanolamine-specific phospholipase D activity
CL5142.Contig1_All	AEF58504.1	84.06	320	51	5	2080	3034	549	865	1.50E-154	552.4	GO:0004630//phospholipase D activity;GO:0016020//membrane;GO:0046470//phosphatidylcholine metabolic process;GO:0016042//lipid catabolic process;GO:0005509//calcium ion binding;GO:0070290//N-acylphosphatidylethanolamine-specific phospholipase D activity
CL5142.Contig1_All	AEF58504.1	71.53	555	158	9	248	1904	1	549	8.90E-245	852	GO:0004630//phospholipase D activity;GO:0016020//membrane;GO:0046470//phosphatidylcholine metabolic process;GO:0016042//lipid catabolic process;GO:0005509//calcium ion binding;GO:0070290//N-acylphosphatidylethanolamine-specific phospholipase D activity
CL5142.Contig1_All	XP_006412059.1	72.48	327	90	3	2053	3034	537	860	1.60E-137	495.7	GO:0004630//phospholipase D activity;GO:0016020//membrane;GO:0046470//phosphatidylcholine metabolic process;GO:0016042//lipid catabolic process;GO:0005509//calcium ion binding;GO:0070290//N-acylphosphatidylethanolamine-specific phospholipase D activity
CL5142.Contig1_All	XP_006412059.1	72.16	546	152	4	257	1895	7	548	1.70E-243	847.8	GO:0004630//phospholipase D activity;GO:0016020//membrane;GO:0046470//phosphatidylcholine metabolic process;GO:0016042//lipid catabolic process;GO:0005509//calcium ion binding;GO:0070290//N-acylphosphatidylethanolamine-specific phospholipase D activity
CL5142.Contig1_All	XP_006425355.1	80.19	318	63	3	2080	3034	548	862	2.80E-150	538.1	GO:0004630//phospholipase D activity;GO:0016020//membrane;GO:0046470//phosphatidylcholine metabolic process;GO:0016042//lipid catabolic process;GO:0005509//calcium ion binding;GO:0070290//N-acylphosphatidylethanolamine-specific phospholipase D activity
CL5142.Contig1_All	XP_006425355.1	72.16	546	152	4	257	1895	7	548	1.70E-243	847.8	GO:0004630//phospholipase D activity;GO:0016020//membrane;GO:0046470//phosphatidylcholine metabolic process;GO:0016042//lipid catabolic process;GO:0005509//calcium ion binding;GO:0070290//N-acylphosphatidylethanolamine-specific phospholipase D activity
CL5142.Contig1_All	XP_006425352.1	84.86	218	33	0	2080	2734	548	765	6.20E-105	387.5	GO:0004630//phospholipase D activity;GO:0016020//membrane;GO:0046470//phosphatidylcholine metabolic process;GO:0016042//lipid catabolic process;GO:0005509//calcium ion binding;GO:0070290//N-acylphosphatidylethanolamine-specific phospholipase D activity
CL5142.Contig2_All	AEI99558.1	81.94	875	158	19	263	2861	1	865	0	1481.1	GO:0004630//phospholipase D activity;GO:0016020//membrane;GO:0046470//phosphatidylcholine metabolic process;GO:0016042//lipid catabolic process;GO:0005509//calcium ion binding;GO:0070290//N-acylphosphatidylethanolamine-specific phospholipase D activity
CL5142.Contig2_All	AEF58504.1	81.71	875	160	19	263	2861	1	865	0	1478.4	GO:0004630//phospholipase D activity;GO:0016020//membrane;GO:0046470//phosphatidylcholine metabolic process;GO:0016042//lipid catabolic process;GO:0005509//calcium ion binding;GO:0070290//N-acylphosphatidylethanolamine-specific phospholipase D activity
CL5142.Contig2_All	XP_006425355.1	75.2	863	214	7	272	2861	7	862	0	1380.9	GO:0004630//phospholipase D activity;GO:0016020//membrane;GO:0046470//phosphatidylcholine metabolic process;GO:0016042//lipid catabolic process;GO:0005509//calcium ion binding;GO:0070290//N-acylphosphatidylethanolamine-specific phospholipase D activity
CL5142.Contig2_All	XP_006467032.1	74.97	863	216	7	272	2861	7	862	0	1376.3	GO:0004630//phospholipase D activity;GO:0016020//membrane;GO:0046470//phosphatidylcholine metabolic process;GO:0016042//lipid catabolic process;GO:0005509//calcium ion binding;GO:0070290//N-acylphosphatidylethanolamine-specific phospholipase D activity
CL5142.Contig2_All	KDO38440.1	74.62	863	219	7	272	2861	7	862	0	1362.8	GO:0004630//phospholipase D activity;GO:0016020//membrane;GO:0046470//phosphatidylcholine metabolic process;GO:0016042//lipid catabolic process;GO:0005509//calcium ion binding;GO:0070290//N-acylphosphatidylethanolamine-specific phospholipase D activity
CL5143.Contig1_All	XP_006436829.1	96.63	208	7	0	172	796	1	208	3.10E-107	393.7	GO:0005525//GTP binding;GO:0003924//GTPase activity
CL5143.Contig1_All	XP_010269897.1	96.15	208	8	0	172	796	1	208	9.00E-107	392.1	GO:0005525//GTP binding;GO:0003924//GTPase activity
CL5143.Contig1_All	XP_016488377.1	95.67	208	9	0	172	796	1	208	2.00E-106	391	GO:0005525//GTP binding;GO:0003924//GTPase activity
CL5143.Contig1_All	XP_009766624.1	95.67	208	9	0	172	796	1	208	3.40E-106	390.2	GO:0005525//GTP binding;GO:0003924//GTPase activity
CL5143.Contig1_All	XP_011032019.1	95.19	208	10	0	172	796	1	208	5.80E-106	389.4	GO:0005525//GTP binding;GO:0003924//GTPase activity
CL5143.Contig2_All	XP_010269897.1	97.6	208	5	0	900	276	1	208	2.50E-108	397.1	GO:0005525//GTP binding;GO:0003924//GTPase activity
CL5143.Contig2_All	XP_002526504.1	96.15	208	8	0	900	276	1	208	1.00E-106	391.7	GO:0005525//GTP binding;GO:0003924//GTPase activity
CL5143.Contig2_All	XP_007052416.1	96.15	208	8	0	900	276	1	208	1.80E-106	391	GO:0005525//GTP binding;GO:0003924//GTPase activity
CL5143.Contig2_All	XP_018843526.1	96.63	208	7	0	900	276	1	208	2.30E-106	390.6	GO:0005525//GTP binding;GO:0003924//GTPase activity
CL5143.Contig2_All	XP_012083760.1	95.67	208	9	0	900	276	1	208	5.20E-106	389.4	GO:0005525//GTP binding;GO:0003924//GTPase activity
CL5143.Contig3_All	XP_002526504.1	98.08	208	4	0	977	353	1	208	1.20E-108	398.3	GO:0005525//GTP binding;GO:0003924//GTPase activity
CL5143.Contig3_All	XP_012083760.1	98.08	208	4	0	977	353	1	208	3.50E-108	396.7	GO:0005525//GTP binding;GO:0003924//GTPase activity
CL5143.Contig3_All	XP_008232300.1	98.08	208	4	0	977	353	1	208	3.50E-108	396.7	GO:0005525//GTP binding;GO:0003924//GTPase activity
CL5143.Contig3_All	OMP00799.1	98.08	208	4	0	977	353	1	208	3.50E-108	396.7	GO:0005525//GTP binding;GO:0003924//GTPase activity
CL5143.Contig3_All	XP_008369810.1	97.6	208	5	0	977	353	1	208	7.80E-108	395.6	GO:0005525//GTP binding;GO:0003924//GTPase activity
CL5144.Contig1_All	XP_008237257.1	85.71	70	10	0	337	127	183	252	3.20E-26	123.2	GO:0006355//regulation of transcription, DNA-templated
CL5144.Contig1_All	XP_007223683.1	85.71	70	10	0	337	127	183	252	3.20E-26	123.2	GO:0006355//regulation of transcription, DNA-templated
CL5144.Contig1_All	XP_021652712.1	80.56	72	14	0	343	127	181	252	2.10E-25	120.6	GO:0006355//regulation of transcription, DNA-templated
CL5144.Contig1_All	XP_012065173.1	81.94	72	13	0	343	127	180	251	2.10E-25	120.6	GO:0006355//regulation of transcription, DNA-templated
CL5144.Contig1_All	XP_021610461.1	80.56	72	14	0	343	127	180	251	2.10E-25	120.6	GO:0006355//regulation of transcription, DNA-templated
CL5144.Contig2_All	XP_010650575.1	78.68	258	55	5	895	127	46	300	4.40E-111	406.4	GO:0006355//regulation of transcription, DNA-templated
CL5144.Contig2_All	XP_015886981.1	78.86	246	52	1	862	127	8	253	3.10E-109	400.2	GO:0006355//regulation of transcription, DNA-templated
CL5144.Contig2_All	XP_012065173.1	78.28	244	53	1	859	127	9	251	1.20E-108	398.3	GO:0006355//regulation of transcription, DNA-templated
CL5144.Contig2_All	XP_021610461.1	78.69	244	52	1	859	127	9	251	4.50E-108	396.4	GO:0006355//regulation of transcription, DNA-templated
CL5144.Contig2_All	XP_021652712.1	78.28	244	53	1	859	127	10	252	5.90E-108	396	GO:0006355//regulation of transcription, DNA-templated
CL5149.Contig2_All	XP_011035213.1	91.93	161	13	0	554	1037	108	268	1.40E-77	295.4	GO:0006272//leading strand elongation;GO:0003677//DNA binding;GO:0005634//nucleus;GO:0043626//PCNA complex;GO:0006298//mismatch repair;GO:0006260//DNA replication;GO:0006275//regulation of DNA replication;GO:0030337//DNA polymerase processivity factor activity;GO:0019985//translesion synthesis
CL5149.Contig2_All	XP_002298328.1	91.93	161	13	0	554	1037	108	268	1.40E-77	295.4	GO:0006272//leading strand elongation;GO:0003677//DNA binding;GO:0005634//nucleus;GO:0043626//PCNA complex;GO:0006298//mismatch repair;GO:0006260//DNA replication;GO:0006275//regulation of DNA replication;GO:0030337//DNA polymerase processivity factor activity;GO:0019985//translesion synthesis
CL5149.Contig2_All	XP_007016210.1	94.41	161	9	2	554	1037	108	266	2.30E-77	294.7	GO:0006272//leading strand elongation;GO:0003677//DNA binding;GO:0005634//nucleus;GO:0043626//PCNA complex;GO:0006298//mismatch repair;GO:0006260//DNA replication;GO:0006275//regulation of DNA replication;GO:0030337//DNA polymerase processivity factor activity;GO:0019985//translesion synthesis
CL5149.Contig2_All	KJB83724.1	92.59	162	12	0	542	1028	27	188	2.30E-77	294.7	GO:0006272//leading strand elongation;GO:0003677//DNA binding;GO:0005634//nucleus;GO:0043626//PCNA complex;GO:0006298//mismatch repair;GO:0006260//DNA replication;GO:0006275//regulation of DNA replication;GO:0030337//DNA polymerase processivity factor activity;GO:0019985//translesion synthesis
CL5149.Contig2_All	OMO90538.1	94.41	161	9	2	554	1037	108	266	2.30E-77	294.7	GO:0006272//leading strand elongation;GO:0003677//DNA binding;GO:0005634//nucleus;GO:0043626//PCNA complex;GO:0006298//mismatch repair;GO:0006260//DNA replication;GO:0006275//regulation of DNA replication;GO:0030337//DNA polymerase processivity factor activity;GO:0019985//translesion synthesis
CL5150.Contig1_All	XP_010254749.1	76.43	577	136	0	2028	297	2	578	1.50E-260	904	GO:0006231//dTMP biosynthetic process;GO:0046654//tetrahydrofolate biosynthetic process;GO:0006730//one-carbon metabolic process;GO:0004799//thymidylate synthase activity;GO:0006545//glycine biosynthetic process;GO:0004146//dihydrofolate reductase activity
CL5150.Contig1_All	XP_010254750.1	78.07	561	123	0	1980	297	9	569	2.50E-260	903.3	GO:0006231//dTMP biosynthetic process;GO:0046654//tetrahydrofolate biosynthetic process;GO:0006730//one-carbon metabolic process;GO:0004799//thymidylate synthase activity;GO:0006545//glycine biosynthetic process;GO:0004146//dihydrofolate reductase activity
CL5150.Contig1_All	XP_010254751.1	80.83	527	101	0	1878	297	1	527	6.40E-256	888.6	GO:0006231//dTMP biosynthetic process;GO:0046654//tetrahydrofolate biosynthetic process;GO:0006730//one-carbon metabolic process;GO:0004799//thymidylate synthase activity;GO:0006545//glycine biosynthetic process;GO:0004146//dihydrofolate reductase activity
CL5150.Contig1_All	XP_021653888.1	79.89	527	106	0	1878	297	1	527	8.30E-256	888.3	GO:0006231//dTMP biosynthetic process;GO:0046654//tetrahydrofolate biosynthetic process;GO:0006730//one-carbon metabolic process;GO:0004799//thymidylate synthase activity;GO:0006545//glycine biosynthetic process;GO:0004146//dihydrofolate reductase activity
CL5150.Contig1_All	KDO47901.1	79.89	527	106	0	1878	297	1	527	4.10E-255	885.9	GO:0006231//dTMP biosynthetic process;GO:0046654//tetrahydrofolate biosynthetic process;GO:0006730//one-carbon metabolic process;GO:0004799//thymidylate synthase activity;GO:0006545//glycine biosynthetic process;GO:0004146//dihydrofolate reductase activity
CL5150.Contig2_All	XP_010254749.1	69.19	383	118	0	2113	964	2	384	4.50E-148	530.4	GO:0006231//dTMP biosynthetic process;GO:0046654//tetrahydrofolate biosynthetic process;GO:0006730//one-carbon metabolic process;GO:0016021//integral component of membrane;GO:0004799//thymidylate synthase activity;GO:0006545//glycine biosynthetic process;GO:0004146//dihydrofolate reductase activity
CL5150.Contig2_All	XP_010254749.1	90.21	194	19	0	879	297	385	578	8.40E-102	376.7	GO:0006231//dTMP biosynthetic process;GO:0046654//tetrahydrofolate biosynthetic process;GO:0006730//one-carbon metabolic process;GO:0016021//integral component of membrane;GO:0004799//thymidylate synthase activity;GO:0006545//glycine biosynthetic process;GO:0004146//dihydrofolate reductase activity
CL5150.Contig2_All	XP_010254749.1	69.19	383	118	0	2113	964	2	384	4.50E-148	530.4	GO:0006231//dTMP biosynthetic process;GO:0046654//tetrahydrofolate biosynthetic process;GO:0006730//one-carbon metabolic process;GO:0016021//integral component of membrane;GO:0004799//thymidylate synthase activity;GO:0006545//glycine biosynthetic process;GO:0004146//dihydrofolate reductase activity
CL5150.Contig2_All	XP_010254753.1	91.36	81	7	0	879	636	385	465	1.10E-37	163.7	GO:0006231//dTMP biosynthetic process;GO:0046654//tetrahydrofolate biosynthetic process;GO:0006730//one-carbon metabolic process;GO:0016021//integral component of membrane;GO:0004799//thymidylate synthase activity;GO:0006545//glycine biosynthetic process;GO:0004146//dihydrofolate reductase activity
CL5150.Contig2_All	XP_010254753.1	65.85	41	14	1	521	401	462	502	0.0014	50.4	GO:0006231//dTMP biosynthetic process;GO:0046654//tetrahydrofolate biosynthetic process;GO:0006730//one-carbon metabolic process;GO:0016021//integral component of membrane;GO:0004799//thymidylate synthase activity;GO:0006545//glycine biosynthetic process;GO:0004146//dihydrofolate reductase activity
CL5150.Contig2_All	XP_010254753.1	71.39	367	105	0	2065	964	9	375	7.80E-148	529.6	GO:0006231//dTMP biosynthetic process;GO:0046654//tetrahydrofolate biosynthetic process;GO:0006730//one-carbon metabolic process;GO:0016021//integral component of membrane;GO:0004799//thymidylate synthase activity;GO:0006545//glycine biosynthetic process;GO:0004146//dihydrofolate reductase activity
CL5150.Contig2_All	XP_010254750.1	90.21	194	19	0	879	297	376	569	8.40E-102	376.7	GO:0006231//dTMP biosynthetic process;GO:0046654//tetrahydrofolate biosynthetic process;GO:0006730//one-carbon metabolic process;GO:0016021//integral component of membrane;GO:0004799//thymidylate synthase activity;GO:0006545//glycine biosynthetic process;GO:0004146//dihydrofolate reductase activity
CL5150.Contig2_All	XP_010254750.1	70.97	372	108	1	2083	967	18	388	2.10E-145	521.5	GO:0006231//dTMP biosynthetic process;GO:0046654//tetrahydrofolate biosynthetic process;GO:0006730//one-carbon metabolic process;GO:0016021//integral component of membrane;GO:0004799//thymidylate synthase activity;GO:0006545//glycine biosynthetic process;GO:0004146//dihydrofolate reductase activity
CL5150.Contig2_All	XP_021671999.1	83.95	81	13	0	879	636	390	470	7.50E-34	151	GO:0006231//dTMP biosynthetic process;GO:0046654//tetrahydrofolate biosynthetic process;GO:0006730//one-carbon metabolic process;GO:0016021//integral component of membrane;GO:0004799//thymidylate synthase activity;GO:0006545//glycine biosynthetic process;GO:0004146//dihydrofolate reductase activity
CL5150.Contig2_All	XP_021671999.1	70.97	372	108	1	2083	967	18	388	2.10E-145	521.5	GO:0006231//dTMP biosynthetic process;GO:0046654//tetrahydrofolate biosynthetic process;GO:0006730//one-carbon metabolic process;GO:0016021//integral component of membrane;GO:0004799//thymidylate synthase activity;GO:0006545//glycine biosynthetic process;GO:0004146//dihydrofolate reductase activity
CL5150.Contig2_All	XP_021672000.1	83.95	81	13	0	879	636	390	470	7.50E-34	151	GO:0006231//dTMP biosynthetic process;GO:0046654//tetrahydrofolate biosynthetic process;GO:0006730//one-carbon metabolic process;GO:0016021//integral component of membrane;GO:0004799//thymidylate synthase activity;GO:0006545//glycine biosynthetic process;GO:0004146//dihydrofolate reductase activity
CL5150.Contig3_All	XP_010254749.1	76.43	577	136	0	410	2141	2	578	1.40E-260	904	GO:0006231//dTMP biosynthetic process;GO:0046654//tetrahydrofolate biosynthetic process;GO:0006730//one-carbon metabolic process;GO:0004799//thymidylate synthase activity;GO:0006545//glycine biosynthetic process;GO:0004146//dihydrofolate reductase activity
CL5150.Contig3_All	XP_010254750.1	78.07	561	123	0	458	2141	9	569	2.40E-260	903.3	GO:0006231//dTMP biosynthetic process;GO:0046654//tetrahydrofolate biosynthetic process;GO:0006730//one-carbon metabolic process;GO:0004799//thymidylate synthase activity;GO:0006545//glycine biosynthetic process;GO:0004146//dihydrofolate reductase activity
CL5150.Contig3_All	XP_010254751.1	80.83	527	101	0	560	2141	1	527	6.20E-256	888.6	GO:0006231//dTMP biosynthetic process;GO:0046654//tetrahydrofolate biosynthetic process;GO:0006730//one-carbon metabolic process;GO:0004799//thymidylate synthase activity;GO:0006545//glycine biosynthetic process;GO:0004146//dihydrofolate reductase activity
CL5150.Contig3_All	XP_021653888.1	79.89	527	106	0	560	2141	1	527	8.10E-256	888.3	GO:0006231//dTMP biosynthetic process;GO:0046654//tetrahydrofolate biosynthetic process;GO:0006730//one-carbon metabolic process;GO:0004799//thymidylate synthase activity;GO:0006545//glycine biosynthetic process;GO:0004146//dihydrofolate reductase activity
CL5150.Contig3_All	KDO47901.1	79.89	527	106	0	560	2141	1	527	4.00E-255	885.9	GO:0006231//dTMP biosynthetic process;GO:0046654//tetrahydrofolate biosynthetic process;GO:0006730//one-carbon metabolic process;GO:0004799//thymidylate synthase activity;GO:0006545//glycine biosynthetic process;GO:0004146//dihydrofolate reductase activity
CL5150.Contig4_All	XP_010254749.1	69.19	383	118	0	410	1559	2	384	4.50E-148	530.4	GO:0006231//dTMP biosynthetic process;GO:0046654//tetrahydrofolate biosynthetic process;GO:0006730//one-carbon metabolic process;GO:0016021//integral component of membrane;GO:0004799//thymidylate synthase activity;GO:0006545//glycine biosynthetic process;GO:0004146//dihydrofolate reductase activity
CL5150.Contig4_All	XP_010254749.1	90.72	194	18	0	1644	2226	385	578	2.80E-102	378.3	GO:0006231//dTMP biosynthetic process;GO:0046654//tetrahydrofolate biosynthetic process;GO:0006730//one-carbon metabolic process;GO:0016021//integral component of membrane;GO:0004799//thymidylate synthase activity;GO:0006545//glycine biosynthetic process;GO:0004146//dihydrofolate reductase activity
CL5150.Contig4_All	XP_010254749.1	69.19	383	118	0	410	1559	2	384	4.50E-148	530.4	GO:0006231//dTMP biosynthetic process;GO:0046654//tetrahydrofolate biosynthetic process;GO:0006730//one-carbon metabolic process;GO:0016021//integral component of membrane;GO:0004799//thymidylate synthase activity;GO:0006545//glycine biosynthetic process;GO:0004146//dihydrofolate reductase activity
CL5150.Contig4_All	XP_010254753.1	91.36	81	7	0	1644	1887	385	465	1.10E-37	163.7	GO:0006231//dTMP biosynthetic process;GO:0046654//tetrahydrofolate biosynthetic process;GO:0006730//one-carbon metabolic process;GO:0016021//integral component of membrane;GO:0004799//thymidylate synthase activity;GO:0006545//glycine biosynthetic process;GO:0004146//dihydrofolate reductase activity
CL5150.Contig4_All	XP_010254753.1	65.85	41	14	1	2002	2122	462	502	0.0023	49.7	GO:0006231//dTMP biosynthetic process;GO:0046654//tetrahydrofolate biosynthetic process;GO:0006730//one-carbon metabolic process;GO:0016021//integral component of membrane;GO:0004799//thymidylate synthase activity;GO:0006545//glycine biosynthetic process;GO:0004146//dihydrofolate reductase activity
CL5150.Contig4_All	XP_010254753.1	71.39	367	105	0	458	1559	9	375	7.60E-148	529.6	GO:0006231//dTMP biosynthetic process;GO:0046654//tetrahydrofolate biosynthetic process;GO:0006730//one-carbon metabolic process;GO:0016021//integral component of membrane;GO:0004799//thymidylate synthase activity;GO:0006545//glycine biosynthetic process;GO:0004146//dihydrofolate reductase activity
CL5150.Contig4_All	XP_010254750.1	90.72	194	18	0	1644	2226	376	569	2.80E-102	378.3	GO:0006231//dTMP biosynthetic process;GO:0046654//tetrahydrofolate biosynthetic process;GO:0006730//one-carbon metabolic process;GO:0016021//integral component of membrane;GO:0004799//thymidylate synthase activity;GO:0006545//glycine biosynthetic process;GO:0004146//dihydrofolate reductase activity
CL5150.Contig4_All	XP_010254750.1	70.97	372	108	1	440	1556	6	376	2.10E-145	521.5	GO:0006231//dTMP biosynthetic process;GO:0046654//tetrahydrofolate biosynthetic process;GO:0006730//one-carbon metabolic process;GO:0016021//integral component of membrane;GO:0004799//thymidylate synthase activity;GO:0006545//glycine biosynthetic process;GO:0004146//dihydrofolate reductase activity
CL5150.Contig4_All	XP_021672001.1	83.95	81	13	0	1644	1887	378	458	7.40E-34	151	GO:0006231//dTMP biosynthetic process;GO:0046654//tetrahydrofolate biosynthetic process;GO:0006730//one-carbon metabolic process;GO:0016021//integral component of membrane;GO:0004799//thymidylate synthase activity;GO:0006545//glycine biosynthetic process;GO:0004146//dihydrofolate reductase activity
CL5150.Contig4_All	XP_021672001.1	70.97	372	108	1	440	1556	18	388	2.10E-145	521.5	GO:0006231//dTMP biosynthetic process;GO:0046654//tetrahydrofolate biosynthetic process;GO:0006730//one-carbon metabolic process;GO:0016021//integral component of membrane;GO:0004799//thymidylate synthase activity;GO:0006545//glycine biosynthetic process;GO:0004146//dihydrofolate reductase activity
CL5150.Contig4_All	XP_021672000.1	83.95	81	13	0	1644	1887	390	470	7.40E-34	151	GO:0006231//dTMP biosynthetic process;GO:0046654//tetrahydrofolate biosynthetic process;GO:0006730//one-carbon metabolic process;GO:0016021//integral component of membrane;GO:0004799//thymidylate synthase activity;GO:0006545//glycine biosynthetic process;GO:0004146//dihydrofolate reductase activity
CL5150.Contig5_All	XP_010254750.1	77.72	561	125	0	1979	296	9	569	2.40E-259	899.8	GO:0006231//dTMP biosynthetic process;GO:0046654//tetrahydrofolate biosynthetic process;GO:0006730//one-carbon metabolic process;GO:0004799//thymidylate synthase activity;GO:0006545//glycine biosynthetic process;GO:0004146//dihydrofolate reductase activity
CL5150.Contig5_All	XP_010254749.1	77.72	561	125	0	1979	296	18	578	2.40E-259	899.8	GO:0006231//dTMP biosynthetic process;GO:0046654//tetrahydrofolate biosynthetic process;GO:0006730//one-carbon metabolic process;GO:0004799//thymidylate synthase activity;GO:0006545//glycine biosynthetic process;GO:0004146//dihydrofolate reductase activity
CL5150.Contig5_All	XP_010254751.1	80.46	527	103	0	1877	296	1	527	6.10E-255	885.2	GO:0006231//dTMP biosynthetic process;GO:0046654//tetrahydrofolate biosynthetic process;GO:0006730//one-carbon metabolic process;GO:0004799//thymidylate synthase activity;GO:0006545//glycine biosynthetic process;GO:0004146//dihydrofolate reductase activity
CL5150.Contig5_All	XP_021653888.1	79.51	527	108	0	1877	296	1	527	1.00E-254	884.4	GO:0006231//dTMP biosynthetic process;GO:0046654//tetrahydrofolate biosynthetic process;GO:0006730//one-carbon metabolic process;GO:0004799//thymidylate synthase activity;GO:0006545//glycine biosynthetic process;GO:0004146//dihydrofolate reductase activity
CL5150.Contig5_All	XP_008377275.1	80.69	518	100	0	1850	296	9	526	3.90E-254	882.5	GO:0006231//dTMP biosynthetic process;GO:0046654//tetrahydrofolate biosynthetic process;GO:0006730//one-carbon metabolic process;GO:0004799//thymidylate synthase activity;GO:0006545//glycine biosynthetic process;GO:0004146//dihydrofolate reductase activity
CL5151.Contig1_All	XP_006472525.1	70.12	512	153	11	2	1505	2	513	4.70E-205	719.5	GO:0043231//intracellular membrane-bounded organelle;GO:0003723//RNA binding;GO:0009451//RNA modification;GO:0004519//endonuclease activity
CL5151.Contig1_All	XP_002283946.2	66.67	486	162	2	47	1505	19	502	9.50E-190	668.7	GO:0043231//intracellular membrane-bounded organelle;GO:0003723//RNA binding;GO:0009451//RNA modification;GO:0004519//endonuclease activity
CL5151.Contig1_All	XP_018812356.1	65.48	507	175	11	2	1505	2	503	5.40E-185	652.9	GO:0043231//intracellular membrane-bounded organelle;GO:0003723//RNA binding;GO:0009451//RNA modification;GO:0004519//endonuclease activity
CL5151.Contig1_All	XP_015874198.1	65.3	487	169	1	47	1505	25	511	7.80E-184	649	GO:0043231//intracellular membrane-bounded organelle;GO:0003723//RNA binding;GO:0009451//RNA modification;GO:0004519//endonuclease activity
CL5151.Contig1_All	XP_012067946.1	65.29	484	168	3	59	1502	25	508	2.50E-182	644	GO:0043231//intracellular membrane-bounded organelle;GO:0003723//RNA binding;GO:0009451//RNA modification;GO:0004519//endonuclease activity
CL5151.Contig2_All	XP_006472525.1	70.18	513	153	11	2433	927	1	513	1.40E-205	721.5	GO:0043231//intracellular membrane-bounded organelle;GO:0003723//RNA binding;GO:0009451//RNA modification;GO:0004519//endonuclease activity
CL5151.Contig2_All	XP_002283946.2	65.08	504	176	4	2433	927	1	502	8.00E-190	669.1	GO:0043231//intracellular membrane-bounded organelle;GO:0003723//RNA binding;GO:0009451//RNA modification;GO:0004519//endonuclease activity
CL5151.Contig2_All	XP_018812356.1	65.55	508	175	11	2433	927	1	503	1.60E-185	654.8	GO:0043231//intracellular membrane-bounded organelle;GO:0003723//RNA binding;GO:0009451//RNA modification;GO:0004519//endonuclease activity
CL5151.Contig2_All	XP_015874198.1	63.41	511	187	9	2433	927	1	511	8.60E-184	649	GO:0043231//intracellular membrane-bounded organelle;GO:0003723//RNA binding;GO:0009451//RNA modification;GO:0004519//endonuclease activity
CL5151.Contig2_All	GAV66793.1	66.11	475	161	0	2352	927	28	502	1.60E-182	644.8	GO:0043231//intracellular membrane-bounded organelle;GO:0003723//RNA binding;GO:0009451//RNA modification;GO:0004519//endonuclease activity
CL5152.Contig1_All	XP_006492342.1	66.31	282	95	24	122	920	1	274	1.90E-92	344.7	GO:0005634//nucleus;GO:0043565//sequence-specific DNA binding;GO:0006351//transcription, DNA-templated;GO:0003700//DNA binding transcription factor activity
CL5152.Contig1_All	XP_006444508.1	66.31	282	95	24	122	920	1	274	1.90E-92	344.7	GO:0005634//nucleus;GO:0043565//sequence-specific DNA binding;GO:0006351//transcription, DNA-templated;GO:0003700//DNA binding transcription factor activity
CL5152.Contig1_All	XP_017969931.1	65.59	279	96	21	116	920	1	269	2.70E-91	340.9	GO:0005634//nucleus;GO:0043565//sequence-specific DNA binding;GO:0006351//transcription, DNA-templated;GO:0003700//DNA binding transcription factor activity
CL5152.Contig1_All	XP_021675819.1	65.94	276	94	27	122	920	1	259	6.10E-91	339.7	GO:0005634//nucleus;GO:0043565//sequence-specific DNA binding;GO:0006351//transcription, DNA-templated;GO:0003700//DNA binding transcription factor activity
CL5152.Contig1_All	EOX95271.1	65.23	279	97	21	116	920	1	269	6.10E-91	339.7	GO:0005634//nucleus;GO:0043565//sequence-specific DNA binding;GO:0006351//transcription, DNA-templated;GO:0003700//DNA binding transcription factor activity
CL5152.Contig2_All	XP_006492342.1	66.31	282	95	24	328	1126	1	274	2.20E-92	344.7	GO:0005634//nucleus;GO:0043565//sequence-specific DNA binding;GO:0006351//transcription, DNA-templated;GO:0003700//DNA binding transcription factor activity
CL5152.Contig2_All	XP_006444508.1	66.31	282	95	24	328	1126	1	274	2.20E-92	344.7	GO:0005634//nucleus;GO:0043565//sequence-specific DNA binding;GO:0006351//transcription, DNA-templated;GO:0003700//DNA binding transcription factor activity
CL5152.Contig2_All	XP_017969931.1	65.59	279	96	21	322	1126	1	269	3.20E-91	340.9	GO:0005634//nucleus;GO:0043565//sequence-specific DNA binding;GO:0006351//transcription, DNA-templated;GO:0003700//DNA binding transcription factor activity
CL5152.Contig2_All	XP_021675819.1	65.94	276	94	27	328	1126	1	259	7.00E-91	339.7	GO:0005634//nucleus;GO:0043565//sequence-specific DNA binding;GO:0006351//transcription, DNA-templated;GO:0003700//DNA binding transcription factor activity
CL5152.Contig2_All	EOX95271.1	65.23	279	97	21	322	1126	1	269	7.00E-91	339.7	GO:0005634//nucleus;GO:0043565//sequence-specific DNA binding;GO:0006351//transcription, DNA-templated;GO:0003700//DNA binding transcription factor activity
CL5153.Contig1_All	XP_006466353.2	79.27	738	153	10	121	2305	58	795	0	1177.5	GO:0046872//metal ion binding;GO:0004222//metalloendopeptidase activity
CL5153.Contig1_All	XP_006426219.1	79.13	738	154	10	121	2305	58	795	0	1175.2	GO:0046872//metal ion binding;GO:0004222//metalloendopeptidase activity
CL5153.Contig1_All	XP_017981929.1	79.4	738	152	8	121	2314	45	781	0	1172.1	GO:0046872//metal ion binding;GO:0004222//metalloendopeptidase activity
CL5153.Contig1_All	XP_021274268.1	78.59	738	158	8	121	2314	43	779	0	1161	GO:0046872//metal ion binding;GO:0004222//metalloendopeptidase activity
CL5153.Contig1_All	XP_017637107.1	76.8	750	174	13	94	2305	52	801	0	1156	GO:0046872//metal ion binding;GO:0004222//metalloendopeptidase activity
CL5153.Contig2_All	XP_006426219.1	85.82	804	114	4	65	2477	1	800	0	1393.6	GO:0046872//metal ion binding;GO:0004222//metalloendopeptidase activity;GO:0016021//integral component of membrane
CL5153.Contig2_All	XP_012437202.1	82.28	807	143	10	68	2474	6	807	0	1328.5	GO:0046872//metal ion binding;GO:0004222//metalloendopeptidase activity;GO:0016021//integral component of membrane
CL5153.Contig2_All	XP_017981929.1	83.69	791	129	9	104	2474	1	783	0	1324.3	GO:0046872//metal ion binding;GO:0004222//metalloendopeptidase activity;GO:0016021//integral component of membrane
CL5153.Contig2_All	XP_016720469.1	81.78	807	147	8	68	2474	6	809	0	1320.1	GO:0046872//metal ion binding;GO:0004222//metalloendopeptidase activity;GO:0016021//integral component of membrane
CL5153.Contig2_All	XP_002527223.2	81.76	806	147	10	65	2477	5	802	0	1319.3	GO:0046872//metal ion binding;GO:0004222//metalloendopeptidase activity;GO:0016021//integral component of membrane
CL5153.Contig3_All	XP_006426219.1	85.93	803	113	3	65	2474	1	800	0	1394.8	GO:0046872//metal ion binding;GO:0004222//metalloendopeptidase activity
CL5153.Contig3_All	XP_017981929.1	83.8	790	128	8	104	2471	1	783	0	1326.6	GO:0046872//metal ion binding;GO:0004222//metalloendopeptidase activity
CL5153.Contig3_All	XP_012437202.1	82.28	807	143	11	68	2471	6	807	0	1324.7	GO:0046872//metal ion binding;GO:0004222//metalloendopeptidase activity
CL5153.Contig3_All	XP_021890429.1	82.58	792	138	3	89	2465	17	805	0	1324.7	GO:0046872//metal ion binding;GO:0004222//metalloendopeptidase activity
CL5153.Contig3_All	XP_002527223.2	82.11	805	144	9	65	2474	5	802	0	1322.4	GO:0046872//metal ion binding;GO:0004222//metalloendopeptidase activity
CL5153.Contig4_All	XP_006426219.1	83.17	398	67	0	1098	2292	398	795	2.40E-197	694.1	GO:0046872//metal ion binding;GO:0004222//metalloendopeptidase activity
CL5153.Contig4_All	XP_006426219.1	74.85	330	83	10	139	1099	58	387	1.00E-131	476.1	GO:0046872//metal ion binding;GO:0004222//metalloendopeptidase activity
CL5153.Contig4_All	XP_006426219.1	83.17	398	67	0	1098	2292	398	795	2.40E-197	694.1	GO:0046872//metal ion binding;GO:0004222//metalloendopeptidase activity
CL5153.Contig4_All	XP_006466353.2	75.15	330	82	10	139	1099	58	387	2.10E-132	478.4	GO:0046872//metal ion binding;GO:0004222//metalloendopeptidase activity
CL5153.Contig4_All	XP_006466353.2	83.17	398	67	0	1098	2292	171	568	2.40E-197	694.1	GO:0046872//metal ion binding;GO:0004222//metalloendopeptidase activity
CL5153.Contig4_All	KDO78689.1	77.42	155	35	0	634	1099	6	160	7.20E-61	240.7	GO:0046872//metal ion binding;GO:0004222//metalloendopeptidase activity
CL5153.Contig4_All	KDO78689.1	81.8	401	73	1	1098	2301	304	703	5.90E-196	689.5	GO:0046872//metal ion binding;GO:0004222//metalloendopeptidase activity
CL5153.Contig4_All	OMO56337.1	76.45	293	69	0	220	1099	1	293	2.10E-124	451.8	GO:0046872//metal ion binding;GO:0004222//metalloendopeptidase activity
CL5153.Contig4_All	OMO56337.1	81.55	401	74	1	1098	2301	304	703	2.90E-195	687.2	GO:0046872//metal ion binding;GO:0004222//metalloendopeptidase activity
CL5153.Contig4_All	OMP01671.1	76.79	293	68	0	220	1099	1	293	8.40E-126	456.4	GO:0046872//metal ion binding;GO:0004222//metalloendopeptidase activity
CL5153.Contig5_All	XP_006466353.2	80.08	798	159	4	2624	230	2	795	0	1300	GO:0046872//metal ion binding;GO:0004222//metalloendopeptidase activity;GO:0016021//integral component of membrane
CL5153.Contig5_All	XP_006426219.1	79.82	798	161	4	2624	230	2	795	0	1295.4	GO:0046872//metal ion binding;GO:0004222//metalloendopeptidase activity;GO:0016021//integral component of membrane
CL5153.Contig5_All	XP_017981929.1	78.23	790	172	10	2588	221	1	781	0	1239.9	GO:0046872//metal ion binding;GO:0004222//metalloendopeptidase activity;GO:0016021//integral component of membrane
CL5153.Contig5_All	XP_012437202.1	76.8	806	187	11	2624	221	6	805	0	1239.6	GO:0046872//metal ion binding;GO:0004222//metalloendopeptidase activity;GO:0016021//integral component of membrane
CL5153.Contig5_All	XP_016720469.1	76.55	806	189	9	2624	221	6	807	0	1234.6	GO:0046872//metal ion binding;GO:0004222//metalloendopeptidase activity;GO:0016021//integral component of membrane
CL5155.Contig1_All	XP_002317211.1	78.69	61	13	0	98	281	14	74	9.00E-19	98.6	GO:0000981//RNA polymerase II transcription factor activity, sequence-specific DNA binding;GO:0003677//DNA binding;GO:0005634//nucleus;GO:0030154//cell differentiation;GO:0044212//transcription regulatory region DNA binding;GO:0006357//regulation of transcription from RNA polymerase II promoter;GO:0043565//sequence-specific DNA binding;GO:0001135//transcription factor activity, RNA polymerase II …
CL5155.Contig1_All	XP_011007897.1	77.05	61	14	0	98	281	14	74	2.60E-18	97.1	GO:0000981//RNA polymerase II transcription factor activity, sequence-specific DNA binding;GO:0003677//DNA binding;GO:0005634//nucleus;GO:0030154//cell differentiation;GO:0044212//transcription regulatory region DNA binding;GO:0006357//regulation of transcription from RNA polymerase II promoter;GO:0043565//sequence-specific DNA binding;GO:0001135//transcription factor activity, RNA polymerase II …
CL5155.Contig1_All	XP_010052817.1	78.95	57	12	0	110	281	18	74	4.50E-18	96.3	GO:0000981//RNA polymerase II transcription factor activity, sequence-specific DNA binding;GO:0003677//DNA binding;GO:0005634//nucleus;GO:0030154//cell differentiation;GO:0044212//transcription regulatory region DNA binding;GO:0006357//regulation of transcription from RNA polymerase II promoter;GO:0043565//sequence-specific DNA binding;GO:0001135//transcription factor activity, RNA polymerase II …
CL5155.Contig1_All	XP_017639410.1	82.46	57	10	0	110	281	23	79	5.80E-18	95.9	GO:0000981//RNA polymerase II transcription factor activity, sequence-specific DNA binding;GO:0003677//DNA binding;GO:0005634//nucleus;GO:0030154//cell differentiation;GO:0044212//transcription regulatory region DNA binding;GO:0006357//regulation of transcription from RNA polymerase II promoter;GO:0043565//sequence-specific DNA binding;GO:0001135//transcription factor activity, RNA polymerase II …
CL5155.Contig1_All	XP_008341980.1	78.95	57	12	0	110	281	20	76	5.80E-18	95.9	GO:0000981//RNA polymerase II transcription factor activity, sequence-specific DNA binding;GO:0003677//DNA binding;GO:0005634//nucleus;GO:0030154//cell differentiation;GO:0044212//transcription regulatory region DNA binding;GO:0006357//regulation of transcription from RNA polymerase II promoter;GO:0043565//sequence-specific DNA binding;GO:0001135//transcription factor activity, RNA polymerase II …
CL5155.Contig2_All	XP_010052817.1	72.97	74	20	0	254	476	1	74	5.30E-23	113.2	GO:0000981//RNA polymerase II transcription factor activity, sequence-specific DNA binding;GO:0003677//DNA binding;GO:0005634//nucleus;GO:0030154//cell differentiation;GO:0044212//transcription regulatory region DNA binding;GO:0006357//regulation of transcription from RNA polymerase II promoter;GO:0043565//sequence-specific DNA binding;GO:0001135//transcription factor activity, RNA polymerase II …
CL5155.Contig2_All	XP_011037015.1	70.27	74	22	0	254	476	1	74	6.90E-23	112.8	GO:0000981//RNA polymerase II transcription factor activity, sequence-specific DNA binding;GO:0003677//DNA binding;GO:0005634//nucleus;GO:0030154//cell differentiation;GO:0044212//transcription regulatory region DNA binding;GO:0006357//regulation of transcription from RNA polymerase II promoter;GO:0043565//sequence-specific DNA binding;GO:0001135//transcription factor activity, RNA polymerase II …
CL5155.Contig2_All	OWM77668.1	71.62	74	21	0	254	476	1	74	2.60E-22	110.9	GO:0000981//RNA polymerase II transcription factor activity, sequence-specific DNA binding;GO:0003677//DNA binding;GO:0005634//nucleus;GO:0030154//cell differentiation;GO:0044212//transcription regulatory region DNA binding;GO:0006357//regulation of transcription from RNA polymerase II promoter;GO:0043565//sequence-specific DNA binding;GO:0001135//transcription factor activity, RNA polymerase II …
CL5155.Contig2_All	XP_006383940.1	72.97	74	20	0	254	476	1	74	2.60E-22	110.9	GO:0000981//RNA polymerase II transcription factor activity, sequence-specific DNA binding;GO:0003677//DNA binding;GO:0005634//nucleus;GO:0030154//cell differentiation;GO:0044212//transcription regulatory region DNA binding;GO:0006357//regulation of transcription from RNA polymerase II promoter;GO:0043565//sequence-specific DNA binding;GO:0001135//transcription factor activity, RNA polymerase II …
CL5155.Contig2_All	XP_007216010.1	70.27	74	22	0	254	476	1	74	3.40E-22	110.5	GO:0000981//RNA polymerase II transcription factor activity, sequence-specific DNA binding;GO:0003677//DNA binding;GO:0005634//nucleus;GO:0030154//cell differentiation;GO:0044212//transcription regulatory region DNA binding;GO:0006357//regulation of transcription from RNA polymerase II promoter;GO:0043565//sequence-specific DNA binding;GO:0001135//transcription factor activity, RNA polymerase II …
CL5157.Contig1_All	XP_006424828.1	74.33	335	86	12	1528	556	1	334	6.10E-133	479.6	GO:0008270//zinc ion binding;GO:0003676//nucleic acid binding
CL5157.Contig1_All	XP_006488328.1	74.03	335	87	12	1528	556	1	334	1.80E-132	478	GO:0008270//zinc ion binding;GO:0003676//nucleic acid binding
CL5157.Contig1_All	GAV62107.1	67.42	356	116	34	1528	556	1	354	1.00E-127	462.2	GO:0008270//zinc ion binding;GO:0003676//nucleic acid binding
CL5157.Contig1_All	XP_021888758.1	71.17	333	96	15	1528	556	1	327	2.10E-125	454.5	GO:0008270//zinc ion binding;GO:0003676//nucleic acid binding
CL5157.Contig1_All	XP_021674033.1	69.18	331	102	16	1528	556	1	322	2.70E-120	437.6	GO:0008270//zinc ion binding;GO:0003676//nucleic acid binding
CL5157.Contig2_All	XP_006424828.1	74.33	335	86	12	1453	481	1	334	2.60E-133	480.7	GO:0008270//zinc ion binding;GO:0003676//nucleic acid binding
CL5157.Contig2_All	XP_006488328.1	74.03	335	87	12	1453	481	1	334	7.60E-133	479.2	GO:0008270//zinc ion binding;GO:0003676//nucleic acid binding
CL5157.Contig2_All	GAV62107.1	67.42	356	116	34	1453	481	1	354	4.30E-128	463.4	GO:0008270//zinc ion binding;GO:0003676//nucleic acid binding
CL5157.Contig2_All	XP_021888758.1	71.17	333	96	15	1453	481	1	327	9.00E-126	455.7	GO:0008270//zinc ion binding;GO:0003676//nucleic acid binding
CL5157.Contig2_All	XP_021674033.1	69.18	331	102	16	1453	481	1	322	1.10E-120	438.7	GO:0008270//zinc ion binding;GO:0003676//nucleic acid binding
CL5157.Contig3_All	XP_006424828.1	74.63	335	85	12	1375	403	1	334	1.10E-133	481.9	GO:0008270//zinc ion binding;GO:0003676//nucleic acid binding
CL5157.Contig3_All	XP_006488328.1	74.33	335	86	12	1375	403	1	334	3.20E-133	480.3	GO:0008270//zinc ion binding;GO:0003676//nucleic acid binding
CL5157.Contig3_All	GAV62107.1	67.7	356	115	34	1375	403	1	354	1.80E-128	464.5	GO:0008270//zinc ion binding;GO:0003676//nucleic acid binding
CL5157.Contig3_All	XP_021888758.1	71.47	333	95	15	1375	403	1	327	3.80E-126	456.8	GO:0008270//zinc ion binding;GO:0003676//nucleic acid binding
CL5157.Contig3_All	XP_021674033.1	69.49	331	101	16	1375	403	1	322	4.90E-121	439.9	GO:0008270//zinc ion binding;GO:0003676//nucleic acid binding
CL5159.Contig1_All	XP_010669581.1	94.37	71	4	0	104	317	1	71	1.00E-33	148.7	GO:0016021//integral component of membrane
CL5159.Contig1_All	XP_017248687.1	95.77	71	3	0	104	317	1	71	1.30E-33	148.3	GO:0016021//integral component of membrane
CL5159.Contig1_All	XP_012067275.1	77.11	83	19	0	68	317	35	117	2.30E-33	147.5	GO:0016021//integral component of membrane
CL5159.Contig1_All	XP_006453193.1	90.14	71	7	0	104	317	1	71	3.90E-33	146.7	GO:0016021//integral component of membrane
CL5159.Contig1_All	XP_004299771.1	91.55	71	6	0	104	317	1	71	5.10E-33	146.4	GO:0016021//integral component of membrane
CL5159.Contig2_All	XP_010669581.1	94.37	71	4	0	563	350	1	71	9.80E-34	148.7	GO:0016021//integral component of membrane
CL5159.Contig2_All	XP_017248687.1	95.77	71	3	0	563	350	1	71	1.30E-33	148.3	GO:0016021//integral component of membrane
CL5159.Contig2_All	XP_006453193.1	90.14	71	7	0	563	350	1	71	3.70E-33	146.7	GO:0016021//integral component of membrane
CL5159.Contig2_All	XP_012067275.1	82.05	78	14	0	584	350	40	117	4.80E-33	146.4	GO:0016021//integral component of membrane
CL5159.Contig2_All	XP_004299771.1	91.55	71	6	0	563	350	1	71	4.80E-33	146.4	GO:0016021//integral component of membrane
CL5159.Contig3_All	XP_012067275.1	72.53	91	25	0	620	347	27	117	5.60E-34	149.4	GO:0016021//integral component of membrane
CL5159.Contig3_All	XP_010669581.1	94.37	71	4	0	560	347	1	71	9.50E-34	148.7	GO:0016021//integral component of membrane
CL5159.Contig3_All	XP_017248687.1	95.77	71	3	0	560	347	1	71	1.20E-33	148.3	GO:0016021//integral component of membrane
CL5159.Contig3_All	XP_006453193.1	90.14	71	7	0	560	347	1	71	3.60E-33	146.7	GO:0016021//integral component of membrane
CL5159.Contig3_All	XP_004299771.1	91.55	71	6	0	560	347	1	71	4.70E-33	146.4	GO:0016021//integral component of membrane
CL5161.Contig1_All	XP_002520608.1	86.43	737	100	6	341	2540	3	737	0	1269.6	GO:0032440//2-alkenal reductase [NAD(P)] activity;GO:0008643//carbohydrate transport;GO:0016021//integral component of membrane
CL5161.Contig1_All	XP_007043079.2	86.12	735	102	3	341	2540	3	736	0	1266.1	GO:0032440//2-alkenal reductase [NAD(P)] activity;GO:0008643//carbohydrate transport;GO:0016021//integral component of membrane
CL5161.Contig1_All	EOX98910.1	86.12	735	102	3	341	2540	3	736	0	1266.1	GO:0032440//2-alkenal reductase [NAD(P)] activity;GO:0008643//carbohydrate transport;GO:0016021//integral component of membrane
CL5161.Contig1_All	XP_021275406.1	85.87	736	104	4	341	2540	3	737	0	1257.7	GO:0032440//2-alkenal reductase [NAD(P)] activity;GO:0008643//carbohydrate transport;GO:0016021//integral component of membrane
CL5161.Contig1_All	OMO59102.1	86.16	737	102	8	341	2540	3	735	0	1253.4	GO:0032440//2-alkenal reductase [NAD(P)] activity;GO:0008643//carbohydrate transport;GO:0016021//integral component of membrane
CL5161.Contig2_All	XP_002520608.1	86.43	737	100	6	259	2458	3	737	0	1269.6	GO:0032440//2-alkenal reductase [NAD(P)] activity;GO:0008643//carbohydrate transport;GO:0016021//integral component of membrane
CL5161.Contig2_All	XP_007043079.2	86.12	735	102	3	259	2458	3	736	0	1266.1	GO:0032440//2-alkenal reductase [NAD(P)] activity;GO:0008643//carbohydrate transport;GO:0016021//integral component of membrane
CL5161.Contig2_All	EOX98910.1	86.12	735	102	3	259	2458	3	736	0	1266.1	GO:0032440//2-alkenal reductase [NAD(P)] activity;GO:0008643//carbohydrate transport;GO:0016021//integral component of membrane
CL5161.Contig2_All	XP_021275406.1	85.87	736	104	4	259	2458	3	737	0	1257.7	GO:0032440//2-alkenal reductase [NAD(P)] activity;GO:0008643//carbohydrate transport;GO:0016021//integral component of membrane
CL5161.Contig2_All	OMO59102.1	86.16	737	102	8	259	2458	3	735	0	1253.4	GO:0032440//2-alkenal reductase [NAD(P)] activity;GO:0008643//carbohydrate transport;GO:0016021//integral component of membrane
[truncated: 92,757 more rows]
